# Supplementary material for: Tandem repeats in giant archaeal Borg elements undergo rapid evolution and create new intrinsically disordered regions in proteins
Source: PLoS Biol. 2023 Jan 26;21(1):e3001980. doi: 10.1371/journal.pbio.3001980 (PMC9879509; doi:10.1371/journal.pbio.3001980)
Supplement: S1 Table — Table accompanies Figs 2 and S1. GC skew was calculated using the iRep package (Brown and colleagues, 2016) [1]. (XLSX) [file pbio.3001980.s010.xlsx]

## Sheet: S1 GC skew
Table S1. GC skew and cumulative GC skew analyses of Borg genomes. Table accompanies Figs 2 and S1. GC skew was calculated using the iRep package (Brown et al., 2016) [1].																Reference	1. Brown CT, Olm MR, Thomas BC, Banfield JF. Measurement of bacterial replication rates in microbial communities. Nat Biotechnol. 2016;34: 1256–1263.
# Name	Position	GC Skew	Cumulative GC Skew		# Name	Position	GC Skew	Cumulative GC Skew		# Name	Position	GC Skew	Cumulative GC Skew		# Name	Position	GC Skew	Cumulative GC Skew		# Name	Position	GC Skew	Cumulative GC Skew		# Name	Position	GC Skew	Cumulative GC Skew		# Name	Position	GC Skew	Cumulative GC Skew		# Name	Position	GC Skew	Cumulative GC Skew		# Name	Position	GC Skew	Cumulative GC Skew		# Name	Position	GC Skew	Cumulative GC Skew
Brown_BROWN-SR-VP_26_10_2019_2_100cm_FINAL	0	0.202703	0.202703		BLACK-SR-VP_26_10_2019_C_40cm_scaffold_23_FINAL_IR	0	0.264706	0.264706		Green_Borg_SRVP_2020_100_cm_2_FINAL-FINAL	0	0.338028	0.338028		LILAC_RifSed_csp1_19ft_2_test_LILAC_rev17_terminal_repeats-final	0	0.786164	0.786164		Ochre_SR-VP_26_10_2020_2_100CM_FINAL_FINAL	0	0.00689655	0.00689655		ORANGE_SR-VP_26_10_2019_2_100cm_FINAL	0	0.167702	0.167702		SRVP18_trench_6_60cm_scaf_214_117_86_FINAL	0	0.4875	0.4875		Red_Borg_Corona_Mine_final	0	0.371429	0.371429		ROSE_SR-VP_0-2_FINAL	0	0.322034	0.322034		SRVP18_hole-7m-from-trench_1_80cm_scaf_35_ext_315-rev_6-w_terminal_repeats	0	0.133758	0.133758
Brown_BROWN-SR-VP_26_10_2019_2_100cm_FINAL	10	0.192053	0.394756		BLACK-SR-VP_26_10_2019_C_40cm_scaffold_23_FINAL_IR	10	0.266187	0.530893		Green_Borg_SRVP_2020_100_cm_2_FINAL-FINAL	10	0.342466	0.680494		LILAC_RifSed_csp1_19ft_2_test_LILAC_rev17_terminal_repeats-final	10	0.775	1.56116		Ochre_SR-VP_26_10_2020_2_100CM_FINAL_FINAL	10	3.37187e-17	0.00689655		ORANGE_SR-VP_26_10_2019_2_100cm_FINAL	10	0.160494	0.328196		SRVP18_trench_6_60cm_scaf_214_117_86_FINAL	10	0.4875	0.975		Red_Borg_Corona_Mine_final	10	0.370787	0.742215		ROSE_SR-VP_0-2_FINAL	10	0.303867	0.625901		SRVP18_hole-7m-from-trench_1_80cm_scaf_35_ext_315-rev_6-w_terminal_repeats	10	0.123457	0.257215
Brown_BROWN-SR-VP_26_10_2019_2_100cm_FINAL	20	0.205128	0.599884		BLACK-SR-VP_26_10_2019_C_40cm_scaffold_23_FINAL_IR	20	0.276596	0.807489		Green_Borg_SRVP_2020_100_cm_2_FINAL-FINAL	20	0.355705	1.0362		LILAC_RifSed_csp1_19ft_2_test_LILAC_rev17_terminal_repeats-final	20	0.775	2.33616		Ochre_SR-VP_26_10_2020_2_100CM_FINAL_FINAL	20	0	0.00689655		ORANGE_SR-VP_26_10_2019_2_100cm_FINAL	20	0.151515	0.479711		SRVP18_trench_6_60cm_scaf_214_117_86_FINAL	20	0.463415	1.43841		Red_Borg_Corona_Mine_final	20	0.366667	1.10888		ROSE_SR-VP_0-2_FINAL	20	0.303867	0.929769		SRVP18_hole-7m-from-trench_1_80cm_scaf_35_ext_315-rev_6-w_terminal_repeats	20	0.141176	0.398391
Brown_BROWN-SR-VP_26_10_2019_2_100cm_FINAL	30	0.197452	0.797336		BLACK-SR-VP_26_10_2019_C_40cm_scaffold_23_FINAL_IR	30	0.282759	1.09025		Green_Borg_SRVP_2020_100_cm_2_FINAL-FINAL	30	0.368421	1.40462		LILAC_RifSed_csp1_19ft_2_test_LILAC_rev17_terminal_repeats-final	30	0.781818	3.11798		Ochre_SR-VP_26_10_2020_2_100CM_FINAL_FINAL	30	0.0128205	0.0197171		ORANGE_SR-VP_26_10_2019_2_100cm_FINAL	30	0.166667	0.646378		SRVP18_trench_6_60cm_scaf_214_117_86_FINAL	30	0.461078	1.89949		Red_Borg_Corona_Mine_final	30	0.355191	1.46407		ROSE_SR-VP_0-2_FINAL	30	0.318919	1.24869		SRVP18_hole-7m-from-trench_1_80cm_scaf_35_ext_315-rev_6-w_terminal_repeats	30	0.141243	0.539634
Brown_BROWN-SR-VP_26_10_2019_2_100cm_FINAL	40	0.207547	1.00488		BLACK-SR-VP_26_10_2019_C_40cm_scaffold_23_FINAL_IR	40	0.292517	1.38276		Green_Borg_SRVP_2020_100_cm_2_FINAL-FINAL	40	0.371795	1.77641		LILAC_RifSed_csp1_19ft_2_test_LILAC_rev17_terminal_repeats-final	40	0.77381	3.89179		Ochre_SR-VP_26_10_2020_2_100CM_FINAL_FINAL	40	0.0126582	0.0323753		ORANGE_SR-VP_26_10_2019_2_100cm_FINAL	40	0.171598	0.817975		SRVP18_trench_6_60cm_scaf_214_117_86_FINAL	40	0.467456	2.36695		Red_Borg_Corona_Mine_final	40	0.351351	1.81542		ROSE_SR-VP_0-2_FINAL	40	0.311828	1.56052		SRVP18_hole-7m-from-trench_1_80cm_scaf_35_ext_315-rev_6-w_terminal_repeats	40	0.131868	0.671502
Brown_BROWN-SR-VP_26_10_2019_2_100cm_FINAL	50	0.209877	1.21476		BLACK-SR-VP_26_10_2019_C_40cm_scaffold_23_FINAL_IR	50	0.297297	1.68006		Green_Borg_SRVP_2020_100_cm_2_FINAL-FINAL	50	0.371069	2.14748		LILAC_RifSed_csp1_19ft_2_test_LILAC_rev17_terminal_repeats-final	50	0.77907	4.67086		Ochre_SR-VP_26_10_2020_2_100CM_FINAL_FINAL	50	0.0121951	0.0445704		ORANGE_SR-VP_26_10_2019_2_100cm_FINAL	50	0.188571	1.00655		SRVP18_trench_6_60cm_scaf_214_117_86_FINAL	50	0.468208	2.83516		Red_Borg_Corona_Mine_final	50	0.351064	2.16649		ROSE_SR-VP_0-2_FINAL	50	0.315789	1.87631		SRVP18_hole-7m-from-trench_1_80cm_scaf_35_ext_315-rev_6-w_terminal_repeats	50	0.142857	0.814359
Brown_BROWN-SR-VP_26_10_2019_2_100cm_FINAL	60	0.197605	1.41236		BLACK-SR-VP_26_10_2019_C_40cm_scaffold_23_FINAL_IR	60	0.298013	1.97807		Green_Borg_SRVP_2020_100_cm_2_FINAL-FINAL	60	0.378882	2.52637		LILAC_RifSed_csp1_19ft_2_test_LILAC_rev17_terminal_repeats-final	60	0.782857	5.45372		Ochre_SR-VP_26_10_2020_2_100CM_FINAL_FINAL	60	0.0181818	0.0627522		ORANGE_SR-VP_26_10_2019_2_100cm_FINAL	60	0.191011	1.19756		SRVP18_trench_6_60cm_scaf_214_117_86_FINAL	60	0.452514	3.28767		Red_Borg_Corona_Mine_final	60	0.347368	2.51386		ROSE_SR-VP_0-2_FINAL	60	0.319588	2.19589		SRVP18_hole-7m-from-trench_1_80cm_scaf_35_ext_315-rev_6-w_terminal_repeats	60	0.129534	0.943893
Brown_BROWN-SR-VP_26_10_2019_2_100cm_FINAL	70	0.213873	1.62624		BLACK-SR-VP_26_10_2019_C_40cm_scaffold_23_FINAL_IR	70	0.282051	2.26013		Green_Borg_SRVP_2020_100_cm_2_FINAL-FINAL	70	0.390244	2.91661		LILAC_RifSed_csp1_19ft_2_test_LILAC_rev17_terminal_repeats-final	70	0.772727	6.22645		Ochre_SR-VP_26_10_2020_2_100CM_FINAL_FINAL	70	0.0235294	0.0862816		ORANGE_SR-VP_26_10_2019_2_100cm_FINAL	70	0.195652	1.39321		SRVP18_trench_6_60cm_scaf_214_117_86_FINAL	70	0.444444	3.73211		Red_Borg_Corona_Mine_final	70	0.336788	2.85064		ROSE_SR-VP_0-2_FINAL	70	0.323077	2.51897		SRVP18_hole-7m-from-trench_1_80cm_scaf_35_ext_315-rev_6-w_terminal_repeats	70	0.141414	1.08531
Brown_BROWN-SR-VP_26_10_2019_2_100cm_FINAL	80	0.222857	1.84909		BLACK-SR-VP_26_10_2019_C_40cm_scaffold_23_FINAL_IR	80	0.27044	2.53057		Green_Borg_SRVP_2020_100_cm_2_FINAL-FINAL	80	0.373494	3.2901		LILAC_RifSed_csp1_19ft_2_test_LILAC_rev17_terminal_repeats-final	80	0.772727	6.99917		Ochre_SR-VP_26_10_2020_2_100CM_FINAL_FINAL	80	0.0229885	0.10927		ORANGE_SR-VP_26_10_2019_2_100cm_FINAL	80	0.202128	1.59534		SRVP18_trench_6_60cm_scaf_214_117_86_FINAL	80	0.434783	4.1669		Red_Borg_Corona_Mine_final	80	0.333333	3.18398		ROSE_SR-VP_0-2_FINAL	80	0.333333	2.8523		SRVP18_hole-7m-from-trench_1_80cm_scaf_35_ext_315-rev_6-w_terminal_repeats	80	0.148515	1.23382
Brown_BROWN-SR-VP_26_10_2019_2_100cm_FINAL	90	0.217877	2.06697		BLACK-SR-VP_26_10_2019_C_40cm_scaffold_23_FINAL_IR	90	0.283951	2.81452		Green_Borg_SRVP_2020_100_cm_2_FINAL-FINAL	90	0.372781	3.66288		LILAC_RifSed_csp1_19ft_2_test_LILAC_rev17_terminal_repeats-final	90	0.772727	7.7719		Ochre_SR-VP_26_10_2020_2_100CM_FINAL_FINAL	90	0.0165746	0.125845		ORANGE_SR-VP_26_10_2019_2_100cm_FINAL	90	0.212435	1.80777		SRVP18_trench_6_60cm_scaf_214_117_86_FINAL	90	0.430108	4.597		Red_Borg_Corona_Mine_final	90	0.333333	3.51731		ROSE_SR-VP_0-2_FINAL	90	0.339901	3.1922		SRVP18_hole-7m-from-trench_1_80cm_scaf_35_ext_315-rev_6-w_terminal_repeats	90	0.149758	1.38358
Brown_BROWN-SR-VP_26_10_2019_2_100cm_FINAL	100	0.2	2.26697		BLACK-SR-VP_26_10_2019_C_40cm_scaffold_23_FINAL_IR	100	0.285714	3.10023		Green_Borg_SRVP_2020_100_cm_2_FINAL-FINAL	100	0.382857	4.04574		LILAC_RifSed_csp1_19ft_2_test_LILAC_rev17_terminal_repeats-final	100	0.775281	8.54718		Ochre_SR-VP_26_10_2020_2_100CM_FINAL_FINAL	100	0.0160428	0.141888		ORANGE_SR-VP_26_10_2019_2_100cm_FINAL	100	0.208122	2.01589		SRVP18_trench_6_60cm_scaf_214_117_86_FINAL	100	0.431579	5.02858		Red_Borg_Corona_Mine_final	100	0.33	3.84731		ROSE_SR-VP_0-2_FINAL	100	0.330097	3.5223		SRVP18_hole-7m-from-trench_1_80cm_scaf_35_ext_315-rev_6-w_terminal_repeats	100	0.150943	1.53452
Brown_BROWN-SR-VP_26_10_2019_2_100cm_FINAL	110	0.195767	2.46274		BLACK-SR-VP_26_10_2019_C_40cm_scaffold_23_FINAL_IR	110	0.282353	3.38258		Green_Borg_SRVP_2020_100_cm_2_FINAL-FINAL	110	0.388889	4.43463		LILAC_RifSed_csp1_19ft_2_test_LILAC_rev17_terminal_repeats-final	110	0.78022	9.3274		Ochre_SR-VP_26_10_2020_2_100CM_FINAL_FINAL	110	0.015544	0.157432		ORANGE_SR-VP_26_10_2019_2_100cm_FINAL	110	0.2	2.21589		SRVP18_trench_6_60cm_scaf_214_117_86_FINAL	110	0.427083	5.45567		Red_Borg_Corona_Mine_final	110	0.320197	4.16751		ROSE_SR-VP_0-2_FINAL	110	0.326923	3.84922		SRVP18_hole-7m-from-trench_1_80cm_scaf_35_ext_315-rev_6-w_terminal_repeats	110	0.165138	1.69966
Brown_BROWN-SR-VP_26_10_2019_2_100cm_FINAL	120	0.195876	2.65862		BLACK-SR-VP_26_10_2019_C_40cm_scaffold_23_FINAL_IR	120	0.283237	3.66582		Green_Borg_SRVP_2020_100_cm_2_FINAL-FINAL	120	0.397849	4.83248		LILAC_RifSed_csp1_19ft_2_test_LILAC_rev17_terminal_repeats-final	120	0.782609	10.11		Ochre_SR-VP_26_10_2020_2_100CM_FINAL_FINAL	120	0.0251256	0.182557		ORANGE_SR-VP_26_10_2019_2_100cm_FINAL	120	0.198068	2.41396		SRVP18_trench_6_60cm_scaf_214_117_86_FINAL	120	0.411168	5.86683		Red_Borg_Corona_Mine_final	120	0.317073	4.48458		ROSE_SR-VP_0-2_FINAL	120	0.339623	4.18885		SRVP18_hole-7m-from-trench_1_80cm_scaf_35_ext_315-rev_6-w_terminal_repeats	120	0.174888	1.87455
Brown_BROWN-SR-VP_26_10_2019_2_100cm_FINAL	130	0.19598	2.8546		BLACK-SR-VP_26_10_2019_C_40cm_scaffold_23_FINAL_IR	130	0.291429	3.95725		Green_Borg_SRVP_2020_100_cm_2_FINAL-FINAL	130	0.410526	5.24301		LILAC_RifSed_csp1_19ft_2_test_LILAC_rev17_terminal_repeats-final	130	0.78836	10.8984		Ochre_SR-VP_26_10_2020_2_100CM_FINAL_FINAL	130	0.0344828	0.21704		ORANGE_SR-VP_26_10_2019_2_100cm_FINAL	130	0.216981	2.63094		SRVP18_trench_6_60cm_scaf_214_117_86_FINAL	130	0.408867	6.2757		Red_Borg_Corona_Mine_final	130	0.317308	4.80189		ROSE_SR-VP_0-2_FINAL	130	0.342593	4.53144		SRVP18_hole-7m-from-trench_1_80cm_scaf_35_ext_315-rev_6-w_terminal_repeats	130	0.180617	2.05517
Brown_BROWN-SR-VP_26_10_2019_2_100cm_FINAL	140	0.19	3.0446		BLACK-SR-VP_26_10_2019_C_40cm_scaffold_23_FINAL_IR	140	0.284916	4.24217		Green_Borg_SRVP_2020_100_cm_2_FINAL-FINAL	140	0.408163	5.65117		LILAC_RifSed_csp1_19ft_2_test_LILAC_rev17_terminal_repeats-final	140	0.792746	11.6911		Ochre_SR-VP_26_10_2020_2_100CM_FINAL_FINAL	140	0.038835	0.255875		ORANGE_SR-VP_26_10_2019_2_100cm_FINAL	140	0.192661	2.8236		SRVP18_trench_6_60cm_scaf_214_117_86_FINAL	140	0.398058	6.67376		Red_Borg_Corona_Mine_final	140	0.314286	5.11617		ROSE_SR-VP_0-2_FINAL	140	0.327273	4.85871		SRVP18_hole-7m-from-trench_1_80cm_scaf_35_ext_315-rev_6-w_terminal_repeats	140	0.194805	2.24997
Brown_BROWN-SR-VP_26_10_2019_2_100cm_FINAL	150	0.19403	3.23862		BLACK-SR-VP_26_10_2019_C_40cm_scaffold_23_FINAL_IR	150	0.288889	4.53105		Green_Borg_SRVP_2020_100_cm_2_FINAL-FINAL	150	0.402985	6.05415		LILAC_RifSed_csp1_19ft_2_test_LILAC_rev17_terminal_repeats-final	150	0.796954	12.4881		Ochre_SR-VP_26_10_2020_2_100CM_FINAL_FINAL	150	0.0430622	0.298937		ORANGE_SR-VP_26_10_2019_2_100cm_FINAL	150	0.174888	2.99849		SRVP18_trench_6_60cm_scaf_214_117_86_FINAL	150	0.397129	7.07089		Red_Borg_Corona_Mine_final	150	0.305164	5.42134		ROSE_SR-VP_0-2_FINAL	150	0.330357	5.18907		SRVP18_hole-7m-from-trench_1_80cm_scaf_35_ext_315-rev_6-w_terminal_repeats	150	0.194915	2.44489
Brown_BROWN-SR-VP_26_10_2019_2_100cm_FINAL	160	0.196078	3.4347		BLACK-SR-VP_26_10_2019_C_40cm_scaffold_23_FINAL_IR	160	0.300546	4.8316		Green_Borg_SRVP_2020_100_cm_2_FINAL-FINAL	160	0.414634	6.46879		LILAC_RifSed_csp1_19ft_2_test_LILAC_rev17_terminal_repeats-final	160	0.800995	13.2891		Ochre_SR-VP_26_10_2020_2_100CM_FINAL_FINAL	160	0.0521327	0.35107		ORANGE_SR-VP_26_10_2019_2_100cm_FINAL	160	0.182222	3.18071		SRVP18_trench_6_60cm_scaf_214_117_86_FINAL	160	0.399061	7.46995		Red_Borg_Corona_Mine_final	160	0.302326	5.72366		ROSE_SR-VP_0-2_FINAL	160	0.336283	5.52535		SRVP18_hole-7m-from-trench_1_80cm_scaf_35_ext_315-rev_6-w_terminal_repeats	160	0.2	2.64489
Brown_BROWN-SR-VP_26_10_2019_2_100cm_FINAL	170	0.201923	3.63663		BLACK-SR-VP_26_10_2019_C_40cm_scaffold_23_FINAL_IR	170	0.311828	5.14343		Green_Borg_SRVP_2020_100_cm_2_FINAL-FINAL	170	0.402844	6.87163		LILAC_RifSed_csp1_19ft_2_test_LILAC_rev17_terminal_repeats-final	170	0.794118	14.0832		Ochre_SR-VP_26_10_2020_2_100CM_FINAL_FINAL	170	0.0458716	0.396941		ORANGE_SR-VP_26_10_2019_2_100cm_FINAL	170	0.189427	3.37014		SRVP18_trench_6_60cm_scaf_214_117_86_FINAL	170	0.407407	7.87736		Red_Borg_Corona_Mine_final	170	0.299539	6.0232		ROSE_SR-VP_0-2_FINAL	170	0.339207	5.86456		SRVP18_hole-7m-from-trench_1_80cm_scaf_35_ext_315-rev_6-w_terminal_repeats	170	0.198347	2.84323
Brown_BROWN-SR-VP_26_10_2019_2_100cm_FINAL	180	0.201878	3.8385		BLACK-SR-VP_26_10_2019_C_40cm_scaffold_23_FINAL_IR	180	0.308511	5.45194		Green_Borg_SRVP_2020_100_cm_2_FINAL-FINAL	180	0.398148	7.26978		LILAC_RifSed_csp1_19ft_2_test_LILAC_rev17_terminal_repeats-final	180	0.798077	14.8813		Ochre_SR-VP_26_10_2020_2_100CM_FINAL_FINAL	180	0.0588235	0.455765		ORANGE_SR-VP_26_10_2019_2_100cm_FINAL	180	0.191304	3.56145		SRVP18_trench_6_60cm_scaf_214_117_86_FINAL	180	0.4	8.27736		Red_Borg_Corona_Mine_final	180	0.281818	6.30502		ROSE_SR-VP_0-2_FINAL	180	0.341991	6.20655		SRVP18_hole-7m-from-trench_1_80cm_scaf_35_ext_315-rev_6-w_terminal_repeats	180	0.211382	3.05462
Brown_BROWN-SR-VP_26_10_2019_2_100cm_FINAL	190	0.192661	4.03116		BLACK-SR-VP_26_10_2019_C_40cm_scaffold_23_FINAL_IR	190	0.315789	5.76773		Green_Borg_SRVP_2020_100_cm_2_FINAL-FINAL	190	0.381818	7.6516		LILAC_RifSed_csp1_19ft_2_test_LILAC_rev17_terminal_repeats-final	190	0.800948	15.6822		Ochre_SR-VP_26_10_2020_2_100CM_FINAL_FINAL	190	0.0484581	0.504223		ORANGE_SR-VP_26_10_2019_2_100cm_FINAL	190	0.189655	3.7511		SRVP18_trench_6_60cm_scaf_214_117_86_FINAL	190	0.399103	8.67646		Red_Borg_Corona_Mine_final	190	0.288288	6.59331		ROSE_SR-VP_0-2_FINAL	190	0.350427	6.55698		SRVP18_hole-7m-from-trench_1_80cm_scaf_35_ext_315-rev_6-w_terminal_repeats	190	0.217742	3.27236
Brown_BROWN-SR-VP_26_10_2019_2_100cm_FINAL	200	0.18552	4.21669		BLACK-SR-VP_26_10_2019_C_40cm_scaffold_23_FINAL_IR	200	0.329897	6.09763		Green_Borg_SRVP_2020_100_cm_2_FINAL-FINAL	200	0.390135	8.04173		LILAC_RifSed_csp1_19ft_2_test_LILAC_rev17_terminal_repeats-final	200	0.794393	16.4766		Ochre_SR-VP_26_10_2020_2_100CM_FINAL_FINAL	200	0.055794	0.560017		ORANGE_SR-VP_26_10_2019_2_100cm_FINAL	200	0.198312	3.94941		SRVP18_trench_6_60cm_scaf_214_117_86_FINAL	200	0.389381	9.06584		Red_Borg_Corona_Mine_final	200	0.29148	6.88479		ROSE_SR-VP_0-2_FINAL	200	0.350211	6.90719		SRVP18_hole-7m-from-trench_1_80cm_scaf_35_ext_315-rev_6-w_terminal_repeats	200	0.224	3.49636
Brown_BROWN-SR-VP_26_10_2019_2_100cm_FINAL	210	0.176991	4.39368		BLACK-SR-VP_26_10_2019_C_40cm_scaffold_23_FINAL_IR	210	0.326531	6.42416		Green_Borg_SRVP_2020_100_cm_2_FINAL-FINAL	210	0.39207	8.4338		LILAC_RifSed_csp1_19ft_2_test_LILAC_rev17_terminal_repeats-final	210	0.790909	17.2675		Ochre_SR-VP_26_10_2020_2_100CM_FINAL_FINAL	210	0.0632911	0.623308		ORANGE_SR-VP_26_10_2019_2_100cm_FINAL	210	0.20332	4.15273		SRVP18_trench_6_60cm_scaf_214_117_86_FINAL	210	0.391304	9.45715		Red_Borg_Corona_Mine_final	210	0.283186	7.16798		ROSE_SR-VP_0-2_FINAL	210	0.338912	7.2461		SRVP18_hole-7m-from-trench_1_80cm_scaf_35_ext_315-rev_6-w_terminal_repeats	210	0.220472	3.71683
Brown_BROWN-SR-VP_26_10_2019_2_100cm_FINAL	220	0.172414	4.56609		BLACK-SR-VP_26_10_2019_C_40cm_scaffold_23_FINAL_IR	220	0.32	6.74416		Green_Borg_SRVP_2020_100_cm_2_FINAL-FINAL	220	0.396552	8.83036		LILAC_RifSed_csp1_19ft_2_test_LILAC_rev17_terminal_repeats-final	220	0.77193	18.0394		Ochre_SR-VP_26_10_2020_2_100CM_FINAL_FINAL	220	0.0705394	0.693848		ORANGE_SR-VP_26_10_2019_2_100cm_FINAL	220	0.204918	4.35765		SRVP18_trench_6_60cm_scaf_214_117_86_FINAL	220	0.389831	9.84698		Red_Borg_Corona_Mine_final	220	0.266376	7.43435		ROSE_SR-VP_0-2_FINAL	220	0.338843	7.58494		SRVP18_hole-7m-from-trench_1_80cm_scaf_35_ext_315-rev_6-w_terminal_repeats	220	0.217054	3.93388
Brown_BROWN-SR-VP_26_10_2019_2_100cm_FINAL	230	0.172996	4.73909		BLACK-SR-VP_26_10_2019_C_40cm_scaffold_23_FINAL_IR	230	0.307317	7.05147		Green_Borg_SRVP_2020_100_cm_2_FINAL-FINAL	230	0.389831	9.22019		LILAC_RifSed_csp1_19ft_2_test_LILAC_rev17_terminal_repeats-final	230	0.752137	18.7916		Ochre_SR-VP_26_10_2020_2_100CM_FINAL_FINAL	230	0.0731707	0.767018		ORANGE_SR-VP_26_10_2019_2_100cm_FINAL	230	0.206478	4.56413		SRVP18_trench_6_60cm_scaf_214_117_86_FINAL	230	0.380753	10.2277		Red_Borg_Corona_Mine_final	230	0.264957	7.69931		ROSE_SR-VP_0-2_FINAL	230	0.349593	7.93454		SRVP18_hole-7m-from-trench_1_80cm_scaf_35_ext_315-rev_6-w_terminal_repeats	230	0.225564	4.15945
Brown_BROWN-SR-VP_26_10_2019_2_100cm_FINAL	240	0.170124	4.90921		BLACK-SR-VP_26_10_2019_C_40cm_scaffold_23_FINAL_IR	240	0.311005	7.36248		Green_Borg_SRVP_2020_100_cm_2_FINAL-FINAL	240	0.385892	9.60608		LILAC_RifSed_csp1_19ft_2_test_LILAC_rev17_terminal_repeats-final	240	0.744681	19.5363		Ochre_SR-VP_26_10_2020_2_100CM_FINAL_FINAL	240	0.0916335	0.858652		ORANGE_SR-VP_26_10_2019_2_100cm_FINAL	240	0.219124	4.78325		SRVP18_trench_6_60cm_scaf_214_117_86_FINAL	240	0.385892	10.6136		Red_Borg_Corona_Mine_final	240	0.262712	7.96202		ROSE_SR-VP_0-2_FINAL	240	0.349206	8.28374		SRVP18_hole-7m-from-trench_1_80cm_scaf_35_ext_315-rev_6-w_terminal_repeats	240	0.235294	4.39474
Brown_BROWN-SR-VP_26_10_2019_2_100cm_FINAL	250	0.167347	5.07656		BLACK-SR-VP_26_10_2019_C_40cm_scaffold_23_FINAL_IR	250	0.301887	7.66437		Green_Borg_SRVP_2020_100_cm_2_FINAL-FINAL	250	0.382114	9.98819		LILAC_RifSed_csp1_19ft_2_test_LILAC_rev17_terminal_repeats-final	250	0.737288	20.2735		Ochre_SR-VP_26_10_2020_2_100CM_FINAL_FINAL	250	0.102362	0.961014		ORANGE_SR-VP_26_10_2019_2_100cm_FINAL	250	0.220472	5.00372		SRVP18_trench_6_60cm_scaf_214_117_86_FINAL	250	0.390244	11.0039		Red_Borg_Corona_Mine_final	250	0.266667	8.22869		ROSE_SR-VP_0-2_FINAL	250	0.351562	8.63531		SRVP18_hole-7m-from-trench_1_80cm_scaf_35_ext_315-rev_6-w_terminal_repeats	250	0.23741	4.63215
Brown_BROWN-SR-VP_26_10_2019_2_100cm_FINAL	260	0.164659	5.24122		BLACK-SR-VP_26_10_2019_C_40cm_scaffold_23_FINAL_IR	260	0.314815	7.97918		Green_Borg_SRVP_2020_100_cm_2_FINAL-FINAL	260	0.378486	10.3667		LILAC_RifSed_csp1_19ft_2_test_LILAC_rev17_terminal_repeats-final	260	0.737288	21.0108		Ochre_SR-VP_26_10_2020_2_100CM_FINAL_FINAL	260	0.105058	1.06607		ORANGE_SR-VP_26_10_2019_2_100cm_FINAL	260	0.226562	5.23029		SRVP18_trench_6_60cm_scaf_214_117_86_FINAL	260	0.388889	11.3928		Red_Borg_Corona_Mine_final	260	0.273469	8.50216		ROSE_SR-VP_0-2_FINAL	260	0.348659	8.98397		SRVP18_hole-7m-from-trench_1_80cm_scaf_35_ext_315-rev_6-w_terminal_repeats	260	0.231317	4.86347
Brown_BROWN-SR-VP_26_10_2019_2_100cm_FINAL	270	0.149606	5.39082		BLACK-SR-VP_26_10_2019_C_40cm_scaffold_23_FINAL_IR	270	0.317972	8.29715		Green_Borg_SRVP_2020_100_cm_2_FINAL-FINAL	270	0.372093	10.7388		LILAC_RifSed_csp1_19ft_2_test_LILAC_rev17_terminal_repeats-final	270	0.742739	21.7536		Ochre_SR-VP_26_10_2020_2_100CM_FINAL_FINAL	270	0.103448	1.16952		ORANGE_SR-VP_26_10_2019_2_100cm_FINAL	270	0.235521	5.46581		SRVP18_trench_6_60cm_scaf_214_117_86_FINAL	270	0.396078	11.7888		Red_Borg_Corona_Mine_final	270	0.288	8.79016		ROSE_SR-VP_0-2_FINAL	270	0.340824	9.32479		SRVP18_hole-7m-from-trench_1_80cm_scaf_35_ext_315-rev_6-w_terminal_repeats	270	0.222615	5.08608
Brown_BROWN-SR-VP_26_10_2019_2_100cm_FINAL	280	0.150579	5.5414		BLACK-SR-VP_26_10_2019_C_40cm_scaffold_23_FINAL_IR	280	0.311927	8.60908		Green_Borg_SRVP_2020_100_cm_2_FINAL-FINAL	280	0.371648	11.1104		LILAC_RifSed_csp1_19ft_2_test_LILAC_rev17_terminal_repeats-final	280	0.744856	22.4984		Ochre_SR-VP_26_10_2020_2_100CM_FINAL_FINAL	280	0.0984848	1.26801		ORANGE_SR-VP_26_10_2019_2_100cm_FINAL	280	0.238462	5.70427		SRVP18_trench_6_60cm_scaf_214_117_86_FINAL	280	0.403101	12.1919		Red_Borg_Corona_Mine_final	280	0.294118	9.08427		ROSE_SR-VP_0-2_FINAL	280	0.343284	9.66807		SRVP18_hole-7m-from-trench_1_80cm_scaf_35_ext_315-rev_6-w_terminal_repeats	280	0.215278	5.30136
Brown_BROWN-SR-VP_26_10_2019_2_100cm_FINAL	290	0.143939	5.68534		BLACK-SR-VP_26_10_2019_C_40cm_scaffold_23_FINAL_IR	290	0.311927	8.92101		Green_Borg_SRVP_2020_100_cm_2_FINAL-FINAL	290	0.350943	11.4614		LILAC_RifSed_csp1_19ft_2_test_LILAC_rev17_terminal_repeats-final	290	0.751004	23.2494		Ochre_SR-VP_26_10_2020_2_100CM_FINAL_FINAL	290	0.093633	1.36164		ORANGE_SR-VP_26_10_2019_2_100cm_FINAL	290	0.25	5.95427		SRVP18_trench_6_60cm_scaf_214_117_86_FINAL	290	0.40458	12.5965		Red_Borg_Corona_Mine_final	290	0.302326	9.3866		ROSE_SR-VP_0-2_FINAL	290	0.347985	10.0161		SRVP18_hole-7m-from-trench_1_80cm_scaf_35_ext_315-rev_6-w_terminal_repeats	290	0.2	5.50136
Brown_BROWN-SR-VP_26_10_2019_2_100cm_FINAL	300	0.153558	5.8389		BLACK-SR-VP_26_10_2019_C_40cm_scaffold_23_FINAL_IR	300	0.312217	9.23322		Green_Borg_SRVP_2020_100_cm_2_FINAL-FINAL	300	0.352941	11.8143		LILAC_RifSed_csp1_19ft_2_test_LILAC_rev17_terminal_repeats-final	300	0.754941	24.0044		Ochre_SR-VP_26_10_2020_2_100CM_FINAL_FINAL	300	0.107011	1.46865		ORANGE_SR-VP_26_10_2019_2_100cm_FINAL	300	0.25283	6.2071		SRVP18_trench_6_60cm_scaf_214_117_86_FINAL	300	0.41573	13.0122		Red_Borg_Corona_Mine_final	300	0.305019	9.69162		ROSE_SR-VP_0-2_FINAL	300	0.350181	10.3662		SRVP18_hole-7m-from-trench_1_80cm_scaf_35_ext_315-rev_6-w_terminal_repeats	300	0.2	5.70136
Brown_BROWN-SR-VP_26_10_2019_2_100cm_FINAL	310	0.148148	5.98705		BLACK-SR-VP_26_10_2019_C_40cm_scaffold_23_FINAL_IR	310	0.315556	9.54878		Green_Borg_SRVP_2020_100_cm_2_FINAL-FINAL	310	0.34058	12.1549		LILAC_RifSed_csp1_19ft_2_test_LILAC_rev17_terminal_repeats-final	310	0.748031	24.7524		Ochre_SR-VP_26_10_2020_2_100CM_FINAL_FINAL	310	0.109489	1.57814		ORANGE_SR-VP_26_10_2019_2_100cm_FINAL	310	0.253731	6.46083		SRVP18_trench_6_60cm_scaf_214_117_86_FINAL	310	0.416974	13.4292		Red_Borg_Corona_Mine_final	310	0.305344	9.99696		ROSE_SR-VP_0-2_FINAL	310	0.352518	10.7188		SRVP18_hole-7m-from-trench_1_80cm_scaf_35_ext_315-rev_6-w_terminal_repeats	310	0.210526	5.91189
Brown_BROWN-SR-VP_26_10_2019_2_100cm_FINAL	320	0.140794	6.12784		BLACK-SR-VP_26_10_2019_C_40cm_scaffold_23_FINAL_IR	320	0.324561	9.87334		Green_Borg_SRVP_2020_100_cm_2_FINAL-FINAL	320	0.333333	12.4882		LILAC_RifSed_csp1_19ft_2_test_LILAC_rev17_terminal_repeats-final	320	0.74902	25.5014		Ochre_SR-VP_26_10_2020_2_100CM_FINAL_FINAL	320	0.112727	1.69087		ORANGE_SR-VP_26_10_2019_2_100cm_FINAL	320	0.247232	6.70806		SRVP18_trench_6_60cm_scaf_214_117_86_FINAL	320	0.413919	13.8431		Red_Borg_Corona_Mine_final	320	0.313208	10.3102		ROSE_SR-VP_0-2_FINAL	320	0.35461	11.0734		SRVP18_hole-7m-from-trench_1_80cm_scaf_35_ext_315-rev_6-w_terminal_repeats	320	0.203883	6.11577
Brown_BROWN-SR-VP_26_10_2019_2_100cm_FINAL	330	0.141844	6.26969		BLACK-SR-VP_26_10_2019_C_40cm_scaffold_23_FINAL_IR	330	0.330435	10.2038		Green_Borg_SRVP_2020_100_cm_2_FINAL-FINAL	330	0.338028	12.8262		LILAC_RifSed_csp1_19ft_2_test_LILAC_rev17_terminal_repeats-final	330	0.750973	26.2524		Ochre_SR-VP_26_10_2020_2_100CM_FINAL_FINAL	330	0.111111	1.80198		ORANGE_SR-VP_26_10_2019_2_100cm_FINAL	330	0.243636	6.9517		SRVP18_trench_6_60cm_scaf_214_117_86_FINAL	330	0.415162	14.2583		Red_Borg_Corona_Mine_final	330	0.315985	10.6262		ROSE_SR-VP_0-2_FINAL	330	0.347368	11.4207		SRVP18_hole-7m-from-trench_1_80cm_scaf_35_ext_315-rev_6-w_terminal_repeats	330	0.206349	6.32212
Brown_BROWN-SR-VP_26_10_2019_2_100cm_FINAL	340	0.131944	6.40163		BLACK-SR-VP_26_10_2019_C_40cm_scaffold_23_FINAL_IR	340	0.336207	10.54		Green_Borg_SRVP_2020_100_cm_2_FINAL-FINAL	340	0.33564	13.1619		LILAC_RifSed_csp1_19ft_2_test_LILAC_rev17_terminal_repeats-final	340	0.745174	26.9976		Ochre_SR-VP_26_10_2020_2_100CM_FINAL_FINAL	340	0.116608	1.91858		ORANGE_SR-VP_26_10_2019_2_100cm_FINAL	340	0.235714	7.18741		SRVP18_trench_6_60cm_scaf_214_117_86_FINAL	340	0.421429	14.6797		Red_Borg_Corona_Mine_final	340	0.323636	10.9498		ROSE_SR-VP_0-2_FINAL	340	0.344828	11.7656		SRVP18_hole-7m-from-trench_1_80cm_scaf_35_ext_315-rev_6-w_terminal_repeats	340	0.203762	6.52588
Brown_BROWN-SR-VP_26_10_2019_2_100cm_FINAL	350	0.146758	6.54839		BLACK-SR-VP_26_10_2019_C_40cm_scaffold_23_FINAL_IR	350	0.330508	10.8705		Green_Borg_SRVP_2020_100_cm_2_FINAL-FINAL	350	0.324324	13.4862		LILAC_RifSed_csp1_19ft_2_test_LILAC_rev17_terminal_repeats-final	350	0.741445	27.739		Ochre_SR-VP_26_10_2020_2_100CM_FINAL_FINAL	350	0.120275	2.03886		ORANGE_SR-VP_26_10_2019_2_100cm_FINAL	350	0.235088	7.4225		SRVP18_trench_6_60cm_scaf_214_117_86_FINAL	350	0.420495	15.1002		Red_Borg_Corona_Mine_final	350	0.328571	11.2784		ROSE_SR-VP_0-2_FINAL	350	0.333333	12.0989		SRVP18_hole-7m-from-trench_1_80cm_scaf_35_ext_315-rev_6-w_terminal_repeats	350	0.20743	6.73331
Brown_BROWN-SR-VP_26_10_2019_2_100cm_FINAL	360	0.148649	6.69704		BLACK-SR-VP_26_10_2019_C_40cm_scaffold_23_FINAL_IR	360	0.338843	11.2093		Green_Borg_SRVP_2020_100_cm_2_FINAL-FINAL	360	0.331126	13.8173		LILAC_RifSed_csp1_19ft_2_test_LILAC_rev17_terminal_repeats-final	360	0.735849	28.4749		Ochre_SR-VP_26_10_2020_2_100CM_FINAL_FINAL	360	0.123746	2.16261		ORANGE_SR-VP_26_10_2019_2_100cm_FINAL	360	0.233449	7.65595		SRVP18_trench_6_60cm_scaf_214_117_86_FINAL	360	0.412587	15.5128		Red_Borg_Corona_Mine_final	360	0.335689	11.6141		ROSE_SR-VP_0-2_FINAL	360	0.317726	12.4166		SRVP18_hole-7m-from-trench_1_80cm_scaf_35_ext_315-rev_6-w_terminal_repeats	360	0.203647	6.93696
Brown_BROWN-SR-VP_26_10_2019_2_100cm_FINAL	370	0.162791	6.85983		BLACK-SR-VP_26_10_2019_C_40cm_scaffold_23_FINAL_IR	370	0.338843	11.5482		Green_Borg_SRVP_2020_100_cm_2_FINAL-FINAL	370	0.320388	14.1377		LILAC_RifSed_csp1_19ft_2_test_LILAC_rev17_terminal_repeats-final	370	0.733333	29.2082		Ochre_SR-VP_26_10_2020_2_100CM_FINAL_FINAL	370	0.131579	2.29418		ORANGE_SR-VP_26_10_2019_2_100cm_FINAL	370	0.223368	7.87932		SRVP18_trench_6_60cm_scaf_214_117_86_FINAL	370	0.415808	15.9286		Red_Borg_Corona_Mine_final	370	0.333333	11.9474		ROSE_SR-VP_0-2_FINAL	370	0.315615	12.7322		SRVP18_hole-7m-from-trench_1_80cm_scaf_35_ext_315-rev_6-w_terminal_repeats	370	0.207207	7.14417
Brown_BROWN-SR-VP_26_10_2019_2_100cm_FINAL	380	0.169935	7.02976		BLACK-SR-VP_26_10_2019_C_40cm_scaffold_23_FINAL_IR	380	0.341564	11.8897		Green_Borg_SRVP_2020_100_cm_2_FINAL-FINAL	380	0.324759	14.4625		LILAC_RifSed_csp1_19ft_2_test_LILAC_rev17_terminal_repeats-final	380	0.723636	29.9318		Ochre_SR-VP_26_10_2020_2_100CM_FINAL_FINAL	380	0.139159	2.43334		ORANGE_SR-VP_26_10_2019_2_100cm_FINAL	380	0.222973	8.10229		SRVP18_trench_6_60cm_scaf_214_117_86_FINAL	380	0.408163	16.3368		Red_Borg_Corona_Mine_final	380	0.331058	12.2784		ROSE_SR-VP_0-2_FINAL	380	0.315961	13.0482		SRVP18_hole-7m-from-trench_1_80cm_scaf_35_ext_315-rev_6-w_terminal_repeats	380	0.205882	7.35005
Brown_BROWN-SR-VP_26_10_2019_2_100cm_FINAL	390	0.168831	7.19859		BLACK-SR-VP_26_10_2019_C_40cm_scaffold_23_FINAL_IR	390	0.338776	12.2285		Green_Borg_SRVP_2020_100_cm_2_FINAL-FINAL	390	0.333333	14.7958		LILAC_RifSed_csp1_19ft_2_test_LILAC_rev17_terminal_repeats-final	390	0.724638	30.6565		Ochre_SR-VP_26_10_2020_2_100CM_FINAL_FINAL	390	0.141026	2.57437		ORANGE_SR-VP_26_10_2019_2_100cm_FINAL	390	0.213333	8.31563		SRVP18_trench_6_60cm_scaf_214_117_86_FINAL	390	0.4	16.7368		Red_Borg_Corona_Mine_final	390	0.326599	12.605		ROSE_SR-VP_0-2_FINAL	390	0.314286	13.3625		SRVP18_hole-7m-from-trench_1_80cm_scaf_35_ext_315-rev_6-w_terminal_repeats	390	0.209302	7.55935
Brown_BROWN-SR-VP_26_10_2019_2_100cm_FINAL	400	0.165605	7.3642		BLACK-SR-VP_26_10_2019_C_40cm_scaffold_23_FINAL_IR	400	0.33871	12.5672		Green_Borg_SRVP_2020_100_cm_2_FINAL-FINAL	400	0.341693	15.1375		LILAC_RifSed_csp1_19ft_2_test_LILAC_rev17_terminal_repeats-final	400	0.70922	31.3657		Ochre_SR-VP_26_10_2020_2_100CM_FINAL_FINAL	400	0.14557	2.71994		ORANGE_SR-VP_26_10_2019_2_100cm_FINAL	400	0.210526	8.52615		SRVP18_trench_6_60cm_scaf_214_117_86_FINAL	400	0.405229	17.142		Red_Borg_Corona_Mine_final	400	0.328904	12.9339		ROSE_SR-VP_0-2_FINAL	400	0.310345	13.6728		SRVP18_hole-7m-from-trench_1_80cm_scaf_35_ext_315-rev_6-w_terminal_repeats	400	0.205714	7.76507
Brown_BROWN-SR-VP_26_10_2019_2_100cm_FINAL	410	0.167192	7.53139		BLACK-SR-VP_26_10_2019_C_40cm_scaffold_23_FINAL_IR	410	0.346614	12.9138		Green_Borg_SRVP_2020_100_cm_2_FINAL-FINAL	410	0.329231	15.4667		LILAC_RifSed_csp1_19ft_2_test_LILAC_rev17_terminal_repeats-final	410	0.711268	32.077		Ochre_SR-VP_26_10_2020_2_100CM_FINAL_FINAL	410	0.126935	2.84687		ORANGE_SR-VP_26_10_2019_2_100cm_FINAL	410	0.214286	8.74044		SRVP18_trench_6_60cm_scaf_214_117_86_FINAL	410	0.397436	17.5394		Red_Borg_Corona_Mine_final	410	0.337662	13.2716		ROSE_SR-VP_0-2_FINAL	410	0.306502	13.9793		SRVP18_hole-7m-from-trench_1_80cm_scaf_35_ext_315-rev_6-w_terminal_repeats	410	0.207865	7.97293
Brown_BROWN-SR-VP_26_10_2019_2_100cm_FINAL	420	0.172414	7.7038		BLACK-SR-VP_26_10_2019_C_40cm_scaffold_23_FINAL_IR	420	0.354331	13.2682		Green_Borg_SRVP_2020_100_cm_2_FINAL-FINAL	420	0.325228	15.792		LILAC_RifSed_csp1_19ft_2_test_LILAC_rev17_terminal_repeats-final	420	0.713287	32.7902		Ochre_SR-VP_26_10_2020_2_100CM_FINAL_FINAL	420	0.128049	2.97492		ORANGE_SR-VP_26_10_2019_2_100cm_FINAL	420	0.214286	8.95472		SRVP18_trench_6_60cm_scaf_214_117_86_FINAL	420	0.396226	17.9357		Red_Borg_Corona_Mine_final	420	0.333333	13.6049		ROSE_SR-VP_0-2_FINAL	420	0.300912	14.2802		SRVP18_hole-7m-from-trench_1_80cm_scaf_35_ext_315-rev_6-w_terminal_repeats	420	0.206704	8.17964
Brown_BROWN-SR-VP_26_10_2019_2_100cm_FINAL	430	0.17757	7.88137		BLACK-SR-VP_26_10_2019_C_40cm_scaffold_23_FINAL_IR	430	0.34375	13.6119		Green_Borg_SRVP_2020_100_cm_2_FINAL-FINAL	430	0.323353	16.1153		LILAC_RifSed_csp1_19ft_2_test_LILAC_rev17_terminal_repeats-final	430	0.697595	33.4878		Ochre_SR-VP_26_10_2020_2_100CM_FINAL_FINAL	430	0.13253	3.10745		ORANGE_SR-VP_26_10_2019_2_100cm_FINAL	430	0.219355	9.17408		SRVP18_trench_6_60cm_scaf_214_117_86_FINAL	430	0.3875	18.3232		Red_Borg_Corona_Mine_final	430	0.326923	13.9319		ROSE_SR-VP_0-2_FINAL	430	0.309309	14.5896		SRVP18_hole-7m-from-trench_1_80cm_scaf_35_ext_315-rev_6-w_terminal_repeats	430	0.201102	8.38074
Brown_BROWN-SR-VP_26_10_2019_2_100cm_FINAL	440	0.179012	8.06039		BLACK-SR-VP_26_10_2019_C_40cm_scaffold_23_FINAL_IR	440	0.325758	13.9377		Green_Borg_SRVP_2020_100_cm_2_FINAL-FINAL	440	0.325513	16.4408		LILAC_RifSed_csp1_19ft_2_test_LILAC_rev17_terminal_repeats-final	440	0.682432	34.1703		Ochre_SR-VP_26_10_2020_2_100CM_FINAL_FINAL	440	0.133531	3.24098		ORANGE_SR-VP_26_10_2019_2_100cm_FINAL	440	0.216561	9.39064		SRVP18_trench_6_60cm_scaf_214_117_86_FINAL	440	0.386503	18.7097		Red_Borg_Corona_Mine_final	440	0.326984	14.2588		ROSE_SR-VP_0-2_FINAL	440	0.303835	14.8934		SRVP18_hole-7m-from-trench_1_80cm_scaf_35_ext_315-rev_6-w_terminal_repeats	440	0.206522	8.58726
Brown_BROWN-SR-VP_26_10_2019_2_100cm_FINAL	450	0.176829	8.23722		BLACK-SR-VP_26_10_2019_C_40cm_scaffold_23_FINAL_IR	450	0.328302	14.266		Green_Borg_SRVP_2020_100_cm_2_FINAL-FINAL	450	0.323699	16.7645		LILAC_RifSed_csp1_19ft_2_test_LILAC_rev17_terminal_repeats-final	450	0.683502	34.8538		Ochre_SR-VP_26_10_2020_2_100CM_FINAL_FINAL	450	0.134503	3.37549		ORANGE_SR-VP_26_10_2019_2_100cm_FINAL	450	0.217666	9.6083		SRVP18_trench_6_60cm_scaf_214_117_86_FINAL	450	0.365559	19.0752		Red_Borg_Corona_Mine_final	450	0.322884	14.5817		ROSE_SR-VP_0-2_FINAL	450	0.30814	15.2015		SRVP18_hole-7m-from-trench_1_80cm_scaf_35_ext_315-rev_6-w_terminal_repeats	450	0.201072	8.78833
Brown_BROWN-SR-VP_26_10_2019_2_100cm_FINAL	460	0.172205	8.40942		BLACK-SR-VP_26_10_2019_C_40cm_scaffold_23_FINAL_IR	460	0.325926	14.5919		Green_Borg_SRVP_2020_100_cm_2_FINAL-FINAL	460	0.322034	17.0866		LILAC_RifSed_csp1_19ft_2_test_LILAC_rev17_terminal_repeats-final	460	0.667774	35.5215		Ochre_SR-VP_26_10_2020_2_100CM_FINAL_FINAL	460	0.132184	3.50767		ORANGE_SR-VP_26_10_2019_2_100cm_FINAL	460	0.217391	9.8257		SRVP18_trench_6_60cm_scaf_214_117_86_FINAL	460	0.35905	19.4343		Red_Borg_Corona_Mine_final	460	0.314815	14.8965		ROSE_SR-VP_0-2_FINAL	460	0.308357	15.5099		SRVP18_hole-7m-from-trench_1_80cm_scaf_35_ext_315-rev_6-w_terminal_repeats	460	0.194737	8.98307
Brown_BROWN-SR-VP_26_10_2019_2_100cm_FINAL	470	0.183432	8.59285		BLACK-SR-VP_26_10_2019_C_40cm_scaffold_23_FINAL_IR	470	0.333333	14.9252		Green_Borg_SRVP_2020_100_cm_2_FINAL-FINAL	470	0.327731	17.4143		LILAC_RifSed_csp1_19ft_2_test_LILAC_rev17_terminal_repeats-final	470	0.663366	36.1849		Ochre_SR-VP_26_10_2020_2_100CM_FINAL_FINAL	470	0.138028	3.6457		ORANGE_SR-VP_26_10_2019_2_100cm_FINAL	470	0.206154	10.0318		SRVP18_trench_6_60cm_scaf_214_117_86_FINAL	470	0.360704	19.795		Red_Borg_Corona_Mine_final	470	0.310976	15.2075		ROSE_SR-VP_0-2_FINAL	470	0.316239	15.8261		SRVP18_hole-7m-from-trench_1_80cm_scaf_35_ext_315-rev_6-w_terminal_repeats	470	0.192708	9.17578
Brown_BROWN-SR-VP_26_10_2019_2_100cm_FINAL	480	0.189504	8.78236		BLACK-SR-VP_26_10_2019_C_40cm_scaffold_23_FINAL_IR	480	0.338129	15.2634		Green_Borg_SRVP_2020_100_cm_2_FINAL-FINAL	480	0.32964	17.7439		LILAC_RifSed_csp1_19ft_2_test_LILAC_rev17_terminal_repeats-final	480	0.661238	36.8462		Ochre_SR-VP_26_10_2020_2_100CM_FINAL_FINAL	480	0.134078	3.77978		ORANGE_SR-VP_26_10_2019_2_100cm_FINAL	480	0.2	10.2318		SRVP18_trench_6_60cm_scaf_214_117_86_FINAL	480	0.354467	20.1495		Red_Borg_Corona_Mine_final	480	0.311178	15.5187		ROSE_SR-VP_0-2_FINAL	480	0.322129	16.1483		SRVP18_hole-7m-from-trench_1_80cm_scaf_35_ext_315-rev_6-w_terminal_repeats	480	0.186701	9.36248
Brown_BROWN-SR-VP_26_10_2019_2_100cm_FINAL	490	0.191977	8.97433		BLACK-SR-VP_26_10_2019_C_40cm_scaffold_23_FINAL_IR	490	0.342756	15.6061		Green_Borg_SRVP_2020_100_cm_2_FINAL-FINAL	490	0.333333	18.0773		LILAC_RifSed_csp1_19ft_2_test_LILAC_rev17_terminal_repeats-final	490	0.656958	37.5031		Ochre_SR-VP_26_10_2020_2_100CM_FINAL_FINAL	490	0.131868	3.91164		ORANGE_SR-VP_26_10_2019_2_100cm_FINAL	490	0.204748	10.4366		SRVP18_trench_6_60cm_scaf_214_117_86_FINAL	490	0.357955	20.5074		Red_Borg_Corona_Mine_final	490	0.313609	15.8323		ROSE_SR-VP_0-2_FINAL	490	0.322222	16.4705		SRVP18_hole-7m-from-trench_1_80cm_scaf_35_ext_315-rev_6-w_terminal_repeats	490	0.186869	9.54935
Brown_BROWN-SR-VP_26_10_2019_2_100cm_FINAL	500	0.193182	9.16752		BLACK-SR-VP_26_10_2019_C_40cm_scaffold_23_FINAL_IR	500	0.33101	15.9371		Green_Borg_SRVP_2020_100_cm_2_FINAL-FINAL	500	0.327957	18.4052		LILAC_RifSed_csp1_19ft_2_test_LILAC_rev17_terminal_repeats-final	500	0.648562	38.1517		Ochre_SR-VP_26_10_2020_2_100CM_FINAL_FINAL	500	0.141304	4.05295		ORANGE_SR-VP_26_10_2019_2_100cm_FINAL	500	0.192982	10.6296		SRVP18_trench_6_60cm_scaf_214_117_86_FINAL	500	0.359551	20.867		Red_Borg_Corona_Mine_final	500	0.317647	16.15		ROSE_SR-VP_0-2_FINAL	500	0.322222	16.7927		SRVP18_hole-7m-from-trench_1_80cm_scaf_35_ext_315-rev_6-w_terminal_repeats	500	0.195	9.74435
Brown_BROWN-SR-VP_26_10_2019_2_100cm_FINAL	510	0.189802	9.35732		BLACK-SR-VP_26_10_2019_C_40cm_scaffold_23_FINAL_IR	510	0.33564	16.2728		Green_Borg_SRVP_2020_100_cm_2_FINAL-FINAL	510	0.333333	18.7386		LILAC_RifSed_csp1_19ft_2_test_LILAC_rev17_terminal_repeats-final	510	0.640379	38.7921		Ochre_SR-VP_26_10_2020_2_100CM_FINAL_FINAL	510	0.139785	4.19273		ORANGE_SR-VP_26_10_2019_2_100cm_FINAL	510	0.184751	10.8143		SRVP18_trench_6_60cm_scaf_214_117_86_FINAL	510	0.35376	21.2207		Red_Borg_Corona_Mine_final	510	0.323529	16.4735		ROSE_SR-VP_0-2_FINAL	510	0.327778	17.1205		SRVP18_hole-7m-from-trench_1_80cm_scaf_35_ext_315-rev_6-w_terminal_repeats	510	0.19603	9.94038
Brown_BROWN-SR-VP_26_10_2019_2_100cm_FINAL	520	0.193277	9.5506		BLACK-SR-VP_26_10_2019_C_40cm_scaffold_23_FINAL_IR	520	0.333333	16.6061		Green_Borg_SRVP_2020_100_cm_2_FINAL-FINAL	520	0.329843	19.0684		LILAC_RifSed_csp1_19ft_2_test_LILAC_rev17_terminal_repeats-final	520	0.632911	39.425		Ochre_SR-VP_26_10_2020_2_100CM_FINAL_FINAL	520	0.137566	4.3303		ORANGE_SR-VP_26_10_2019_2_100cm_FINAL	520	0.190616	11.0049		SRVP18_trench_6_60cm_scaf_214_117_86_FINAL	520	0.349862	21.5706		Red_Borg_Corona_Mine_final	520	0.323615	16.7971		ROSE_SR-VP_0-2_FINAL	520	0.333333	17.4538		SRVP18_hole-7m-from-trench_1_80cm_scaf_35_ext_315-rev_6-w_terminal_repeats	520	0.188264	10.1286
Brown_BROWN-SR-VP_26_10_2019_2_100cm_FINAL	530	0.18232	9.73292		BLACK-SR-VP_26_10_2019_C_40cm_scaffold_23_FINAL_IR	530	0.340206	16.9463		Green_Borg_SRVP_2020_100_cm_2_FINAL-FINAL	530	0.317708	19.3861		LILAC_RifSed_csp1_19ft_2_test_LILAC_rev17_terminal_repeats-final	530	0.628205	40.0532		Ochre_SR-VP_26_10_2020_2_100CM_FINAL_FINAL	530	0.147368	4.47767		ORANGE_SR-VP_26_10_2019_2_100cm_FINAL	530	0.187135	11.1921		SRVP18_trench_6_60cm_scaf_214_117_86_FINAL	530	0.347709	21.9183		Red_Borg_Corona_Mine_final	530	0.317919	17.115		ROSE_SR-VP_0-2_FINAL	530	0.333333	17.7871		SRVP18_hole-7m-from-trench_1_80cm_scaf_35_ext_315-rev_6-w_terminal_repeats	530	0.186441	10.3151
Brown_BROWN-SR-VP_26_10_2019_2_100cm_FINAL	540	0.186813	9.91973		BLACK-SR-VP_26_10_2019_C_40cm_scaffold_23_FINAL_IR	540	0.356164	17.3025		Green_Borg_SRVP_2020_100_cm_2_FINAL-FINAL	540	0.317708	19.7038		LILAC_RifSed_csp1_19ft_2_test_LILAC_rev17_terminal_repeats-final	540	0.630573	40.6837		Ochre_SR-VP_26_10_2020_2_100CM_FINAL_FINAL	540	0.143603	4.62127		ORANGE_SR-VP_26_10_2019_2_100cm_FINAL	540	0.196481	11.3886		SRVP18_trench_6_60cm_scaf_214_117_86_FINAL	540	0.356568	22.2749		Red_Borg_Corona_Mine_final	540	0.312321	17.4273		ROSE_SR-VP_0-2_FINAL	540	0.3241	18.1112		SRVP18_hole-7m-from-trench_1_80cm_scaf_35_ext_315-rev_6-w_terminal_repeats	540	0.183575	10.4987
Brown_BROWN-SR-VP_26_10_2019_2_100cm_FINAL	550	0.192308	10.112		BLACK-SR-VP_26_10_2019_C_40cm_scaffold_23_FINAL_IR	550	0.360825	17.6633		Green_Borg_SRVP_2020_100_cm_2_FINAL-FINAL	550	0.321244	20.0251		LILAC_RifSed_csp1_19ft_2_test_LILAC_rev17_terminal_repeats-final	550	0.629393	41.3131		Ochre_SR-VP_26_10_2020_2_100CM_FINAL_FINAL	550	0.154047	4.77532		ORANGE_SR-VP_26_10_2019_2_100cm_FINAL	550	0.201166	11.5897		SRVP18_trench_6_60cm_scaf_214_117_86_FINAL	550	0.356568	22.6314		Red_Borg_Corona_Mine_final	550	0.320113	17.7475		ROSE_SR-VP_0-2_FINAL	550	0.316804	18.428		SRVP18_hole-7m-from-trench_1_80cm_scaf_35_ext_315-rev_6-w_terminal_repeats	550	0.184652	10.6833
Brown_BROWN-SR-VP_26_10_2019_2_100cm_FINAL	560	0.189041	10.3011		BLACK-SR-VP_26_10_2019_C_40cm_scaffold_23_FINAL_IR	560	0.363322	18.0266		Green_Borg_SRVP_2020_100_cm_2_FINAL-FINAL	560	0.336788	20.3619		LILAC_RifSed_csp1_19ft_2_test_LILAC_rev17_terminal_repeats-final	560	0.628205	41.9413		Ochre_SR-VP_26_10_2020_2_100CM_FINAL_FINAL	560	0.157623	4.93294		ORANGE_SR-VP_26_10_2019_2_100cm_FINAL	560	0.211765	11.8015		SRVP18_trench_6_60cm_scaf_214_117_86_FINAL	560	0.352941	22.9844		Red_Borg_Corona_Mine_final	560	0.316239	18.0637		ROSE_SR-VP_0-2_FINAL	560	0.32967	18.7577		SRVP18_hole-7m-from-trench_1_80cm_scaf_35_ext_315-rev_6-w_terminal_repeats	560	0.194313	10.8776
Brown_BROWN-SR-VP_26_10_2019_2_100cm_FINAL	570	0.197832	10.4989		BLACK-SR-VP_26_10_2019_C_40cm_scaffold_23_FINAL_IR	570	0.368056	18.3947		Green_Borg_SRVP_2020_100_cm_2_FINAL-FINAL	570	0.335052	20.6969		LILAC_RifSed_csp1_19ft_2_test_LILAC_rev17_terminal_repeats-final	570	0.623003	42.5643		Ochre_SR-VP_26_10_2020_2_100CM_FINAL_FINAL	570	0.163265	5.09621		ORANGE_SR-VP_26_10_2019_2_100cm_FINAL	570	0.210526	12.012		SRVP18_trench_6_60cm_scaf_214_117_86_FINAL	570	0.36	23.3444		Red_Borg_Corona_Mine_final	570	0.321937	18.3856		ROSE_SR-VP_0-2_FINAL	570	0.342391	19.1001		SRVP18_hole-7m-from-trench_1_80cm_scaf_35_ext_315-rev_6-w_terminal_repeats	570	0.195294	11.0729
Brown_BROWN-SR-VP_26_10_2019_2_100cm_FINAL	580	0.196765	10.6957		BLACK-SR-VP_26_10_2019_C_40cm_scaffold_23_FINAL_IR	580	0.366197	18.7609		Green_Borg_SRVP_2020_100_cm_2_FINAL-FINAL	580	0.336761	21.0337		LILAC_RifSed_csp1_19ft_2_test_LILAC_rev17_terminal_repeats-final	580	0.614148	43.1785		Ochre_SR-VP_26_10_2020_2_100CM_FINAL_FINAL	580	0.160804	5.25701		ORANGE_SR-VP_26_10_2019_2_100cm_FINAL	580	0.225806	12.2378		SRVP18_trench_6_60cm_scaf_214_117_86_FINAL	580	0.351064	23.6954		Red_Borg_Corona_Mine_final	580	0.331445	18.7171		ROSE_SR-VP_0-2_FINAL	580	0.344086	19.4442		SRVP18_hole-7m-from-trench_1_80cm_scaf_35_ext_315-rev_6-w_terminal_repeats	580	0.190588	11.2635
Brown_BROWN-SR-VP_26_10_2019_2_100cm_FINAL	590	0.191375	10.887		BLACK-SR-VP_26_10_2019_C_40cm_scaffold_23_FINAL_IR	590	0.384615	19.1455		Green_Borg_SRVP_2020_100_cm_2_FINAL-FINAL	590	0.335052	21.3687		LILAC_RifSed_csp1_19ft_2_test_LILAC_rev17_terminal_repeats-final	590	0.606452	43.7849		Ochre_SR-VP_26_10_2020_2_100CM_FINAL_FINAL	590	0.155	5.41201		ORANGE_SR-VP_26_10_2019_2_100cm_FINAL	590	0.229412	12.4672		SRVP18_trench_6_60cm_scaf_214_117_86_FINAL	590	0.352785	24.0482		Red_Borg_Corona_Mine_final	590	0.329513	19.0466		ROSE_SR-VP_0-2_FINAL	590	0.338753	19.7829		SRVP18_hole-7m-from-trench_1_80cm_scaf_35_ext_315-rev_6-w_terminal_repeats	590	0.189696	11.4532
Brown_BROWN-SR-VP_26_10_2019_2_100cm_FINAL	600	0.180851	11.0679		BLACK-SR-VP_26_10_2019_C_40cm_scaffold_23_FINAL_IR	600	0.384083	19.5296		Green_Borg_SRVP_2020_100_cm_2_FINAL-FINAL	600	0.338462	21.7072		LILAC_RifSed_csp1_19ft_2_test_LILAC_rev17_terminal_repeats-final	600	0.594855	44.3798		Ochre_SR-VP_26_10_2020_2_100CM_FINAL_FINAL	600	0.158416	5.57043		ORANGE_SR-VP_26_10_2019_2_100cm_FINAL	600	0.260355	12.7276		SRVP18_trench_6_60cm_scaf_214_117_86_FINAL	600	0.335092	24.3833		Red_Borg_Corona_Mine_final	600	0.327635	19.3742		ROSE_SR-VP_0-2_FINAL	600	0.333333	20.1163		SRVP18_hole-7m-from-trench_1_80cm_scaf_35_ext_315-rev_6-w_terminal_repeats	600	0.194379	11.6476
Brown_BROWN-SR-VP_26_10_2019_2_100cm_FINAL	610	0.184	11.2519		BLACK-SR-VP_26_10_2019_C_40cm_scaffold_23_FINAL_IR	610	0.384083	19.9137		Green_Borg_SRVP_2020_100_cm_2_FINAL-FINAL	610	0.336761	22.0439		LILAC_RifSed_csp1_19ft_2_test_LILAC_rev17_terminal_repeats-final	610	0.587097	44.9669		Ochre_SR-VP_26_10_2020_2_100CM_FINAL_FINAL	610	0.162562	5.73299		ORANGE_SR-VP_26_10_2019_2_100cm_FINAL	610	0.268437	12.996		SRVP18_trench_6_60cm_scaf_214_117_86_FINAL	610	0.343832	24.7271		Red_Borg_Corona_Mine_final	610	0.331429	19.7057		ROSE_SR-VP_0-2_FINAL	610	0.338798	20.4551		SRVP18_hole-7m-from-trench_1_80cm_scaf_35_ext_315-rev_6-w_terminal_repeats	610	0.197216	11.8448
Brown_BROWN-SR-VP_26_10_2019_2_100cm_FINAL	620	0.182058	11.434		BLACK-SR-VP_26_10_2019_C_40cm_scaffold_23_FINAL_IR	620	0.381443	20.2951		Green_Borg_SRVP_2020_100_cm_2_FINAL-FINAL	620	0.341837	22.3858		LILAC_RifSed_csp1_19ft_2_test_LILAC_rev17_terminal_repeats-final	620	0.581994	45.5489		Ochre_SR-VP_26_10_2020_2_100CM_FINAL_FINAL	620	0.168704	5.90169		ORANGE_SR-VP_26_10_2019_2_100cm_FINAL	620	0.271137	13.2672		SRVP18_trench_6_60cm_scaf_214_117_86_FINAL	620	0.340314	25.0675		Red_Borg_Corona_Mine_final	620	0.333333	20.039		ROSE_SR-VP_0-2_FINAL	620	0.324324	20.7794		SRVP18_hole-7m-from-trench_1_80cm_scaf_35_ext_315-rev_6-w_terminal_repeats	620	0.197248	12.042
Brown_BROWN-SR-VP_26_10_2019_2_100cm_FINAL	630	0.184211	11.6182		BLACK-SR-VP_26_10_2019_C_40cm_scaffold_23_FINAL_IR	630	0.386207	20.6813		Green_Borg_SRVP_2020_100_cm_2_FINAL-FINAL	630	0.335038	22.7208		LILAC_RifSed_csp1_19ft_2_test_LILAC_rev17_terminal_repeats-final	630	0.579618	46.1285		Ochre_SR-VP_26_10_2020_2_100CM_FINAL_FINAL	630	0.176755	6.07845		ORANGE_SR-VP_26_10_2019_2_100cm_FINAL	630	0.281609	13.5488		SRVP18_trench_6_60cm_scaf_214_117_86_FINAL	630	0.328165	25.3956		Red_Borg_Corona_Mine_final	630	0.335227	20.3742		ROSE_SR-VP_0-2_FINAL	630	0.317204	21.0966		SRVP18_hole-7m-from-trench_1_80cm_scaf_35_ext_315-rev_6-w_terminal_repeats	630	0.201814	12.2439
Brown_BROWN-SR-VP_26_10_2019_2_100cm_FINAL	640	0.181102	11.7993		BLACK-SR-VP_26_10_2019_C_40cm_scaffold_23_FINAL_IR	640	0.383562	21.0649		Green_Borg_SRVP_2020_100_cm_2_FINAL-FINAL	640	0.346835	23.0676		LILAC_RifSed_csp1_19ft_2_test_LILAC_rev17_terminal_repeats-final	640	0.577287	46.7058		Ochre_SR-VP_26_10_2020_2_100CM_FINAL_FINAL	640	0.169451	6.2479		ORANGE_SR-VP_26_10_2019_2_100cm_FINAL	640	0.277937	13.8267		SRVP18_trench_6_60cm_scaf_214_117_86_FINAL	640	0.328244	25.7239		Red_Borg_Corona_Mine_final	640	0.323864	20.6981		ROSE_SR-VP_0-2_FINAL	640	0.33871	21.4353		SRVP18_hole-7m-from-trench_1_80cm_scaf_35_ext_315-rev_6-w_terminal_repeats	640	0.207207	12.4511
Brown_BROWN-SR-VP_26_10_2019_2_100cm_FINAL	650	0.186528	11.9858		BLACK-SR-VP_26_10_2019_C_40cm_scaffold_23_FINAL_IR	650	0.390411	21.4553		Green_Borg_SRVP_2020_100_cm_2_FINAL-FINAL	650	0.346835	23.4145		LILAC_RifSed_csp1_19ft_2_test_LILAC_rev17_terminal_repeats-final	650	0.564669	47.2705		Ochre_SR-VP_26_10_2020_2_100CM_FINAL_FINAL	650	0.168646	6.41654		ORANGE_SR-VP_26_10_2019_2_100cm_FINAL	650	0.286957	14.1137		SRVP18_trench_6_60cm_scaf_214_117_86_FINAL	650	0.319693	26.0436		Red_Borg_Corona_Mine_final	650	0.322129	21.0202		ROSE_SR-VP_0-2_FINAL	650	0.335121	21.7704		SRVP18_hole-7m-from-trench_1_80cm_scaf_35_ext_315-rev_6-w_terminal_repeats	650	0.210762	12.6618
Brown_BROWN-SR-VP_26_10_2019_2_100cm_FINAL	660	0.182292	12.1681		BLACK-SR-VP_26_10_2019_C_40cm_scaffold_23_FINAL_IR	660	0.381443	21.8367		Green_Borg_SRVP_2020_100_cm_2_FINAL-FINAL	660	0.350126	23.7646		LILAC_RifSed_csp1_19ft_2_test_LILAC_rev17_terminal_repeats-final	660	0.554859	47.8253		Ochre_SR-VP_26_10_2020_2_100CM_FINAL_FINAL	660	0.160377	6.57692		ORANGE_SR-VP_26_10_2019_2_100cm_FINAL	660	0.292754	14.4064		SRVP18_trench_6_60cm_scaf_214_117_86_FINAL	660	0.324873	26.3684		Red_Borg_Corona_Mine_final	660	0.31856	21.3388		ROSE_SR-VP_0-2_FINAL	660	0.336898	22.1073		SRVP18_hole-7m-from-trench_1_80cm_scaf_35_ext_315-rev_6-w_terminal_repeats	660	0.217978	12.8798
Brown_BROWN-SR-VP_26_10_2019_2_100cm_FINAL	670	0.168831	12.3369		BLACK-SR-VP_26_10_2019_C_40cm_scaffold_23_FINAL_IR	670	0.368056	22.2048		Green_Borg_SRVP_2020_100_cm_2_FINAL-FINAL	670	0.351621	24.1162		LILAC_RifSed_csp1_19ft_2_test_LILAC_rev17_terminal_repeats-final	670	0.545741	48.3711		Ochre_SR-VP_26_10_2020_2_100CM_FINAL_FINAL	670	0.171296	6.74822		ORANGE_SR-VP_26_10_2019_2_100cm_FINAL	670	0.290698	14.6971		SRVP18_trench_6_60cm_scaf_214_117_86_FINAL	670	0.336709	26.7051		Red_Borg_Corona_Mine_final	670	0.327824	21.6666		ROSE_SR-VP_0-2_FINAL	670	0.336898	22.4442		SRVP18_hole-7m-from-trench_1_80cm_scaf_35_ext_315-rev_6-w_terminal_repeats	670	0.213483	13.0933
Brown_BROWN-SR-VP_26_10_2019_2_100cm_FINAL	680	0.170984	12.5079		BLACK-SR-VP_26_10_2019_C_40cm_scaffold_23_FINAL_IR	680	0.368421	22.5732		Green_Borg_SRVP_2020_100_cm_2_FINAL-FINAL	680	0.349876	24.4661		LILAC_RifSed_csp1_19ft_2_test_LILAC_rev17_terminal_repeats-final	680	0.551402	48.9225		Ochre_SR-VP_26_10_2020_2_100CM_FINAL_FINAL	680	0.168591	6.91681		ORANGE_SR-VP_26_10_2019_2_100cm_FINAL	680	0.296188	14.9933		SRVP18_trench_6_60cm_scaf_214_117_86_FINAL	680	0.321519	27.0267		Red_Borg_Corona_Mine_final	680	0.327824	21.9944		ROSE_SR-VP_0-2_FINAL	680	0.342175	22.7864		SRVP18_hole-7m-from-trench_1_80cm_scaf_35_ext_315-rev_6-w_terminal_repeats	680	0.215247	13.3085
Brown_BROWN-SR-VP_26_10_2019_2_100cm_FINAL	690	0.163265	12.6712		BLACK-SR-VP_26_10_2019_C_40cm_scaffold_23_FINAL_IR	690	0.368056	22.9413		Green_Borg_SRVP_2020_100_cm_2_FINAL-FINAL	690	0.343284	24.8094		LILAC_RifSed_csp1_19ft_2_test_LILAC_rev17_terminal_repeats-final	690	0.548589	49.4711		Ochre_SR-VP_26_10_2020_2_100CM_FINAL_FINAL	690	0.175926	7.09274		ORANGE_SR-VP_26_10_2019_2_100cm_FINAL	690	0.288235	15.2815		SRVP18_trench_6_60cm_scaf_214_117_86_FINAL	690	0.323232	27.3499		Red_Borg_Corona_Mine_final	690	0.331492	22.3259		ROSE_SR-VP_0-2_FINAL	690	0.347368	23.1338		SRVP18_hole-7m-from-trench_1_80cm_scaf_35_ext_315-rev_6-w_terminal_repeats	690	0.223214	13.5317
Brown_BROWN-SR-VP_26_10_2019_2_100cm_FINAL	700	0.16792	12.8391		BLACK-SR-VP_26_10_2019_C_40cm_scaffold_23_FINAL_IR	700	0.37457	23.3158		Green_Borg_SRVP_2020_100_cm_2_FINAL-FINAL	700	0.341646	25.151		LILAC_RifSed_csp1_19ft_2_test_LILAC_rev17_terminal_repeats-final	700	0.549206	50.0203		Ochre_SR-VP_26_10_2020_2_100CM_FINAL_FINAL	700	0.171625	7.26436		ORANGE_SR-VP_26_10_2019_2_100cm_FINAL	700	0.282353	15.5639		SRVP18_trench_6_60cm_scaf_214_117_86_FINAL	700	0.331646	27.6815		Red_Borg_Corona_Mine_final	700	0.331476	22.6574		ROSE_SR-VP_0-2_FINAL	700	0.338624	23.4724		SRVP18_hole-7m-from-trench_1_80cm_scaf_35_ext_315-rev_6-w_terminal_repeats	700	0.21875	13.7505
Brown_BROWN-SR-VP_26_10_2019_2_100cm_FINAL	710	0.174129	13.0132		BLACK-SR-VP_26_10_2019_C_40cm_scaffold_23_FINAL_IR	710	0.367347	23.6832		Green_Borg_SRVP_2020_100_cm_2_FINAL-FINAL	710	0.346535	25.4976		LILAC_RifSed_csp1_19ft_2_test_LILAC_rev17_terminal_repeats-final	710	0.540881	50.5611		Ochre_SR-VP_26_10_2020_2_100CM_FINAL_FINAL	710	0.173516	7.43788		ORANGE_SR-VP_26_10_2019_2_100cm_FINAL	710	0.284884	15.8488		SRVP18_trench_6_60cm_scaf_214_117_86_FINAL	710	0.34	28.0215		Red_Borg_Corona_Mine_final	710	0.32964	22.987		ROSE_SR-VP_0-2_FINAL	710	0.335092	23.8075		SRVP18_hole-7m-from-trench_1_80cm_scaf_35_ext_315-rev_6-w_terminal_repeats	710	0.218543	13.969
Brown_BROWN-SR-VP_26_10_2019_2_100cm_FINAL	720	0.163814	13.177		BLACK-SR-VP_26_10_2019_C_40cm_scaffold_23_FINAL_IR	720	0.364865	24.048		Green_Borg_SRVP_2020_100_cm_2_FINAL-FINAL	720	0.356436	25.854		LILAC_RifSed_csp1_19ft_2_test_LILAC_rev17_terminal_repeats-final	720	0.540881	51.102		Ochre_SR-VP_26_10_2020_2_100CM_FINAL_FINAL	720	0.175676	7.61355		ORANGE_SR-VP_26_10_2019_2_100cm_FINAL	720	0.277457	16.1262		SRVP18_trench_6_60cm_scaf_214_117_86_FINAL	720	0.334975	28.3565		Red_Borg_Corona_Mine_final	720	0.324176	23.3112		ROSE_SR-VP_0-2_FINAL	720	0.340314	24.1478		SRVP18_hole-7m-from-trench_1_80cm_scaf_35_ext_315-rev_6-w_terminal_repeats	720	0.222958	14.192
Brown_BROWN-SR-VP_26_10_2019_2_100cm_FINAL	730	0.170732	13.3478		BLACK-SR-VP_26_10_2019_C_40cm_scaffold_23_FINAL_IR	730	0.378378	24.4264		Green_Borg_SRVP_2020_100_cm_2_FINAL-FINAL	730	0.353086	26.2071		LILAC_RifSed_csp1_19ft_2_test_LILAC_rev17_terminal_repeats-final	730	0.53125	51.6333		Ochre_SR-VP_26_10_2020_2_100CM_FINAL_FINAL	730	0.175947	7.7895		ORANGE_SR-VP_26_10_2019_2_100cm_FINAL	730	0.277937	16.4042		SRVP18_trench_6_60cm_scaf_214_117_86_FINAL	730	0.333333	28.6898		Red_Borg_Corona_Mine_final	730	0.313187	23.6244		ROSE_SR-VP_0-2_FINAL	730	0.338542	24.4863		SRVP18_hole-7m-from-trench_1_80cm_scaf_35_ext_315-rev_6-w_terminal_repeats	730	0.226667	14.4187
Brown_BROWN-SR-VP_26_10_2019_2_100cm_FINAL	740	0.17561	13.5234		BLACK-SR-VP_26_10_2019_C_40cm_scaffold_23_FINAL_IR	740	0.387205	24.8136		Green_Borg_SRVP_2020_100_cm_2_FINAL-FINAL	740	0.349754	26.5568		LILAC_RifSed_csp1_19ft_2_test_LILAC_rev17_terminal_repeats-final	740	0.52322	52.1565		Ochre_SR-VP_26_10_2020_2_100CM_FINAL_FINAL	740	0.179601	7.9691		ORANGE_SR-VP_26_10_2019_2_100cm_FINAL	740	0.291785	16.696		SRVP18_trench_6_60cm_scaf_214_117_86_FINAL	740	0.326877	29.0167		Red_Borg_Corona_Mine_final	740	0.309392	23.9338		ROSE_SR-VP_0-2_FINAL	740	0.335065	24.8214		SRVP18_hole-7m-from-trench_1_80cm_scaf_35_ext_315-rev_6-w_terminal_repeats	740	0.232143	14.6508
Brown_BROWN-SR-VP_26_10_2019_2_100cm_FINAL	750	0.175904	13.6993		BLACK-SR-VP_26_10_2019_C_40cm_scaffold_23_FINAL_IR	750	0.391892	25.2055		Green_Borg_SRVP_2020_100_cm_2_FINAL-FINAL	750	0.341463	26.8983		LILAC_RifSed_csp1_19ft_2_test_LILAC_rev17_terminal_repeats-final	750	0.52	52.6765		Ochre_SR-VP_26_10_2020_2_100CM_FINAL_FINAL	750	0.191209	8.16031		ORANGE_SR-VP_26_10_2019_2_100cm_FINAL	750	0.289773	16.9857		SRVP18_trench_6_60cm_scaf_214_117_86_FINAL	750	0.33012	29.3468		Red_Borg_Corona_Mine_final	750	0.306011	24.2398		ROSE_SR-VP_0-2_FINAL	750	0.331593	25.153		SRVP18_hole-7m-from-trench_1_80cm_scaf_35_ext_315-rev_6-w_terminal_repeats	750	0.231461	14.8823
Brown_BROWN-SR-VP_26_10_2019_2_100cm_FINAL	760	0.174224	13.8735		BLACK-SR-VP_26_10_2019_C_40cm_scaffold_23_FINAL_IR	760	0.402685	25.6082		Green_Borg_SRVP_2020_100_cm_2_FINAL-FINAL	760	0.343066	27.2414		LILAC_RifSed_csp1_19ft_2_test_LILAC_rev17_terminal_repeats-final	760	0.519757	53.1962		Ochre_SR-VP_26_10_2020_2_100CM_FINAL_FINAL	760	0.189542	8.34985		ORANGE_SR-VP_26_10_2019_2_100cm_FINAL	760	0.287749	17.2735		SRVP18_trench_6_60cm_scaf_214_117_86_FINAL	760	0.326969	29.6738		Red_Borg_Corona_Mine_final	760	0.302198	24.542		ROSE_SR-VP_0-2_FINAL	760	0.328165	25.4812		SRVP18_hole-7m-from-trench_1_80cm_scaf_35_ext_315-rev_6-w_terminal_repeats	760	0.231461	15.1137
Brown_BROWN-SR-VP_26_10_2019_2_100cm_FINAL	770	0.170264	14.0438		BLACK-SR-VP_26_10_2019_C_40cm_scaffold_23_FINAL_IR	770	0.402685	26.0109		Green_Borg_SRVP_2020_100_cm_2_FINAL-FINAL	770	0.336585	27.578		LILAC_RifSed_csp1_19ft_2_test_LILAC_rev17_terminal_repeats-final	770	0.516616	53.7129		Ochre_SR-VP_26_10_2020_2_100CM_FINAL_FINAL	770	0.194805	8.54466		ORANGE_SR-VP_26_10_2019_2_100cm_FINAL	770	0.286517	17.56		SRVP18_trench_6_60cm_scaf_214_117_86_FINAL	770	0.32381	29.9976		Red_Borg_Corona_Mine_final	770	0.307902	24.8499		ROSE_SR-VP_0-2_FINAL	770	0.336761	25.8179		SRVP18_hole-7m-from-trench_1_80cm_scaf_35_ext_315-rev_6-w_terminal_repeats	770	0.235955	15.3497
Brown_BROWN-SR-VP_26_10_2019_2_100cm_FINAL	780	0.170616	14.2144		BLACK-SR-VP_26_10_2019_C_40cm_scaffold_23_FINAL_IR	780	0.393939	26.4048		Green_Borg_SRVP_2020_100_cm_2_FINAL-FINAL	780	0.338235	27.9162		LILAC_RifSed_csp1_19ft_2_test_LILAC_rev17_terminal_repeats-final	780	0.513353	54.2262		Ochre_SR-VP_26_10_2020_2_100CM_FINAL_FINAL	780	0.198276	8.74293		ORANGE_SR-VP_26_10_2019_2_100cm_FINAL	780	0.278873	17.8389		SRVP18_trench_6_60cm_scaf_214_117_86_FINAL	780	0.320665	30.3183		Red_Borg_Corona_Mine_final	780	0.313351	25.1632		ROSE_SR-VP_0-2_FINAL	780	0.338422	26.1564		SRVP18_hole-7m-from-trench_1_80cm_scaf_35_ext_315-rev_6-w_terminal_repeats	780	0.241071	15.5908
Brown_BROWN-SR-VP_26_10_2019_2_100cm_FINAL	790	0.171765	14.3862		BLACK-SR-VP_26_10_2019_C_40cm_scaffold_23_FINAL_IR	790	0.402685	26.8075		Green_Borg_SRVP_2020_100_cm_2_FINAL-FINAL	790	0.331695	28.2479		LILAC_RifSed_csp1_19ft_2_test_LILAC_rev17_terminal_repeats-final	790	0.502924	54.7291		Ochre_SR-VP_26_10_2020_2_100CM_FINAL_FINAL	790	0.202559	8.94549		ORANGE_SR-VP_26_10_2019_2_100cm_FINAL	790	0.267045	18.1059		SRVP18_trench_6_60cm_scaf_214_117_86_FINAL	790	0.325472	30.6438		Red_Borg_Corona_Mine_final	790	0.298913	25.4622		ROSE_SR-VP_0-2_FINAL	790	0.324937	26.4813		SRVP18_hole-7m-from-trench_1_80cm_scaf_35_ext_315-rev_6-w_terminal_repeats	790	0.243848	15.8346
Brown_BROWN-SR-VP_26_10_2019_2_100cm_FINAL	800	0.186916	14.5731		BLACK-SR-VP_26_10_2019_C_40cm_scaffold_23_FINAL_IR	800	0.416949	27.2245		Green_Borg_SRVP_2020_100_cm_2_FINAL-FINAL	800	0.325123	28.573		LILAC_RifSed_csp1_19ft_2_test_LILAC_rev17_terminal_repeats-final	800	0.495652	55.2248		Ochre_SR-VP_26_10_2020_2_100CM_FINAL_FINAL	800	0.204211	9.1497		ORANGE_SR-VP_26_10_2019_2_100cm_FINAL	800	0.268156	18.3741		SRVP18_trench_6_60cm_scaf_214_117_86_FINAL	800	0.32243	30.9662		Red_Borg_Corona_Mine_final	800	0.297297	25.7594		ROSE_SR-VP_0-2_FINAL	800	0.318296	26.7996		SRVP18_hole-7m-from-trench_1_80cm_scaf_35_ext_315-rev_6-w_terminal_repeats	800	0.245536	16.0801
Brown_BROWN-SR-VP_26_10_2019_2_100cm_FINAL	810	0.186047	14.7591		BLACK-SR-VP_26_10_2019_C_40cm_scaffold_23_FINAL_IR	810	0.411371	27.6358		Green_Borg_SRVP_2020_100_cm_2_FINAL-FINAL	810	0.326733	28.8997		LILAC_RifSed_csp1_19ft_2_test_LILAC_rev17_terminal_repeats-final	810	0.491329	55.7161		Ochre_SR-VP_26_10_2020_2_100CM_FINAL_FINAL	810	0.209205	9.35891		ORANGE_SR-VP_26_10_2019_2_100cm_FINAL	810	0.269231	18.6433		SRVP18_trench_6_60cm_scaf_214_117_86_FINAL	810	0.319347	31.2855		Red_Borg_Corona_Mine_final	810	0.293801	26.0533		ROSE_SR-VP_0-2_FINAL	810	0.318408	27.118		SRVP18_hole-7m-from-trench_1_80cm_scaf_35_ext_315-rev_6-w_terminal_repeats	810	0.241685	16.3218
Brown_BROWN-SR-VP_26_10_2019_2_100cm_FINAL	820	0.182448	14.9416		BLACK-SR-VP_26_10_2019_C_40cm_scaffold_23_FINAL_IR	820	0.406667	28.0425		Green_Borg_SRVP_2020_100_cm_2_FINAL-FINAL	820	0.333333	29.2331		LILAC_RifSed_csp1_19ft_2_test_LILAC_rev17_terminal_repeats-final	820	0.491329	56.2075		Ochre_SR-VP_26_10_2020_2_100CM_FINAL_FINAL	820	0.214137	9.57304		ORANGE_SR-VP_26_10_2019_2_100cm_FINAL	820	0.271739	18.915		SRVP18_trench_6_60cm_scaf_214_117_86_FINAL	820	0.32243	31.608		Red_Borg_Corona_Mine_final	820	0.28841	26.3417		ROSE_SR-VP_0-2_FINAL	820	0.310174	27.4282		SRVP18_hole-7m-from-trench_1_80cm_scaf_35_ext_315-rev_6-w_terminal_repeats	820	0.248352	16.5702
Brown_BROWN-SR-VP_26_10_2019_2_100cm_FINAL	830	0.178899	15.1205		BLACK-SR-VP_26_10_2019_C_40cm_scaffold_23_FINAL_IR	830	0.411371	28.4539		Green_Borg_SRVP_2020_100_cm_2_FINAL-FINAL	830	0.338308	29.5714		LILAC_RifSed_csp1_19ft_2_test_LILAC_rev17_terminal_repeats-final	830	0.482558	56.69		Ochre_SR-VP_26_10_2020_2_100CM_FINAL_FINAL	830	0.20911	9.78215		ORANGE_SR-VP_26_10_2019_2_100cm_FINAL	830	0.27957	19.1946		SRVP18_trench_6_60cm_scaf_214_117_86_FINAL	830	0.325581	31.9335		Red_Borg_Corona_Mine_final	830	0.276139	26.6178		ROSE_SR-VP_0-2_FINAL	830	0.310174	27.7383		SRVP18_hole-7m-from-trench_1_80cm_scaf_35_ext_315-rev_6-w_terminal_repeats	830	0.248352	16.8185
Brown_BROWN-SR-VP_26_10_2019_2_100cm_FINAL	840	0.191781	15.3122		BLACK-SR-VP_26_10_2019_C_40cm_scaffold_23_FINAL_IR	840	0.402685	28.8566		Green_Borg_SRVP_2020_100_cm_2_FINAL-FINAL	840	0.344828	29.9162		LILAC_RifSed_csp1_19ft_2_test_LILAC_rev17_terminal_repeats-final	840	0.47851	57.1685		Ochre_SR-VP_26_10_2020_2_100CM_FINAL_FINAL	840	0.216667	9.99882		ORANGE_SR-VP_26_10_2019_2_100cm_FINAL	840	0.278075	19.4727		SRVP18_trench_6_60cm_scaf_214_117_86_FINAL	840	0.319249	32.2528		Red_Borg_Corona_Mine_final	840	0.27321	26.891		ROSE_SR-VP_0-2_FINAL	840	0.308824	28.0472		SRVP18_hole-7m-from-trench_1_80cm_scaf_35_ext_315-rev_6-w_terminal_repeats	840	0.247265	17.0658
Brown_BROWN-SR-VP_26_10_2019_2_100cm_FINAL	850	0.195402	15.5076		BLACK-SR-VP_26_10_2019_C_40cm_scaffold_23_FINAL_IR	850	0.391304	29.2479		Green_Borg_SRVP_2020_100_cm_2_FINAL-FINAL	850	0.348148	30.2644		LILAC_RifSed_csp1_19ft_2_test_LILAC_rev17_terminal_repeats-final	850	0.471591	57.6401		Ochre_SR-VP_26_10_2020_2_100CM_FINAL_FINAL	850	0.217391	10.2162		ORANGE_SR-VP_26_10_2019_2_100cm_FINAL	850	0.274667	19.7474		SRVP18_trench_6_60cm_scaf_214_117_86_FINAL	850	0.317647	32.5704		Red_Borg_Corona_Mine_final	850	0.271277	27.1623		ROSE_SR-VP_0-2_FINAL	850	0.309002	28.3562		SRVP18_hole-7m-from-trench_1_80cm_scaf_35_ext_315-rev_6-w_terminal_repeats	850	0.248908	17.3147
Brown_BROWN-SR-VP_26_10_2019_2_100cm_FINAL	860	0.191781	15.6994		BLACK-SR-VP_26_10_2019_C_40cm_scaffold_23_FINAL_IR	860	0.393939	29.6418		Green_Borg_SRVP_2020_100_cm_2_FINAL-FINAL	860	0.353234	30.6176		LILAC_RifSed_csp1_19ft_2_test_LILAC_rev17_terminal_repeats-final	860	0.458101	58.0982		Ochre_SR-VP_26_10_2020_2_100CM_FINAL_FINAL	860	0.22314	10.4394		ORANGE_SR-VP_26_10_2019_2_100cm_FINAL	860	0.274667	20.022		SRVP18_trench_6_60cm_scaf_214_117_86_FINAL	860	0.320843	32.8913		Red_Borg_Corona_Mine_final	860	0.269841	27.4321		ROSE_SR-VP_0-2_FINAL	860	0.297821	28.654		SRVP18_hole-7m-from-trench_1_80cm_scaf_35_ext_315-rev_6-w_terminal_repeats	860	0.247826	17.5625
Brown_BROWN-SR-VP_26_10_2019_2_100cm_FINAL	870	0.18451	15.8839		BLACK-SR-VP_26_10_2019_C_40cm_scaffold_23_FINAL_IR	870	0.387205	30.029		Green_Borg_SRVP_2020_100_cm_2_FINAL-FINAL	870	0.349876	30.9675		LILAC_RifSed_csp1_19ft_2_test_LILAC_rev17_terminal_repeats-final	870	0.450549	58.5488		Ochre_SR-VP_26_10_2020_2_100CM_FINAL_FINAL	870	0.221532	10.6609		ORANGE_SR-VP_26_10_2019_2_100cm_FINAL	870	0.273684	20.2957		SRVP18_trench_6_60cm_scaf_214_117_86_FINAL	870	0.321016	33.2123		Red_Borg_Corona_Mine_final	870	0.274151	27.7063		ROSE_SR-VP_0-2_FINAL	870	0.294404	28.9484		SRVP18_hole-7m-from-trench_1_80cm_scaf_35_ext_315-rev_6-w_terminal_repeats	870	0.250545	17.8131
Brown_BROWN-SR-VP_26_10_2019_2_100cm_FINAL	880	0.189931	16.0739		BLACK-SR-VP_26_10_2019_C_40cm_scaffold_23_FINAL_IR	880	0.386667	30.4157		Green_Borg_SRVP_2020_100_cm_2_FINAL-FINAL	880	0.359801	31.3273		LILAC_RifSed_csp1_19ft_2_test_LILAC_rev17_terminal_repeats-final	880	0.453039	59.0018		Ochre_SR-VP_26_10_2020_2_100CM_FINAL_FINAL	880	0.217391	10.8783		ORANGE_SR-VP_26_10_2019_2_100cm_FINAL	880	0.265092	20.5608		SRVP18_trench_6_60cm_scaf_214_117_86_FINAL	880	0.316514	33.5288		Red_Borg_Corona_Mine_final	880	0.274611	27.9809		ROSE_SR-VP_0-2_FINAL	880	0.298077	29.2465		SRVP18_hole-7m-from-trench_1_80cm_scaf_35_ext_315-rev_6-w_terminal_repeats	880	0.245614	18.0587
Brown_BROWN-SR-VP_26_10_2019_2_100cm_FINAL	890	0.196305	16.2702		BLACK-SR-VP_26_10_2019_C_40cm_scaffold_23_FINAL_IR	890	0.379538	30.7952		Green_Borg_SRVP_2020_100_cm_2_FINAL-FINAL	890	0.358396	31.6857		LILAC_RifSed_csp1_19ft_2_test_LILAC_rev17_terminal_repeats-final	890	0.452055	59.4539		Ochre_SR-VP_26_10_2020_2_100CM_FINAL_FINAL	890	0.228216	11.1065		ORANGE_SR-VP_26_10_2019_2_100cm_FINAL	890	0.270341	20.8311		SRVP18_trench_6_60cm_scaf_214_117_86_FINAL	890	0.314943	33.8438		Red_Borg_Corona_Mine_final	890	0.279793	28.2607		ROSE_SR-VP_0-2_FINAL	890	0.301435	29.5479		SRVP18_hole-7m-from-trench_1_80cm_scaf_35_ext_315-rev_6-w_terminal_repeats	890	0.244541	18.3032
Brown_BROWN-SR-VP_26_10_2019_2_100cm_FINAL	900	0.202765	16.4729		BLACK-SR-VP_26_10_2019_C_40cm_scaffold_23_FINAL_IR	900	0.388704	31.1839		Green_Borg_SRVP_2020_100_cm_2_FINAL-FINAL	900	0.353234	32.0389		LILAC_RifSed_csp1_19ft_2_test_LILAC_rev17_terminal_repeats-final	900	0.442623	59.8965		Ochre_SR-VP_26_10_2020_2_100CM_FINAL_FINAL	900	0.233333	11.3398		ORANGE_SR-VP_26_10_2019_2_100cm_FINAL	900	0.26893	21.1001		SRVP18_trench_6_60cm_scaf_214_117_86_FINAL	900	0.31954	34.1633		Red_Borg_Corona_Mine_final	900	0.29199	28.5527		ROSE_SR-VP_0-2_FINAL	900	0.300236	29.8481		SRVP18_hole-7m-from-trench_1_80cm_scaf_35_ext_315-rev_6-w_terminal_repeats	900	0.246696	18.5499
Brown_BROWN-SR-VP_26_10_2019_2_100cm_FINAL	910	0.208333	16.6813		BLACK-SR-VP_26_10_2019_C_40cm_scaffold_23_FINAL_IR	910	0.395349	31.5793		Green_Borg_SRVP_2020_100_cm_2_FINAL-FINAL	910	0.364764	32.4037		LILAC_RifSed_csp1_19ft_2_test_LILAC_rev17_terminal_repeats-final	910	0.441096	60.3376		Ochre_SR-VP_26_10_2020_2_100CM_FINAL_FINAL	910	0.230126	11.5699		ORANGE_SR-VP_26_10_2019_2_100cm_FINAL	910	0.260417	21.3605		SRVP18_trench_6_60cm_scaf_214_117_86_FINAL	910	0.317972	34.4813		Red_Borg_Corona_Mine_final	910	0.292308	28.845		ROSE_SR-VP_0-2_FINAL	910	0.311321	30.1595		SRVP18_hole-7m-from-trench_1_80cm_scaf_35_ext_315-rev_6-w_terminal_repeats	910	0.252212	18.8021
Brown_BROWN-SR-VP_26_10_2019_2_100cm_FINAL	920	0.21028	16.8915		BLACK-SR-VP_26_10_2019_C_40cm_scaffold_23_FINAL_IR	920	0.4	31.9793		Green_Borg_SRVP_2020_100_cm_2_FINAL-FINAL	920	0.363184	32.7669		LILAC_RifSed_csp1_19ft_2_test_LILAC_rev17_terminal_repeats-final	920	0.434783	60.7724		Ochre_SR-VP_26_10_2020_2_100CM_FINAL_FINAL	920	0.242105	11.8121		ORANGE_SR-VP_26_10_2019_2_100cm_FINAL	920	0.25964	21.6201		SRVP18_trench_6_60cm_scaf_214_117_86_FINAL	920	0.319444	34.8007		Red_Borg_Corona_Mine_final	920	0.295918	29.1409		ROSE_SR-VP_0-2_FINAL	920	0.316159	30.4756		SRVP18_hole-7m-from-trench_1_80cm_scaf_35_ext_315-rev_6-w_terminal_repeats	920	0.254989	19.0571
Brown_BROWN-SR-VP_26_10_2019_2_100cm_FINAL	930	0.218824	17.1104		BLACK-SR-VP_26_10_2019_C_40cm_scaffold_23_FINAL_IR	930	0.40339	32.3826		Green_Borg_SRVP_2020_100_cm_2_FINAL-FINAL	930	0.37	33.1369		LILAC_RifSed_csp1_19ft_2_test_LILAC_rev17_terminal_repeats-final	930	0.424731	61.1971		Ochre_SR-VP_26_10_2020_2_100CM_FINAL_FINAL	930	0.25	12.0621		ORANGE_SR-VP_26_10_2019_2_100cm_FINAL	930	0.253197	21.8733		SRVP18_trench_6_60cm_scaf_214_117_86_FINAL	930	0.321016	35.1217		Red_Borg_Corona_Mine_final	930	0.295918	29.4368		ROSE_SR-VP_0-2_FINAL	930	0.317757	30.7934		SRVP18_hole-7m-from-trench_1_80cm_scaf_35_ext_315-rev_6-w_terminal_repeats	930	0.263858	19.321
Brown_BROWN-SR-VP_26_10_2019_2_100cm_FINAL	940	0.231132	17.3415		BLACK-SR-VP_26_10_2019_C_40cm_scaffold_23_FINAL_IR	940	0.40339	32.786		Green_Borg_SRVP_2020_100_cm_2_FINAL-FINAL	940	0.378109	33.515		LILAC_RifSed_csp1_19ft_2_test_LILAC_rev17_terminal_repeats-final	940	0.413333	61.6104		Ochre_SR-VP_26_10_2020_2_100CM_FINAL_FINAL	940	0.255814	12.3179		ORANGE_SR-VP_26_10_2019_2_100cm_FINAL	940	0.251256	22.1246		SRVP18_trench_6_60cm_scaf_214_117_86_FINAL	940	0.324138	35.4459		Red_Borg_Corona_Mine_final	940	0.29771	29.7345		ROSE_SR-VP_0-2_FINAL	940	0.314685	31.1081		SRVP18_hole-7m-from-trench_1_80cm_scaf_35_ext_315-rev_6-w_terminal_repeats	940	0.266667	19.5876
Brown_BROWN-SR-VP_26_10_2019_2_100cm_FINAL	950	0.236967	17.5785		BLACK-SR-VP_26_10_2019_C_40cm_scaffold_23_FINAL_IR	950	0.405405	33.1914		Green_Borg_SRVP_2020_100_cm_2_FINAL-FINAL	950	0.379653	33.8946		LILAC_RifSed_csp1_19ft_2_test_LILAC_rev17_terminal_repeats-final	950	0.421053	62.0315		Ochre_SR-VP_26_10_2020_2_100CM_FINAL_FINAL	950	0.264271	12.5821		ORANGE_SR-VP_26_10_2019_2_100cm_FINAL	950	0.241206	22.3658		SRVP18_trench_6_60cm_scaf_214_117_86_FINAL	950	0.327273	35.7731		Red_Borg_Corona_Mine_final	950	0.296203	30.0307		ROSE_SR-VP_0-2_FINAL	950	0.307159	31.4152		SRVP18_hole-7m-from-trench_1_80cm_scaf_35_ext_315-rev_6-w_terminal_repeats	950	0.262222	19.8499
Brown_BROWN-SR-VP_26_10_2019_2_100cm_FINAL	960	0.239234	17.8177		BLACK-SR-VP_26_10_2019_C_40cm_scaffold_23_FINAL_IR	960	0.406667	33.5981		Green_Borg_SRVP_2020_100_cm_2_FINAL-FINAL	960	0.383085	34.2777		LILAC_RifSed_csp1_19ft_2_test_LILAC_rev17_terminal_repeats-final	960	0.428571	62.46		Ochre_SR-VP_26_10_2020_2_100CM_FINAL_FINAL	960	0.264957	12.8471		ORANGE_SR-VP_26_10_2019_2_100cm_FINAL	960	0.24	22.6058		SRVP18_trench_6_60cm_scaf_214_117_86_FINAL	960	0.331828	36.105		Red_Borg_Corona_Mine_final	960	0.292929	30.3237		ROSE_SR-VP_0-2_FINAL	960	0.305556	31.7208		SRVP18_hole-7m-from-trench_1_80cm_scaf_35_ext_315-rev_6-w_terminal_repeats	960	0.269488	20.1194
Brown_BROWN-SR-VP_26_10_2019_2_100cm_FINAL	970	0.23445	18.0522		BLACK-SR-VP_26_10_2019_C_40cm_scaffold_23_FINAL_IR	970	0.402685	34.0008		Green_Borg_SRVP_2020_100_cm_2_FINAL-FINAL	970	0.389578	34.6673		LILAC_RifSed_csp1_19ft_2_test_LILAC_rev17_terminal_repeats-final	970	0.403694	62.8637		Ochre_SR-VP_26_10_2020_2_100CM_FINAL_FINAL	970	0.270386	13.1175		ORANGE_SR-VP_26_10_2019_2_100cm_FINAL	970	0.233083	22.8389		SRVP18_trench_6_60cm_scaf_214_117_86_FINAL	970	0.330317	36.4353		Red_Borg_Corona_Mine_final	970	0.289673	30.6133		ROSE_SR-VP_0-2_FINAL	970	0.304147	32.0249		SRVP18_hole-7m-from-trench_1_80cm_scaf_35_ext_315-rev_6-w_terminal_repeats	970	0.272727	20.3921
Brown_BROWN-SR-VP_26_10_2019_2_100cm_FINAL	980	0.233333	18.2855		BLACK-SR-VP_26_10_2019_C_40cm_scaffold_23_FINAL_IR	980	0.393333	34.3941		Green_Borg_SRVP_2020_100_cm_2_FINAL-FINAL	980	0.394541	35.0618		LILAC_RifSed_csp1_19ft_2_test_LILAC_rev17_terminal_repeats-final	980	0.398417	63.2622		Ochre_SR-VP_26_10_2020_2_100CM_FINAL_FINAL	980	0.277419	13.3949		ORANGE_SR-VP_26_10_2019_2_100cm_FINAL	980	0.236908	23.0758		SRVP18_trench_6_60cm_scaf_214_117_86_FINAL	980	0.325792	36.7611		Red_Borg_Corona_Mine_final	980	0.291457	30.9048		ROSE_SR-VP_0-2_FINAL	980	0.308585	32.3335		SRVP18_hole-7m-from-trench_1_80cm_scaf_35_ext_315-rev_6-w_terminal_repeats	980	0.28	20.6721
Brown_BROWN-SR-VP_26_10_2019_2_100cm_FINAL	990	0.233333	18.5188		BLACK-SR-VP_26_10_2019_C_40cm_scaffold_23_FINAL_IR	990	0.394737	34.7889		Green_Borg_SRVP_2020_100_cm_2_FINAL-FINAL	990	0.389163	35.451		LILAC_RifSed_csp1_19ft_2_test_LILAC_rev17_terminal_repeats-final	990	0.405836	63.668		Ochre_SR-VP_26_10_2020_2_100CM_FINAL_FINAL	990	0.285714	13.6806		ORANGE_SR-VP_26_10_2019_2_100cm_FINAL	990	0.247525	23.3233		SRVP18_trench_6_60cm_scaf_214_117_86_FINAL	990	0.319728	37.0808		Red_Borg_Corona_Mine_final	990	0.306733	31.2115		ROSE_SR-VP_0-2_FINAL	990	0.300699	32.6342		SRVP18_hole-7m-from-trench_1_80cm_scaf_35_ext_315-rev_6-w_terminal_repeats	990	0.288889	20.961
Brown_BROWN-SR-VP_26_10_2019_2_100cm_FINAL	1000	0.228571	18.7474		BLACK-SR-VP_26_10_2019_C_40cm_scaffold_23_FINAL_IR	1000	0.383607	35.1725		Green_Borg_SRVP_2020_100_cm_2_FINAL-FINAL	1000	0.389578	35.8406		LILAC_RifSed_csp1_19ft_2_test_LILAC_rev17_terminal_repeats-final	1000	0.414248	64.0822		Ochre_SR-VP_26_10_2020_2_100CM_FINAL_FINAL	1000	0.282937	13.9636		ORANGE_SR-VP_26_10_2019_2_100cm_FINAL	1000	0.243902	23.5672		SRVP18_trench_6_60cm_scaf_214_117_86_FINAL	1000	0.327231	37.408		Red_Borg_Corona_Mine_final	1000	0.308642	31.5202		ROSE_SR-VP_0-2_FINAL	1000	0.294393	32.9286		SRVP18_hole-7m-from-trench_1_80cm_scaf_35_ext_315-rev_6-w_terminal_repeats	1000	0.300885	21.2619
Brown_BROWN-SR-VP_26_10_2019_2_100cm_FINAL	1010	0.238095	18.9855		BLACK-SR-VP_26_10_2019_C_40cm_scaffold_23_FINAL_IR	1010	0.381107	35.5536		Green_Borg_SRVP_2020_100_cm_2_FINAL-FINAL	1010	0.38806	36.2286		LILAC_RifSed_csp1_19ft_2_test_LILAC_rev17_terminal_repeats-final	1010	0.421875	64.5041		Ochre_SR-VP_26_10_2020_2_100CM_FINAL_FINAL	1010	0.290323	14.2539		ORANGE_SR-VP_26_10_2019_2_100cm_FINAL	1010	0.246377	23.8136		SRVP18_trench_6_60cm_scaf_214_117_86_FINAL	1010	0.328767	37.7368		Red_Borg_Corona_Mine_final	1010	0.310345	31.8305		ROSE_SR-VP_0-2_FINAL	1010	0.302108	33.2307		SRVP18_hole-7m-from-trench_1_80cm_scaf_35_ext_315-rev_6-w_terminal_repeats	1010	0.308204	21.5701
Brown_BROWN-SR-VP_26_10_2019_2_100cm_FINAL	1020	0.23741	19.2229		BLACK-SR-VP_26_10_2019_C_40cm_scaffold_23_FINAL_IR	1020	0.374194	35.9278		Green_Borg_SRVP_2020_100_cm_2_FINAL-FINAL	1020	0.389578	36.6182		LILAC_RifSed_csp1_19ft_2_test_LILAC_rev17_terminal_repeats-final	1020	0.411765	64.9159		Ochre_SR-VP_26_10_2020_2_100CM_FINAL_FINAL	1020	0.298925	14.5528		ORANGE_SR-VP_26_10_2019_2_100cm_FINAL	1020	0.238554	24.0521		SRVP18_trench_6_60cm_scaf_214_117_86_FINAL	1020	0.3379	38.0747		Red_Borg_Corona_Mine_final	1020	0.315403	32.1459		ROSE_SR-VP_0-2_FINAL	1020	0.30254	33.5333		SRVP18_hole-7m-from-trench_1_80cm_scaf_35_ext_315-rev_6-w_terminal_repeats	1020	0.309577	21.8796
Brown_BROWN-SR-VP_26_10_2019_2_100cm_FINAL	1030	0.242206	19.4651		BLACK-SR-VP_26_10_2019_C_40cm_scaffold_23_FINAL_IR	1030	0.369775	36.2975		Green_Borg_SRVP_2020_100_cm_2_FINAL-FINAL	1030	0.384615	37.0028		LILAC_RifSed_csp1_19ft_2_test_LILAC_rev17_terminal_repeats-final	1030	0.40874	65.3246		Ochre_SR-VP_26_10_2020_2_100CM_FINAL_FINAL	1030	0.304721	14.8575		ORANGE_SR-VP_26_10_2019_2_100cm_FINAL	1030	0.24105	24.2932		SRVP18_trench_6_60cm_scaf_214_117_86_FINAL	1030	0.3379	38.4126		Red_Borg_Corona_Mine_final	1030	0.320388	32.4663		ROSE_SR-VP_0-2_FINAL	1030	0.299539	33.8328		SRVP18_hole-7m-from-trench_1_80cm_scaf_35_ext_315-rev_6-w_terminal_repeats	1030	0.318386	22.198
Brown_BROWN-SR-VP_26_10_2019_2_100cm_FINAL	1040	0.247619	19.7127		BLACK-SR-VP_26_10_2019_C_40cm_scaffold_23_FINAL_IR	1040	0.361022	36.6586		Green_Borg_SRVP_2020_100_cm_2_FINAL-FINAL	1040	0.389578	37.3924		LILAC_RifSed_csp1_19ft_2_test_LILAC_rev17_terminal_repeats-final	1040	0.403599	65.7282		Ochre_SR-VP_26_10_2020_2_100CM_FINAL_FINAL	1040	0.309168	15.1667		ORANGE_SR-VP_26_10_2019_2_100cm_FINAL	1040	0.242353	24.5355		SRVP18_trench_6_60cm_scaf_214_117_86_FINAL	1040	0.336364	38.749		Red_Borg_Corona_Mine_final	1040	0.326877	32.7932		ROSE_SR-VP_0-2_FINAL	1040	0.299771	34.1326		SRVP18_hole-7m-from-trench_1_80cm_scaf_35_ext_315-rev_6-w_terminal_repeats	1040	0.31236	22.5104
Brown_BROWN-SR-VP_26_10_2019_2_100cm_FINAL	1050	0.252955	19.9657		BLACK-SR-VP_26_10_2019_C_40cm_scaffold_23_FINAL_IR	1050	0.35873	37.0173		Green_Borg_SRVP_2020_100_cm_2_FINAL-FINAL	1050	0.383085	37.7755		LILAC_RifSed_csp1_19ft_2_test_LILAC_rev17_terminal_repeats-final	1050	0.401535	66.1298		Ochre_SR-VP_26_10_2020_2_100CM_FINAL_FINAL	1050	0.309168	15.4759		ORANGE_SR-VP_26_10_2019_2_100cm_FINAL	1050	0.235849	24.7714		SRVP18_trench_6_60cm_scaf_214_117_86_FINAL	1050	0.336364	39.0853		Red_Borg_Corona_Mine_final	1050	0.325301	33.1185		ROSE_SR-VP_0-2_FINAL	1050	0.30137	34.4339		SRVP18_hole-7m-from-trench_1_80cm_scaf_35_ext_315-rev_6-w_terminal_repeats	1050	0.315193	22.8256
Brown_BROWN-SR-VP_26_10_2019_2_100cm_FINAL	1060	0.257683	20.2234		BLACK-SR-VP_26_10_2019_C_40cm_scaffold_23_FINAL_IR	1060	0.35443	37.3717		Green_Borg_SRVP_2020_100_cm_2_FINAL-FINAL	1060	0.384236	38.1597		LILAC_RifSed_csp1_19ft_2_test_LILAC_rev17_terminal_repeats-final	1060	0.394402	66.5242		Ochre_SR-VP_26_10_2020_2_100CM_FINAL_FINAL	1060	0.309322	15.7852		ORANGE_SR-VP_26_10_2019_2_100cm_FINAL	1060	0.235849	25.0072		SRVP18_trench_6_60cm_scaf_214_117_86_FINAL	1060	0.336384	39.4217		Red_Borg_Corona_Mine_final	1060	0.334928	33.4534		ROSE_SR-VP_0-2_FINAL	1060	0.3	34.7339		SRVP18_hole-7m-from-trench_1_80cm_scaf_35_ext_315-rev_6-w_terminal_repeats	1060	0.321267	23.1468
Brown_BROWN-SR-VP_26_10_2019_2_100cm_FINAL	1070	0.251185	20.4745		BLACK-SR-VP_26_10_2019_C_40cm_scaffold_23_FINAL_IR	1070	0.35873	37.7305		Green_Borg_SRVP_2020_100_cm_2_FINAL-FINAL	1070	0.371007	38.5307		LILAC_RifSed_csp1_19ft_2_test_LILAC_rev17_terminal_repeats-final	1070	0.390428	66.9146		Ochre_SR-VP_26_10_2020_2_100CM_FINAL_FINAL	1070	0.316348	16.1015		ORANGE_SR-VP_26_10_2019_2_100cm_FINAL	1070	0.240566	25.2478		SRVP18_trench_6_60cm_scaf_214_117_86_FINAL	1070	0.3379	39.7596		Red_Borg_Corona_Mine_final	1070	0.339713	33.7931		ROSE_SR-VP_0-2_FINAL	1070	0.288288	35.0222		SRVP18_hole-7m-from-trench_1_80cm_scaf_35_ext_315-rev_6-w_terminal_repeats	1070	0.315068	23.4619
Brown_BROWN-SR-VP_26_10_2019_2_100cm_FINAL	1080	0.246445	20.721		BLACK-SR-VP_26_10_2019_C_40cm_scaffold_23_FINAL_IR	1080	0.361022	38.0915		Green_Borg_SRVP_2020_100_cm_2_FINAL-FINAL	1080	0.377129	38.9079		LILAC_RifSed_csp1_19ft_2_test_LILAC_rev17_terminal_repeats-final	1080	0.38806	67.3026		Ochre_SR-VP_26_10_2020_2_100CM_FINAL_FINAL	1080	0.323404	16.4249		ORANGE_SR-VP_26_10_2019_2_100cm_FINAL	1080	0.241218	25.489		SRVP18_trench_6_60cm_scaf_214_117_86_FINAL	1080	0.334852	40.0945		Red_Borg_Corona_Mine_final	1080	0.338129	34.1312		ROSE_SR-VP_0-2_FINAL	1080	0.283447	35.3057		SRVP18_hole-7m-from-trench_1_80cm_scaf_35_ext_315-rev_6-w_terminal_repeats	1080	0.307339	23.7693
Brown_BROWN-SR-VP_26_10_2019_2_100cm_FINAL	1090	0.248227	20.9692		BLACK-SR-VP_26_10_2019_C_40cm_scaffold_23_FINAL_IR	1090	0.350318	38.4418		Green_Borg_SRVP_2020_100_cm_2_FINAL-FINAL	1090	0.37046	39.2783		LILAC_RifSed_csp1_19ft_2_test_LILAC_rev17_terminal_repeats-final	1090	0.390244	67.6929		Ochre_SR-VP_26_10_2020_2_100CM_FINAL_FINAL	1090	0.337607	16.7625		ORANGE_SR-VP_26_10_2019_2_100cm_FINAL	1090	0.238318	25.7273		SRVP18_trench_6_60cm_scaf_214_117_86_FINAL	1090	0.336364	40.4308		Red_Borg_Corona_Mine_final	1090	0.341346	34.4726		ROSE_SR-VP_0-2_FINAL	1090	0.283105	35.5888		SRVP18_hole-7m-from-trench_1_80cm_scaf_35_ext_315-rev_6-w_terminal_repeats	1090	0.314943	24.0842
Brown_BROWN-SR-VP_26_10_2019_2_100cm_FINAL	1100	0.255924	21.2251		BLACK-SR-VP_26_10_2019_C_40cm_scaffold_23_FINAL_IR	1100	0.339683	38.7815		Green_Borg_SRVP_2020_100_cm_2_FINAL-FINAL	1100	0.367397	39.6457		LILAC_RifSed_csp1_19ft_2_test_LILAC_rev17_terminal_repeats-final	1100	0.387952	68.0808		Ochre_SR-VP_26_10_2020_2_100CM_FINAL_FINAL	1100	0.349036	17.1116		ORANGE_SR-VP_26_10_2019_2_100cm_FINAL	1100	0.243619	25.971		SRVP18_trench_6_60cm_scaf_214_117_86_FINAL	1100	0.3379	40.7687		Red_Borg_Corona_Mine_final	1100	0.347722	34.8203		ROSE_SR-VP_0-2_FINAL	1100	0.288991	35.8778		SRVP18_hole-7m-from-trench_1_80cm_scaf_35_ext_315-rev_6-w_terminal_repeats	1100	0.317865	24.4021
Brown_BROWN-SR-VP_26_10_2019_2_100cm_FINAL	1110	0.254717	21.4799		BLACK-SR-VP_26_10_2019_C_40cm_scaffold_23_FINAL_IR	1110	0.341693	39.1232		Green_Borg_SRVP_2020_100_cm_2_FINAL-FINAL	1110	0.36253	40.0082		LILAC_RifSed_csp1_19ft_2_test_LILAC_rev17_terminal_repeats-final	1110	0.384248	68.4651		Ochre_SR-VP_26_10_2020_2_100CM_FINAL_FINAL	1110	0.360515	17.4721		ORANGE_SR-VP_26_10_2019_2_100cm_FINAL	1110	0.247113	26.2181		SRVP18_trench_6_60cm_scaf_214_117_86_FINAL	1110	0.334852	41.1036		Red_Borg_Corona_Mine_final	1110	0.354067	35.1744		ROSE_SR-VP_0-2_FINAL	1110	0.286041	36.1638		SRVP18_hole-7m-from-trench_1_80cm_scaf_35_ext_315-rev_6-w_terminal_repeats	1110	0.317757	24.7198
Brown_BROWN-SR-VP_26_10_2019_2_100cm_FINAL	1120	0.267606	21.7475		BLACK-SR-VP_26_10_2019_C_40cm_scaffold_23_FINAL_IR	1120	0.341693	39.4649		Green_Borg_SRVP_2020_100_cm_2_FINAL-FINAL	1120	0.35468	40.3629		LILAC_RifSed_csp1_19ft_2_test_LILAC_rev17_terminal_repeats-final	1120	0.385343	68.8504		Ochre_SR-VP_26_10_2020_2_100CM_FINAL_FINAL	1120	0.367742	17.8398		ORANGE_SR-VP_26_10_2019_2_100cm_FINAL	1120	0.251732	26.4698		SRVP18_trench_6_60cm_scaf_214_117_86_FINAL	1120	0.340961	41.4445		Red_Borg_Corona_Mine_final	1120	0.353919	35.5283		ROSE_SR-VP_0-2_FINAL	1120	0.282759	36.4466		SRVP18_hole-7m-from-trench_1_80cm_scaf_35_ext_315-rev_6-w_terminal_repeats	1120	0.317647	25.0375
Brown_BROWN-SR-VP_26_10_2019_2_100cm_FINAL	1130	0.259434	22.0069		BLACK-SR-VP_26_10_2019_C_40cm_scaffold_23_FINAL_IR	1130	0.345794	39.8107		Green_Borg_SRVP_2020_100_cm_2_FINAL-FINAL	1130	0.336609	40.6995		LILAC_RifSed_csp1_19ft_2_test_LILAC_rev17_terminal_repeats-final	1130	0.372642	69.2231		Ochre_SR-VP_26_10_2020_2_100CM_FINAL_FINAL	1130	0.373391	18.2132		ORANGE_SR-VP_26_10_2019_2_100cm_FINAL	1130	0.24424	26.714		SRVP18_trench_6_60cm_scaf_214_117_86_FINAL	1130	0.344111	41.7887		Red_Borg_Corona_Mine_final	1130	0.353919	35.8822		ROSE_SR-VP_0-2_FINAL	1130	0.285714	36.7323		SRVP18_hole-7m-from-trench_1_80cm_scaf_35_ext_315-rev_6-w_terminal_repeats	1130	0.311475	25.3489
Brown_BROWN-SR-VP_26_10_2019_2_100cm_FINAL	1140	0.251163	22.2581		BLACK-SR-VP_26_10_2019_C_40cm_scaffold_23_FINAL_IR	1140	0.354037	40.1647		Green_Borg_SRVP_2020_100_cm_2_FINAL-FINAL	1140	0.336634	41.0362		LILAC_RifSed_csp1_19ft_2_test_LILAC_rev17_terminal_repeats-final	1140	0.372642	69.5957		Ochre_SR-VP_26_10_2020_2_100CM_FINAL_FINAL	1140	0.376344	18.5896		ORANGE_SR-VP_26_10_2019_2_100cm_FINAL	1140	0.264368	26.9784		SRVP18_trench_6_60cm_scaf_214_117_86_FINAL	1140	0.353211	42.1419		Red_Borg_Corona_Mine_final	1140	0.353919	36.2361		ROSE_SR-VP_0-2_FINAL	1140	0.296296	37.0286		SRVP18_hole-7m-from-trench_1_80cm_scaf_35_ext_315-rev_6-w_terminal_repeats	1140	0.306604	25.6555
Brown_BROWN-SR-VP_26_10_2019_2_100cm_FINAL	1150	0.25463	22.5127		BLACK-SR-VP_26_10_2019_C_40cm_scaffold_23_FINAL_IR	1150	0.358025	40.5227		Green_Borg_SRVP_2020_100_cm_2_FINAL-FINAL	1150	0.338308	41.3745		LILAC_RifSed_csp1_19ft_2_test_LILAC_rev17_terminal_repeats-final	1150	0.361502	69.9572		Ochre_SR-VP_26_10_2020_2_100CM_FINAL_FINAL	1150	0.380645	18.9702		ORANGE_SR-VP_26_10_2019_2_100cm_FINAL	1150	0.273563	27.252		SRVP18_trench_6_60cm_scaf_214_117_86_FINAL	1150	0.353211	42.4951		Red_Borg_Corona_Mine_final	1150	0.36643	36.6026		ROSE_SR-VP_0-2_FINAL	1150	0.297674	37.3262		SRVP18_hole-7m-from-trench_1_80cm_scaf_35_ext_315-rev_6-w_terminal_repeats	1150	0.308057	25.9636
Brown_BROWN-SR-VP_26_10_2019_2_100cm_FINAL	1160	0.251163	22.7639		BLACK-SR-VP_26_10_2019_C_40cm_scaffold_23_FINAL_IR	1160	0.358025	40.8808		Green_Borg_SRVP_2020_100_cm_2_FINAL-FINAL	1160	0.330025	41.7045		LILAC_RifSed_csp1_19ft_2_test_LILAC_rev17_terminal_repeats-final	1160	0.359813	70.317		Ochre_SR-VP_26_10_2020_2_100CM_FINAL_FINAL	1160	0.379015	19.3492		ORANGE_SR-VP_26_10_2019_2_100cm_FINAL	1160	0.268966	27.5209		SRVP18_trench_6_60cm_scaf_214_117_86_FINAL	1160	0.351724	42.8468		Red_Borg_Corona_Mine_final	1160	0.372642	36.9752		ROSE_SR-VP_0-2_FINAL	1160	0.291667	37.6179		SRVP18_hole-7m-from-trench_1_80cm_scaf_35_ext_315-rev_6-w_terminal_repeats	1160	0.309693	26.2733
Brown_BROWN-SR-VP_26_10_2019_2_100cm_FINAL	1170	0.25	23.0139		BLACK-SR-VP_26_10_2019_C_40cm_scaffold_23_FINAL_IR	1170	0.347692	41.2284		Green_Borg_SRVP_2020_100_cm_2_FINAL-FINAL	1170	0.331671	42.0362		LILAC_RifSed_csp1_19ft_2_test_LILAC_rev17_terminal_repeats-final	1170	0.361305	70.6783		Ochre_SR-VP_26_10_2020_2_100CM_FINAL_FINAL	1170	0.39485	19.7441		ORANGE_SR-VP_26_10_2019_2_100cm_FINAL	1170	0.267281	27.7882		SRVP18_trench_6_60cm_scaf_214_117_86_FINAL	1170	0.350114	43.1969		Red_Borg_Corona_Mine_final	1170	0.380282	37.3555		ROSE_SR-VP_0-2_FINAL	1170	0.291954	37.9099		SRVP18_hole-7m-from-trench_1_80cm_scaf_35_ext_315-rev_6-w_terminal_repeats	1170	0.312941	26.5862
Brown_BROWN-SR-VP_26_10_2019_2_100cm_FINAL	1180	0.24537	23.2592		BLACK-SR-VP_26_10_2019_C_40cm_scaffold_23_FINAL_IR	1180	0.351682	41.5801		Green_Borg_SRVP_2020_100_cm_2_FINAL-FINAL	1180	0.328321	42.3645		LILAC_RifSed_csp1_19ft_2_test_LILAC_rev17_terminal_repeats-final	1180	0.341067	71.0194		Ochre_SR-VP_26_10_2020_2_100CM_FINAL_FINAL	1180	0.392241	20.1363		ORANGE_SR-VP_26_10_2019_2_100cm_FINAL	1180	0.268519	28.0567		SRVP18_trench_6_60cm_scaf_214_117_86_FINAL	1180	0.35023	43.5471		Red_Borg_Corona_Mine_final	1180	0.391509	37.747		ROSE_SR-VP_0-2_FINAL	1180	0.293578	38.2034		SRVP18_hole-7m-from-trench_1_80cm_scaf_35_ext_315-rev_6-w_terminal_repeats	1180	0.301887	26.8881
Brown_BROWN-SR-VP_26_10_2019_2_100cm_FINAL	1190	0.249417	23.5086		BLACK-SR-VP_26_10_2019_C_40cm_scaffold_23_FINAL_IR	1190	0.347692	41.9278		Green_Borg_SRVP_2020_100_cm_2_FINAL-FINAL	1190	0.333333	42.6978		LILAC_RifSed_csp1_19ft_2_test_LILAC_rev17_terminal_repeats-final	1190	0.334873	71.3543		Ochre_SR-VP_26_10_2020_2_100CM_FINAL_FINAL	1190	0.401302	20.5376		ORANGE_SR-VP_26_10_2019_2_100cm_FINAL	1190	0.274827	28.3316		SRVP18_trench_6_60cm_scaf_214_117_86_FINAL	1190	0.344037	43.8912		Red_Borg_Corona_Mine_final	1190	0.392523	38.1395		ROSE_SR-VP_0-2_FINAL	1190	0.284738	38.4882		SRVP18_hole-7m-from-trench_1_80cm_scaf_35_ext_315-rev_6-w_terminal_repeats	1190	0.295508	27.1836
Brown_BROWN-SR-VP_26_10_2019_2_100cm_FINAL	1200	0.251163	23.7598		BLACK-SR-VP_26_10_2019_C_40cm_scaffold_23_FINAL_IR	1200	0.343558	42.2714		Green_Borg_SRVP_2020_100_cm_2_FINAL-FINAL	1200	0.326683	43.0245		LILAC_RifSed_csp1_19ft_2_test_LILAC_rev17_terminal_repeats-final	1200	0.340961	71.6952		Ochre_SR-VP_26_10_2020_2_100CM_FINAL_FINAL	1200	0.407407	20.945		ORANGE_SR-VP_26_10_2019_2_100cm_FINAL	1200	0.277778	28.6093		SRVP18_trench_6_60cm_scaf_214_117_86_FINAL	1200	0.342466	44.2336		Red_Borg_Corona_Mine_final	1200	0.393519	38.533		ROSE_SR-VP_0-2_FINAL	1200	0.281818	38.77		SRVP18_hole-7m-from-trench_1_80cm_scaf_35_ext_315-rev_6-w_terminal_repeats	1200	0.300469	27.4841
Brown_BROWN-SR-VP_26_10_2019_2_100cm_FINAL	1210	0.258741	24.0185		BLACK-SR-VP_26_10_2019_C_40cm_scaffold_23_FINAL_IR	1210	0.349693	42.6211		Green_Borg_SRVP_2020_100_cm_2_FINAL-FINAL	1210	0.326633	43.3511		LILAC_RifSed_csp1_19ft_2_test_LILAC_rev17_terminal_repeats-final	1210	0.334862	72.0301		Ochre_SR-VP_26_10_2020_2_100CM_FINAL_FINAL	1210	0.413043	21.3581		ORANGE_SR-VP_26_10_2019_2_100cm_FINAL	1210	0.276102	28.8854		SRVP18_trench_6_60cm_scaf_214_117_86_FINAL	1210	0.343964	44.5776		Red_Borg_Corona_Mine_final	1210	0.394919	38.928		ROSE_SR-VP_0-2_FINAL	1210	0.289593	39.0596		SRVP18_hole-7m-from-trench_1_80cm_scaf_35_ext_315-rev_6-w_terminal_repeats	1210	0.303529	27.7876
Brown_BROWN-SR-VP_26_10_2019_2_100cm_FINAL	1220	0.259953	24.2785		BLACK-SR-VP_26_10_2019_C_40cm_scaffold_23_FINAL_IR	1220	0.347692	42.9688		Green_Borg_SRVP_2020_100_cm_2_FINAL-FINAL	1220	0.324937	43.6761		LILAC_RifSed_csp1_19ft_2_test_LILAC_rev17_terminal_repeats-final	1220	0.344111	72.3742		Ochre_SR-VP_26_10_2020_2_100CM_FINAL_FINAL	1220	0.416122	21.7742		ORANGE_SR-VP_26_10_2019_2_100cm_FINAL	1220	0.277389	29.1628		SRVP18_trench_6_60cm_scaf_214_117_86_FINAL	1220	0.344037	44.9217		Red_Borg_Corona_Mine_final	1220	0.406897	39.3349		ROSE_SR-VP_0-2_FINAL	1220	0.297297	39.3569		SRVP18_hole-7m-from-trench_1_80cm_scaf_35_ext_315-rev_6-w_terminal_repeats	1220	0.308235	28.0959
Brown_BROWN-SR-VP_26_10_2019_2_100cm_FINAL	1230	0.259953	24.5385		BLACK-SR-VP_26_10_2019_C_40cm_scaffold_23_FINAL_IR	1230	0.351852	43.3206		Green_Borg_SRVP_2020_100_cm_2_FINAL-FINAL	1230	0.319899	43.996		LILAC_RifSed_csp1_19ft_2_test_LILAC_rev17_terminal_repeats-final	1230	0.356481	72.7307		Ochre_SR-VP_26_10_2020_2_100CM_FINAL_FINAL	1230	0.423581	22.1978		ORANGE_SR-VP_26_10_2019_2_100cm_FINAL	1230	0.277389	29.4402		SRVP18_trench_6_60cm_scaf_214_117_86_FINAL	1230	0.356164	45.2778		Red_Borg_Corona_Mine_final	1230	0.410138	39.745		ROSE_SR-VP_0-2_FINAL	1230	0.294118	39.651		SRVP18_hole-7m-from-trench_1_80cm_scaf_35_ext_315-rev_6-w_terminal_repeats	1230	0.301435	28.3973
Brown_BROWN-SR-VP_26_10_2019_2_100cm_FINAL	1240	0.258216	24.7967		BLACK-SR-VP_26_10_2019_C_40cm_scaffold_23_FINAL_IR	1240	0.349845	43.6705		Green_Borg_SRVP_2020_100_cm_2_FINAL-FINAL	1240	0.319797	44.3158		LILAC_RifSed_csp1_19ft_2_test_LILAC_rev17_terminal_repeats-final	1240	0.364055	73.0947		Ochre_SR-VP_26_10_2020_2_100CM_FINAL_FINAL	1240	0.419214	22.617		ORANGE_SR-VP_26_10_2019_2_100cm_FINAL	1240	0.271028	29.7112		SRVP18_trench_6_60cm_scaf_214_117_86_FINAL	1240	0.357631	45.6354		Red_Borg_Corona_Mine_final	1240	0.418764	40.1638		ROSE_SR-VP_0-2_FINAL	1240	0.297052	39.9481		SRVP18_hole-7m-from-trench_1_80cm_scaf_35_ext_315-rev_6-w_terminal_repeats	1240	0.29976	28.6971
Brown_BROWN-SR-VP_26_10_2019_2_100cm_FINAL	1250	0.261176	25.0578		BLACK-SR-VP_26_10_2019_C_40cm_scaffold_23_FINAL_IR	1250	0.349693	44.0202		Green_Borg_SRVP_2020_100_cm_2_FINAL-FINAL	1250	0.317949	44.6337		LILAC_RifSed_csp1_19ft_2_test_LILAC_rev17_terminal_repeats-final	1250	0.372998	73.4677		Ochre_SR-VP_26_10_2020_2_100CM_FINAL_FINAL	1250	0.40919	23.0262		ORANGE_SR-VP_26_10_2019_2_100cm_FINAL	1250	0.274419	29.9857		SRVP18_trench_6_60cm_scaf_214_117_86_FINAL	1250	0.359268	45.9947		Red_Borg_Corona_Mine_final	1250	0.414188	40.578		ROSE_SR-VP_0-2_FINAL	1250	0.29385	40.2419		SRVP18_hole-7m-from-trench_1_80cm_scaf_35_ext_315-rev_6-w_terminal_repeats	1250	0.304556	29.0016
Brown_BROWN-SR-VP_26_10_2019_2_100cm_FINAL	1260	0.262911	25.3208		BLACK-SR-VP_26_10_2019_C_40cm_scaffold_23_FINAL_IR	1260	0.345455	44.3656		Green_Borg_SRVP_2020_100_cm_2_FINAL-FINAL	1260	0.314433	44.9481		LILAC_RifSed_csp1_19ft_2_test_LILAC_rev17_terminal_repeats-final	1260	0.375854	73.8436		Ochre_SR-VP_26_10_2020_2_100CM_FINAL_FINAL	1260	0.414847	23.441		ORANGE_SR-VP_26_10_2019_2_100cm_FINAL	1260	0.272727	30.2584		SRVP18_trench_6_60cm_scaf_214_117_86_FINAL	1260	0.362385	46.3571		Red_Borg_Corona_Mine_final	1260	0.408257	40.9862		ROSE_SR-VP_0-2_FINAL	1260	0.298165	40.5401		SRVP18_hole-7m-from-trench_1_80cm_scaf_35_ext_315-rev_6-w_terminal_repeats	1260	0.306024	29.3076
Brown_BROWN-SR-VP_26_10_2019_2_100cm_FINAL	1270	0.271868	25.5926		BLACK-SR-VP_26_10_2019_C_40cm_scaffold_23_FINAL_IR	1270	0.345345	44.711		Green_Borg_SRVP_2020_100_cm_2_FINAL-FINAL	1270	0.314286	45.2624		LILAC_RifSed_csp1_19ft_2_test_LILAC_rev17_terminal_repeats-final	1270	0.366743	74.2103		Ochre_SR-VP_26_10_2020_2_100CM_FINAL_FINAL	1270	0.422319	23.8633		ORANGE_SR-VP_26_10_2019_2_100cm_FINAL	1270	0.269767	30.5282		SRVP18_trench_6_60cm_scaf_214_117_86_FINAL	1270	0.357798	46.7149		Red_Borg_Corona_Mine_final	1270	0.400922	41.3871		ROSE_SR-VP_0-2_FINAL	1270	0.305556	40.8456		SRVP18_hole-7m-from-trench_1_80cm_scaf_35_ext_315-rev_6-w_terminal_repeats	1270	0.311005	29.6186
Brown_BROWN-SR-VP_26_10_2019_2_100cm_FINAL	1280	0.270142	25.8628		BLACK-SR-VP_26_10_2019_C_40cm_scaffold_23_FINAL_IR	1280	0.353116	45.0641		Green_Borg_SRVP_2020_100_cm_2_FINAL-FINAL	1280	0.321244	45.5837		LILAC_RifSed_csp1_19ft_2_test_LILAC_rev17_terminal_repeats-final	1280	0.365079	74.5754		Ochre_SR-VP_26_10_2020_2_100CM_FINAL_FINAL	1280	0.429825	24.2932		ORANGE_SR-VP_26_10_2019_2_100cm_FINAL	1280	0.268519	30.7967		SRVP18_trench_6_60cm_scaf_214_117_86_FINAL	1280	0.347126	47.062		Red_Borg_Corona_Mine_final	1280	0.399538	41.7867		ROSE_SR-VP_0-2_FINAL	1280	0.311927	41.1576		SRVP18_hole-7m-from-trench_1_80cm_scaf_35_ext_315-rev_6-w_terminal_repeats	1280	0.317308	29.936
Brown_BROWN-SR-VP_26_10_2019_2_100cm_FINAL	1290	0.27791	26.1407		BLACK-SR-VP_26_10_2019_C_40cm_scaffold_23_FINAL_IR	1290	0.345133	45.4092		Green_Borg_SRVP_2020_100_cm_2_FINAL-FINAL	1290	0.331606	45.9153		LILAC_RifSed_csp1_19ft_2_test_LILAC_rev17_terminal_repeats-final	1290	0.353211	74.9286		Ochre_SR-VP_26_10_2020_2_100CM_FINAL_FINAL	1290	0.432967	24.7261		ORANGE_SR-VP_26_10_2019_2_100cm_FINAL	1290	0.270208	31.0669		SRVP18_trench_6_60cm_scaf_214_117_86_FINAL	1290	0.347222	47.4092		Red_Borg_Corona_Mine_final	1290	0.396313	42.183		ROSE_SR-VP_0-2_FINAL	1290	0.313364	41.4709		SRVP18_hole-7m-from-trench_1_80cm_scaf_35_ext_315-rev_6-w_terminal_repeats	1290	0.326877	30.2628
Brown_BROWN-SR-VP_26_10_2019_2_100cm_FINAL	1300	0.26969	26.4104		BLACK-SR-VP_26_10_2019_C_40cm_scaffold_23_FINAL_IR	1300	0.341176	45.7504		Green_Borg_SRVP_2020_100_cm_2_FINAL-FINAL	1300	0.328084	46.2434		LILAC_RifSed_csp1_19ft_2_test_LILAC_rev17_terminal_repeats-final	1300	0.336384	75.265		Ochre_SR-VP_26_10_2020_2_100CM_FINAL_FINAL	1300	0.430464	25.1566		ORANGE_SR-VP_26_10_2019_2_100cm_FINAL	1300	0.25977	31.3267		SRVP18_trench_6_60cm_scaf_214_117_86_FINAL	1300	0.342657	47.7519		Red_Borg_Corona_Mine_final	1300	0.398633	42.5816		ROSE_SR-VP_0-2_FINAL	1300	0.310185	41.7811		SRVP18_hole-7m-from-trench_1_80cm_scaf_35_ext_315-rev_6-w_terminal_repeats	1300	0.334951	30.5978
Brown_BROWN-SR-VP_26_10_2019_2_100cm_FINAL	1310	0.266667	26.677		BLACK-SR-VP_26_10_2019_C_40cm_scaffold_23_FINAL_IR	1310	0.331395	46.0818		Green_Borg_SRVP_2020_100_cm_2_FINAL-FINAL	1310	0.338583	46.582		LILAC_RifSed_csp1_19ft_2_test_LILAC_rev17_terminal_repeats-final	1310	0.334852	75.5999		Ochre_SR-VP_26_10_2020_2_100CM_FINAL_FINAL	1310	0.434879	25.5915		ORANGE_SR-VP_26_10_2019_2_100cm_FINAL	1310	0.266055	31.5927		SRVP18_trench_6_60cm_scaf_214_117_86_FINAL	1310	0.342723	48.0946		Red_Borg_Corona_Mine_final	1310	0.403189	42.9848		ROSE_SR-VP_0-2_FINAL	1310	0.313364	42.0945		SRVP18_hole-7m-from-trench_1_80cm_scaf_35_ext_315-rev_6-w_terminal_repeats	1310	0.334951	30.9327
Brown_BROWN-SR-VP_26_10_2019_2_100cm_FINAL	1320	0.26747	26.9445		BLACK-SR-VP_26_10_2019_C_40cm_scaffold_23_FINAL_IR	1320	0.323699	46.4055		Green_Borg_SRVP_2020_100_cm_2_FINAL-FINAL	1320	0.348958	46.9309		LILAC_RifSed_csp1_19ft_2_test_LILAC_rev17_terminal_repeats-final	1320	0.325792	75.9257		Ochre_SR-VP_26_10_2020_2_100CM_FINAL_FINAL	1320	0.431718	26.0232		ORANGE_SR-VP_26_10_2019_2_100cm_FINAL	1320	0.276888	31.8696		SRVP18_trench_6_60cm_scaf_214_117_86_FINAL	1320	0.338028	48.4327		Red_Borg_Corona_Mine_final	1320	0.398633	43.3834		ROSE_SR-VP_0-2_FINAL	1320	0.308756	42.4032		SRVP18_hole-7m-from-trench_1_80cm_scaf_35_ext_315-rev_6-w_terminal_repeats	1320	0.343137	31.2759
Brown_BROWN-SR-VP_26_10_2019_2_100cm_FINAL	1330	0.263923	27.2084		BLACK-SR-VP_26_10_2019_C_40cm_scaffold_23_FINAL_IR	1330	0.316092	46.7216		Green_Borg_SRVP_2020_100_cm_2_FINAL-FINAL	1330	0.34026	47.2712		LILAC_RifSed_csp1_19ft_2_test_LILAC_rev17_terminal_repeats-final	1330	0.324324	76.25		Ochre_SR-VP_26_10_2020_2_100CM_FINAL_FINAL	1330	0.434879	26.4581		ORANGE_SR-VP_26_10_2019_2_100cm_FINAL	1330	0.276888	32.1465		SRVP18_trench_6_60cm_scaf_214_117_86_FINAL	1330	0.341176	48.7738		Red_Borg_Corona_Mine_final	1330	0.392694	43.7761		ROSE_SR-VP_0-2_FINAL	1330	0.314943	42.7182		SRVP18_hole-7m-from-trench_1_80cm_scaf_35_ext_315-rev_6-w_terminal_repeats	1330	0.341523	31.6174
Brown_BROWN-SR-VP_26_10_2019_2_100cm_FINAL	1340	0.270073	27.4785		BLACK-SR-VP_26_10_2019_C_40cm_scaffold_23_FINAL_IR	1340	0.310541	47.0321		Green_Borg_SRVP_2020_100_cm_2_FINAL-FINAL	1340	0.340314	47.6115		LILAC_RifSed_csp1_19ft_2_test_LILAC_rev17_terminal_repeats-final	1340	0.319911	76.5699		Ochre_SR-VP_26_10_2020_2_100CM_FINAL_FINAL	1340	0.432373	26.8904		ORANGE_SR-VP_26_10_2019_2_100cm_FINAL	1340	0.281465	32.428		SRVP18_trench_6_60cm_scaf_214_117_86_FINAL	1340	0.334906	49.1087		Red_Borg_Corona_Mine_final	1340	0.389908	44.166		ROSE_SR-VP_0-2_FINAL	1340	0.314943	43.0331		SRVP18_hole-7m-from-trench_1_80cm_scaf_35_ext_315-rev_6-w_terminal_repeats	1340	0.346437	31.9638
Brown_BROWN-SR-VP_26_10_2019_2_100cm_FINAL	1350	0.256724	27.7352		BLACK-SR-VP_26_10_2019_C_40cm_scaffold_23_FINAL_IR	1350	0.314448	47.3466		Green_Borg_SRVP_2020_100_cm_2_FINAL-FINAL	1350	0.347368	47.9589		LILAC_RifSed_csp1_19ft_2_test_LILAC_rev17_terminal_repeats-final	1350	0.31982	76.8897		Ochre_SR-VP_26_10_2020_2_100CM_FINAL_FINAL	1350	0.434978	27.3254		ORANGE_SR-VP_26_10_2019_2_100cm_FINAL	1350	0.281106	32.7091		SRVP18_trench_6_60cm_scaf_214_117_86_FINAL	1350	0.333333	49.4421		Red_Borg_Corona_Mine_final	1350	0.387097	44.5531		ROSE_SR-VP_0-2_FINAL	1350	0.325688	43.3588		SRVP18_hole-7m-from-trench_1_80cm_scaf_35_ext_315-rev_6-w_terminal_repeats	1350	0.351351	32.3152
Brown_BROWN-SR-VP_26_10_2019_2_100cm_FINAL	1360	0.257282	27.9925		BLACK-SR-VP_26_10_2019_C_40cm_scaffold_23_FINAL_IR	1360	0.310541	47.6571		Green_Borg_SRVP_2020_100_cm_2_FINAL-FINAL	1360	0.345745	48.3046		LILAC_RifSed_csp1_19ft_2_test_LILAC_rev17_terminal_repeats-final	1360	0.324324	77.214		Ochre_SR-VP_26_10_2020_2_100CM_FINAL_FINAL	1360	0.438914	27.7643		ORANGE_SR-VP_26_10_2019_2_100cm_FINAL	1360	0.284738	32.9938		SRVP18_trench_6_60cm_scaf_214_117_86_FINAL	1360	0.333333	49.7754		Red_Borg_Corona_Mine_final	1360	0.384259	44.9374		ROSE_SR-VP_0-2_FINAL	1360	0.336384	43.6952		SRVP18_hole-7m-from-trench_1_80cm_scaf_35_ext_315-rev_6-w_terminal_repeats	1360	0.356436	32.6716
Brown_BROWN-SR-VP_26_10_2019_2_100cm_FINAL	1370	0.252427	28.2449		BLACK-SR-VP_26_10_2019_C_40cm_scaffold_23_FINAL_IR	1370	0.312676	47.9698		Green_Borg_SRVP_2020_100_cm_2_FINAL-FINAL	1370	0.349462	48.6541		LILAC_RifSed_csp1_19ft_2_test_LILAC_rev17_terminal_repeats-final	1370	0.322727	77.5368		Ochre_SR-VP_26_10_2020_2_100CM_FINAL_FINAL	1370	0.430524	28.1949		ORANGE_SR-VP_26_10_2019_2_100cm_FINAL	1370	0.285068	33.2789		SRVP18_trench_6_60cm_scaf_214_117_86_FINAL	1370	0.325472	50.1009		Red_Borg_Corona_Mine_final	1370	0.388889	45.3263		ROSE_SR-VP_0-2_FINAL	1370	0.345455	44.0406		SRVP18_hole-7m-from-trench_1_80cm_scaf_35_ext_315-rev_6-w_terminal_repeats	1370	0.358209	33.0298
Brown_BROWN-SR-VP_26_10_2019_2_100cm_FINAL	1380	0.24878	28.4937		BLACK-SR-VP_26_10_2019_C_40cm_scaffold_23_FINAL_IR	1380	0.305556	48.2753		Green_Borg_SRVP_2020_100_cm_2_FINAL-FINAL	1380	0.345745	48.9998		LILAC_RifSed_csp1_19ft_2_test_LILAC_rev17_terminal_repeats-final	1380	0.325688	77.8625		Ochre_SR-VP_26_10_2020_2_100CM_FINAL_FINAL	1380	0.420091	28.615		ORANGE_SR-VP_26_10_2019_2_100cm_FINAL	1380	0.290909	33.5698		SRVP18_trench_6_60cm_scaf_214_117_86_FINAL	1380	0.327014	50.4279		Red_Borg_Corona_Mine_final	1380	0.399538	45.7258		ROSE_SR-VP_0-2_FINAL	1380	0.347032	44.3877		SRVP18_hole-7m-from-trench_1_80cm_scaf_35_ext_315-rev_6-w_terminal_repeats	1380	0.356784	33.3866
Brown_BROWN-SR-VP_26_10_2019_2_100cm_FINAL	1390	0.253659	28.7474		BLACK-SR-VP_26_10_2019_C_40cm_scaffold_23_FINAL_IR	1390	0.305785	48.5811		Green_Borg_SRVP_2020_100_cm_2_FINAL-FINAL	1390	0.338667	49.3385		LILAC_RifSed_csp1_19ft_2_test_LILAC_rev17_terminal_repeats-final	1390	0.32574	78.1882		Ochre_SR-VP_26_10_2020_2_100CM_FINAL_FINAL	1390	0.425968	29.0409		ORANGE_SR-VP_26_10_2019_2_100cm_FINAL	1390	0.29385	33.8636		SRVP18_trench_6_60cm_scaf_214_117_86_FINAL	1390	0.333333	50.7612		Red_Borg_Corona_Mine_final	1390	0.408776	46.1346		ROSE_SR-VP_0-2_FINAL	1390	0.342529	44.7302		SRVP18_hole-7m-from-trench_1_80cm_scaf_35_ext_315-rev_6-w_terminal_repeats	1390	0.358396	33.745
Brown_BROWN-SR-VP_26_10_2019_2_100cm_FINAL	1400	0.259259	29.0066		BLACK-SR-VP_26_10_2019_C_40cm_scaffold_23_FINAL_IR	1400	0.313187	48.8943		Green_Borg_SRVP_2020_100_cm_2_FINAL-FINAL	1400	0.336898	49.6754		LILAC_RifSed_csp1_19ft_2_test_LILAC_rev17_terminal_repeats-final	1400	0.330275	78.5185		Ochre_SR-VP_26_10_2020_2_100CM_FINAL_FINAL	1400	0.424658	29.4656		ORANGE_SR-VP_26_10_2019_2_100cm_FINAL	1400	0.282167	34.1458		SRVP18_trench_6_60cm_scaf_214_117_86_FINAL	1400	0.331719	51.0929		Red_Borg_Corona_Mine_final	1400	0.409302	46.5439		ROSE_SR-VP_0-2_FINAL	1400	0.341014	45.0712		SRVP18_hole-7m-from-trench_1_80cm_scaf_35_ext_315-rev_6-w_terminal_repeats	1400	0.361809	34.1068
Brown_BROWN-SR-VP_26_10_2019_2_100cm_FINAL	1410	0.259259	29.2659		BLACK-SR-VP_26_10_2019_C_40cm_scaffold_23_FINAL_IR	1410	0.302452	49.1967		Green_Borg_SRVP_2020_100_cm_2_FINAL-FINAL	1410	0.347709	50.0231		LILAC_RifSed_csp1_19ft_2_test_LILAC_rev17_terminal_repeats-final	1410	0.328736	78.8472		Ochre_SR-VP_26_10_2020_2_100CM_FINAL_FINAL	1410	0.447005	29.9126		ORANGE_SR-VP_26_10_2019_2_100cm_FINAL	1410	0.277273	34.4231		SRVP18_trench_6_60cm_scaf_214_117_86_FINAL	1410	0.334963	51.4279		Red_Borg_Corona_Mine_final	1410	0.408451	46.9524		ROSE_SR-VP_0-2_FINAL	1410	0.348624	45.4198		SRVP18_hole-7m-from-trench_1_80cm_scaf_35_ext_315-rev_6-w_terminal_repeats	1410	0.367089	34.4739
Brown_BROWN-SR-VP_26_10_2019_2_100cm_FINAL	1420	0.254321	29.5202		BLACK-SR-VP_26_10_2019_C_40cm_scaffold_23_FINAL_IR	1420	0.293478	49.4902		Green_Borg_SRVP_2020_100_cm_2_FINAL-FINAL	1420	0.349593	50.3727		LILAC_RifSed_csp1_19ft_2_test_LILAC_rev17_terminal_repeats-final	1420	0.325688	79.1729		Ochre_SR-VP_26_10_2020_2_100CM_FINAL_FINAL	1420	0.445727	30.3583		ORANGE_SR-VP_26_10_2019_2_100cm_FINAL	1420	0.268623	34.6917		SRVP18_trench_6_60cm_scaf_214_117_86_FINAL	1420	0.339901	51.7678		Red_Borg_Corona_Mine_final	1420	0.417249	47.3696		ROSE_SR-VP_0-2_FINAL	1420	0.353349	45.7732		SRVP18_hole-7m-from-trench_1_80cm_scaf_35_ext_315-rev_6-w_terminal_repeats	1420	0.371859	34.8458
Brown_BROWN-SR-VP_26_10_2019_2_100cm_FINAL	1430	0.251232	29.7714		BLACK-SR-VP_26_10_2019_C_40cm_scaffold_23_FINAL_IR	1430	0.299191	49.7894		Green_Borg_SRVP_2020_100_cm_2_FINAL-FINAL	1430	0.349727	50.7224		LILAC_RifSed_csp1_19ft_2_test_LILAC_rev17_terminal_repeats-final	1430	0.333333	79.5062		Ochre_SR-VP_26_10_2020_2_100CM_FINAL_FINAL	1430	0.439815	30.7981		ORANGE_SR-VP_26_10_2019_2_100cm_FINAL	1430	0.269058	34.9607		SRVP18_trench_6_60cm_scaf_214_117_86_FINAL	1430	0.346437	52.1142		Red_Borg_Corona_Mine_final	1430	0.424594	47.7942		ROSE_SR-VP_0-2_FINAL	1430	0.342593	46.1158		SRVP18_hole-7m-from-trench_1_80cm_scaf_35_ext_315-rev_6-w_terminal_repeats	1430	0.382278	35.228
Brown_BROWN-SR-VP_26_10_2019_2_100cm_FINAL	1440	0.253071	30.0245		BLACK-SR-VP_26_10_2019_C_40cm_scaffold_23_FINAL_IR	1440	0.309783	50.0992		Green_Borg_SRVP_2020_100_cm_2_FINAL-FINAL	1440	0.331507	51.0539		LILAC_RifSed_csp1_19ft_2_test_LILAC_rev17_terminal_repeats-final	1440	0.348624	79.8548		Ochre_SR-VP_26_10_2020_2_100CM_FINAL_FINAL	1440	0.447796	31.2459		ORANGE_SR-VP_26_10_2019_2_100cm_FINAL	1440	0.272321	35.2331		SRVP18_trench_6_60cm_scaf_214_117_86_FINAL	1440	0.344913	52.4592		Red_Borg_Corona_Mine_final	1440	0.427252	48.2214		ROSE_SR-VP_0-2_FINAL	1440	0.350467	46.4662		SRVP18_hole-7m-from-trench_1_80cm_scaf_35_ext_315-rev_6-w_terminal_repeats	1440	0.385787	35.6138
Brown_BROWN-SR-VP_26_10_2019_2_100cm_FINAL	1450	0.254902	30.2794		BLACK-SR-VP_26_10_2019_C_40cm_scaffold_23_FINAL_IR	1450	0.304582	50.4038		Green_Borg_SRVP_2020_100_cm_2_FINAL-FINAL	1450	0.338843	51.3927		LILAC_RifSed_csp1_19ft_2_test_LILAC_rev17_terminal_repeats-final	1450	0.356009	80.2109		Ochre_SR-VP_26_10_2020_2_100CM_FINAL_FINAL	1450	0.445221	31.6911		ORANGE_SR-VP_26_10_2019_2_100cm_FINAL	1450	0.271111	35.5042		SRVP18_trench_6_60cm_scaf_214_117_86_FINAL	1450	0.356608	52.8158		Red_Borg_Corona_Mine_final	1450	0.424594	48.646		ROSE_SR-VP_0-2_FINAL	1450	0.35363	46.8199		SRVP18_hole-7m-from-trench_1_80cm_scaf_35_ext_315-rev_6-w_terminal_repeats	1450	0.396419	36.0102
Brown_BROWN-SR-VP_26_10_2019_2_100cm_FINAL	1460	0.259804	30.5392		BLACK-SR-VP_26_10_2019_C_40cm_scaffold_23_FINAL_IR	1460	0.306452	50.7102		Green_Borg_SRVP_2020_100_cm_2_FINAL-FINAL	1460	0.344444	51.7372		LILAC_RifSed_csp1_19ft_2_test_LILAC_rev17_terminal_repeats-final	1460	0.368182	80.579		Ochre_SR-VP_26_10_2020_2_100CM_FINAL_FINAL	1460	0.444706	32.1359		ORANGE_SR-VP_26_10_2019_2_100cm_FINAL	1460	0.273942	35.7781		SRVP18_trench_6_60cm_scaf_214_117_86_FINAL	1460	0.358396	53.1742		Red_Borg_Corona_Mine_final	1460	0.433255	49.0793		ROSE_SR-VP_0-2_FINAL	1460	0.358314	47.1782		SRVP18_hole-7m-from-trench_1_80cm_scaf_35_ext_315-rev_6-w_terminal_repeats	1460	0.402062	36.4123
Brown_BROWN-SR-VP_26_10_2019_2_100cm_FINAL	1470	0.251232	30.7904		BLACK-SR-VP_26_10_2019_C_40cm_scaffold_23_FINAL_IR	1470	0.299191	51.0094		Green_Borg_SRVP_2020_100_cm_2_FINAL-FINAL	1470	0.335165	52.0724		LILAC_RifSed_csp1_19ft_2_test_LILAC_rev17_terminal_repeats-final	1470	0.368182	80.9472		Ochre_SR-VP_26_10_2020_2_100CM_FINAL_FINAL	1470	0.43943	32.5753		ORANGE_SR-VP_26_10_2019_2_100cm_FINAL	1470	0.277533	36.0557		SRVP18_trench_6_60cm_scaf_214_117_86_FINAL	1470	0.351759	53.5259		Red_Borg_Corona_Mine_final	1470	0.44	49.5193		ROSE_SR-VP_0-2_FINAL	1470	0.352246	47.5304		SRVP18_hole-7m-from-trench_1_80cm_scaf_35_ext_315-rev_6-w_terminal_repeats	1470	0.402062	36.8144
Brown_BROWN-SR-VP_26_10_2019_2_100cm_FINAL	1480	0.252475	31.0429		BLACK-SR-VP_26_10_2019_C_40cm_scaffold_23_FINAL_IR	1480	0.289125	51.2986		Green_Borg_SRVP_2020_100_cm_2_FINAL-FINAL	1480	0.32967	52.402		LILAC_RifSed_csp1_19ft_2_test_LILAC_rev17_terminal_repeats-final	1480	0.369863	81.3171		Ochre_SR-VP_26_10_2020_2_100CM_FINAL_FINAL	1480	0.438679	33.014		ORANGE_SR-VP_26_10_2019_2_100cm_FINAL	1480	0.281938	36.3376		SRVP18_trench_6_60cm_scaf_214_117_86_FINAL	1480	0.362025	53.8879		Red_Borg_Corona_Mine_final	1480	0.443396	49.9627		ROSE_SR-VP_0-2_FINAL	1480	0.349169	47.8796		SRVP18_hole-7m-from-trench_1_80cm_scaf_35_ext_315-rev_6-w_terminal_repeats	1480	0.418182	37.2326
Brown_BROWN-SR-VP_26_10_2019_2_100cm_FINAL	1490	0.25	31.2929		BLACK-SR-VP_26_10_2019_C_40cm_scaffold_23_FINAL_IR	1490	0.281915	51.5805		Green_Borg_SRVP_2020_100_cm_2_FINAL-FINAL	1490	0.333333	52.7354		LILAC_RifSed_csp1_19ft_2_test_LILAC_rev17_terminal_repeats-final	1490	0.375854	81.6929		Ochre_SR-VP_26_10_2020_2_100CM_FINAL_FINAL	1490	0.445498	33.4595		ORANGE_SR-VP_26_10_2019_2_100cm_FINAL	1490	0.286031	36.6236		SRVP18_trench_6_60cm_scaf_214_117_86_FINAL	1490	0.358779	54.2467		Red_Borg_Corona_Mine_final	1490	0.437352	50.4		ROSE_SR-VP_0-2_FINAL	1490	0.345972	48.2256		SRVP18_hole-7m-from-trench_1_80cm_scaf_35_ext_315-rev_6-w_terminal_repeats	1490	0.430052	37.6626
Brown_BROWN-SR-VP_26_10_2019_2_100cm_FINAL	1500	0.257426	31.5504		BLACK-SR-VP_26_10_2019_C_40cm_scaffold_23_FINAL_IR	1500	0.285714	51.8662		Green_Borg_SRVP_2020_100_cm_2_FINAL-FINAL	1500	0.342541	53.0779		LILAC_RifSed_csp1_19ft_2_test_LILAC_rev17_terminal_repeats-final	1500	0.383562	82.0765		Ochre_SR-VP_26_10_2020_2_100CM_FINAL_FINAL	1500	0.442857	33.9023		ORANGE_SR-VP_26_10_2019_2_100cm_FINAL	1500	0.291759	36.9154		SRVP18_trench_6_60cm_scaf_214_117_86_FINAL	1500	0.348485	54.5952		Red_Borg_Corona_Mine_final	1500	0.43128	50.8313		ROSE_SR-VP_0-2_FINAL	1500	0.347418	48.573		SRVP18_hole-7m-from-trench_1_80cm_scaf_35_ext_315-rev_6-w_terminal_repeats	1500	0.412987	38.0756
Brown_BROWN-SR-VP_26_10_2019_2_100cm_FINAL	1510	0.261614	31.812		BLACK-SR-VP_26_10_2019_C_40cm_scaffold_23_FINAL_IR	1510	0.273684	52.1399		Green_Borg_SRVP_2020_100_cm_2_FINAL-FINAL	1510	0.32967	53.4076		LILAC_RifSed_csp1_19ft_2_test_LILAC_rev17_terminal_repeats-final	1510	0.385321	82.4618		Ochre_SR-VP_26_10_2020_2_100CM_FINAL_FINAL	1510	0.443645	34.346		ORANGE_SR-VP_26_10_2019_2_100cm_FINAL	1510	0.300448	37.2158		SRVP18_trench_6_60cm_scaf_214_117_86_FINAL	1510	0.35369	54.9489		Red_Borg_Corona_Mine_final	1510	0.432624	51.2639		ROSE_SR-VP_0-2_FINAL	1510	0.345882	48.9189		SRVP18_hole-7m-from-trench_1_80cm_scaf_35_ext_315-rev_6-w_terminal_repeats	1510	0.4047	38.4803
Brown_BROWN-SR-VP_26_10_2019_2_100cm_FINAL	1520	0.259804	32.0718		BLACK-SR-VP_26_10_2019_C_40cm_scaffold_23_FINAL_IR	1520	0.282723	52.4226		Green_Borg_SRVP_2020_100_cm_2_FINAL-FINAL	1520	0.333333	53.7409		LILAC_RifSed_csp1_19ft_2_test_LILAC_rev17_terminal_repeats-final	1520	0.385321	82.8471		Ochre_SR-VP_26_10_2020_2_100CM_FINAL_FINAL	1520	0.450602	34.7966		ORANGE_SR-VP_26_10_2019_2_100cm_FINAL	1520	0.309417	37.5252		SRVP18_trench_6_60cm_scaf_214_117_86_FINAL	1520	0.35533	55.3042		Red_Borg_Corona_Mine_final	1520	0.433333	51.6973		ROSE_SR-VP_0-2_FINAL	1520	0.342723	49.2616		SRVP18_hole-7m-from-trench_1_80cm_scaf_35_ext_315-rev_6-w_terminal_repeats	1520	0.426316	38.9066
Brown_BROWN-SR-VP_26_10_2019_2_100cm_FINAL	1530	0.257985	32.3298		BLACK-SR-VP_26_10_2019_C_40cm_scaffold_23_FINAL_IR	1530	0.288312	52.7109		Green_Borg_SRVP_2020_100_cm_2_FINAL-FINAL	1530	0.333333	54.0742		LILAC_RifSed_csp1_19ft_2_test_LILAC_rev17_terminal_repeats-final	1530	0.388128	83.2353		Ochre_SR-VP_26_10_2020_2_100CM_FINAL_FINAL	1530	0.439614	35.2362		ORANGE_SR-VP_26_10_2019_2_100cm_FINAL	1530	0.315193	37.8404		SRVP18_trench_6_60cm_scaf_214_117_86_FINAL	1530	0.358974	55.6632		Red_Borg_Corona_Mine_final	1530	0.440964	52.1382		ROSE_SR-VP_0-2_FINAL	1530	0.341121	49.6027		SRVP18_hole-7m-from-trench_1_80cm_scaf_35_ext_315-rev_6-w_terminal_repeats	1530	0.430079	39.3367
Brown_BROWN-SR-VP_26_10_2019_2_100cm_FINAL	1540	0.257985	32.5877		BLACK-SR-VP_26_10_2019_C_40cm_scaffold_23_FINAL_IR	1540	0.26943	52.9803		Green_Borg_SRVP_2020_100_cm_2_FINAL-FINAL	1540	0.333333	54.4076		LILAC_RifSed_csp1_19ft_2_test_LILAC_rev17_terminal_repeats-final	1540	0.384615	83.6199		Ochre_SR-VP_26_10_2020_2_100CM_FINAL_FINAL	1540	0.438257	35.6744		ORANGE_SR-VP_26_10_2019_2_100cm_FINAL	1540	0.309255	38.1497		SRVP18_trench_6_60cm_scaf_214_117_86_FINAL	1540	0.352041	56.0152		Red_Borg_Corona_Mine_final	1540	0.452785	52.591		ROSE_SR-VP_0-2_FINAL	1540	0.345972	49.9487		SRVP18_hole-7m-from-trench_1_80cm_scaf_35_ext_315-rev_6-w_terminal_repeats	1540	0.430079	39.7668
Brown_BROWN-SR-VP_26_10_2019_2_100cm_FINAL	1550	0.246305	32.834		BLACK-SR-VP_26_10_2019_C_40cm_scaffold_23_FINAL_IR	1550	0.262887	53.2432		Green_Borg_SRVP_2020_100_cm_2_FINAL-FINAL	1550	0.33871	54.7463		LILAC_RifSed_csp1_19ft_2_test_LILAC_rev17_terminal_repeats-final	1550	0.38041	84.0003		Ochre_SR-VP_26_10_2020_2_100CM_FINAL_FINAL	1550	0.440389	36.1148		ORANGE_SR-VP_26_10_2019_2_100cm_FINAL	1550	0.31377	38.4635		SRVP18_trench_6_60cm_scaf_214_117_86_FINAL	1550	0.348601	56.3638		Red_Borg_Corona_Mine_final	1550	0.44878	53.0398		ROSE_SR-VP_0-2_FINAL	1550	0.34434	50.293		SRVP18_hole-7m-from-trench_1_80cm_scaf_35_ext_315-rev_6-w_terminal_repeats	1550	0.430851	40.1976
Brown_BROWN-SR-VP_26_10_2019_2_100cm_FINAL	1560	0.246883	33.0809		BLACK-SR-VP_26_10_2019_C_40cm_scaffold_23_FINAL_IR	1560	0.252577	53.4958		Green_Borg_SRVP_2020_100_cm_2_FINAL-FINAL	1560	0.324397	55.0707		LILAC_RifSed_csp1_19ft_2_test_LILAC_rev17_terminal_repeats-final	1560	0.378685	84.379		Ochre_SR-VP_26_10_2020_2_100CM_FINAL_FINAL	1560	0.439024	36.5538		ORANGE_SR-VP_26_10_2019_2_100cm_FINAL	1560	0.315315	38.7788		SRVP18_trench_6_60cm_scaf_214_117_86_FINAL	1560	0.348601	56.7124		Red_Borg_Corona_Mine_final	1560	0.446078	53.4859		ROSE_SR-VP_0-2_FINAL	1560	0.344418	50.6375		SRVP18_hole-7m-from-trench_1_80cm_scaf_35_ext_315-rev_6-w_terminal_repeats	1560	0.428571	40.6262
Brown_BROWN-SR-VP_26_10_2019_2_100cm_FINAL	1570	0.25187	33.3328		BLACK-SR-VP_26_10_2019_C_40cm_scaffold_23_FINAL_IR	1570	0.251908	53.7477		Green_Borg_SRVP_2020_100_cm_2_FINAL-FINAL	1570	0.315508	55.3862		LILAC_RifSed_csp1_19ft_2_test_LILAC_rev17_terminal_repeats-final	1570	0.382883	84.7619		Ochre_SR-VP_26_10_2020_2_100CM_FINAL_FINAL	1570	0.439803	36.9937		ORANGE_SR-VP_26_10_2019_2_100cm_FINAL	1570	0.330317	39.1091		SRVP18_trench_6_60cm_scaf_214_117_86_FINAL	1570	0.345178	57.0576		Red_Borg_Corona_Mine_final	1570	0.448276	53.9342		ROSE_SR-VP_0-2_FINAL	1570	0.338095	50.9755		SRVP18_hole-7m-from-trench_1_80cm_scaf_35_ext_315-rev_6-w_terminal_repeats	1570	0.436314	41.0625
Brown_BROWN-SR-VP_26_10_2019_2_100cm_FINAL	1580	0.251256	33.5841		BLACK-SR-VP_26_10_2019_C_40cm_scaffold_23_FINAL_IR	1580	0.251256	53.999		Green_Borg_SRVP_2020_100_cm_2_FINAL-FINAL	1580	0.313673	55.6999		LILAC_RifSed_csp1_19ft_2_test_LILAC_rev17_terminal_repeats-final	1580	0.378076	85.1399		Ochre_SR-VP_26_10_2020_2_100CM_FINAL_FINAL	1580	0.439206	37.4329		ORANGE_SR-VP_26_10_2019_2_100cm_FINAL	1580	0.32574	39.4348		SRVP18_trench_6_60cm_scaf_214_117_86_FINAL	1580	0.350384	57.408		Red_Borg_Corona_Mine_final	1580	0.450495	54.3847		ROSE_SR-VP_0-2_FINAL	1580	0.341346	51.3169		SRVP18_hole-7m-from-trench_1_80cm_scaf_35_ext_315-rev_6-w_terminal_repeats	1580	0.438692	41.5012
Brown_BROWN-SR-VP_26_10_2019_2_100cm_FINAL	1590	0.250633	33.8347		BLACK-SR-VP_26_10_2019_C_40cm_scaffold_23_FINAL_IR	1590	0.246231	54.2452		Green_Borg_SRVP_2020_100_cm_2_FINAL-FINAL	1590	0.308311	56.0082		LILAC_RifSed_csp1_19ft_2_test_LILAC_rev17_terminal_repeats-final	1590	0.380846	85.5208		Ochre_SR-VP_26_10_2020_2_100CM_FINAL_FINAL	1590	0.442786	37.8756		ORANGE_SR-VP_26_10_2019_2_100cm_FINAL	1590	0.324201	39.759		SRVP18_trench_6_60cm_scaf_214_117_86_FINAL	1590	0.343434	57.7514		Red_Borg_Corona_Mine_final	1590	0.446914	54.8316		ROSE_SR-VP_0-2_FINAL	1590	0.336538	51.6534		SRVP18_hole-7m-from-trench_1_80cm_scaf_35_ext_315-rev_6-w_terminal_repeats	1590	0.436464	41.9377
Brown_BROWN-SR-VP_26_10_2019_2_100cm_FINAL	1600	0.265306	34.1		BLACK-SR-VP_26_10_2019_C_40cm_scaffold_23_FINAL_IR	1600	0.243108	54.4883		Green_Borg_SRVP_2020_100_cm_2_FINAL-FINAL	1600	0.31016	56.3183		LILAC_RifSed_csp1_19ft_2_test_LILAC_rev17_terminal_repeats-final	1600	0.376392	85.8972		Ochre_SR-VP_26_10_2020_2_100CM_FINAL_FINAL	1600	0.442786	38.3184		ORANGE_SR-VP_26_10_2019_2_100cm_FINAL	1600	0.313501	40.0725		SRVP18_trench_6_60cm_scaf_214_117_86_FINAL	1600	0.362025	58.1135		Red_Borg_Corona_Mine_final	1600	0.450495	55.2821		ROSE_SR-VP_0-2_FINAL	1600	0.352381	52.0058		SRVP18_hole-7m-from-trench_1_80cm_scaf_35_ext_315-rev_6-w_terminal_repeats	1600	0.426997	42.3647
Brown_BROWN-SR-VP_26_10_2019_2_100cm_FINAL	1610	0.263427	34.3634		BLACK-SR-VP_26_10_2019_C_40cm_scaffold_23_FINAL_IR	1610	0.243781	54.7321		Green_Borg_SRVP_2020_100_cm_2_FINAL-FINAL	1610	0.296296	56.6146		LILAC_RifSed_csp1_19ft_2_test_LILAC_rev17_terminal_repeats-final	1610	0.379157	86.2763		Ochre_SR-VP_26_10_2020_2_100CM_FINAL_FINAL	1610	0.440594	38.759		ORANGE_SR-VP_26_10_2019_2_100cm_FINAL	1610	0.311927	40.3845		SRVP18_trench_6_60cm_scaf_214_117_86_FINAL	1610	0.348601	58.4621		Red_Borg_Corona_Mine_final	1610	0.451852	55.7339		ROSE_SR-VP_0-2_FINAL	1610	0.347619	52.3534		SRVP18_hole-7m-from-trench_1_80cm_scaf_35_ext_315-rev_6-w_terminal_repeats	1610	0.430168	42.7948
Brown_BROWN-SR-VP_26_10_2019_2_100cm_FINAL	1620	0.264781	34.6282		BLACK-SR-VP_26_10_2019_C_40cm_scaffold_23_FINAL_IR	1620	0.240695	54.9728		Green_Borg_SRVP_2020_100_cm_2_FINAL-FINAL	1620	0.280423	56.8951		LILAC_RifSed_csp1_19ft_2_test_LILAC_rev17_terminal_repeats-final	1620	0.377778	86.6541		Ochre_SR-VP_26_10_2020_2_100CM_FINAL_FINAL	1620	0.432836	39.1919		ORANGE_SR-VP_26_10_2019_2_100cm_FINAL	1620	0.311927	40.6964		SRVP18_trench_6_60cm_scaf_214_117_86_FINAL	1620	0.35369	58.8158		Red_Borg_Corona_Mine_final	1620	0.459057	56.193		ROSE_SR-VP_0-2_FINAL	1620	0.362319	52.7157		SRVP18_hole-7m-from-trench_1_80cm_scaf_35_ext_315-rev_6-w_terminal_repeats	1620	0.441341	43.2362
Brown_BROWN-SR-VP_26_10_2019_2_100cm_FINAL	1630	0.254499	34.8827		BLACK-SR-VP_26_10_2019_C_40cm_scaffold_23_FINAL_IR	1630	0.246305	55.2191		Green_Borg_SRVP_2020_100_cm_2_FINAL-FINAL	1630	0.269841	57.1649		LILAC_RifSed_csp1_19ft_2_test_LILAC_rev17_terminal_repeats-final	1630	0.371681	87.0258		Ochre_SR-VP_26_10_2020_2_100CM_FINAL_FINAL	1630	0.421446	39.6133		ORANGE_SR-VP_26_10_2019_2_100cm_FINAL	1630	0.301149	40.9975		SRVP18_trench_6_60cm_scaf_214_117_86_FINAL	1630	0.369231	59.185		Red_Borg_Corona_Mine_final	1630	0.456359	56.6493		ROSE_SR-VP_0-2_FINAL	1630	0.362319	53.0781		SRVP18_hole-7m-from-trench_1_80cm_scaf_35_ext_315-rev_6-w_terminal_repeats	1630	0.435754	43.6719
Brown_BROWN-SR-VP_26_10_2019_2_100cm_FINAL	1640	0.258312	35.141		BLACK-SR-VP_26_10_2019_C_40cm_scaffold_23_FINAL_IR	1640	0.253659	55.4727		Green_Borg_SRVP_2020_100_cm_2_FINAL-FINAL	1640	0.26455	57.4294		LILAC_RifSed_csp1_19ft_2_test_LILAC_rev17_terminal_repeats-final	1640	0.365639	87.3914		Ochre_SR-VP_26_10_2020_2_100CM_FINAL_FINAL	1640	0.435768	40.0491		ORANGE_SR-VP_26_10_2019_2_100cm_FINAL	1640	0.295195	41.2927		SRVP18_trench_6_60cm_scaf_214_117_86_FINAL	1640	0.365729	59.5507		Red_Borg_Corona_Mine_final	1640	0.462312	57.1116		ROSE_SR-VP_0-2_FINAL	1640	0.354217	53.4323		SRVP18_hole-7m-from-trench_1_80cm_scaf_35_ext_315-rev_6-w_terminal_repeats	1640	0.439776	44.1117
Brown_BROWN-SR-VP_26_10_2019_2_100cm_FINAL	1650	0.269923	35.4109		BLACK-SR-VP_26_10_2019_C_40cm_scaffold_23_FINAL_IR	1650	0.246377	55.7191		Green_Borg_SRVP_2020_100_cm_2_FINAL-FINAL	1650	0.253968	57.6834		LILAC_RifSed_csp1_19ft_2_test_LILAC_rev17_terminal_repeats-final	1650	0.371429	87.7629		Ochre_SR-VP_26_10_2020_2_100CM_FINAL_FINAL	1650	0.441624	40.4907		ORANGE_SR-VP_26_10_2019_2_100cm_FINAL	1650	0.30137	41.5941		SRVP18_trench_6_60cm_scaf_214_117_86_FINAL	1650	0.367347	59.9181		Red_Borg_Corona_Mine_final	1650	0.460957	57.5726		ROSE_SR-VP_0-2_FINAL	1650	0.360775	53.7931		SRVP18_hole-7m-from-trench_1_80cm_scaf_35_ext_315-rev_6-w_terminal_repeats	1650	0.445378	44.5571
Brown_BROWN-SR-VP_26_10_2019_2_100cm_FINAL	1660	0.273657	35.6846		BLACK-SR-VP_26_10_2019_C_40cm_scaffold_23_FINAL_IR	1660	0.246377	55.9655		Green_Borg_SRVP_2020_100_cm_2_FINAL-FINAL	1660	0.240106	57.9235		LILAC_RifSed_csp1_19ft_2_test_LILAC_rev17_terminal_repeats-final	1660	0.371429	88.1343		Ochre_SR-VP_26_10_2020_2_100CM_FINAL_FINAL	1660	0.454082	40.9448		ORANGE_SR-VP_26_10_2019_2_100cm_FINAL	1660	0.295455	41.8896		SRVP18_trench_6_60cm_scaf_214_117_86_FINAL	1660	0.358974	60.277		Red_Borg_Corona_Mine_final	1660	0.466667	58.0393		ROSE_SR-VP_0-2_FINAL	1660	0.368932	54.162		SRVP18_hole-7m-from-trench_1_80cm_scaf_35_ext_315-rev_6-w_terminal_repeats	1660	0.449438	45.0065
Brown_BROWN-SR-VP_26_10_2019_2_100cm_FINAL	1670	0.280206	35.9648		BLACK-SR-VP_26_10_2019_C_40cm_scaffold_23_FINAL_IR	1670	0.251208	56.2167		Green_Borg_SRVP_2020_100_cm_2_FINAL-FINAL	1670	0.243386	58.1669		LILAC_RifSed_csp1_19ft_2_test_LILAC_rev17_terminal_repeats-final	1670	0.378855	88.5131		Ochre_SR-VP_26_10_2020_2_100CM_FINAL_FINAL	1670	0.448454	41.3932		ORANGE_SR-VP_26_10_2019_2_100cm_FINAL	1670	0.29385	42.1834		SRVP18_trench_6_60cm_scaf_214_117_86_FINAL	1670	0.357326	60.6344		Red_Borg_Corona_Mine_final	1670	0.463918	58.5032		ROSE_SR-VP_0-2_FINAL	1670	0.37561	54.5376		SRVP18_hole-7m-from-trench_1_80cm_scaf_35_ext_315-rev_6-w_terminal_repeats	1670	0.458101	45.4646
Brown_BROWN-SR-VP_26_10_2019_2_100cm_FINAL	1680	0.264781	36.2296		BLACK-SR-VP_26_10_2019_C_40cm_scaffold_23_FINAL_IR	1680	0.254808	56.4715		Green_Borg_SRVP_2020_100_cm_2_FINAL-FINAL	1680	0.251989	58.4189		LILAC_RifSed_csp1_19ft_2_test_LILAC_rev17_terminal_repeats-final	1680	0.371429	88.8846		Ochre_SR-VP_26_10_2020_2_100CM_FINAL_FINAL	1680	0.453125	41.8464		ORANGE_SR-VP_26_10_2019_2_100cm_FINAL	1680	0.295711	42.4791		SRVP18_trench_6_60cm_scaf_214_117_86_FINAL	1680	0.366234	61.0006		Red_Borg_Corona_Mine_final	1680	0.457364	58.9606		ROSE_SR-VP_0-2_FINAL	1680	0.37561	54.9132		SRVP18_hole-7m-from-trench_1_80cm_scaf_35_ext_315-rev_6-w_terminal_repeats	1680	0.462185	45.9268
Brown_BROWN-SR-VP_26_10_2019_2_100cm_FINAL	1690	0.264249	36.4938		BLACK-SR-VP_26_10_2019_C_40cm_scaffold_23_FINAL_IR	1690	0.261391	56.7329		Green_Borg_SRVP_2020_100_cm_2_FINAL-FINAL	1690	0.259259	58.6782		LILAC_RifSed_csp1_19ft_2_test_LILAC_rev17_terminal_repeats-final	1690	0.375824	89.2604		Ochre_SR-VP_26_10_2020_2_100CM_FINAL_FINAL	1690	0.449351	42.2957		ORANGE_SR-VP_26_10_2019_2_100cm_FINAL	1690	0.301802	42.7809		SRVP18_trench_6_60cm_scaf_214_117_86_FINAL	1690	0.364341	61.3649		Red_Borg_Corona_Mine_final	1690	0.457364	59.4179		ROSE_SR-VP_0-2_FINAL	1690	0.374083	55.2873		SRVP18_hole-7m-from-trench_1_80cm_scaf_35_ext_315-rev_6-w_terminal_repeats	1690	0.460674	46.3875
Brown_BROWN-SR-VP_26_10_2019_2_100cm_FINAL	1700	0.267016	36.7608		BLACK-SR-VP_26_10_2019_C_40cm_scaffold_23_FINAL_IR	1700	0.263158	56.9961		Green_Borg_SRVP_2020_100_cm_2_FINAL-FINAL	1700	0.253264	58.9314		LILAC_RifSed_csp1_19ft_2_test_LILAC_rev17_terminal_repeats-final	1700	0.376906	89.6373		Ochre_SR-VP_26_10_2020_2_100CM_FINAL_FINAL	1700	0.459318	42.755		ORANGE_SR-VP_26_10_2019_2_100cm_FINAL	1700	0.298876	43.0798		SRVP18_trench_6_60cm_scaf_214_117_86_FINAL	1700	0.362694	61.7276		Red_Borg_Corona_Mine_final	1700	0.455959	59.8739		ROSE_SR-VP_0-2_FINAL	1700	0.378973	55.6663		SRVP18_hole-7m-from-trench_1_80cm_scaf_35_ext_315-rev_6-w_terminal_repeats	1700	0.463277	46.8507
Brown_BROWN-SR-VP_26_10_2019_2_100cm_FINAL	1710	0.26178	37.0226		BLACK-SR-VP_26_10_2019_C_40cm_scaffold_23_FINAL_IR	1710	0.267943	57.264		Green_Borg_SRVP_2020_100_cm_2_FINAL-FINAL	1710	0.246753	59.1782		LILAC_RifSed_csp1_19ft_2_test_LILAC_rev17_terminal_repeats-final	1710	0.375824	90.0131		Ochre_SR-VP_26_10_2020_2_100CM_FINAL_FINAL	1710	0.453125	43.2082		ORANGE_SR-VP_26_10_2019_2_100cm_FINAL	1710	0.300226	43.38		SRVP18_trench_6_60cm_scaf_214_117_86_FINAL	1710	0.359375	62.087		Red_Borg_Corona_Mine_final	1710	0.445596	60.3195		ROSE_SR-VP_0-2_FINAL	1710	0.382716	56.049		SRVP18_hole-7m-from-trench_1_80cm_scaf_35_ext_315-rev_6-w_terminal_repeats	1710	0.465909	47.3167
Brown_BROWN-SR-VP_26_10_2019_2_100cm_FINAL	1720	0.271768	37.2944		BLACK-SR-VP_26_10_2019_C_40cm_scaffold_23_FINAL_IR	1720	0.263158	57.5272		Green_Borg_SRVP_2020_100_cm_2_FINAL-FINAL	1720	0.236364	59.4145		LILAC_RifSed_csp1_19ft_2_test_LILAC_rev17_terminal_repeats-final	1720	0.365427	90.3786		Ochre_SR-VP_26_10_2020_2_100CM_FINAL_FINAL	1720	0.457895	43.666		ORANGE_SR-VP_26_10_2019_2_100cm_FINAL	1720	0.3	43.68		SRVP18_trench_6_60cm_scaf_214_117_86_FINAL	1720	0.363158	62.4502		Red_Borg_Corona_Mine_final	1720	0.452632	60.7721		ROSE_SR-VP_0-2_FINAL	1720	0.384615	56.4336		SRVP18_hole-7m-from-trench_1_80cm_scaf_35_ext_315-rev_6-w_terminal_repeats	1720	0.481481	47.7981
Brown_BROWN-SR-VP_26_10_2019_2_100cm_FINAL	1730	0.263158	37.5575		BLACK-SR-VP_26_10_2019_C_40cm_scaffold_23_FINAL_IR	1730	0.264916	57.7921		Green_Borg_SRVP_2020_100_cm_2_FINAL-FINAL	1730	0.233161	59.6477		LILAC_RifSed_csp1_19ft_2_test_LILAC_rev17_terminal_repeats-final	1730	0.365639	90.7442		Ochre_SR-VP_26_10_2020_2_100CM_FINAL_FINAL	1730	0.452632	44.1187		ORANGE_SR-VP_26_10_2019_2_100cm_FINAL	1730	0.297052	43.9771		SRVP18_trench_6_60cm_scaf_214_117_86_FINAL	1730	0.365079	62.8152		Red_Borg_Corona_Mine_final	1730	0.454068	61.2262		ROSE_SR-VP_0-2_FINAL	1730	0.386534	56.8201		SRVP18_hole-7m-from-trench_1_80cm_scaf_35_ext_315-rev_6-w_terminal_repeats	1730	0.487324	48.2855
Brown_BROWN-SR-VP_26_10_2019_2_100cm_FINAL	1740	0.257895	37.8154		BLACK-SR-VP_26_10_2019_C_40cm_scaffold_23_FINAL_IR	1740	0.26969	58.0618		Green_Borg_SRVP_2020_100_cm_2_FINAL-FINAL	1740	0.242967	59.8907		LILAC_RifSed_csp1_19ft_2_test_LILAC_rev17_terminal_repeats-final	1740	0.368889	91.1131		Ochre_SR-VP_26_10_2020_2_100CM_FINAL_FINAL	1740	0.442708	44.5614		ORANGE_SR-VP_26_10_2019_2_100cm_FINAL	1740	0.286364	44.2634		SRVP18_trench_6_60cm_scaf_214_117_86_FINAL	1740	0.368984	63.1842		Red_Borg_Corona_Mine_final	1740	0.439791	61.666		ROSE_SR-VP_0-2_FINAL	1740	0.386935	57.2071		SRVP18_hole-7m-from-trench_1_80cm_scaf_35_ext_315-rev_6-w_terminal_repeats	1740	0.473389	48.7589
Brown_BROWN-SR-VP_26_10_2019_2_100cm_FINAL	1750	0.260638	38.0761		BLACK-SR-VP_26_10_2019_C_40cm_scaffold_23_FINAL_IR	1750	0.266667	58.3284		Green_Borg_SRVP_2020_100_cm_2_FINAL-FINAL	1750	0.239075	60.1297		LILAC_RifSed_csp1_19ft_2_test_LILAC_rev17_terminal_repeats-final	1750	0.375	91.4881		Ochre_SR-VP_26_10_2020_2_100CM_FINAL_FINAL	1750	0.439791	45.0012		ORANGE_SR-VP_26_10_2019_2_100cm_FINAL	1750	0.291196	44.5546		SRVP18_trench_6_60cm_scaf_214_117_86_FINAL	1750	0.369565	63.5538		Red_Borg_Corona_Mine_final	1750	0.440633	62.1066		ROSE_SR-VP_0-2_FINAL	1750	0.38806	57.5951		SRVP18_hole-7m-from-trench_1_80cm_scaf_35_ext_315-rev_6-w_terminal_repeats	1750	0.472222	49.2311
Brown_BROWN-SR-VP_26_10_2019_2_100cm_FINAL	1760	0.254692	38.3308		BLACK-SR-VP_26_10_2019_C_40cm_scaffold_23_FINAL_IR	1760	0.253589	58.582		Green_Borg_SRVP_2020_100_cm_2_FINAL-FINAL	1760	0.227979	60.3577		LILAC_RifSed_csp1_19ft_2_test_LILAC_rev17_terminal_repeats-final	1760	0.381166	91.8692		Ochre_SR-VP_26_10_2020_2_100CM_FINAL_FINAL	1760	0.431579	45.4328		ORANGE_SR-VP_26_10_2019_2_100cm_FINAL	1760	0.292793	44.8474		SRVP18_trench_6_60cm_scaf_214_117_86_FINAL	1760	0.367847	63.9216		Red_Borg_Corona_Mine_final	1760	0.44591	62.5525		ROSE_SR-VP_0-2_FINAL	1760	0.395	57.9901		SRVP18_hole-7m-from-trench_1_80cm_scaf_35_ext_315-rev_6-w_terminal_repeats	1760	0.477778	49.7089
Brown_BROWN-SR-VP_26_10_2019_2_100cm_FINAL	1770	0.265416	38.5962		BLACK-SR-VP_26_10_2019_C_40cm_scaffold_23_FINAL_IR	1770	0.251799	58.8338		Green_Borg_SRVP_2020_100_cm_2_FINAL-FINAL	1770	0.239583	60.5973		LILAC_RifSed_csp1_19ft_2_test_LILAC_rev17_terminal_repeats-final	1770	0.388764	92.258		Ochre_SR-VP_26_10_2020_2_100CM_FINAL_FINAL	1770	0.433071	45.8658		ORANGE_SR-VP_26_10_2019_2_100cm_FINAL	1770	0.297052	45.1445		SRVP18_trench_6_60cm_scaf_214_117_86_FINAL	1770	0.371901	64.2935		Red_Borg_Corona_Mine_final	1770	0.43617	62.9887		ROSE_SR-VP_0-2_FINAL	1770	0.4	58.3901		SRVP18_hole-7m-from-trench_1_80cm_scaf_35_ext_315-rev_6-w_terminal_repeats	1770	0.468144	50.177
Brown_BROWN-SR-VP_26_10_2019_2_100cm_FINAL	1780	0.270777	38.867		BLACK-SR-VP_26_10_2019_C_40cm_scaffold_23_FINAL_IR	1780	0.259615	59.0934		Green_Borg_SRVP_2020_100_cm_2_FINAL-FINAL	1780	0.241558	60.8389		LILAC_RifSed_csp1_19ft_2_test_LILAC_rev17_terminal_repeats-final	1780	0.39229	92.6503		Ochre_SR-VP_26_10_2020_2_100CM_FINAL_FINAL	1780	0.428571	46.2944		ORANGE_SR-VP_26_10_2019_2_100cm_FINAL	1780	0.295711	45.4402		SRVP18_trench_6_60cm_scaf_214_117_86_FINAL	1780	0.379501	64.673		Red_Borg_Corona_Mine_final	1780	0.425532	63.4142		ROSE_SR-VP_0-2_FINAL	1780	0.407035	58.7972		SRVP18_hole-7m-from-trench_1_80cm_scaf_35_ext_315-rev_6-w_terminal_repeats	1780	0.464088	50.6411
Brown_BROWN-SR-VP_26_10_2019_2_100cm_FINAL	1790	0.277628	39.1446		BLACK-SR-VP_26_10_2019_C_40cm_scaffold_23_FINAL_IR	1790	0.264916	59.3583		Green_Borg_SRVP_2020_100_cm_2_FINAL-FINAL	1790	0.241558	61.0804		LILAC_RifSed_csp1_19ft_2_test_LILAC_rev17_terminal_repeats-final	1790	0.405896	93.0562		Ochre_SR-VP_26_10_2020_2_100CM_FINAL_FINAL	1790	0.427807	46.7222		ORANGE_SR-VP_26_10_2019_2_100cm_FINAL	1790	0.298643	45.7388		SRVP18_trench_6_60cm_scaf_214_117_86_FINAL	1790	0.374302	65.0473		Red_Borg_Corona_Mine_final	1790	0.429333	63.8435		ROSE_SR-VP_0-2_FINAL	1790	0.424936	59.2221		SRVP18_hole-7m-from-trench_1_80cm_scaf_35_ext_315-rev_6-w_terminal_repeats	1790	0.455556	51.0966
Brown_BROWN-SR-VP_26_10_2019_2_100cm_FINAL	1800	0.271739	39.4163		BLACK-SR-VP_26_10_2019_C_40cm_scaffold_23_FINAL_IR	1800	0.257143	59.6155		Green_Borg_SRVP_2020_100_cm_2_FINAL-FINAL	1800	0.238342	61.3188		LILAC_RifSed_csp1_19ft_2_test_LILAC_rev17_terminal_repeats-final	1800	0.412301	93.4685		Ochre_SR-VP_26_10_2020_2_100CM_FINAL_FINAL	1800	0.430894	47.1531		ORANGE_SR-VP_26_10_2019_2_100cm_FINAL	1800	0.295455	46.0343		SRVP18_trench_6_60cm_scaf_214_117_86_FINAL	1800	0.376771	65.4241		Red_Borg_Corona_Mine_final	1800	0.425532	64.2691		ROSE_SR-VP_0-2_FINAL	1800	0.431472	59.6536		SRVP18_hole-7m-from-trench_1_80cm_scaf_35_ext_315-rev_6-w_terminal_repeats	1800	0.455556	51.5522
Brown_BROWN-SR-VP_26_10_2019_2_100cm_FINAL	1810	0.275204	39.6915		BLACK-SR-VP_26_10_2019_C_40cm_scaffold_23_FINAL_IR	1810	0.263158	59.8786		Green_Borg_SRVP_2020_100_cm_2_FINAL-FINAL	1810	0.233161	61.5519		LILAC_RifSed_csp1_19ft_2_test_LILAC_rev17_terminal_repeats-final	1810	0.418182	93.8867		Ochre_SR-VP_26_10_2020_2_100CM_FINAL_FINAL	1810	0.442623	47.5957		ORANGE_SR-VP_26_10_2019_2_100cm_FINAL	1810	0.295195	46.3295		SRVP18_trench_6_60cm_scaf_214_117_86_FINAL	1810	0.371429	65.7955		Red_Borg_Corona_Mine_final	1810	0.431635	64.7007		ROSE_SR-VP_0-2_FINAL	1810	0.43299	60.0866		SRVP18_hole-7m-from-trench_1_80cm_scaf_35_ext_315-rev_6-w_terminal_repeats	1810	0.462604	52.0148
Brown_BROWN-SR-VP_26_10_2019_2_100cm_FINAL	1820	0.276243	39.9678		BLACK-SR-VP_26_10_2019_C_40cm_scaffold_23_FINAL_IR	1820	0.264916	60.1436		Green_Borg_SRVP_2020_100_cm_2_FINAL-FINAL	1820	0.217617	61.7695		LILAC_RifSed_csp1_19ft_2_test_LILAC_rev17_terminal_repeats-final	1820	0.412301	94.299		Ochre_SR-VP_26_10_2020_2_100CM_FINAL_FINAL	1820	0.445055	48.0408		ORANGE_SR-VP_26_10_2019_2_100cm_FINAL	1820	0.292237	46.6217		SRVP18_trench_6_60cm_scaf_214_117_86_FINAL	1820	0.365714	66.1613		Red_Borg_Corona_Mine_final	1820	0.44086	65.1416		ROSE_SR-VP_0-2_FINAL	1820	0.44186	60.5284		SRVP18_hole-7m-from-trench_1_80cm_scaf_35_ext_315-rev_6-w_terminal_repeats	1820	0.454039	52.4688
Brown_BROWN-SR-VP_26_10_2019_2_100cm_FINAL	1830	0.287293	40.2551		BLACK-SR-VP_26_10_2019_C_40cm_scaffold_23_FINAL_IR	1830	0.263658	60.4072		Green_Borg_SRVP_2020_100_cm_2_FINAL-FINAL	1830	0.220513	61.99		LILAC_RifSed_csp1_19ft_2_test_LILAC_rev17_terminal_repeats-final	1830	0.415525	94.7145		Ochre_SR-VP_26_10_2020_2_100CM_FINAL_FINAL	1830	0.445983	48.4868		ORANGE_SR-VP_26_10_2019_2_100cm_FINAL	1830	0.287671	46.9094		SRVP18_trench_6_60cm_scaf_214_117_86_FINAL	1830	0.358382	66.5196		Red_Borg_Corona_Mine_final	1830	0.451613	65.5932		ROSE_SR-VP_0-2_FINAL	1830	0.43299	60.9614		SRVP18_hole-7m-from-trench_1_80cm_scaf_35_ext_315-rev_6-w_terminal_repeats	1830	0.463687	52.9325
Brown_BROWN-SR-VP_26_10_2019_2_100cm_FINAL	1840	0.266667	40.5217		BLACK-SR-VP_26_10_2019_C_40cm_scaffold_23_FINAL_IR	1840	0.263658	60.6709		Green_Borg_SRVP_2020_100_cm_2_FINAL-FINAL	1840	0.204134	62.1942		LILAC_RifSed_csp1_19ft_2_test_LILAC_rev17_terminal_repeats-final	1840	0.411494	95.126		Ochre_SR-VP_26_10_2020_2_100CM_FINAL_FINAL	1840	0.452514	48.9393		ORANGE_SR-VP_26_10_2019_2_100cm_FINAL	1840	0.289294	47.1987		SRVP18_trench_6_60cm_scaf_214_117_86_FINAL	1840	0.366569	66.8862		Red_Borg_Corona_Mine_final	1840	0.441734	66.0349		ROSE_SR-VP_0-2_FINAL	1840	0.440415	61.4018		SRVP18_hole-7m-from-trench_1_80cm_scaf_35_ext_315-rev_6-w_terminal_repeats	1840	0.470423	53.4029
Brown_BROWN-SR-VP_26_10_2019_2_100cm_FINAL	1850	0.253482	40.7752		BLACK-SR-VP_26_10_2019_C_40cm_scaffold_23_FINAL_IR	1850	0.262411	60.9333		Green_Borg_SRVP_2020_100_cm_2_FINAL-FINAL	1850	0.18863	62.3828		LILAC_RifSed_csp1_19ft_2_test_LILAC_rev17_terminal_repeats-final	1850	0.410138	95.5361		Ochre_SR-VP_26_10_2020_2_100CM_FINAL_FINAL	1850	0.45098	49.3903		ORANGE_SR-VP_26_10_2019_2_100cm_FINAL	1850	0.284738	47.4834		SRVP18_trench_6_60cm_scaf_214_117_86_FINAL	1850	0.370262	67.2565		Red_Borg_Corona_Mine_final	1850	0.444744	66.4797		ROSE_SR-VP_0-2_FINAL	1850	0.451697	61.8535		SRVP18_hole-7m-from-trench_1_80cm_scaf_35_ext_315-rev_6-w_terminal_repeats	1850	0.467422	53.8704
Brown_BROWN-SR-VP_26_10_2019_2_100cm_FINAL	1860	0.256338	41.0316		BLACK-SR-VP_26_10_2019_C_40cm_scaffold_23_FINAL_IR	1860	0.257683	61.191		Green_Borg_SRVP_2020_100_cm_2_FINAL-FINAL	1860	0.184615	62.5674		LILAC_RifSed_csp1_19ft_2_test_LILAC_rev17_terminal_repeats-final	1860	0.422633	95.9588		Ochre_SR-VP_26_10_2020_2_100CM_FINAL_FINAL	1860	0.447887	49.8381		ORANGE_SR-VP_26_10_2019_2_100cm_FINAL	1860	0.281818	47.7652		SRVP18_trench_6_60cm_scaf_214_117_86_FINAL	1860	0.356725	67.6132		Red_Borg_Corona_Mine_final	1860	0.438692	66.9184		ROSE_SR-VP_0-2_FINAL	1860	0.445026	62.2985		SRVP18_hole-7m-from-trench_1_80cm_scaf_35_ext_315-rev_6-w_terminal_repeats	1860	0.467422	54.3378
Brown_BROWN-SR-VP_26_10_2019_2_100cm_FINAL	1870	0.266106	41.2977		BLACK-SR-VP_26_10_2019_C_40cm_scaffold_23_FINAL_IR	1870	0.261176	61.4521		Green_Borg_SRVP_2020_100_cm_2_FINAL-FINAL	1870	0.196931	62.7644		LILAC_RifSed_csp1_19ft_2_test_LILAC_rev17_terminal_repeats-final	1870	0.426573	96.3853		Ochre_SR-VP_26_10_2020_2_100CM_FINAL_FINAL	1870	0.462185	50.3003		ORANGE_SR-VP_26_10_2019_2_100cm_FINAL	1870	0.279817	48.0451		SRVP18_trench_6_60cm_scaf_214_117_86_FINAL	1870	0.362832	67.976		Red_Borg_Corona_Mine_final	1870	0.427793	67.3461		ROSE_SR-VP_0-2_FINAL	1870	0.450262	62.7488		SRVP18_hole-7m-from-trench_1_80cm_scaf_35_ext_315-rev_6-w_terminal_repeats	1870	0.444759	54.7826
Brown_BROWN-SR-VP_26_10_2019_2_100cm_FINAL	1880	0.266667	41.5643		BLACK-SR-VP_26_10_2019_C_40cm_scaffold_23_FINAL_IR	1880	0.257683	61.7098		Green_Borg_SRVP_2020_100_cm_2_FINAL-FINAL	1880	0.190722	62.9551		LILAC_RifSed_csp1_19ft_2_test_LILAC_rev17_terminal_repeats-final	1880	0.424594	96.8099		Ochre_SR-VP_26_10_2020_2_100CM_FINAL_FINAL	1880	0.469274	50.7696		ORANGE_SR-VP_26_10_2019_2_100cm_FINAL	1880	0.290618	48.3357		SRVP18_trench_6_60cm_scaf_214_117_86_FINAL	1880	0.360704	68.3367		Red_Borg_Corona_Mine_final	1880	0.435616	67.7818		ROSE_SR-VP_0-2_FINAL	1880	0.458886	63.2077		SRVP18_hole-7m-from-trench_1_80cm_scaf_35_ext_315-rev_6-w_terminal_repeats	1880	0.439093	55.2216
Brown_BROWN-SR-VP_26_10_2019_2_100cm_FINAL	1890	0.254144	41.8185		BLACK-SR-VP_26_10_2019_C_40cm_scaffold_23_FINAL_IR	1890	0.264637	61.9745		Green_Borg_SRVP_2020_100_cm_2_FINAL-FINAL	1890	0.196931	63.152		LILAC_RifSed_csp1_19ft_2_test_LILAC_rev17_terminal_repeats-final	1890	0.426573	97.2365		Ochre_SR-VP_26_10_2020_2_100CM_FINAL_FINAL	1890	0.462185	51.2318		ORANGE_SR-VP_26_10_2019_2_100cm_FINAL	1890	0.279817	48.6155		SRVP18_trench_6_60cm_scaf_214_117_86_FINAL	1890	0.358601	68.6953		Red_Borg_Corona_Mine_final	1890	0.434066	68.2158		ROSE_SR-VP_0-2_FINAL	1890	0.451187	63.6589		SRVP18_hole-7m-from-trench_1_80cm_scaf_35_ext_315-rev_6-w_terminal_repeats	1890	0.447293	55.6689
Brown_BROWN-SR-VP_26_10_2019_2_100cm_FINAL	1900	0.255556	42.074		BLACK-SR-VP_26_10_2019_C_40cm_scaffold_23_FINAL_IR	1900	0.269767	62.2442		Green_Borg_SRVP_2020_100_cm_2_FINAL-FINAL	1900	0.191816	63.3438		LILAC_RifSed_csp1_19ft_2_test_LILAC_rev17_terminal_repeats-final	1900	0.422535	97.659		Ochre_SR-VP_26_10_2020_2_100CM_FINAL_FINAL	1900	0.454039	51.6858		ORANGE_SR-VP_26_10_2019_2_100cm_FINAL	1900	0.281465	48.897		SRVP18_trench_6_60cm_scaf_214_117_86_FINAL	1900	0.345029	69.0404		Red_Borg_Corona_Mine_final	1900	0.433333	68.6492		ROSE_SR-VP_0-2_FINAL	1900	0.452128	64.111		SRVP18_hole-7m-from-trench_1_80cm_scaf_35_ext_315-rev_6-w_terminal_repeats	1900	0.441595	56.1105
Brown_BROWN-SR-VP_26_10_2019_2_100cm_FINAL	1910	0.253482	42.3275		BLACK-SR-VP_26_10_2019_C_40cm_scaffold_23_FINAL_IR	1910	0.258741	62.503		Green_Borg_SRVP_2020_100_cm_2_FINAL-FINAL	1910	0.178571	63.5224		LILAC_RifSed_csp1_19ft_2_test_LILAC_rev17_terminal_repeats-final	1910	0.419811	98.0789		Ochre_SR-VP_26_10_2020_2_100CM_FINAL_FINAL	1910	0.454039	52.1399		ORANGE_SR-VP_26_10_2019_2_100cm_FINAL	1910	0.288991	49.1859		SRVP18_trench_6_60cm_scaf_214_117_86_FINAL	1910	0.335294	69.3757		Red_Borg_Corona_Mine_final	1910	0.441341	69.0905		ROSE_SR-VP_0-2_FINAL	1910	0.44	64.551		SRVP18_hole-7m-from-trench_1_80cm_scaf_35_ext_315-rev_6-w_terminal_repeats	1910	0.434286	56.5448
Brown_BROWN-SR-VP_26_10_2019_2_100cm_FINAL	1920	0.252747	42.5803		BLACK-SR-VP_26_10_2019_C_40cm_scaffold_23_FINAL_IR	1920	0.25463	62.7576		Green_Borg_SRVP_2020_100_cm_2_FINAL-FINAL	1920	0.183673	63.7061		LILAC_RifSed_csp1_19ft_2_test_LILAC_rev17_terminal_repeats-final	1920	0.420428	98.4993		Ochre_SR-VP_26_10_2020_2_100CM_FINAL_FINAL	1920	0.440443	52.5803		ORANGE_SR-VP_26_10_2019_2_100cm_FINAL	1920	0.293303	49.4793		SRVP18_trench_6_60cm_scaf_214_117_86_FINAL	1920	0.329412	69.7051		Red_Borg_Corona_Mine_final	1920	0.43662	69.5271		ROSE_SR-VP_0-2_FINAL	1920	0.446237	64.9972		SRVP18_hole-7m-from-trench_1_80cm_scaf_35_ext_315-rev_6-w_terminal_repeats	1920	0.435028	56.9798
Brown_BROWN-SR-VP_26_10_2019_2_100cm_FINAL	1930	0.252747	42.833		BLACK-SR-VP_26_10_2019_C_40cm_scaffold_23_FINAL_IR	1930	0.256881	63.0145		Green_Borg_SRVP_2020_100_cm_2_FINAL-FINAL	1930	0.16962	63.8757		LILAC_RifSed_csp1_19ft_2_test_LILAC_rev17_terminal_repeats-final	1930	0.431981	98.9313		Ochre_SR-VP_26_10_2020_2_100CM_FINAL_FINAL	1930	0.438889	53.0192		ORANGE_SR-VP_26_10_2019_2_100cm_FINAL	1930	0.294664	49.7739		SRVP18_trench_6_60cm_scaf_214_117_86_FINAL	1930	0.325513	70.0306		Red_Borg_Corona_Mine_final	1930	0.425352	69.9525		ROSE_SR-VP_0-2_FINAL	1930	0.450135	65.4474		SRVP18_hole-7m-from-trench_1_80cm_scaf_35_ext_315-rev_6-w_terminal_repeats	1930	0.424501	57.4043
Brown_BROWN-SR-VP_26_10_2019_2_100cm_FINAL	1940	0.247253	43.0803		BLACK-SR-VP_26_10_2019_C_40cm_scaffold_23_FINAL_IR	1940	0.261468	63.276		Green_Borg_SRVP_2020_100_cm_2_FINAL-FINAL	1940	0.164557	64.0402		LILAC_RifSed_csp1_19ft_2_test_LILAC_rev17_terminal_repeats-final	1940	0.443645	99.3749		Ochre_SR-VP_26_10_2020_2_100CM_FINAL_FINAL	1940	0.430168	53.4494		ORANGE_SR-VP_26_10_2019_2_100cm_FINAL	1940	0.294118	50.068		SRVP18_trench_6_60cm_scaf_214_117_86_FINAL	1940	0.325513	70.3561		Red_Borg_Corona_Mine_final	1940	0.426136	70.3786		ROSE_SR-VP_0-2_FINAL	1940	0.441734	65.8891		SRVP18_hole-7m-from-trench_1_80cm_scaf_35_ext_315-rev_6-w_terminal_repeats	1940	0.414773	57.8191
Brown_BROWN-SR-VP_26_10_2019_2_100cm_FINAL	1950	0.236264	43.3165		BLACK-SR-VP_26_10_2019_C_40cm_scaffold_23_FINAL_IR	1950	0.263158	63.5391		Green_Borg_SRVP_2020_100_cm_2_FINAL-FINAL	1950	0.173804	64.2141		LILAC_RifSed_csp1_19ft_2_test_LILAC_rev17_terminal_repeats-final	1950	0.436893	99.8118		Ochre_SR-VP_26_10_2020_2_100CM_FINAL_FINAL	1950	0.417367	53.8667		ORANGE_SR-VP_26_10_2019_2_100cm_FINAL	1950	0.303529	50.3716		SRVP18_trench_6_60cm_scaf_214_117_86_FINAL	1950	0.321534	70.6776		Red_Borg_Corona_Mine_final	1950	0.432665	70.8113		ROSE_SR-VP_0-2_FINAL	1950	0.43956	66.3287		SRVP18_hole-7m-from-trench_1_80cm_scaf_35_ext_315-rev_6-w_terminal_repeats	1950	0.409091	58.2282
Brown_BROWN-SR-VP_26_10_2019_2_100cm_FINAL	1960	0.237057	43.5536		BLACK-SR-VP_26_10_2019_C_40cm_scaffold_23_FINAL_IR	1960	0.258065	63.7972		Green_Borg_SRVP_2020_100_cm_2_FINAL-FINAL	1960	0.173804	64.3879		LILAC_RifSed_csp1_19ft_2_test_LILAC_rev17_terminal_repeats-final	1960	0.435523	100.247		Ochre_SR-VP_26_10_2020_2_100CM_FINAL_FINAL	1960	0.410112	54.2768		ORANGE_SR-VP_26_10_2019_2_100cm_FINAL	1960	0.304965	50.6765		SRVP18_trench_6_60cm_scaf_214_117_86_FINAL	1960	0.301775	70.9794		Red_Borg_Corona_Mine_final	1960	0.436782	71.2481		ROSE_SR-VP_0-2_FINAL	1960	0.438692	66.7674		SRVP18_hole-7m-from-trench_1_80cm_scaf_35_ext_315-rev_6-w_terminal_repeats	1960	0.418803	58.647
Brown_BROWN-SR-VP_26_10_2019_2_100cm_FINAL	1970	0.23913	43.7927		BLACK-SR-VP_26_10_2019_C_40cm_scaffold_23_FINAL_IR	1970	0.261468	64.0586		Green_Borg_SRVP_2020_100_cm_2_FINAL-FINAL	1970	0.161616	64.5495		LILAC_RifSed_csp1_19ft_2_test_LILAC_rev17_terminal_repeats-final	1970	0.454545	100.702		Ochre_SR-VP_26_10_2020_2_100CM_FINAL_FINAL	1970	0.40678	54.6836		ORANGE_SR-VP_26_10_2019_2_100cm_FINAL	1970	0.301887	50.9784		SRVP18_trench_6_60cm_scaf_214_117_86_FINAL	1970	0.289941	71.2693		Red_Borg_Corona_Mine_final	1970	0.433526	71.6816		ROSE_SR-VP_0-2_FINAL	1970	0.43956	67.2069		SRVP18_hole-7m-from-trench_1_80cm_scaf_35_ext_315-rev_6-w_terminal_repeats	1970	0.427762	59.0748
Brown_BROWN-SR-VP_26_10_2019_2_100cm_FINAL	1980	0.238356	44.0311		BLACK-SR-VP_26_10_2019_C_40cm_scaffold_23_FINAL_IR	1980	0.270208	64.3289		Green_Borg_SRVP_2020_100_cm_2_FINAL-FINAL	1980	0.160804	64.7103		LILAC_RifSed_csp1_19ft_2_test_LILAC_rev17_terminal_repeats-final	1980	0.451852	101.154		Ochre_SR-VP_26_10_2020_2_100CM_FINAL_FINAL	1980	0.40678	55.0904		ORANGE_SR-VP_26_10_2019_2_100cm_FINAL	1980	0.295508	51.2739		SRVP18_trench_6_60cm_scaf_214_117_86_FINAL	1980	0.280236	71.5496		Red_Borg_Corona_Mine_final	1980	0.436047	72.1176		ROSE_SR-VP_0-2_FINAL	1980	0.441096	67.648		SRVP18_hole-7m-from-trench_1_80cm_scaf_35_ext_315-rev_6-w_terminal_repeats	1980	0.430199	59.505
Brown_BROWN-SR-VP_26_10_2019_2_100cm_FINAL	1990	0.228261	44.2593		BLACK-SR-VP_26_10_2019_C_40cm_scaffold_23_FINAL_IR	1990	0.276102	64.605		Green_Borg_SRVP_2020_100_cm_2_FINAL-FINAL	1990	0.17207	64.8823		LILAC_RifSed_csp1_19ft_2_test_LILAC_rev17_terminal_repeats-final	1990	0.458128	101.612		Ochre_SR-VP_26_10_2020_2_100CM_FINAL_FINAL	1990	0.408451	55.4989		ORANGE_SR-VP_26_10_2019_2_100cm_FINAL	1990	0.290476	51.5644		SRVP18_trench_6_60cm_scaf_214_117_86_FINAL	1990	0.284024	71.8336		Red_Borg_Corona_Mine_final	1990	0.415205	72.5328		ROSE_SR-VP_0-2_FINAL	1990	0.435616	68.0836		SRVP18_hole-7m-from-trench_1_80cm_scaf_35_ext_315-rev_6-w_terminal_repeats	1990	0.422857	59.9278
Brown_BROWN-SR-VP_26_10_2019_2_100cm_FINAL	2000	0.230352	44.4897		BLACK-SR-VP_26_10_2019_C_40cm_scaffold_23_FINAL_IR	2000	0.282407	64.8874		Green_Borg_SRVP_2020_100_cm_2_FINAL-FINAL	2000	0.172932	65.0553		LILAC_RifSed_csp1_19ft_2_test_LILAC_rev17_terminal_repeats-final	2000	0.449132	102.061		Ochre_SR-VP_26_10_2020_2_100CM_FINAL_FINAL	2000	0.417143	55.916		ORANGE_SR-VP_26_10_2019_2_100cm_FINAL	2000	0.290168	51.8546		SRVP18_trench_6_60cm_scaf_214_117_86_FINAL	2000	0.274336	72.1079		Red_Borg_Corona_Mine_final	2000	0.412463	72.9453		ROSE_SR-VP_0-2_FINAL	2000	0.437158	68.5208		SRVP18_hole-7m-from-trench_1_80cm_scaf_35_ext_315-rev_6-w_terminal_repeats	2000	0.416185	60.344
Brown_BROWN-SR-VP_26_10_2019_2_100cm_FINAL	2010	0.231183	44.7209		BLACK-SR-VP_26_10_2019_C_40cm_scaffold_23_FINAL_IR	2010	0.27907	65.1664		Green_Borg_SRVP_2020_100_cm_2_FINAL-FINAL	2010	0.17	65.2253		LILAC_RifSed_csp1_19ft_2_test_LILAC_rev17_terminal_repeats-final	2010	0.436409	102.497		Ochre_SR-VP_26_10_2020_2_100CM_FINAL_FINAL	2010	0.417143	56.3331		ORANGE_SR-VP_26_10_2019_2_100cm_FINAL	2010	0.291566	52.1461		SRVP18_trench_6_60cm_scaf_214_117_86_FINAL	2010	0.280702	72.3886		Red_Borg_Corona_Mine_final	2010	0.413174	73.3585		ROSE_SR-VP_0-2_FINAL	2010	0.442623	68.9634		SRVP18_hole-7m-from-trench_1_80cm_scaf_35_ext_315-rev_6-w_terminal_repeats	2010	0.41691	60.7609
Brown_BROWN-SR-VP_26_10_2019_2_100cm_FINAL	2020	0.224599	44.9455		BLACK-SR-VP_26_10_2019_C_40cm_scaffold_23_FINAL_IR	2020	0.280374	65.4468		Green_Borg_SRVP_2020_100_cm_2_FINAL-FINAL	2020	0.166253	65.3915		LILAC_RifSed_csp1_19ft_2_test_LILAC_rev17_terminal_repeats-final	2020	0.442211	102.94		Ochre_SR-VP_26_10_2020_2_100CM_FINAL_FINAL	2020	0.411429	56.7446		ORANGE_SR-VP_26_10_2019_2_100cm_FINAL	2020	0.305825	52.452		SRVP18_trench_6_60cm_scaf_214_117_86_FINAL	2020	0.270588	72.6592		Red_Borg_Corona_Mine_final	2020	0.409639	73.7681		ROSE_SR-VP_0-2_FINAL	2020	0.446575	69.41		SRVP18_hole-7m-from-trench_1_80cm_scaf_35_ext_315-rev_6-w_terminal_repeats	2020	0.41349	61.1744
Brown_BROWN-SR-VP_26_10_2019_2_100cm_FINAL	2030	0.218997	45.1645		BLACK-SR-VP_26_10_2019_C_40cm_scaffold_23_FINAL_IR	2030	0.28	65.7268		Green_Borg_SRVP_2020_100_cm_2_FINAL-FINAL	2030	0.167082	65.5586		LILAC_RifSed_csp1_19ft_2_test_LILAC_rev17_terminal_repeats-final	2030	0.437811	103.377		Ochre_SR-VP_26_10_2020_2_100CM_FINAL_FINAL	2030	0.400576	57.1451		ORANGE_SR-VP_26_10_2019_2_100cm_FINAL	2030	0.290954	52.7429		SRVP18_trench_6_60cm_scaf_214_117_86_FINAL	2030	0.272189	72.9314		Red_Borg_Corona_Mine_final	2030	0.413897	74.182		ROSE_SR-VP_0-2_FINAL	2030	0.442623	69.8526		SRVP18_hole-7m-from-trench_1_80cm_scaf_35_ext_315-rev_6-w_terminal_repeats	2030	0.407625	61.582
Brown_BROWN-SR-VP_26_10_2019_2_100cm_FINAL	2040	0.209549	45.374		BLACK-SR-VP_26_10_2019_C_40cm_scaffold_23_FINAL_IR	2040	0.28169	66.0085		Green_Borg_SRVP_2020_100_cm_2_FINAL-FINAL	2040	0.16129	65.7199		LILAC_RifSed_csp1_19ft_2_test_LILAC_rev17_terminal_repeats-final	2040	0.442786	103.82		Ochre_SR-VP_26_10_2020_2_100CM_FINAL_FINAL	2040	0.389535	57.5347		ORANGE_SR-VP_26_10_2019_2_100cm_FINAL	2040	0.287129	53.03		SRVP18_trench_6_60cm_scaf_214_117_86_FINAL	2040	0.271642	73.2031		Red_Borg_Corona_Mine_final	2040	0.409639	74.5916		ROSE_SR-VP_0-2_FINAL	2040	0.450549	70.3032		SRVP18_hole-7m-from-trench_1_80cm_scaf_35_ext_315-rev_6-w_terminal_repeats	2040	0.419355	62.0014
Brown_BROWN-SR-VP_26_10_2019_2_100cm_FINAL	2050	0.201072	45.5751		BLACK-SR-VP_26_10_2019_C_40cm_scaffold_23_FINAL_IR	2050	0.28169	66.2902		Green_Borg_SRVP_2020_100_cm_2_FINAL-FINAL	2050	0.16129	65.8812		LILAC_RifSed_csp1_19ft_2_test_LILAC_rev17_terminal_repeats-final	2050	0.438596	104.259		Ochre_SR-VP_26_10_2020_2_100CM_FINAL_FINAL	2050	0.40176	57.9364		ORANGE_SR-VP_26_10_2019_2_100cm_FINAL	2050	0.29	53.32		SRVP18_trench_6_60cm_scaf_214_117_86_FINAL	2050	0.269461	73.4725		Red_Borg_Corona_Mine_final	2050	0.421687	75.0133		ROSE_SR-VP_0-2_FINAL	2050	0.449036	70.7522		SRVP18_hole-7m-from-trench_1_80cm_scaf_35_ext_315-rev_6-w_terminal_repeats	2050	0.415205	62.4166
Brown_BROWN-SR-VP_26_10_2019_2_100cm_FINAL	2060	0.197861	45.7729		BLACK-SR-VP_26_10_2019_C_40cm_scaffold_23_FINAL_IR	2060	0.283019	66.5732		Green_Borg_SRVP_2020_100_cm_2_FINAL-FINAL	2060	0.152882	66.0341		LILAC_RifSed_csp1_19ft_2_test_LILAC_rev17_terminal_repeats-final	2060	0.444444	104.703		Ochre_SR-VP_26_10_2020_2_100CM_FINAL_FINAL	2060	0.407625	58.3441		ORANGE_SR-VP_26_10_2019_2_100cm_FINAL	2060	0.287129	53.6072		SRVP18_trench_6_60cm_scaf_214_117_86_FINAL	2060	0.275449	73.748		Red_Borg_Corona_Mine_final	2060	0.412121	75.4255		ROSE_SR-VP_0-2_FINAL	2060	0.45	71.2022		SRVP18_hole-7m-from-trench_1_80cm_scaf_35_ext_315-rev_6-w_terminal_repeats	2060	0.423529	62.8401
Brown_BROWN-SR-VP_26_10_2019_2_100cm_FINAL	2070	0.19571	45.9687		BLACK-SR-VP_26_10_2019_C_40cm_scaffold_23_FINAL_IR	2070	0.2723	66.8455		Green_Borg_SRVP_2020_100_cm_2_FINAL-FINAL	2070	0.160804	66.1949		LILAC_RifSed_csp1_19ft_2_test_LILAC_rev17_terminal_repeats-final	2070	0.444444	105.148		Ochre_SR-VP_26_10_2020_2_100CM_FINAL_FINAL	2070	0.391813	58.7359		ORANGE_SR-VP_26_10_2019_2_100cm_FINAL	2070	0.275434	53.8826		SRVP18_trench_6_60cm_scaf_214_117_86_FINAL	2070	0.281437	74.0294		Red_Borg_Corona_Mine_final	2070	0.41994	75.8454		ROSE_SR-VP_0-2_FINAL	2070	0.465181	71.6674		SRVP18_hole-7m-from-trench_1_80cm_scaf_35_ext_315-rev_6-w_terminal_repeats	2070	0.432749	63.2729
Brown_BROWN-SR-VP_26_10_2019_2_100cm_FINAL	2080	0.203209	46.1719		BLACK-SR-VP_26_10_2019_C_40cm_scaffold_23_FINAL_IR	2080	0.274005	67.1195		Green_Borg_SRVP_2020_100_cm_2_FINAL-FINAL	2080	0.159494	66.3544		LILAC_RifSed_csp1_19ft_2_test_LILAC_rev17_terminal_repeats-final	2080	0.449495	105.597		Ochre_SR-VP_26_10_2020_2_100CM_FINAL_FINAL	2080	0.393586	59.1295		ORANGE_SR-VP_26_10_2019_2_100cm_FINAL	2080	0.275	54.1576		SRVP18_trench_6_60cm_scaf_214_117_86_FINAL	2080	0.293413	74.3228		Red_Borg_Corona_Mine_final	2080	0.423423	76.2688		ROSE_SR-VP_0-2_FINAL	2080	0.465565	72.133		SRVP18_hole-7m-from-trench_1_80cm_scaf_35_ext_315-rev_6-w_terminal_repeats	2080	0.441176	63.7141
Brown_BROWN-SR-VP_26_10_2019_2_100cm_FINAL	2090	0.211796	46.3837		BLACK-SR-VP_26_10_2019_C_40cm_scaffold_23_FINAL_IR	2090	0.28	67.3995		Green_Borg_SRVP_2020_100_cm_2_FINAL-FINAL	2090	0.168367	66.5227		LILAC_RifSed_csp1_19ft_2_test_LILAC_rev17_terminal_repeats-final	2090	0.454082	106.051		Ochre_SR-VP_26_10_2020_2_100CM_FINAL_FINAL	2090	0.382353	59.5118		ORANGE_SR-VP_26_10_2019_2_100cm_FINAL	2090	0.275949	54.4336		SRVP18_trench_6_60cm_scaf_214_117_86_FINAL	2090	0.297619	74.6204		Red_Borg_Corona_Mine_final	2090	0.423423	76.6922		ROSE_SR-VP_0-2_FINAL	2090	0.464481	72.5974		SRVP18_hole-7m-from-trench_1_80cm_scaf_35_ext_315-rev_6-w_terminal_repeats	2090	0.430267	64.1443
Brown_BROWN-SR-VP_26_10_2019_2_100cm_FINAL	2100	0.210811	46.5945		BLACK-SR-VP_26_10_2019_C_40cm_scaffold_23_FINAL_IR	2100	0.284706	67.6842		Green_Borg_SRVP_2020_100_cm_2_FINAL-FINAL	2100	0.172589	66.6953		LILAC_RifSed_csp1_19ft_2_test_LILAC_rev17_terminal_repeats-final	2100	0.453608	106.505		Ochre_SR-VP_26_10_2020_2_100CM_FINAL_FINAL	2100	0.376471	59.8883		ORANGE_SR-VP_26_10_2019_2_100cm_FINAL	2100	0.276923	54.7105		SRVP18_trench_6_60cm_scaf_214_117_86_FINAL	2100	0.297935	74.9184		Red_Borg_Corona_Mine_final	2100	0.423423	77.1157		ROSE_SR-VP_0-2_FINAL	2100	0.461957	73.0594		SRVP18_hole-7m-from-trench_1_80cm_scaf_35_ext_315-rev_6-w_terminal_repeats	2100	0.417647	64.562
Brown_BROWN-SR-VP_26_10_2019_2_100cm_FINAL	2110	0.217391	46.8119		BLACK-SR-VP_26_10_2019_C_40cm_scaffold_23_FINAL_IR	2110	0.276596	67.9608		Green_Borg_SRVP_2020_100_cm_2_FINAL-FINAL	2110	0.165394	66.8607		LILAC_RifSed_csp1_19ft_2_test_LILAC_rev17_terminal_repeats-final	2110	0.454545	106.959		Ochre_SR-VP_26_10_2020_2_100CM_FINAL_FINAL	2110	0.372781	60.2611		ORANGE_SR-VP_26_10_2019_2_100cm_FINAL	2110	0.283505	54.994		SRVP18_trench_6_60cm_scaf_214_117_86_FINAL	2110	0.313783	75.2322		Red_Borg_Corona_Mine_final	2110	0.425982	77.5416		ROSE_SR-VP_0-2_FINAL	2110	0.468835	73.5282		SRVP18_hole-7m-from-trench_1_80cm_scaf_35_ext_315-rev_6-w_terminal_repeats	2110	0.411765	64.9737
Brown_BROWN-SR-VP_26_10_2019_2_100cm_FINAL	2120	0.194521	47.0064		BLACK-SR-VP_26_10_2019_C_40cm_scaffold_23_FINAL_IR	2120	0.28	68.2408		Green_Borg_SRVP_2020_100_cm_2_FINAL-FINAL	2120	0.16962	67.0303		LILAC_RifSed_csp1_19ft_2_test_LILAC_rev17_terminal_repeats-final	2120	0.445026	107.404		Ochre_SR-VP_26_10_2020_2_100CM_FINAL_FINAL	2120	0.357143	60.6182		ORANGE_SR-VP_26_10_2019_2_100cm_FINAL	2120	0.284974	55.279		SRVP18_trench_6_60cm_scaf_214_117_86_FINAL	2120	0.319767	75.5519		Red_Borg_Corona_Mine_final	2120	0.426829	77.9685		ROSE_SR-VP_0-2_FINAL	2120	0.46594	73.9942		SRVP18_hole-7m-from-trench_1_80cm_scaf_35_ext_315-rev_6-w_terminal_repeats	2120	0.405882	65.3796
Brown_BROWN-SR-VP_26_10_2019_2_100cm_FINAL	2130	0.202186	47.2086		BLACK-SR-VP_26_10_2019_C_40cm_scaffold_23_FINAL_IR	2130	0.276596	68.5174		Green_Borg_SRVP_2020_100_cm_2_FINAL-FINAL	2130	0.181818	67.2122		LILAC_RifSed_csp1_19ft_2_test_LILAC_rev17_terminal_repeats-final	2130	0.451697	107.856		Ochre_SR-VP_26_10_2020_2_100CM_FINAL_FINAL	2130	0.339339	60.9575		ORANGE_SR-VP_26_10_2019_2_100cm_FINAL	2130	0.28125	55.5602		SRVP18_trench_6_60cm_scaf_214_117_86_FINAL	2130	0.317919	75.8698		Red_Borg_Corona_Mine_final	2130	0.425076	78.3936		ROSE_SR-VP_0-2_FINAL	2130	0.455041	74.4492		SRVP18_hole-7m-from-trench_1_80cm_scaf_35_ext_315-rev_6-w_terminal_repeats	2130	0.410714	65.7903
Brown_BROWN-SR-VP_26_10_2019_2_100cm_FINAL	2140	0.220994	47.4296		BLACK-SR-VP_26_10_2019_C_40cm_scaffold_23_FINAL_IR	2140	0.274463	68.7919		Green_Borg_SRVP_2020_100_cm_2_FINAL-FINAL	2140	0.185	67.3972		LILAC_RifSed_csp1_19ft_2_test_LILAC_rev17_terminal_repeats-final	2140	0.442708	108.299		Ochre_SR-VP_26_10_2020_2_100CM_FINAL_FINAL	2140	0.333333	61.2909		ORANGE_SR-VP_26_10_2019_2_100cm_FINAL	2140	0.268421	55.8286		SRVP18_trench_6_60cm_scaf_214_117_86_FINAL	2140	0.315942	76.1858		Red_Borg_Corona_Mine_final	2140	0.428571	78.8221		ROSE_SR-VP_0-2_FINAL	2140	0.450135	74.8993		SRVP18_hole-7m-from-trench_1_80cm_scaf_35_ext_315-rev_6-w_terminal_repeats	2140	0.406528	66.1969
Brown_BROWN-SR-VP_26_10_2019_2_100cm_FINAL	2150	0.208791	47.6384		BLACK-SR-VP_26_10_2019_C_40cm_scaffold_23_FINAL_IR	2150	0.272727	69.0646		Green_Borg_SRVP_2020_100_cm_2_FINAL-FINAL	2150	0.18797	67.5851		LILAC_RifSed_csp1_19ft_2_test_LILAC_rev17_terminal_repeats-final	2150	0.445026	108.744		Ochre_SR-VP_26_10_2020_2_100CM_FINAL_FINAL	2150	0.329341	61.6202		ORANGE_SR-VP_26_10_2019_2_100cm_FINAL	2150	0.278947	56.1076		SRVP18_trench_6_60cm_scaf_214_117_86_FINAL	2150	0.317919	76.5037		Red_Borg_Corona_Mine_final	2150	0.419753	79.2419		ROSE_SR-VP_0-2_FINAL	2150	0.448649	75.348		SRVP18_hole-7m-from-trench_1_80cm_scaf_35_ext_315-rev_6-w_terminal_repeats	2150	0.407186	66.604
Brown_BROWN-SR-VP_26_10_2019_2_100cm_FINAL	2160	0.216438	47.8548		BLACK-SR-VP_26_10_2019_C_40cm_scaffold_23_FINAL_IR	2160	0.272727	69.3373		Green_Borg_SRVP_2020_100_cm_2_FINAL-FINAL	2160	0.190955	67.7761		LILAC_RifSed_csp1_19ft_2_test_LILAC_rev17_terminal_repeats-final	2160	0.44591	109.19		Ochre_SR-VP_26_10_2020_2_100CM_FINAL_FINAL	2160	0.327327	61.9475		ORANGE_SR-VP_26_10_2019_2_100cm_FINAL	2160	0.277487	56.3851		SRVP18_trench_6_60cm_scaf_214_117_86_FINAL	2160	0.317919	76.8216		Red_Borg_Corona_Mine_final	2160	0.419753	79.6616		ROSE_SR-VP_0-2_FINAL	2160	0.457995	75.806		SRVP18_hole-7m-from-trench_1_80cm_scaf_35_ext_315-rev_6-w_terminal_repeats	2160	0.413174	67.0172
Brown_BROWN-SR-VP_26_10_2019_2_100cm_FINAL	2170	0.218837	48.0736		BLACK-SR-VP_26_10_2019_C_40cm_scaffold_23_FINAL_IR	2170	0.275779	69.6131		Green_Borg_SRVP_2020_100_cm_2_FINAL-FINAL	2170	0.19598	67.9721		LILAC_RifSed_csp1_19ft_2_test_LILAC_rev17_terminal_repeats-final	2170	0.441489	109.631		Ochre_SR-VP_26_10_2020_2_100CM_FINAL_FINAL	2170	0.31307	62.2606		ORANGE_SR-VP_26_10_2019_2_100cm_FINAL	2170	0.267532	56.6526		SRVP18_trench_6_60cm_scaf_214_117_86_FINAL	2170	0.311953	77.1336		Red_Borg_Corona_Mine_final	2170	0.419753	80.0814		ROSE_SR-VP_0-2_FINAL	2170	0.459459	76.2654		SRVP18_hole-7m-from-trench_1_80cm_scaf_35_ext_315-rev_6-w_terminal_repeats	2170	0.405405	67.4226
Brown_BROWN-SR-VP_26_10_2019_2_100cm_FINAL	2180	0.222222	48.2959		BLACK-SR-VP_26_10_2019_C_40cm_scaffold_23_FINAL_IR	2180	0.274038	69.8871		Green_Borg_SRVP_2020_100_cm_2_FINAL-FINAL	2180	0.203008	68.1751		LILAC_RifSed_csp1_19ft_2_test_LILAC_rev17_terminal_repeats-final	2180	0.462366	110.094		Ochre_SR-VP_26_10_2020_2_100CM_FINAL_FINAL	2180	0.313253	62.5739		ORANGE_SR-VP_26_10_2019_2_100cm_FINAL	2180	0.268041	56.9206		SRVP18_trench_6_60cm_scaf_214_117_86_FINAL	2180	0.312139	77.4457		Red_Borg_Corona_Mine_final	2180	0.419753	80.5011		ROSE_SR-VP_0-2_FINAL	2180	0.455041	76.7205		SRVP18_hole-7m-from-trench_1_80cm_scaf_35_ext_315-rev_6-w_terminal_repeats	2180	0.409639	67.8323
Brown_BROWN-SR-VP_26_10_2019_2_100cm_FINAL	2190	0.217631	48.5135		BLACK-SR-VP_26_10_2019_C_40cm_scaffold_23_FINAL_IR	2190	0.279621	70.1668		Green_Borg_SRVP_2020_100_cm_2_FINAL-FINAL	2190	0.208122	68.3832		LILAC_RifSed_csp1_19ft_2_test_LILAC_rev17_terminal_repeats-final	2190	0.46594	110.56		Ochre_SR-VP_26_10_2020_2_100CM_FINAL_FINAL	2190	0.311178	62.8851		ORANGE_SR-VP_26_10_2019_2_100cm_FINAL	2190	0.268041	57.1887		SRVP18_trench_6_60cm_scaf_214_117_86_FINAL	2190	0.323615	77.7693		Red_Borg_Corona_Mine_final	2190	0.40625	80.9074		ROSE_SR-VP_0-2_FINAL	2190	0.467391	77.1879		SRVP18_hole-7m-from-trench_1_80cm_scaf_35_ext_315-rev_6-w_terminal_repeats	2190	0.404762	68.237
Brown_BROWN-SR-VP_26_10_2019_2_100cm_FINAL	2200	0.212121	48.7256		BLACK-SR-VP_26_10_2019_C_40cm_scaffold_23_FINAL_IR	2200	0.274463	70.4412		Green_Borg_SRVP_2020_100_cm_2_FINAL-FINAL	2200	0.208122	68.5913		LILAC_RifSed_csp1_19ft_2_test_LILAC_rev17_terminal_repeats-final	2200	0.450549	111.01		Ochre_SR-VP_26_10_2020_2_100CM_FINAL_FINAL	2200	0.300912	63.186		ORANGE_SR-VP_26_10_2019_2_100cm_FINAL	2200	0.255814	57.4445		SRVP18_trench_6_60cm_scaf_214_117_86_FINAL	2200	0.325513	78.0948		Red_Borg_Corona_Mine_final	2200	0.404389	81.3118		ROSE_SR-VP_0-2_FINAL	2200	0.47541	77.6633		SRVP18_hole-7m-from-trench_1_80cm_scaf_35_ext_315-rev_6-w_terminal_repeats	2200	0.376855	68.6139
Brown_BROWN-SR-VP_26_10_2019_2_100cm_FINAL	2210	0.202186	48.9278		BLACK-SR-VP_26_10_2019_C_40cm_scaffold_23_FINAL_IR	2210	0.27791	70.7191		Green_Borg_SRVP_2020_100_cm_2_FINAL-FINAL	2210	0.20403	68.7953		LILAC_RifSed_csp1_19ft_2_test_LILAC_rev17_terminal_repeats-final	2210	0.447514	111.458		Ochre_SR-VP_26_10_2020_2_100CM_FINAL_FINAL	2210	0.296636	63.4826		ORANGE_SR-VP_26_10_2019_2_100cm_FINAL	2210	0.259067	57.7036		SRVP18_trench_6_60cm_scaf_214_117_86_FINAL	2210	0.323529	78.4184		Red_Borg_Corona_Mine_final	2210	0.410658	81.7224		ROSE_SR-VP_0-2_FINAL	2210	0.473973	78.1373		SRVP18_hole-7m-from-trench_1_80cm_scaf_35_ext_315-rev_6-w_terminal_repeats	2210	0.382789	68.9967
Brown_BROWN-SR-VP_26_10_2019_2_100cm_FINAL	2220	0.20436	49.1321		BLACK-SR-VP_26_10_2019_C_40cm_scaffold_23_FINAL_IR	2220	0.28436	71.0035		Green_Borg_SRVP_2020_100_cm_2_FINAL-FINAL	2220	0.2	68.9953		LILAC_RifSed_csp1_19ft_2_test_LILAC_rev17_terminal_repeats-final	2220	0.433333	111.891		Ochre_SR-VP_26_10_2020_2_100CM_FINAL_FINAL	2220	0.294479	63.7771		ORANGE_SR-VP_26_10_2019_2_100cm_FINAL	2220	0.25964	57.9632		SRVP18_trench_6_60cm_scaf_214_117_86_FINAL	2220	0.315634	78.734		Red_Borg_Corona_Mine_final	2220	0.405063	82.1275		ROSE_SR-VP_0-2_FINAL	2220	0.460055	78.5973		SRVP18_hole-7m-from-trench_1_80cm_scaf_35_ext_315-rev_6-w_terminal_repeats	2220	0.388724	69.3854
Brown_BROWN-SR-VP_26_10_2019_2_100cm_FINAL	2230	0.202186	49.3343		BLACK-SR-VP_26_10_2019_C_40cm_scaffold_23_FINAL_IR	2230	0.288783	71.2923		Green_Borg_SRVP_2020_100_cm_2_FINAL-FINAL	2230	0.210127	69.2055		LILAC_RifSed_csp1_19ft_2_test_LILAC_rev17_terminal_repeats-final	2230	0.426966	112.318		Ochre_SR-VP_26_10_2020_2_100CM_FINAL_FINAL	2230	0.290123	64.0672		ORANGE_SR-VP_26_10_2019_2_100cm_FINAL	2230	0.265306	58.2285		SRVP18_trench_6_60cm_scaf_214_117_86_FINAL	2230	0.305638	79.0396		Red_Borg_Corona_Mine_final	2230	0.413249	82.5407		ROSE_SR-VP_0-2_FINAL	2230	0.441096	79.0384		SRVP18_hole-7m-from-trench_1_80cm_scaf_35_ext_315-rev_6-w_terminal_repeats	2230	0.387755	69.7731
Brown_BROWN-SR-VP_26_10_2019_2_100cm_FINAL	2240	0.202186	49.5365		BLACK-SR-VP_26_10_2019_C_40cm_scaffold_23_FINAL_IR	2240	0.285714	71.578		Green_Borg_SRVP_2020_100_cm_2_FINAL-FINAL	2240	0.21608	69.4216		LILAC_RifSed_csp1_19ft_2_test_LILAC_rev17_terminal_repeats-final	2240	0.426966	112.745		Ochre_SR-VP_26_10_2020_2_100CM_FINAL_FINAL	2240	0.281734	64.3489		ORANGE_SR-VP_26_10_2019_2_100cm_FINAL	2240	0.260759	58.4893		SRVP18_trench_6_60cm_scaf_214_117_86_FINAL	2240	0.301775	79.3414		Red_Borg_Corona_Mine_final	2240	0.396226	82.937		ROSE_SR-VP_0-2_FINAL	2240	0.438017	79.4764		SRVP18_hole-7m-from-trench_1_80cm_scaf_35_ext_315-rev_6-w_terminal_repeats	2240	0.384164	70.1573
Brown_BROWN-SR-VP_26_10_2019_2_100cm_FINAL	2250	0.20436	49.7409		BLACK-SR-VP_26_10_2019_C_40cm_scaffold_23_FINAL_IR	2250	0.290168	71.8682		Green_Borg_SRVP_2020_100_cm_2_FINAL-FINAL	2250	0.223881	69.6454		LILAC_RifSed_csp1_19ft_2_test_LILAC_rev17_terminal_repeats-final	2250	0.418079	113.163		Ochre_SR-VP_26_10_2020_2_100CM_FINAL_FINAL	2250	0.286154	64.6351		ORANGE_SR-VP_26_10_2019_2_100cm_FINAL	2250	0.251908	58.7412		SRVP18_trench_6_60cm_scaf_214_117_86_FINAL	2250	0.299703	79.6411		Red_Borg_Corona_Mine_final	2250	0.402516	83.3395		ROSE_SR-VP_0-2_FINAL	2250	0.443526	79.92		SRVP18_hole-7m-from-trench_1_80cm_scaf_35_ext_315-rev_6-w_terminal_repeats	2250	0.386431	70.5437
Brown_BROWN-SR-VP_26_10_2019_2_100cm_FINAL	2260	0.19891	49.9398		BLACK-SR-VP_26_10_2019_C_40cm_scaffold_23_FINAL_IR	2260	0.284672	72.1528		Green_Borg_SRVP_2020_100_cm_2_FINAL-FINAL	2260	0.23192	69.8774		LILAC_RifSed_csp1_19ft_2_test_LILAC_rev17_terminal_repeats-final	2260	0.416431	113.579		Ochre_SR-VP_26_10_2020_2_100CM_FINAL_FINAL	2260	0.279503	64.9146		ORANGE_SR-VP_26_10_2019_2_100cm_FINAL	2260	0.24937	58.9905		SRVP18_trench_6_60cm_scaf_214_117_86_FINAL	2260	0.286136	79.9273		Red_Borg_Corona_Mine_final	2260	0.402516	83.742		ROSE_SR-VP_0-2_FINAL	2260	0.438017	80.358		SRVP18_hole-7m-from-trench_1_80cm_scaf_35_ext_315-rev_6-w_terminal_repeats	2260	0.393586	70.9373
Brown_BROWN-SR-VP_26_10_2019_2_100cm_FINAL	2270	0.208672	50.1485		BLACK-SR-VP_26_10_2019_C_40cm_scaffold_23_FINAL_IR	2270	0.279412	72.4322		Green_Borg_SRVP_2020_100_cm_2_FINAL-FINAL	2270	0.247525	70.1249		LILAC_RifSed_csp1_19ft_2_test_LILAC_rev17_terminal_repeats-final	2270	0.420455	114		Ochre_SR-VP_26_10_2020_2_100CM_FINAL_FINAL	2270	0.281734	65.1963		ORANGE_SR-VP_26_10_2019_2_100cm_FINAL	2270	0.242424	59.233		SRVP18_trench_6_60cm_scaf_214_117_86_FINAL	2270	0.278592	80.2059		Red_Borg_Corona_Mine_final	2270	0.3875	84.1295		ROSE_SR-VP_0-2_FINAL	2270	0.430939	80.7889		SRVP18_hole-7m-from-trench_1_80cm_scaf_35_ext_315-rev_6-w_terminal_repeats	2270	0.393586	71.3309
Brown_BROWN-SR-VP_26_10_2019_2_100cm_FINAL	2280	0.217158	50.3656		BLACK-SR-VP_26_10_2019_C_40cm_scaffold_23_FINAL_IR	2280	0.279012	72.7113		Green_Borg_SRVP_2020_100_cm_2_FINAL-FINAL	2280	0.244444	70.3693		LILAC_RifSed_csp1_19ft_2_test_LILAC_rev17_terminal_repeats-final	2280	0.426136	114.426		Ochre_SR-VP_26_10_2020_2_100CM_FINAL_FINAL	2280	0.28	65.4763		ORANGE_SR-VP_26_10_2019_2_100cm_FINAL	2280	0.241206	59.4742		SRVP18_trench_6_60cm_scaf_214_117_86_FINAL	2280	0.288235	80.4941		Red_Borg_Corona_Mine_final	2280	0.38558	84.5151		ROSE_SR-VP_0-2_FINAL	2280	0.430939	81.2198		SRVP18_hole-7m-from-trench_1_80cm_scaf_35_ext_315-rev_6-w_terminal_repeats	2280	0.385507	71.7164
Brown_BROWN-SR-VP_26_10_2019_2_100cm_FINAL	2290	0.215054	50.5807		BLACK-SR-VP_26_10_2019_C_40cm_scaffold_23_FINAL_IR	2290	0.285714	72.997		Green_Borg_SRVP_2020_100_cm_2_FINAL-FINAL	2290	0.249383	70.6187		LILAC_RifSed_csp1_19ft_2_test_LILAC_rev17_terminal_repeats-final	2290	0.427762	114.854		Ochre_SR-VP_26_10_2020_2_100CM_FINAL_FINAL	2290	0.277778	65.7541		ORANGE_SR-VP_26_10_2019_2_100cm_FINAL	2290	0.239295	59.7135		SRVP18_trench_6_60cm_scaf_214_117_86_FINAL	2290	0.292398	80.7865		Red_Borg_Corona_Mine_final	2290	0.37931	84.8944		ROSE_SR-VP_0-2_FINAL	2290	0.423823	81.6437		SRVP18_hole-7m-from-trench_1_80cm_scaf_35_ext_315-rev_6-w_terminal_repeats	2290	0.381503	72.0979
Brown_BROWN-SR-VP_26_10_2019_2_100cm_FINAL	2300	0.211796	50.7925		BLACK-SR-VP_26_10_2019_C_40cm_scaffold_23_FINAL_IR	2300	0.29064	73.2876		Green_Borg_SRVP_2020_100_cm_2_FINAL-FINAL	2300	0.251834	70.8705		LILAC_RifSed_csp1_19ft_2_test_LILAC_rev17_terminal_repeats-final	2300	0.447293	115.301		Ochre_SR-VP_26_10_2020_2_100CM_FINAL_FINAL	2300	0.263804	66.0179		ORANGE_SR-VP_26_10_2019_2_100cm_FINAL	2300	0.256281	59.9697		SRVP18_trench_6_60cm_scaf_214_117_86_FINAL	2300	0.28863	81.0751		Red_Borg_Corona_Mine_final	2300	0.369427	85.2638		ROSE_SR-VP_0-2_FINAL	2300	0.41989	82.0636		SRVP18_hole-7m-from-trench_1_80cm_scaf_35_ext_315-rev_6-w_terminal_repeats	2300	0.383285	72.4812
Brown_BROWN-SR-VP_26_10_2019_2_100cm_FINAL	2310	0.229947	51.0224		BLACK-SR-VP_26_10_2019_C_40cm_scaffold_23_FINAL_IR	2310	0.295	73.5826		Green_Borg_SRVP_2020_100_cm_2_FINAL-FINAL	2310	0.251232	71.1218		LILAC_RifSed_csp1_19ft_2_test_LILAC_rev17_terminal_repeats-final	2310	0.457143	115.758		Ochre_SR-VP_26_10_2020_2_100CM_FINAL_FINAL	2310	0.253823	66.2717		ORANGE_SR-VP_26_10_2019_2_100cm_FINAL	2310	0.250633	60.2204		SRVP18_trench_6_60cm_scaf_214_117_86_FINAL	2310	0.291066	81.3662		Red_Borg_Corona_Mine_final	2310	0.352381	85.6162		ROSE_SR-VP_0-2_FINAL	2310	0.40884	82.4724		SRVP18_hole-7m-from-trench_1_80cm_scaf_35_ext_315-rev_6-w_terminal_repeats	2310	0.386819	72.868
Brown_BROWN-SR-VP_26_10_2019_2_100cm_FINAL	2320	0.246684	51.2691		BLACK-SR-VP_26_10_2019_C_40cm_scaffold_23_FINAL_IR	2320	0.301508	73.8841		Green_Borg_SRVP_2020_100_cm_2_FINAL-FINAL	2320	0.252475	71.3742		LILAC_RifSed_csp1_19ft_2_test_LILAC_rev17_terminal_repeats-final	2320	0.465517	116.224		Ochre_SR-VP_26_10_2020_2_100CM_FINAL_FINAL	2320	0.256098	66.5278		ORANGE_SR-VP_26_10_2019_2_100cm_FINAL	2320	0.24557	60.4659		SRVP18_trench_6_60cm_scaf_214_117_86_FINAL	2320	0.291066	81.6572		Red_Borg_Corona_Mine_final	2320	0.346032	85.9622		ROSE_SR-VP_0-2_FINAL	2320	0.418283	82.8907		SRVP18_hole-7m-from-trench_1_80cm_scaf_35_ext_315-rev_6-w_terminal_repeats	2320	0.367232	73.2353
Brown_BROWN-SR-VP_26_10_2019_2_100cm_FINAL	2330	0.251989	51.5211		BLACK-SR-VP_26_10_2019_C_40cm_scaffold_23_FINAL_IR	2330	0.301508	74.1856		Green_Borg_SRVP_2020_100_cm_2_FINAL-FINAL	2330	0.25062	71.6249		LILAC_RifSed_csp1_19ft_2_test_LILAC_rev17_terminal_repeats-final	2330	0.465517	116.689		Ochre_SR-VP_26_10_2020_2_100CM_FINAL_FINAL	2330	0.256098	66.7839		ORANGE_SR-VP_26_10_2019_2_100cm_FINAL	2330	0.247475	60.7134		SRVP18_trench_6_60cm_scaf_214_117_86_FINAL	2330	0.283237	81.9405		Red_Borg_Corona_Mine_final	2330	0.346032	86.3083		ROSE_SR-VP_0-2_FINAL	2330	0.423823	83.3145		SRVP18_hole-7m-from-trench_1_80cm_scaf_35_ext_315-rev_6-w_terminal_repeats	2330	0.365439	73.6007
Brown_BROWN-SR-VP_26_10_2019_2_100cm_FINAL	2340	0.255319	51.7764		BLACK-SR-VP_26_10_2019_C_40cm_scaffold_23_FINAL_IR	2340	0.29798	74.4836		Green_Borg_SRVP_2020_100_cm_2_FINAL-FINAL	2340	0.248157	71.873		LILAC_RifSed_csp1_19ft_2_test_LILAC_rev17_terminal_repeats-final	2340	0.476744	117.166		Ochre_SR-VP_26_10_2020_2_100CM_FINAL_FINAL	2340	0.253823	67.0377		ORANGE_SR-VP_26_10_2019_2_100cm_FINAL	2340	0.24557	60.959		SRVP18_trench_6_60cm_scaf_214_117_86_FINAL	2340	0.270655	82.2111		Red_Borg_Corona_Mine_final	2340	0.348101	86.6564		ROSE_SR-VP_0-2_FINAL	2340	0.430168	83.7447		SRVP18_hole-7m-from-trench_1_80cm_scaf_35_ext_315-rev_6-w_terminal_repeats	2340	0.367521	73.9682
Brown_BROWN-SR-VP_26_10_2019_2_100cm_FINAL	2350	0.259259	52.0357		BLACK-SR-VP_26_10_2019_C_40cm_scaffold_23_FINAL_IR	2350	0.301266	74.7849		Green_Borg_SRVP_2020_100_cm_2_FINAL-FINAL	2350	0.252475	72.1255		LILAC_RifSed_csp1_19ft_2_test_LILAC_rev17_terminal_repeats-final	2350	0.471264	117.637		Ochre_SR-VP_26_10_2020_2_100CM_FINAL_FINAL	2350	0.247706	67.2855		ORANGE_SR-VP_26_10_2019_2_100cm_FINAL	2350	0.252525	61.2115		SRVP18_trench_6_60cm_scaf_214_117_86_FINAL	2350	0.270655	82.4818		Red_Borg_Corona_Mine_final	2350	0.3375	86.9939		ROSE_SR-VP_0-2_FINAL	2350	0.41573	84.1604		SRVP18_hole-7m-from-trench_1_80cm_scaf_35_ext_315-rev_6-w_terminal_repeats	2350	0.361823	74.33
Brown_BROWN-SR-VP_26_10_2019_2_100cm_FINAL	2360	0.243386	52.2791		BLACK-SR-VP_26_10_2019_C_40cm_scaffold_23_FINAL_IR	2360	0.304569	75.0894		Green_Borg_SRVP_2020_100_cm_2_FINAL-FINAL	2360	0.247525	72.373		LILAC_RifSed_csp1_19ft_2_test_LILAC_rev17_terminal_repeats-final	2360	0.472779	118.11		Ochre_SR-VP_26_10_2020_2_100CM_FINAL_FINAL	2360	0.251534	67.537		ORANGE_SR-VP_26_10_2019_2_100cm_FINAL	2360	0.246819	61.4583		SRVP18_trench_6_60cm_scaf_214_117_86_FINAL	2360	0.276353	82.7581		Red_Borg_Corona_Mine_final	2360	0.333333	87.3272		ROSE_SR-VP_0-2_FINAL	2360	0.418803	84.5792		SRVP18_hole-7m-from-trench_1_80cm_scaf_35_ext_315-rev_6-w_terminal_repeats	2360	0.367521	74.6976
Brown_BROWN-SR-VP_26_10_2019_2_100cm_FINAL	2370	0.236074	52.5151		BLACK-SR-VP_26_10_2019_C_40cm_scaffold_23_FINAL_IR	2370	0.299492	75.3889		Green_Borg_SRVP_2020_100_cm_2_FINAL-FINAL	2370	0.257426	72.6305		LILAC_RifSed_csp1_19ft_2_test_LILAC_rev17_terminal_repeats-final	2370	0.467422	118.577		Ochre_SR-VP_26_10_2020_2_100CM_FINAL_FINAL	2370	0.256098	67.7931		ORANGE_SR-VP_26_10_2019_2_100cm_FINAL	2370	0.253197	61.7115		SRVP18_trench_6_60cm_scaf_214_117_86_FINAL	2370	0.285303	83.0435		Red_Borg_Corona_Mine_final	2370	0.329154	87.6564		ROSE_SR-VP_0-2_FINAL	2370	0.405714	84.9849		SRVP18_hole-7m-from-trench_1_80cm_scaf_35_ext_315-rev_6-w_terminal_repeats	2370	0.352113	75.0497
Brown_BROWN-SR-VP_26_10_2019_2_100cm_FINAL	2380	0.236074	52.7512		BLACK-SR-VP_26_10_2019_C_40cm_scaffold_23_FINAL_IR	2380	0.307692	75.6966		Green_Borg_SRVP_2020_100_cm_2_FINAL-FINAL	2380	0.256858	72.8873		LILAC_RifSed_csp1_19ft_2_test_LILAC_rev17_terminal_repeats-final	2380	0.468927	119.046		Ochre_SR-VP_26_10_2020_2_100CM_FINAL_FINAL	2380	0.270517	68.0636		ORANGE_SR-VP_26_10_2019_2_100cm_FINAL	2380	0.255102	61.9666		SRVP18_trench_6_60cm_scaf_214_117_86_FINAL	2380	0.293103	83.3366		Red_Borg_Corona_Mine_final	2380	0.322785	87.9791		ROSE_SR-VP_0-2_FINAL	2380	0.407407	85.3923		SRVP18_hole-7m-from-trench_1_80cm_scaf_35_ext_315-rev_6-w_terminal_repeats	2380	0.355742	75.4054
Brown_BROWN-SR-VP_26_10_2019_2_100cm_FINAL	2390	0.232804	52.984		BLACK-SR-VP_26_10_2019_C_40cm_scaffold_23_FINAL_IR	2390	0.309278	76.0059		Green_Borg_SRVP_2020_100_cm_2_FINAL-FINAL	2390	0.25187	73.1392		LILAC_RifSed_csp1_19ft_2_test_LILAC_rev17_terminal_repeats-final	2390	0.471591	119.518		Ochre_SR-VP_26_10_2020_2_100CM_FINAL_FINAL	2390	0.258359	68.322		ORANGE_SR-VP_26_10_2019_2_100cm_FINAL	2390	0.258883	62.2255		SRVP18_trench_6_60cm_scaf_214_117_86_FINAL	2390	0.289398	83.626		Red_Borg_Corona_Mine_final	2390	0.320635	88.2998		ROSE_SR-VP_0-2_FINAL	2390	0.413793	85.8061		SRVP18_hole-7m-from-trench_1_80cm_scaf_35_ext_315-rev_6-w_terminal_repeats	2390	0.346479	75.7519
Brown_BROWN-SR-VP_26_10_2019_2_100cm_FINAL	2400	0.229167	53.2132		BLACK-SR-VP_26_10_2019_C_40cm_scaffold_23_FINAL_IR	2400	0.307692	76.3136		Green_Borg_SRVP_2020_100_cm_2_FINAL-FINAL	2400	0.248756	73.3879		LILAC_RifSed_csp1_19ft_2_test_LILAC_rev17_terminal_repeats-final	2400	0.473088	119.991		Ochre_SR-VP_26_10_2020_2_100CM_FINAL_FINAL	2400	0.256798	68.5788		ORANGE_SR-VP_26_10_2019_2_100cm_FINAL	2400	0.278772	62.5043		SRVP18_trench_6_60cm_scaf_214_117_86_FINAL	2400	0.285714	83.9117		Red_Borg_Corona_Mine_final	2400	0.316456	88.6162		ROSE_SR-VP_0-2_FINAL	2400	0.422857	86.229		SRVP18_hole-7m-from-trench_1_80cm_scaf_35_ext_315-rev_6-w_terminal_repeats	2400	0.353933	76.1058
Brown_BROWN-SR-VP_26_10_2019_2_100cm_FINAL	2410	0.227979	53.4412		BLACK-SR-VP_26_10_2019_C_40cm_scaffold_23_FINAL_IR	2410	0.311054	76.6247		Green_Borg_SRVP_2020_100_cm_2_FINAL-FINAL	2410	0.248756	73.6367		LILAC_RifSed_csp1_19ft_2_test_LILAC_rev17_terminal_repeats-final	2410	0.477528	120.469		Ochre_SR-VP_26_10_2020_2_100CM_FINAL_FINAL	2410	0.250755	68.8295		ORANGE_SR-VP_26_10_2019_2_100cm_FINAL	2410	0.274112	62.7784		SRVP18_trench_6_60cm_scaf_214_117_86_FINAL	2410	0.289773	84.2014		Red_Borg_Corona_Mine_final	2410	0.310345	88.9266		ROSE_SR-VP_0-2_FINAL	2410	0.416185	86.6452		SRVP18_hole-7m-from-trench_1_80cm_scaf_35_ext_315-rev_6-w_terminal_repeats	2410	0.340845	76.4467
Brown_BROWN-SR-VP_26_10_2019_2_100cm_FINAL	2420	0.235142	53.6763		BLACK-SR-VP_26_10_2019_C_40cm_scaffold_23_FINAL_IR	2420	0.312821	76.9375		Green_Borg_SRVP_2020_100_cm_2_FINAL-FINAL	2420	0.253731	73.8904		LILAC_RifSed_csp1_19ft_2_test_LILAC_rev17_terminal_repeats-final	2420	0.476323	120.945		Ochre_SR-VP_26_10_2020_2_100CM_FINAL_FINAL	2420	0.256798	69.0863		ORANGE_SR-VP_26_10_2019_2_100cm_FINAL	2420	0.274112	63.0525		SRVP18_trench_6_60cm_scaf_214_117_86_FINAL	2420	0.287749	84.4892		Red_Borg_Corona_Mine_final	2420	0.3125	89.2391		ROSE_SR-VP_0-2_FINAL	2420	0.421965	87.0671		SRVP18_hole-7m-from-trench_1_80cm_scaf_35_ext_315-rev_6-w_terminal_repeats	2420	0.327684	76.7744
Brown_BROWN-SR-VP_26_10_2019_2_100cm_FINAL	2430	0.229974	53.9063		BLACK-SR-VP_26_10_2019_C_40cm_scaffold_23_FINAL_IR	2430	0.307692	77.2452		Green_Borg_SRVP_2020_100_cm_2_FINAL-FINAL	2430	0.253731	74.1442		LILAC_RifSed_csp1_19ft_2_test_LILAC_rev17_terminal_repeats-final	2430	0.477778	121.423		Ochre_SR-VP_26_10_2020_2_100CM_FINAL_FINAL	2430	0.255255	69.3416		ORANGE_SR-VP_26_10_2019_2_100cm_FINAL	2430	0.269036	63.3216		SRVP18_trench_6_60cm_scaf_214_117_86_FINAL	2430	0.295455	84.7846		Red_Borg_Corona_Mine_final	2430	0.301887	89.541		ROSE_SR-VP_0-2_FINAL	2430	0.433526	87.5007		SRVP18_hole-7m-from-trench_1_80cm_scaf_35_ext_315-rev_6-w_terminal_repeats	2430	0.327731	77.1021
Brown_BROWN-SR-VP_26_10_2019_2_100cm_FINAL	2440	0.225974	54.1322		BLACK-SR-VP_26_10_2019_C_40cm_scaffold_23_FINAL_IR	2440	0.311054	77.5562		Green_Borg_SRVP_2020_100_cm_2_FINAL-FINAL	2440	0.266332	74.4105		LILAC_RifSed_csp1_19ft_2_test_LILAC_rev17_terminal_repeats-final	2440	0.466292	121.889		Ochre_SR-VP_26_10_2020_2_100CM_FINAL_FINAL	2440	0.243243	69.5848		ORANGE_SR-VP_26_10_2019_2_100cm_FINAL	2440	0.269923	63.5915		SRVP18_trench_6_60cm_scaf_214_117_86_FINAL	2440	0.297143	85.0818		Red_Borg_Corona_Mine_final	2440	0.297468	89.8384		ROSE_SR-VP_0-2_FINAL	2440	0.430233	87.9309		SRVP18_hole-7m-from-trench_1_80cm_scaf_35_ext_315-rev_6-w_terminal_repeats	2440	0.323944	77.426
Brown_BROWN-SR-VP_26_10_2019_2_100cm_FINAL	2450	0.225974	54.3582		BLACK-SR-VP_26_10_2019_C_40cm_scaffold_23_FINAL_IR	2450	0.309278	77.8655		Green_Borg_SRVP_2020_100_cm_2_FINAL-FINAL	2450	0.264484	74.675		LILAC_RifSed_csp1_19ft_2_test_LILAC_rev17_terminal_repeats-final	2450	0.463277	122.352		Ochre_SR-VP_26_10_2020_2_100CM_FINAL_FINAL	2450	0.259701	69.8445		ORANGE_SR-VP_26_10_2019_2_100cm_FINAL	2450	0.273196	63.8647		SRVP18_trench_6_60cm_scaf_214_117_86_FINAL	2450	0.30659	85.3884		Red_Borg_Corona_Mine_final	2450	0.302181	90.1406		ROSE_SR-VP_0-2_FINAL	2450	0.412791	88.3437		SRVP18_hole-7m-from-trench_1_80cm_scaf_35_ext_315-rev_6-w_terminal_repeats	2450	0.320225	77.7463
Brown_BROWN-SR-VP_26_10_2019_2_100cm_FINAL	2460	0.229167	54.5874		BLACK-SR-VP_26_10_2019_C_40cm_scaffold_23_FINAL_IR	2460	0.312661	78.1782		Green_Borg_SRVP_2020_100_cm_2_FINAL-FINAL	2460	0.263959	74.9389		LILAC_RifSed_csp1_19ft_2_test_LILAC_rev17_terminal_repeats-final	2460	0.461756	122.814		Ochre_SR-VP_26_10_2020_2_100CM_FINAL_FINAL	2460	0.264095	70.1086		ORANGE_SR-VP_26_10_2019_2_100cm_FINAL	2460	0.268041	64.1327		SRVP18_trench_6_60cm_scaf_214_117_86_FINAL	2460	0.310345	85.6987		Red_Borg_Corona_Mine_final	2460	0.298137	90.4387		ROSE_SR-VP_0-2_FINAL	2460	0.405248	88.7489		SRVP18_hole-7m-from-trench_1_80cm_scaf_35_ext_315-rev_6-w_terminal_repeats	2460	0.327731	78.074
Brown_BROWN-SR-VP_26_10_2019_2_100cm_FINAL	2470	0.232376	54.8198		BLACK-SR-VP_26_10_2019_C_40cm_scaffold_23_FINAL_IR	2470	0.322997	78.5012		Green_Borg_SRVP_2020_100_cm_2_FINAL-FINAL	2470	0.25641	75.1953		LILAC_RifSed_csp1_19ft_2_test_LILAC_rev17_terminal_repeats-final	2470	0.460674	123.275		Ochre_SR-VP_26_10_2020_2_100CM_FINAL_FINAL	2470	0.271642	70.3802		ORANGE_SR-VP_26_10_2019_2_100cm_FINAL	2470	0.276042	64.4088		SRVP18_trench_6_60cm_scaf_214_117_86_FINAL	2470	0.321839	86.0206		Red_Borg_Corona_Mine_final	2470	0.292308	90.7311		ROSE_SR-VP_0-2_FINAL	2470	0.400576	89.1495		SRVP18_hole-7m-from-trench_1_80cm_scaf_35_ext_315-rev_6-w_terminal_repeats	2470	0.327731	78.4017
Brown_BROWN-SR-VP_26_10_2019_2_100cm_FINAL	2480	0.229167	55.0489		BLACK-SR-VP_26_10_2019_C_40cm_scaffold_23_FINAL_IR	2480	0.328084	78.8292		Green_Borg_SRVP_2020_100_cm_2_FINAL-FINAL	2480	0.254499	75.4498		LILAC_RifSed_csp1_19ft_2_test_LILAC_rev17_terminal_repeats-final	2480	0.459155	123.734		Ochre_SR-VP_26_10_2020_2_100CM_FINAL_FINAL	2480	0.277108	70.6574		ORANGE_SR-VP_26_10_2019_2_100cm_FINAL	2480	0.270833	64.6796		SRVP18_trench_6_60cm_scaf_214_117_86_FINAL	2480	0.302857	86.3234		Red_Borg_Corona_Mine_final	2480	0.294479	91.0255		ROSE_SR-VP_0-2_FINAL	2480	0.397101	89.5466		SRVP18_hole-7m-from-trench_1_80cm_scaf_35_ext_315-rev_6-w_terminal_repeats	2480	0.316527	78.7183
Brown_BROWN-SR-VP_26_10_2019_2_100cm_FINAL	2490	0.231959	55.2809		BLACK-SR-VP_26_10_2019_C_40cm_scaffold_23_FINAL_IR	2490	0.329815	79.1591		Green_Borg_SRVP_2020_100_cm_2_FINAL-FINAL	2490	0.250646	75.7005		LILAC_RifSed_csp1_19ft_2_test_LILAC_rev17_terminal_repeats-final	2490	0.459155	124.193		Ochre_SR-VP_26_10_2020_2_100CM_FINAL_FINAL	2490	0.278788	70.9361		ORANGE_SR-VP_26_10_2019_2_100cm_FINAL	2490	0.258486	64.9381		SRVP18_trench_6_60cm_scaf_214_117_86_FINAL	2490	0.30659	86.63		Red_Borg_Corona_Mine_final	2490	0.30031	91.3258		ROSE_SR-VP_0-2_FINAL	2490	0.399417	89.946		SRVP18_hole-7m-from-trench_1_80cm_scaf_35_ext_315-rev_6-w_terminal_repeats	2490	0.303116	79.0214
Brown_BROWN-SR-VP_26_10_2019_2_100cm_FINAL	2500	0.231169	55.5121		BLACK-SR-VP_26_10_2019_C_40cm_scaffold_23_FINAL_IR	2500	0.342175	79.5012		Green_Borg_SRVP_2020_100_cm_2_FINAL-FINAL	2500	0.246753	75.9472		LILAC_RifSed_csp1_19ft_2_test_LILAC_rev17_terminal_repeats-final	2500	0.453521	124.647		Ochre_SR-VP_26_10_2020_2_100CM_FINAL_FINAL	2500	0.273273	71.2094		ORANGE_SR-VP_26_10_2019_2_100cm_FINAL	2500	0.267016	65.2051		SRVP18_trench_6_60cm_scaf_214_117_86_FINAL	2500	0.308357	86.9384		Red_Borg_Corona_Mine_final	2500	0.310769	91.6366		ROSE_SR-VP_0-2_FINAL	2500	0.4	90.346		SRVP18_hole-7m-from-trench_1_80cm_scaf_35_ext_315-rev_6-w_terminal_repeats	2500	0.31831	79.3397
Brown_BROWN-SR-VP_26_10_2019_2_100cm_FINAL	2510	0.227154	55.7392		BLACK-SR-VP_26_10_2019_C_40cm_scaffold_23_FINAL_IR	2510	0.349333	79.8506		Green_Borg_SRVP_2020_100_cm_2_FINAL-FINAL	2510	0.259067	76.2063		LILAC_RifSed_csp1_19ft_2_test_LILAC_rev17_terminal_repeats-final	2510	0.449438	125.096		Ochre_SR-VP_26_10_2020_2_100CM_FINAL_FINAL	2510	0.279762	71.4892		ORANGE_SR-VP_26_10_2019_2_100cm_FINAL	2510	0.265625	65.4707		SRVP18_trench_6_60cm_scaf_214_117_86_FINAL	2510	0.304598	87.243		Red_Borg_Corona_Mine_final	2510	0.310769	91.9474		ROSE_SR-VP_0-2_FINAL	2510	0.39823	90.7442		SRVP18_hole-7m-from-trench_1_80cm_scaf_35_ext_315-rev_6-w_terminal_repeats	2510	0.312676	79.6524
Brown_BROWN-SR-VP_26_10_2019_2_100cm_FINAL	2520	0.225131	55.9643		BLACK-SR-VP_26_10_2019_C_40cm_scaffold_23_FINAL_IR	2520	0.335121	80.1857		Green_Borg_SRVP_2020_100_cm_2_FINAL-FINAL	2520	0.260417	76.4667		LILAC_RifSed_csp1_19ft_2_test_LILAC_rev17_terminal_repeats-final	2520	0.455056	125.551		Ochre_SR-VP_26_10_2020_2_100CM_FINAL_FINAL	2520	0.275449	71.7646		ORANGE_SR-VP_26_10_2019_2_100cm_FINAL	2520	0.267016	65.7377		SRVP18_trench_6_60cm_scaf_214_117_86_FINAL	2520	0.312139	87.5551		Red_Borg_Corona_Mine_final	2520	0.309091	92.2565		ROSE_SR-VP_0-2_FINAL	2520	0.400593	91.1448		SRVP18_hole-7m-from-trench_1_80cm_scaf_35_ext_315-rev_6-w_terminal_repeats	2520	0.295775	79.9481
Brown_BROWN-SR-VP_26_10_2019_2_100cm_FINAL	2530	0.245383	56.2097		BLACK-SR-VP_26_10_2019_C_40cm_scaffold_23_FINAL_IR	2530	0.331536	80.5172		Green_Borg_SRVP_2020_100_cm_2_FINAL-FINAL	2530	0.28125	76.748		LILAC_RifSed_csp1_19ft_2_test_LILAC_rev17_terminal_repeats-final	2530	0.451977	126.003		Ochre_SR-VP_26_10_2020_2_100CM_FINAL_FINAL	2530	0.289552	72.0542		ORANGE_SR-VP_26_10_2019_2_100cm_FINAL	2530	0.265625	66.0034		SRVP18_trench_6_60cm_scaf_214_117_86_FINAL	2530	0.313953	87.8691		Red_Borg_Corona_Mine_final	2530	0.309309	92.5658		ROSE_SR-VP_0-2_FINAL	2530	0.39881	91.5437		SRVP18_hole-7m-from-trench_1_80cm_scaf_35_ext_315-rev_6-w_terminal_repeats	2530	0.303116	80.2512
Brown_BROWN-SR-VP_26_10_2019_2_100cm_FINAL	2540	0.261214	56.4709		BLACK-SR-VP_26_10_2019_C_40cm_scaffold_23_FINAL_IR	2540	0.32973	80.847		Green_Borg_SRVP_2020_100_cm_2_FINAL-FINAL	2540	0.272251	77.0202		LILAC_RifSed_csp1_19ft_2_test_LILAC_rev17_terminal_repeats-final	2540	0.455587	126.459		Ochre_SR-VP_26_10_2020_2_100CM_FINAL_FINAL	2540	0.297619	72.3518		ORANGE_SR-VP_26_10_2019_2_100cm_FINAL	2540	0.267016	66.2704		SRVP18_trench_6_60cm_scaf_214_117_86_FINAL	2540	0.317647	88.1867		Red_Borg_Corona_Mine_final	2540	0.303303	92.8691		ROSE_SR-VP_0-2_FINAL	2540	0.39233	91.936		SRVP18_hole-7m-from-trench_1_80cm_scaf_35_ext_315-rev_6-w_terminal_repeats	2540	0.306818	80.5581
Brown_BROWN-SR-VP_26_10_2019_2_100cm_FINAL	2550	0.261214	56.7322		BLACK-SR-VP_26_10_2019_C_40cm_scaffold_23_FINAL_IR	2550	0.340541	81.1875		Green_Borg_SRVP_2020_100_cm_2_FINAL-FINAL	2550	0.274151	77.2944		LILAC_RifSed_csp1_19ft_2_test_LILAC_rev17_terminal_repeats-final	2550	0.448864	126.907		Ochre_SR-VP_26_10_2020_2_100CM_FINAL_FINAL	2550	0.293769	72.6456		ORANGE_SR-VP_26_10_2019_2_100cm_FINAL	2550	0.26455	66.5349		SRVP18_trench_6_60cm_scaf_214_117_86_FINAL	2550	0.319527	88.5062		Red_Borg_Corona_Mine_final	2550	0.307463	93.1765		ROSE_SR-VP_0-2_FINAL	2550	0.390533	92.3265		SRVP18_hole-7m-from-trench_1_80cm_scaf_35_ext_315-rev_6-w_terminal_repeats	2550	0.301136	80.8592
Brown_BROWN-SR-VP_26_10_2019_2_100cm_FINAL	2560	0.263158	56.9953		BLACK-SR-VP_26_10_2019_C_40cm_scaffold_23_FINAL_IR	2560	0.349462	81.537		Green_Borg_SRVP_2020_100_cm_2_FINAL-FINAL	2560	0.282322	77.5767		LILAC_RifSed_csp1_19ft_2_test_LILAC_rev17_terminal_repeats-final	2560	0.457143	127.365		Ochre_SR-VP_26_10_2020_2_100CM_FINAL_FINAL	2560	0.297619	72.9432		ORANGE_SR-VP_26_10_2019_2_100cm_FINAL	2560	0.257294	66.7922		SRVP18_trench_6_60cm_scaf_214_117_86_FINAL	2560	0.319527	88.8258		Red_Borg_Corona_Mine_final	2560	0.307692	93.4842		ROSE_SR-VP_0-2_FINAL	2560	0.382353	92.7089		SRVP18_hole-7m-from-trench_1_80cm_scaf_35_ext_315-rev_6-w_terminal_repeats	2560	0.303116	81.1623
Brown_BROWN-SR-VP_26_10_2019_2_100cm_FINAL	2570	0.253333	57.2486		BLACK-SR-VP_26_10_2019_C_40cm_scaffold_23_FINAL_IR	2570	0.351351	81.8883		Green_Borg_SRVP_2020_100_cm_2_FINAL-FINAL	2570	0.292876	77.8696		LILAC_RifSed_csp1_19ft_2_test_LILAC_rev17_terminal_repeats-final	2570	0.444126	127.809		Ochre_SR-VP_26_10_2020_2_100CM_FINAL_FINAL	2570	0.289552	73.2327		ORANGE_SR-VP_26_10_2019_2_100cm_FINAL	2570	0.242667	67.0349		SRVP18_trench_6_60cm_scaf_214_117_86_FINAL	2570	0.315476	89.1412		Red_Borg_Corona_Mine_final	2570	0.305882	93.7901		ROSE_SR-VP_0-2_FINAL	2570	0.386431	93.0953		SRVP18_hole-7m-from-trench_1_80cm_scaf_35_ext_315-rev_6-w_terminal_repeats	2570	0.291785	81.4541
Brown_BROWN-SR-VP_26_10_2019_2_100cm_FINAL	2580	0.249344	57.498		BLACK-SR-VP_26_10_2019_C_40cm_scaffold_23_FINAL_IR	2580	0.344262	82.2326		Green_Borg_SRVP_2020_100_cm_2_FINAL-FINAL	2580	0.296588	78.1662		LILAC_RifSed_csp1_19ft_2_test_LILAC_rev17_terminal_repeats-final	2580	0.45245	128.261		Ochre_SR-VP_26_10_2020_2_100CM_FINAL_FINAL	2580	0.293413	73.5262		ORANGE_SR-VP_26_10_2019_2_100cm_FINAL	2580	0.240642	67.2755		SRVP18_trench_6_60cm_scaf_214_117_86_FINAL	2580	0.307463	89.4487		Red_Borg_Corona_Mine_final	2580	0.30814	94.0983		ROSE_SR-VP_0-2_FINAL	2580	0.380117	93.4754		SRVP18_hole-7m-from-trench_1_80cm_scaf_35_ext_315-rev_6-w_terminal_repeats	2580	0.286119	81.7402
Brown_BROWN-SR-VP_26_10_2019_2_100cm_FINAL	2590	0.248042	57.746		BLACK-SR-VP_26_10_2019_C_40cm_scaffold_23_FINAL_IR	2590	0.333333	82.5659		Green_Borg_SRVP_2020_100_cm_2_FINAL-FINAL	2590	0.30343	78.4696		LILAC_RifSed_csp1_19ft_2_test_LILAC_rev17_terminal_repeats-final	2590	0.445087	128.706		Ochre_SR-VP_26_10_2020_2_100CM_FINAL_FINAL	2590	0.285285	73.8114		ORANGE_SR-VP_26_10_2019_2_100cm_FINAL	2590	0.245989	67.5215		SRVP18_trench_6_60cm_scaf_214_117_86_FINAL	2590	0.327273	89.776		Red_Borg_Corona_Mine_final	2590	0.306358	94.4046		ROSE_SR-VP_0-2_FINAL	2590	0.383721	93.8591		SRVP18_hole-7m-from-trench_1_80cm_scaf_35_ext_315-rev_6-w_terminal_repeats	2590	0.290141	82.0304
Brown_BROWN-SR-VP_26_10_2019_2_100cm_FINAL	2600	0.24282	57.9888		BLACK-SR-VP_26_10_2019_C_40cm_scaffold_23_FINAL_IR	2600	0.331507	82.8974		Green_Borg_SRVP_2020_100_cm_2_FINAL-FINAL	2600	0.298153	78.7677		LILAC_RifSed_csp1_19ft_2_test_LILAC_rev17_terminal_repeats-final	2600	0.453488	129.16		Ochre_SR-VP_26_10_2020_2_100CM_FINAL_FINAL	2600	0.274924	74.0864		ORANGE_SR-VP_26_10_2019_2_100cm_FINAL	2600	0.253333	67.7748		SRVP18_trench_6_60cm_scaf_214_117_86_FINAL	2600	0.310976	90.0869		Red_Borg_Corona_Mine_final	2600	0.304348	94.709		ROSE_SR-VP_0-2_FINAL	2600	0.374269	94.2334		SRVP18_hole-7m-from-trench_1_80cm_scaf_35_ext_315-rev_6-w_terminal_repeats	2600	0.284091	82.3145
Brown_BROWN-SR-VP_26_10_2019_2_100cm_FINAL	2610	0.232376	58.2212		BLACK-SR-VP_26_10_2019_C_40cm_scaffold_23_FINAL_IR	2610	0.333333	83.2307		Green_Borg_SRVP_2020_100_cm_2_FINAL-FINAL	2610	0.308511	79.0763		LILAC_RifSed_csp1_19ft_2_test_LILAC_rev17_terminal_repeats-final	2610	0.44868	129.608		Ochre_SR-VP_26_10_2020_2_100CM_FINAL_FINAL	2610	0.272727	74.3591		ORANGE_SR-VP_26_10_2019_2_100cm_FINAL	2610	0.244681	68.0195		SRVP18_trench_6_60cm_scaf_214_117_86_FINAL	2610	0.312883	90.3998		Red_Borg_Corona_Mine_final	2610	0.29683	95.0058		ROSE_SR-VP_0-2_FINAL	2610	0.381924	94.6153		SRVP18_hole-7m-from-trench_1_80cm_scaf_35_ext_315-rev_6-w_terminal_repeats	2610	0.274788	82.5892
Brown_BROWN-SR-VP_26_10_2019_2_100cm_FINAL	2620	0.225131	58.4464		BLACK-SR-VP_26_10_2019_C_40cm_scaffold_23_FINAL_IR	2620	0.325967	83.5567		Green_Borg_SRVP_2020_100_cm_2_FINAL-FINAL	2620	0.319035	79.3953		LILAC_RifSed_csp1_19ft_2_test_LILAC_rev17_terminal_repeats-final	2620	0.440233	130.049		Ochre_SR-VP_26_10_2020_2_100CM_FINAL_FINAL	2620	0.267267	74.6264		ORANGE_SR-VP_26_10_2019_2_100cm_FINAL	2620	0.248677	68.2682		SRVP18_trench_6_60cm_scaf_214_117_86_FINAL	2620	0.314815	90.7146		Red_Borg_Corona_Mine_final	2620	0.293447	95.2992		ROSE_SR-VP_0-2_FINAL	2620	0.37971	94.995		SRVP18_hole-7m-from-trench_1_80cm_scaf_35_ext_315-rev_6-w_terminal_repeats	2620	0.269122	82.8584
Brown_BROWN-SR-VP_26_10_2019_2_100cm_FINAL	2630	0.238845	58.6852		BLACK-SR-VP_26_10_2019_C_40cm_scaffold_23_FINAL_IR	2630	0.316667	83.8734		Green_Borg_SRVP_2020_100_cm_2_FINAL-FINAL	2630	0.329759	79.725		LILAC_RifSed_csp1_19ft_2_test_LILAC_rev17_terminal_repeats-final	2630	0.43695	130.486		Ochre_SR-VP_26_10_2020_2_100CM_FINAL_FINAL	2630	0.273273	74.8996		ORANGE_SR-VP_26_10_2019_2_100cm_FINAL	2630	0.255319	68.5235		SRVP18_trench_6_60cm_scaf_214_117_86_FINAL	2630	0.314815	91.0295		Red_Borg_Corona_Mine_final	2630	0.299435	95.5987		ROSE_SR-VP_0-2_FINAL	2630	0.383285	95.3783		SRVP18_hole-7m-from-trench_1_80cm_scaf_35_ext_315-rev_6-w_terminal_repeats	2630	0.274788	83.1331
Brown_BROWN-SR-VP_26_10_2019_2_100cm_FINAL	2640	0.238095	58.9233		BLACK-SR-VP_26_10_2019_C_40cm_scaffold_23_FINAL_IR	2640	0.312676	84.1861		Green_Borg_SRVP_2020_100_cm_2_FINAL-FINAL	2640	0.320755	80.0458		LILAC_RifSed_csp1_19ft_2_test_LILAC_rev17_terminal_repeats-final	2640	0.440476	130.926		Ochre_SR-VP_26_10_2020_2_100CM_FINAL_FINAL	2640	0.271642	75.1713		ORANGE_SR-VP_26_10_2019_2_100cm_FINAL	2640	0.258667	68.7822		SRVP18_trench_6_60cm_scaf_214_117_86_FINAL	2640	0.320872	91.3503		Red_Borg_Corona_Mine_final	2640	0.303371	95.902		ROSE_SR-VP_0-2_FINAL	2640	0.375723	95.754		SRVP18_hole-7m-from-trench_1_80cm_scaf_35_ext_315-rev_6-w_terminal_repeats	2640	0.269122	83.4023
Brown_BROWN-SR-VP_26_10_2019_2_100cm_FINAL	2650	0.230769	59.1541		BLACK-SR-VP_26_10_2019_C_40cm_scaffold_23_FINAL_IR	2650	0.316384	84.5024		Green_Borg_SRVP_2020_100_cm_2_FINAL-FINAL	2650	0.331536	80.3773		LILAC_RifSed_csp1_19ft_2_test_LILAC_rev17_terminal_repeats-final	2650	0.437126	131.363		Ochre_SR-VP_26_10_2020_2_100CM_FINAL_FINAL	2650	0.279762	75.451		ORANGE_SR-VP_26_10_2019_2_100cm_FINAL	2650	0.262599	69.0448		SRVP18_trench_6_60cm_scaf_214_117_86_FINAL	2650	0.322884	91.6732		Red_Borg_Corona_Mine_final	2650	0.305085	96.2071		ROSE_SR-VP_0-2_FINAL	2650	0.37931	96.1334		SRVP18_hole-7m-from-trench_1_80cm_scaf_35_ext_315-rev_6-w_terminal_repeats	2650	0.25779	83.6601
Brown_BROWN-SR-VP_26_10_2019_2_100cm_FINAL	2660	0.223404	59.3775		BLACK-SR-VP_26_10_2019_C_40cm_scaffold_23_FINAL_IR	2660	0.322129	84.8246		Green_Borg_SRVP_2020_100_cm_2_FINAL-FINAL	2660	0.340541	80.7179		LILAC_RifSed_csp1_19ft_2_test_LILAC_rev17_terminal_repeats-final	2660	0.439024	131.802		Ochre_SR-VP_26_10_2020_2_100CM_FINAL_FINAL	2660	0.283582	75.7346		ORANGE_SR-VP_26_10_2019_2_100cm_FINAL	2660	0.26738	69.3122		SRVP18_trench_6_60cm_scaf_214_117_86_FINAL	2660	0.327044	92.0003		Red_Borg_Corona_Mine_final	2660	0.275766	96.4829		ROSE_SR-VP_0-2_FINAL	2660	0.375	96.5084		SRVP18_hole-7m-from-trench_1_80cm_scaf_35_ext_315-rev_6-w_terminal_repeats	2660	0.241573	83.9016
Brown_BROWN-SR-VP_26_10_2019_2_100cm_FINAL	2670	0.216	59.5935		BLACK-SR-VP_26_10_2019_C_40cm_scaffold_23_FINAL_IR	2670	0.318436	85.143		Green_Borg_SRVP_2020_100_cm_2_FINAL-FINAL	2670	0.335135	81.053		LILAC_RifSed_csp1_19ft_2_test_LILAC_rev17_terminal_repeats-final	2670	0.426829	132.229		Ochre_SR-VP_26_10_2020_2_100CM_FINAL_FINAL	2670	0.291291	76.0259		ORANGE_SR-VP_26_10_2019_2_100cm_FINAL	2670	0.262032	69.5742		SRVP18_trench_6_60cm_scaf_214_117_86_FINAL	2670	0.326984	92.3272		Red_Borg_Corona_Mine_final	2670	0.270718	96.7536		ROSE_SR-VP_0-2_FINAL	2670	0.369014	96.8774		SRVP18_hole-7m-from-trench_1_80cm_scaf_35_ext_315-rev_6-w_terminal_repeats	2670	0.231638	84.1333
Brown_BROWN-SR-VP_26_10_2019_2_100cm_FINAL	2680	0.227882	59.8213		BLACK-SR-VP_26_10_2019_C_40cm_scaffold_23_FINAL_IR	2680	0.307263	85.4503		Green_Borg_SRVP_2020_100_cm_2_FINAL-FINAL	2680	0.335135	81.3881		LILAC_RifSed_csp1_19ft_2_test_LILAC_rev17_terminal_repeats-final	2680	0.430341	132.659		Ochre_SR-VP_26_10_2020_2_100CM_FINAL_FINAL	2680	0.287009	76.3129		ORANGE_SR-VP_26_10_2019_2_100cm_FINAL	2680	0.261456	69.8357		SRVP18_trench_6_60cm_scaf_214_117_86_FINAL	2680	0.324921	92.6522		Red_Borg_Corona_Mine_final	2680	0.281768	97.0354		ROSE_SR-VP_0-2_FINAL	2680	0.348315	97.2257		SRVP18_hole-7m-from-trench_1_80cm_scaf_35_ext_315-rev_6-w_terminal_repeats	2680	0.233803	84.3671
Brown_BROWN-SR-VP_26_10_2019_2_100cm_FINAL	2690	0.236559	60.0579		BLACK-SR-VP_26_10_2019_C_40cm_scaffold_23_FINAL_IR	2690	0.305322	85.7556		Green_Borg_SRVP_2020_100_cm_2_FINAL-FINAL	2690	0.33871	81.7269		LILAC_RifSed_csp1_19ft_2_test_LILAC_rev17_terminal_repeats-final	2690	0.427692	133.087		Ochre_SR-VP_26_10_2020_2_100CM_FINAL_FINAL	2690	0.284848	76.5978		ORANGE_SR-VP_26_10_2019_2_100cm_FINAL	2690	0.261456	70.0971		SRVP18_trench_6_60cm_scaf_214_117_86_FINAL	2690	0.33121	92.9834		Red_Borg_Corona_Mine_final	2690	0.276243	97.3116		ROSE_SR-VP_0-2_FINAL	2690	0.346479	97.5722		SRVP18_hole-7m-from-trench_1_80cm_scaf_35_ext_315-rev_6-w_terminal_repeats	2690	0.220339	84.5874
Brown_BROWN-SR-VP_26_10_2019_2_100cm_FINAL	2700	0.22372	60.2816		BLACK-SR-VP_26_10_2019_C_40cm_scaffold_23_FINAL_IR	2700	0.29972	86.0553		Green_Borg_SRVP_2020_100_cm_2_FINAL-FINAL	2700	0.335135	82.062		LILAC_RifSed_csp1_19ft_2_test_LILAC_rev17_terminal_repeats-final	2700	0.430341	133.517		Ochre_SR-VP_26_10_2020_2_100CM_FINAL_FINAL	2700	0.280967	76.8787		ORANGE_SR-VP_26_10_2019_2_100cm_FINAL	2700	0.261456	70.3586		SRVP18_trench_6_60cm_scaf_214_117_86_FINAL	2700	0.333333	93.3167		Red_Borg_Corona_Mine_final	2700	0.278689	97.5903		ROSE_SR-VP_0-2_FINAL	2700	0.350282	97.9224		SRVP18_hole-7m-from-trench_1_80cm_scaf_35_ext_315-rev_6-w_terminal_repeats	2700	0.213483	84.8009
Brown_BROWN-SR-VP_26_10_2019_2_100cm_FINAL	2710	0.218329	60.5		BLACK-SR-VP_26_10_2019_C_40cm_scaffold_23_FINAL_IR	2710	0.301408	86.3567		Green_Borg_SRVP_2020_100_cm_2_FINAL-FINAL	2710	0.336957	82.399		LILAC_RifSed_csp1_19ft_2_test_LILAC_rev17_terminal_repeats-final	2710	0.428571	133.946		Ochre_SR-VP_26_10_2020_2_100CM_FINAL_FINAL	2710	0.282675	77.1614		ORANGE_SR-VP_26_10_2019_2_100cm_FINAL	2710	0.245283	70.6039		SRVP18_trench_6_60cm_scaf_214_117_86_FINAL	2710	0.335484	93.6522		Red_Borg_Corona_Mine_final	2710	0.293151	97.8835		ROSE_SR-VP_0-2_FINAL	2710	0.353933	98.2764		SRVP18_hole-7m-from-trench_1_80cm_scaf_35_ext_315-rev_6-w_terminal_repeats	2710	0.225627	85.0265
Brown_BROWN-SR-VP_26_10_2019_2_100cm_FINAL	2720	0.227027	60.727		BLACK-SR-VP_26_10_2019_C_40cm_scaffold_23_FINAL_IR	2720	0.314607	86.6713		Green_Borg_SRVP_2020_100_cm_2_FINAL-FINAL	2720	0.336927	82.7359		LILAC_RifSed_csp1_19ft_2_test_LILAC_rev17_terminal_repeats-final	2720	0.445483	134.391		Ochre_SR-VP_26_10_2020_2_100CM_FINAL_FINAL	2720	0.278788	77.4402		ORANGE_SR-VP_26_10_2019_2_100cm_FINAL	2720	0.240642	70.8445		SRVP18_trench_6_60cm_scaf_214_117_86_FINAL	2720	0.348243	94.0004		Red_Borg_Corona_Mine_final	2720	0.298913	98.1824		ROSE_SR-VP_0-2_FINAL	2720	0.340782	98.6172		SRVP18_hole-7m-from-trench_1_80cm_scaf_35_ext_315-rev_6-w_terminal_repeats	2720	0.220056	85.2466
Brown_BROWN-SR-VP_26_10_2019_2_100cm_FINAL	2730	0.232432	60.9594		BLACK-SR-VP_26_10_2019_C_40cm_scaffold_23_FINAL_IR	2730	0.301408	86.9727		Green_Borg_SRVP_2020_100_cm_2_FINAL-FINAL	2730	0.344173	83.0801		LILAC_RifSed_csp1_19ft_2_test_LILAC_rev17_terminal_repeats-final	2730	0.436533	134.828		Ochre_SR-VP_26_10_2020_2_100CM_FINAL_FINAL	2730	0.290909	77.7311		ORANGE_SR-VP_26_10_2019_2_100cm_FINAL	2730	0.253333	71.0978		SRVP18_trench_6_60cm_scaf_214_117_86_FINAL	2730	0.33758	94.338		Red_Borg_Corona_Mine_final	2730	0.309783	98.4922		ROSE_SR-VP_0-2_FINAL	2730	0.335196	98.9524		SRVP18_hole-7m-from-trench_1_80cm_scaf_35_ext_315-rev_6-w_terminal_repeats	2730	0.214485	85.4611
Brown_BROWN-SR-VP_26_10_2019_2_100cm_FINAL	2740	0.227027	61.1864		BLACK-SR-VP_26_10_2019_C_40cm_scaffold_23_FINAL_IR	2740	0.278873	87.2516		Green_Borg_SRVP_2020_100_cm_2_FINAL-FINAL	2740	0.338798	83.4188		LILAC_RifSed_csp1_19ft_2_test_LILAC_rev17_terminal_repeats-final	2740	0.428571	135.257		Ochre_SR-VP_26_10_2020_2_100CM_FINAL_FINAL	2740	0.29697	78.0281		ORANGE_SR-VP_26_10_2019_2_100cm_FINAL	2740	0.253333	71.3512		SRVP18_trench_6_60cm_scaf_214_117_86_FINAL	2740	0.33123	94.6692		Red_Borg_Corona_Mine_final	2740	0.315364	98.8075		ROSE_SR-VP_0-2_FINAL	2740	0.325905	99.2783		SRVP18_hole-7m-from-trench_1_80cm_scaf_35_ext_315-rev_6-w_terminal_repeats	2740	0.221289	85.6824
Brown_BROWN-SR-VP_26_10_2019_2_100cm_FINAL	2750	0.221622	61.4081		BLACK-SR-VP_26_10_2019_C_40cm_scaffold_23_FINAL_IR	2750	0.278409	87.53		Green_Borg_SRVP_2020_100_cm_2_FINAL-FINAL	2750	0.342466	83.7613		LILAC_RifSed_csp1_19ft_2_test_LILAC_rev17_terminal_repeats-final	2750	0.41433	135.671		Ochre_SR-VP_26_10_2020_2_100CM_FINAL_FINAL	2750	0.292683	78.3208		ORANGE_SR-VP_26_10_2019_2_100cm_FINAL	2750	0.251337	71.6025		SRVP18_trench_6_60cm_scaf_214_117_86_FINAL	2750	0.324921	94.9942		Red_Borg_Corona_Mine_final	2750	0.317204	99.1247		ROSE_SR-VP_0-2_FINAL	2750	0.322129	99.6004		SRVP18_hole-7m-from-trench_1_80cm_scaf_35_ext_315-rev_6-w_terminal_repeats	2750	0.225627	85.908
Brown_BROWN-SR-VP_26_10_2019_2_100cm_FINAL	2760	0.235772	61.6438		BLACK-SR-VP_26_10_2019_C_40cm_scaffold_23_FINAL_IR	2760	0.282486	87.8125		Green_Borg_SRVP_2020_100_cm_2_FINAL-FINAL	2760	0.336957	84.0983		LILAC_RifSed_csp1_19ft_2_test_LILAC_rev17_terminal_repeats-final	2760	0.41433	136.085		Ochre_SR-VP_26_10_2020_2_100CM_FINAL_FINAL	2760	0.304878	78.6256		ORANGE_SR-VP_26_10_2019_2_100cm_FINAL	2760	0.254692	71.8572		SRVP18_trench_6_60cm_scaf_214_117_86_FINAL	2760	0.320513	95.3147		Red_Borg_Corona_Mine_final	2760	0.304813	99.4295		ROSE_SR-VP_0-2_FINAL	2760	0.325843	99.9262		SRVP18_hole-7m-from-trench_1_80cm_scaf_35_ext_315-rev_6-w_terminal_repeats	2760	0.226891	86.1349
Brown_BROWN-SR-VP_26_10_2019_2_100cm_FINAL	2770	0.237838	61.8817		BLACK-SR-VP_26_10_2019_C_40cm_scaffold_23_FINAL_IR	2770	0.280453	88.0929		Green_Borg_SRVP_2020_100_cm_2_FINAL-FINAL	2770	0.33515	84.4334		LILAC_RifSed_csp1_19ft_2_test_LILAC_rev17_terminal_repeats-final	2770	0.416149	136.501		Ochre_SR-VP_26_10_2020_2_100CM_FINAL_FINAL	2770	0.300912	78.9265		ORANGE_SR-VP_26_10_2019_2_100cm_FINAL	2770	0.252688	72.1099		SRVP18_trench_6_60cm_scaf_214_117_86_FINAL	2770	0.320635	95.6353		Red_Borg_Corona_Mine_final	2770	0.303191	99.7327		ROSE_SR-VP_0-2_FINAL	2770	0.312676	100.239		SRVP18_hole-7m-from-trench_1_80cm_scaf_35_ext_315-rev_6-w_terminal_repeats	2770	0.22905	86.3639
Brown_BROWN-SR-VP_26_10_2019_2_100cm_FINAL	2780	0.233696	62.1154		BLACK-SR-VP_26_10_2019_C_40cm_scaffold_23_FINAL_IR	2780	0.271186	88.3641		Green_Borg_SRVP_2020_100_cm_2_FINAL-FINAL	2780	0.335135	84.7686		LILAC_RifSed_csp1_19ft_2_test_LILAC_rev17_terminal_repeats-final	2780	0.407407	136.909		Ochre_SR-VP_26_10_2020_2_100CM_FINAL_FINAL	2780	0.30303	79.2296		ORANGE_SR-VP_26_10_2019_2_100cm_FINAL	2780	0.247312	72.3572		SRVP18_trench_6_60cm_scaf_214_117_86_FINAL	2780	0.309904	95.9452		Red_Borg_Corona_Mine_final	2780	0.308511	100.041		ROSE_SR-VP_0-2_FINAL	2780	0.295775	100.535		SRVP18_hole-7m-from-trench_1_80cm_scaf_35_ext_315-rev_6-w_terminal_repeats	2780	0.22905	86.593
Brown_BROWN-SR-VP_26_10_2019_2_100cm_FINAL	2790	0.230352	62.3457		BLACK-SR-VP_26_10_2019_C_40cm_scaffold_23_FINAL_IR	2790	0.267045	88.6312		Green_Borg_SRVP_2020_100_cm_2_FINAL-FINAL	2790	0.340541	85.1091		LILAC_RifSed_csp1_19ft_2_test_LILAC_rev17_terminal_repeats-final	2790	0.388889	137.298		Ochre_SR-VP_26_10_2020_2_100CM_FINAL_FINAL	2790	0.289157	79.5187		ORANGE_SR-VP_26_10_2019_2_100cm_FINAL	2790	0.247312	72.6045		SRVP18_trench_6_60cm_scaf_214_117_86_FINAL	2790	0.301587	96.2468		Red_Borg_Corona_Mine_final	2790	0.317333	100.359		ROSE_SR-VP_0-2_FINAL	2790	0.295775	100.83		SRVP18_hole-7m-from-trench_1_80cm_scaf_35_ext_315-rev_6-w_terminal_repeats	2790	0.234637	86.8276
Brown_BROWN-SR-VP_26_10_2019_2_100cm_FINAL	2800	0.228261	62.574		BLACK-SR-VP_26_10_2019_C_40cm_scaffold_23_FINAL_IR	2800	0.266106	88.8973		Green_Borg_SRVP_2020_100_cm_2_FINAL-FINAL	2800	0.349593	85.4587		LILAC_RifSed_csp1_19ft_2_test_LILAC_rev17_terminal_repeats-final	2800	0.378882	137.677		Ochre_SR-VP_26_10_2020_2_100CM_FINAL_FINAL	2800	0.277612	79.7963		ORANGE_SR-VP_26_10_2019_2_100cm_FINAL	2800	0.247312	72.8518		SRVP18_trench_6_60cm_scaf_214_117_86_FINAL	2800	0.303514	96.5503		Red_Borg_Corona_Mine_final	2800	0.320856	100.679		ROSE_SR-VP_0-2_FINAL	2800	0.293785	101.124		SRVP18_hole-7m-from-trench_1_80cm_scaf_35_ext_315-rev_6-w_terminal_repeats	2800	0.229917	87.0575
Brown_BROWN-SR-VP_26_10_2019_2_100cm_FINAL	2810	0.227027	62.801		BLACK-SR-VP_26_10_2019_C_40cm_scaffold_23_FINAL_IR	2810	0.268156	89.1654		Green_Borg_SRVP_2020_100_cm_2_FINAL-FINAL	2810	0.349593	85.8083		LILAC_RifSed_csp1_19ft_2_test_LILAC_rev17_terminal_repeats-final	2810	0.36875	138.045		Ochre_SR-VP_26_10_2020_2_100CM_FINAL_FINAL	2810	0.264095	80.0604		ORANGE_SR-VP_26_10_2019_2_100cm_FINAL	2810	0.254692	73.1065		SRVP18_trench_6_60cm_scaf_214_117_86_FINAL	2810	0.309904	96.8602		Red_Borg_Corona_Mine_final	2810	0.32626	101.006		ROSE_SR-VP_0-2_FINAL	2810	0.301676	101.426		SRVP18_hole-7m-from-trench_1_80cm_scaf_35_ext_315-rev_6-w_terminal_repeats	2810	0.225627	87.2832
Brown_BROWN-SR-VP_26_10_2019_2_100cm_FINAL	2820	0.221622	63.0226		BLACK-SR-VP_26_10_2019_C_40cm_scaffold_23_FINAL_IR	2820	0.264624	89.4301		Green_Borg_SRVP_2020_100_cm_2_FINAL-FINAL	2820	0.358696	86.167		LILAC_RifSed_csp1_19ft_2_test_LILAC_rev17_terminal_repeats-final	2820	0.373041	138.418		Ochre_SR-VP_26_10_2020_2_100CM_FINAL_FINAL	2820	0.264095	80.3245		ORANGE_SR-VP_26_10_2019_2_100cm_FINAL	2820	0.258065	73.3646		SRVP18_trench_6_60cm_scaf_214_117_86_FINAL	2820	0.320513	97.1807		Red_Borg_Corona_Mine_final	2820	0.32626	101.332		ROSE_SR-VP_0-2_FINAL	2820	0.3	101.726		SRVP18_hole-7m-from-trench_1_80cm_scaf_35_ext_315-rev_6-w_terminal_repeats	2820	0.227778	87.5109
Brown_BROWN-SR-VP_26_10_2019_2_100cm_FINAL	2830	0.216216	63.2388		BLACK-SR-VP_26_10_2019_C_40cm_scaffold_23_FINAL_IR	2830	0.273743	89.7038		Green_Borg_SRVP_2020_100_cm_2_FINAL-FINAL	2830	0.351499	86.5185		LILAC_RifSed_csp1_19ft_2_test_LILAC_rev17_terminal_repeats-final	2830	0.366771	138.785		Ochre_SR-VP_26_10_2020_2_100CM_FINAL_FINAL	2830	0.269461	80.594		ORANGE_SR-VP_26_10_2019_2_100cm_FINAL	2830	0.254692	73.6193		SRVP18_trench_6_60cm_scaf_214_117_86_FINAL	2830	0.33121	97.5119		Red_Borg_Corona_Mine_final	2830	0.326203	101.658		ROSE_SR-VP_0-2_FINAL	2830	0.296089	102.022		SRVP18_hole-7m-from-trench_1_80cm_scaf_35_ext_315-rev_6-w_terminal_repeats	2830	0.218837	87.7298
Brown_BROWN-SR-VP_26_10_2019_2_100cm_FINAL	2840	0.229111	63.468		BLACK-SR-VP_26_10_2019_C_40cm_scaffold_23_FINAL_IR	2840	0.277311	89.9811		Green_Borg_SRVP_2020_100_cm_2_FINAL-FINAL	2840	0.349462	86.8679		LILAC_RifSed_csp1_19ft_2_test_LILAC_rev17_terminal_repeats-final	2840	0.373041	139.158		Ochre_SR-VP_26_10_2020_2_100CM_FINAL_FINAL	2840	0.271642	80.8656		ORANGE_SR-VP_26_10_2019_2_100cm_FINAL	2840	0.259459	73.8787		SRVP18_trench_6_60cm_scaf_214_117_86_FINAL	2840	0.333333	97.8453		Red_Borg_Corona_Mine_final	2840	0.335121	101.993		ROSE_SR-VP_0-2_FINAL	2840	0.284916	102.307		SRVP18_hole-7m-from-trench_1_80cm_scaf_35_ext_315-rev_6-w_terminal_repeats	2840	0.220994	87.9508
Brown_BROWN-SR-VP_26_10_2019_2_100cm_FINAL	2850	0.239892	63.7079		BLACK-SR-VP_26_10_2019_C_40cm_scaffold_23_FINAL_IR	2850	0.276353	90.2575		Green_Borg_SRVP_2020_100_cm_2_FINAL-FINAL	2850	0.356568	87.2245		LILAC_RifSed_csp1_19ft_2_test_LILAC_rev17_terminal_repeats-final	2850	0.377358	139.536		Ochre_SR-VP_26_10_2020_2_100CM_FINAL_FINAL	2850	0.267857	81.1335		ORANGE_SR-VP_26_10_2019_2_100cm_FINAL	2850	0.258856	74.1376		SRVP18_trench_6_60cm_scaf_214_117_86_FINAL	2850	0.339683	98.185		Red_Borg_Corona_Mine_final	2850	0.335135	102.328		ROSE_SR-VP_0-2_FINAL	2850	0.277311	102.584		SRVP18_hole-7m-from-trench_1_80cm_scaf_35_ext_315-rev_6-w_terminal_repeats	2850	0.230769	88.1815
Brown_BROWN-SR-VP_26_10_2019_2_100cm_FINAL	2860	0.228723	63.9366		BLACK-SR-VP_26_10_2019_C_40cm_scaffold_23_FINAL_IR	2860	0.272727	90.5302		Green_Borg_SRVP_2020_100_cm_2_FINAL-FINAL	2860	0.356757	87.5813		LILAC_RifSed_csp1_19ft_2_test_LILAC_rev17_terminal_repeats-final	2860	0.383648	139.919		Ochre_SR-VP_26_10_2020_2_100CM_FINAL_FINAL	2860	0.255255	81.3887		ORANGE_SR-VP_26_10_2019_2_100cm_FINAL	2860	0.261708	74.3993		SRVP18_trench_6_60cm_scaf_214_117_86_FINAL	2860	0.343949	98.5289		Red_Borg_Corona_Mine_final	2860	0.342318	102.671		ROSE_SR-VP_0-2_FINAL	2860	0.294118	102.878		SRVP18_hole-7m-from-trench_1_80cm_scaf_35_ext_315-rev_6-w_terminal_repeats	2860	0.226519	88.408
Brown_BROWN-SR-VP_26_10_2019_2_100cm_FINAL	2870	0.226667	64.1632		BLACK-SR-VP_26_10_2019_C_40cm_scaffold_23_FINAL_IR	2870	0.278409	90.8086		Green_Borg_SRVP_2020_100_cm_2_FINAL-FINAL	2870	0.353261	87.9345		LILAC_RifSed_csp1_19ft_2_test_LILAC_rev17_terminal_repeats-final	2870	0.38558	140.305		Ochre_SR-VP_26_10_2020_2_100CM_FINAL_FINAL	2870	0.255255	81.644		ORANGE_SR-VP_26_10_2019_2_100cm_FINAL	2870	0.271233	74.6705		SRVP18_trench_6_60cm_scaf_214_117_86_FINAL	2870	0.333333	98.8622		Red_Borg_Corona_Mine_final	2870	0.347826	103.019		ROSE_SR-VP_0-2_FINAL	2870	0.284507	103.163		SRVP18_hole-7m-from-trench_1_80cm_scaf_35_ext_315-rev_6-w_terminal_repeats	2870	0.22865	88.6367
Brown_BROWN-SR-VP_26_10_2019_2_100cm_FINAL	2880	0.22252	64.3858		BLACK-SR-VP_26_10_2019_C_40cm_scaffold_23_FINAL_IR	2880	0.28	91.0886		Green_Borg_SRVP_2020_100_cm_2_FINAL-FINAL	2880	0.351351	88.2859		LILAC_RifSed_csp1_19ft_2_test_LILAC_rev17_terminal_repeats-final	2880	0.377778	140.683		Ochre_SR-VP_26_10_2020_2_100CM_FINAL_FINAL	2880	0.257485	81.9015		ORANGE_SR-VP_26_10_2019_2_100cm_FINAL	2880	0.267218	74.9377		SRVP18_trench_6_60cm_scaf_214_117_86_FINAL	2880	0.346278	99.2085		Red_Borg_Corona_Mine_final	2880	0.344353	103.363		ROSE_SR-VP_0-2_FINAL	2880	0.275766	103.439		SRVP18_hole-7m-from-trench_1_80cm_scaf_35_ext_315-rev_6-w_terminal_repeats	2880	0.237569	88.8743
Brown_BROWN-SR-VP_26_10_2019_2_100cm_FINAL	2890	0.231183	64.6169		BLACK-SR-VP_26_10_2019_C_40cm_scaffold_23_FINAL_IR	2890	0.268012	91.3566		Green_Borg_SRVP_2020_100_cm_2_FINAL-FINAL	2890	0.353261	88.6391		LILAC_RifSed_csp1_19ft_2_test_LILAC_rev17_terminal_repeats-final	2890	0.365079	141.048		Ochre_SR-VP_26_10_2020_2_100CM_FINAL_FINAL	2890	0.257485	82.159		ORANGE_SR-VP_26_10_2019_2_100cm_FINAL	2890	0.272727	75.2105		SRVP18_trench_6_60cm_scaf_214_117_86_FINAL	2890	0.344051	99.5526		Red_Borg_Corona_Mine_final	2890	0.353591	103.717		ROSE_SR-VP_0-2_FINAL	2890	0.278873	103.718		SRVP18_hole-7m-from-trench_1_80cm_scaf_35_ext_315-rev_6-w_terminal_repeats	2890	0.218579	89.0928
Brown_BROWN-SR-VP_26_10_2019_2_100cm_FINAL	2900	0.231183	64.8481		BLACK-SR-VP_26_10_2019_C_40cm_scaffold_23_FINAL_IR	2900	0.261628	91.6183		Green_Borg_SRVP_2020_100_cm_2_FINAL-FINAL	2900	0.351499	88.9906		LILAC_RifSed_csp1_19ft_2_test_LILAC_rev17_terminal_repeats-final	2900	0.373418	141.421		Ochre_SR-VP_26_10_2020_2_100CM_FINAL_FINAL	2900	0.269461	82.4284		ORANGE_SR-VP_26_10_2019_2_100cm_FINAL	2900	0.276243	75.4867		SRVP18_trench_6_60cm_scaf_214_117_86_FINAL	2900	0.352564	99.9051		Red_Borg_Corona_Mine_final	2900	0.335165	104.052		ROSE_SR-VP_0-2_FINAL	2900	0.278409	103.996		SRVP18_hole-7m-from-trench_1_80cm_scaf_35_ext_315-rev_6-w_terminal_repeats	2900	0.217391	89.3102
Brown_BROWN-SR-VP_26_10_2019_2_100cm_FINAL	2910	0.216	65.0641		BLACK-SR-VP_26_10_2019_C_40cm_scaffold_23_FINAL_IR	2910	0.279539	91.8978		Green_Borg_SRVP_2020_100_cm_2_FINAL-FINAL	2910	0.362398	89.353		LILAC_RifSed_csp1_19ft_2_test_LILAC_rev17_terminal_repeats-final	2910	0.36875	141.79		Ochre_SR-VP_26_10_2020_2_100CM_FINAL_FINAL	2910	0.265672	82.6941		ORANGE_SR-VP_26_10_2019_2_100cm_FINAL	2910	0.272727	75.7594		SRVP18_trench_6_60cm_scaf_214_117_86_FINAL	2910	0.350318	100.255		Red_Borg_Corona_Mine_final	2910	0.331492	104.383		ROSE_SR-VP_0-2_FINAL	2910	0.286119	104.282		SRVP18_hole-7m-from-trench_1_80cm_scaf_35_ext_315-rev_6-w_terminal_repeats	2910	0.219512	89.5297
Brown_BROWN-SR-VP_26_10_2019_2_100cm_FINAL	2920	0.226667	65.2908		BLACK-SR-VP_26_10_2019_C_40cm_scaffold_23_FINAL_IR	2920	0.285303	92.1831		Green_Borg_SRVP_2020_100_cm_2_FINAL-FINAL	2920	0.349593	89.7026		LILAC_RifSed_csp1_19ft_2_test_LILAC_rev17_terminal_repeats-final	2920	0.364486	142.154		Ochre_SR-VP_26_10_2020_2_100CM_FINAL_FINAL	2920	0.281899	82.976		ORANGE_SR-VP_26_10_2019_2_100cm_FINAL	2920	0.258242	76.0177		SRVP18_trench_6_60cm_scaf_214_117_86_FINAL	2920	0.354633	100.61		Red_Borg_Corona_Mine_final	2920	0.333333	104.716		ROSE_SR-VP_0-2_FINAL	2920	0.276836	104.559		SRVP18_hole-7m-from-trench_1_80cm_scaf_35_ext_315-rev_6-w_terminal_repeats	2920	0.214286	89.744
Brown_BROWN-SR-VP_26_10_2019_2_100cm_FINAL	2930	0.214854	65.5056		BLACK-SR-VP_26_10_2019_C_40cm_scaffold_23_FINAL_IR	2930	0.281609	92.4647		Green_Borg_SRVP_2020_100_cm_2_FINAL-FINAL	2930	0.36413	90.0668		LILAC_RifSed_csp1_19ft_2_test_LILAC_rev17_terminal_repeats-final	2930	0.3625	142.517		Ochre_SR-VP_26_10_2020_2_100CM_FINAL_FINAL	2930	0.274854	83.2509		ORANGE_SR-VP_26_10_2019_2_100cm_FINAL	2930	0.267218	76.2849		SRVP18_trench_6_60cm_scaf_214_117_86_FINAL	2930	0.358974	100.969		Red_Borg_Corona_Mine_final	2930	0.348189	105.065		ROSE_SR-VP_0-2_FINAL	2930	0.259887	104.819		SRVP18_hole-7m-from-trench_1_80cm_scaf_35_ext_315-rev_6-w_terminal_repeats	2930	0.210959	89.955
Brown_BROWN-SR-VP_26_10_2019_2_100cm_FINAL	2940	0.212766	65.7184		BLACK-SR-VP_26_10_2019_C_40cm_scaffold_23_FINAL_IR	2940	0.277937	92.7426		Green_Borg_SRVP_2020_100_cm_2_FINAL-FINAL	2940	0.357143	90.4239		LILAC_RifSed_csp1_19ft_2_test_LILAC_rev17_terminal_repeats-final	2940	0.358255	142.875		Ochre_SR-VP_26_10_2020_2_100CM_FINAL_FINAL	2940	0.283237	83.5341		ORANGE_SR-VP_26_10_2019_2_100cm_FINAL	2940	0.26776	76.5526		SRVP18_trench_6_60cm_scaf_214_117_86_FINAL	2940	0.35873	101.328		Red_Borg_Corona_Mine_final	2940	0.344444	105.409		ROSE_SR-VP_0-2_FINAL	2940	0.265537	105.084		SRVP18_hole-7m-from-trench_1_80cm_scaf_35_ext_315-rev_6-w_terminal_repeats	2940	0.226158	90.1812
Brown_BROWN-SR-VP_26_10_2019_2_100cm_FINAL	2950	0.225464	65.9439		BLACK-SR-VP_26_10_2019_C_40cm_scaffold_23_FINAL_IR	2950	0.268571	93.0112		Green_Borg_SRVP_2020_100_cm_2_FINAL-FINAL	2950	0.344353	90.7683		LILAC_RifSed_csp1_19ft_2_test_LILAC_rev17_terminal_repeats-final	2950	0.35625	143.231		Ochre_SR-VP_26_10_2020_2_100CM_FINAL_FINAL	2950	0.285714	83.8198		ORANGE_SR-VP_26_10_2019_2_100cm_FINAL	2950	0.26776	76.8204		SRVP18_trench_6_60cm_scaf_214_117_86_FINAL	2950	0.352381	101.68		Red_Borg_Corona_Mine_final	2950	0.34626	105.755		ROSE_SR-VP_0-2_FINAL	2950	0.274788	105.359		SRVP18_hole-7m-from-trench_1_80cm_scaf_35_ext_315-rev_6-w_terminal_repeats	2950	0.227027	90.4082
Brown_BROWN-SR-VP_26_10_2019_2_100cm_FINAL	2960	0.232	66.1759		BLACK-SR-VP_26_10_2019_C_40cm_scaffold_23_FINAL_IR	2960	0.267045	93.2783		Green_Borg_SRVP_2020_100_cm_2_FINAL-FINAL	2960	0.335165	91.1034		LILAC_RifSed_csp1_19ft_2_test_LILAC_rev17_terminal_repeats-final	2960	0.360248	143.592		Ochre_SR-VP_26_10_2020_2_100CM_FINAL_FINAL	2960	0.278409	84.0982		ORANGE_SR-VP_26_10_2019_2_100cm_FINAL	2960	0.266304	77.0867		SRVP18_trench_6_60cm_scaf_214_117_86_FINAL	2960	0.358491	102.039		Red_Borg_Corona_Mine_final	2960	0.34072	106.096		ROSE_SR-VP_0-2_FINAL	2960	0.254237	105.613		SRVP18_hole-7m-from-trench_1_80cm_scaf_35_ext_315-rev_6-w_terminal_repeats	2960	0.219512	90.6277
Brown_BROWN-SR-VP_26_10_2019_2_100cm_FINAL	2970	0.230769	66.4066		BLACK-SR-VP_26_10_2019_C_40cm_scaffold_23_FINAL_IR	2970	0.269122	93.5474		Green_Borg_SRVP_2020_100_cm_2_FINAL-FINAL	2970	0.342541	91.446		LILAC_RifSed_csp1_19ft_2_test_LILAC_rev17_terminal_repeats-final	2970	0.360248	143.952		Ochre_SR-VP_26_10_2020_2_100CM_FINAL_FINAL	2970	0.284091	84.3823		ORANGE_SR-VP_26_10_2019_2_100cm_FINAL	2970	0.273224	77.3599		SRVP18_trench_6_60cm_scaf_214_117_86_FINAL	2970	0.375394	102.414		Red_Borg_Corona_Mine_final	2970	0.34072	106.437		ROSE_SR-VP_0-2_FINAL	2970	0.25779	105.871		SRVP18_hole-7m-from-trench_1_80cm_scaf_35_ext_315-rev_6-w_terminal_repeats	2970	0.205479	90.8332
Brown_BROWN-SR-VP_26_10_2019_2_100cm_FINAL	2980	0.232804	66.6395		BLACK-SR-VP_26_10_2019_C_40cm_scaffold_23_FINAL_IR	2980	0.261972	93.8093		Green_Borg_SRVP_2020_100_cm_2_FINAL-FINAL	2980	0.344444	91.7904		LILAC_RifSed_csp1_19ft_2_test_LILAC_rev17_terminal_repeats-final	2980	0.35625	144.308		Ochre_SR-VP_26_10_2020_2_100CM_FINAL_FINAL	2980	0.286119	84.6684		ORANGE_SR-VP_26_10_2019_2_100cm_FINAL	2980	0.278689	77.6386		SRVP18_trench_6_60cm_scaf_214_117_86_FINAL	2980	0.377358	102.791		Red_Borg_Corona_Mine_final	2980	0.340659	106.777		ROSE_SR-VP_0-2_FINAL	2980	0.252125	106.123		SRVP18_hole-7m-from-trench_1_80cm_scaf_35_ext_315-rev_6-w_terminal_repeats	2980	0.201087	91.0343
Brown_BROWN-SR-VP_26_10_2019_2_100cm_FINAL	2990	0.244681	66.8841		BLACK-SR-VP_26_10_2019_C_40cm_scaffold_23_FINAL_IR	2990	0.261972	94.0713		Green_Borg_SRVP_2020_100_cm_2_FINAL-FINAL	2990	0.337079	92.1275		LILAC_RifSed_csp1_19ft_2_test_LILAC_rev17_terminal_repeats-final	2990	0.358255	144.666		Ochre_SR-VP_26_10_2020_2_100CM_FINAL_FINAL	2990	0.282486	84.9509		ORANGE_SR-VP_26_10_2019_2_100cm_FINAL	2990	0.271233	77.9099		SRVP18_trench_6_60cm_scaf_214_117_86_FINAL	2990	0.366771	103.158		Red_Borg_Corona_Mine_final	2990	0.349862	107.127		ROSE_SR-VP_0-2_FINAL	2990	0.25779	106.381		SRVP18_hole-7m-from-trench_1_80cm_scaf_35_ext_315-rev_6-w_terminal_repeats	2990	0.216216	91.2505
Brown_BROWN-SR-VP_26_10_2019_2_100cm_FINAL	3000	0.244681	67.1288		BLACK-SR-VP_26_10_2019_C_40cm_scaffold_23_FINAL_IR	3000	0.273239	94.3446		Green_Borg_SRVP_2020_100_cm_2_FINAL-FINAL	3000	0.337047	92.4645		LILAC_RifSed_csp1_19ft_2_test_LILAC_rev17_terminal_repeats-final	3000	0.347826	145.014		Ochre_SR-VP_26_10_2020_2_100CM_FINAL_FINAL	3000	0.284507	85.2354		ORANGE_SR-VP_26_10_2019_2_100cm_FINAL	3000	0.282609	78.1925		SRVP18_trench_6_60cm_scaf_214_117_86_FINAL	3000	0.38125	103.539		Red_Borg_Corona_Mine_final	3000	0.355191	107.483		ROSE_SR-VP_0-2_FINAL	3000	0.253561	106.635		SRVP18_hole-7m-from-trench_1_80cm_scaf_35_ext_315-rev_6-w_terminal_repeats	3000	0.212766	91.4632
Brown_BROWN-SR-VP_26_10_2019_2_100cm_FINAL	3010	0.238606	67.3674		BLACK-SR-VP_26_10_2019_C_40cm_scaffold_23_FINAL_IR	3010	0.273239	94.6178		Green_Borg_SRVP_2020_100_cm_2_FINAL-FINAL	3010	0.333333	92.7979		LILAC_RifSed_csp1_19ft_2_test_LILAC_rev17_terminal_repeats-final	3010	0.358255	145.372		Ochre_SR-VP_26_10_2020_2_100CM_FINAL_FINAL	3010	0.278873	85.5143		ORANGE_SR-VP_26_10_2019_2_100cm_FINAL	3010	0.286486	78.479		SRVP18_trench_6_60cm_scaf_214_117_86_FINAL	3010	0.366771	103.906		Red_Borg_Corona_Mine_final	3010	0.355191	107.838		ROSE_SR-VP_0-2_FINAL	3010	0.240793	106.875		SRVP18_hole-7m-from-trench_1_80cm_scaf_35_ext_315-rev_6-w_terminal_repeats	3010	0.21164	91.6749
Brown_BROWN-SR-VP_26_10_2019_2_100cm_FINAL	3020	0.243968	67.6114		BLACK-SR-VP_26_10_2019_C_40cm_scaffold_23_FINAL_IR	3020	0.269663	94.8875		Green_Borg_SRVP_2020_100_cm_2_FINAL-FINAL	3020	0.333333	93.1312		LILAC_RifSed_csp1_19ft_2_test_LILAC_rev17_terminal_repeats-final	3020	0.36478	145.737		Ochre_SR-VP_26_10_2020_2_100CM_FINAL_FINAL	3020	0.280453	85.7948		ORANGE_SR-VP_26_10_2019_2_100cm_FINAL	3020	0.281501	78.7605		SRVP18_trench_6_60cm_scaf_214_117_86_FINAL	3020	0.372671	104.279		Red_Borg_Corona_Mine_final	3020	0.358696	108.196		ROSE_SR-VP_0-2_FINAL	3020	0.225989	107.101		SRVP18_hole-7m-from-trench_1_80cm_scaf_35_ext_315-rev_6-w_terminal_repeats	3020	0.204244	91.8791
Brown_BROWN-SR-VP_26_10_2019_2_100cm_FINAL	3030	0.250674	67.8621		BLACK-SR-VP_26_10_2019_C_40cm_scaffold_23_FINAL_IR	3030	0.264624	95.1521		Green_Borg_SRVP_2020_100_cm_2_FINAL-FINAL	3030	0.322222	93.4534		LILAC_RifSed_csp1_19ft_2_test_LILAC_rev17_terminal_repeats-final	3030	0.35443	146.092		Ochre_SR-VP_26_10_2020_2_100CM_FINAL_FINAL	3030	0.278873	86.0736		ORANGE_SR-VP_26_10_2019_2_100cm_FINAL	3030	0.294118	79.0546		SRVP18_trench_6_60cm_scaf_214_117_86_FINAL	3030	0.372308	104.651		Red_Borg_Corona_Mine_final	3030	0.351499	108.548		ROSE_SR-VP_0-2_FINAL	3030	0.227273	107.329		SRVP18_hole-7m-from-trench_1_80cm_scaf_35_ext_315-rev_6-w_terminal_repeats	3030	0.191489	92.0706
Brown_BROWN-SR-VP_26_10_2019_2_100cm_FINAL	3040	0.246612	68.1087		BLACK-SR-VP_26_10_2019_C_40cm_scaffold_23_FINAL_IR	3040	0.264624	95.4167		Green_Borg_SRVP_2020_100_cm_2_FINAL-FINAL	3040	0.324022	93.7774		LILAC_RifSed_csp1_19ft_2_test_LILAC_rev17_terminal_repeats-final	3040	0.354232	146.446		Ochre_SR-VP_26_10_2020_2_100CM_FINAL_FINAL	3040	0.284916	86.3585		ORANGE_SR-VP_26_10_2019_2_100cm_FINAL	3040	0.29443	79.349		SRVP18_trench_6_60cm_scaf_214_117_86_FINAL	3040	0.359756	105.011		Red_Borg_Corona_Mine_final	3040	0.355191	108.903		ROSE_SR-VP_0-2_FINAL	3040	0.227273	107.556		SRVP18_hole-7m-from-trench_1_80cm_scaf_35_ext_315-rev_6-w_terminal_repeats	3040	0.192513	92.2631
Brown_BROWN-SR-VP_26_10_2019_2_100cm_FINAL	3050	0.256065	68.3647		BLACK-SR-VP_26_10_2019_C_40cm_scaffold_23_FINAL_IR	3050	0.264624	95.6813		Green_Borg_SRVP_2020_100_cm_2_FINAL-FINAL	3050	0.331476	94.1089		LILAC_RifSed_csp1_19ft_2_test_LILAC_rev17_terminal_repeats-final	3050	0.35	146.796		Ochre_SR-VP_26_10_2020_2_100CM_FINAL_FINAL	3050	0.272222	86.6308		ORANGE_SR-VP_26_10_2019_2_100cm_FINAL	3050	0.292876	79.6419		SRVP18_trench_6_60cm_scaf_214_117_86_FINAL	3050	0.359756	105.371		Red_Borg_Corona_Mine_final	3050	0.344353	109.247		ROSE_SR-VP_0-2_FINAL	3050	0.213675	107.77		SRVP18_hole-7m-from-trench_1_80cm_scaf_35_ext_315-rev_6-w_terminal_repeats	3050	0.194667	92.4578
Brown_BROWN-SR-VP_26_10_2019_2_100cm_FINAL	3060	0.264305	68.629		BLACK-SR-VP_26_10_2019_C_40cm_scaffold_23_FINAL_IR	3060	0.263158	95.9445		Green_Borg_SRVP_2020_100_cm_2_FINAL-FINAL	3060	0.340659	94.4496		LILAC_RifSed_csp1_19ft_2_test_LILAC_rev17_terminal_repeats-final	3060	0.347962	147.144		Ochre_SR-VP_26_10_2020_2_100CM_FINAL_FINAL	3060	0.265193	86.896		ORANGE_SR-VP_26_10_2019_2_100cm_FINAL	3060	0.297587	79.9395		SRVP18_trench_6_60cm_scaf_214_117_86_FINAL	3060	0.365854	105.737		Red_Borg_Corona_Mine_final	3060	0.340659	109.588		ROSE_SR-VP_0-2_FINAL	3060	0.224719	107.994		SRVP18_hole-7m-from-trench_1_80cm_scaf_35_ext_315-rev_6-w_terminal_repeats	3060	0.195767	92.6536
Brown_BROWN-SR-VP_26_10_2019_2_100cm_FINAL	3070	0.262295	68.8913		BLACK-SR-VP_26_10_2019_C_40cm_scaffold_23_FINAL_IR	3070	0.275281	96.2198		Green_Borg_SRVP_2020_100_cm_2_FINAL-FINAL	3070	0.333333	94.7829		LILAC_RifSed_csp1_19ft_2_test_LILAC_rev17_terminal_repeats-final	3070	0.347962	147.492		Ochre_SR-VP_26_10_2020_2_100CM_FINAL_FINAL	3070	0.274238	87.1702		ORANGE_SR-VP_26_10_2019_2_100cm_FINAL	3070	0.297587	80.2371		SRVP18_trench_6_60cm_scaf_214_117_86_FINAL	3070	0.359517	106.096		Red_Borg_Corona_Mine_final	3070	0.336986	109.925		ROSE_SR-VP_0-2_FINAL	3070	0.215686	108.21		SRVP18_hole-7m-from-trench_1_80cm_scaf_35_ext_315-rev_6-w_terminal_repeats	3070	0.188329	92.8419
Brown_BROWN-SR-VP_26_10_2019_2_100cm_FINAL	3080	0.266304	69.1576		BLACK-SR-VP_26_10_2019_C_40cm_scaffold_23_FINAL_IR	3080	0.273743	96.4935		Green_Borg_SRVP_2020_100_cm_2_FINAL-FINAL	3080	0.327869	95.1108		LILAC_RifSed_csp1_19ft_2_test_LILAC_rev17_terminal_repeats-final	3080	0.3375	147.829		Ochre_SR-VP_26_10_2020_2_100CM_FINAL_FINAL	3080	0.270195	87.4404		ORANGE_SR-VP_26_10_2019_2_100cm_FINAL	3080	0.290667	80.5277		SRVP18_trench_6_60cm_scaf_214_117_86_FINAL	3080	0.355422	106.451		Red_Borg_Corona_Mine_final	3080	0.338798	110.264		ROSE_SR-VP_0-2_FINAL	3080	0.219101	108.429		SRVP18_hole-7m-from-trench_1_80cm_scaf_35_ext_315-rev_6-w_terminal_repeats	3080	0.187335	93.0292
Brown_BROWN-SR-VP_26_10_2019_2_100cm_FINAL	3090	0.260274	69.4179		BLACK-SR-VP_26_10_2019_C_40cm_scaffold_23_FINAL_IR	3090	0.268698	96.7622		Green_Borg_SRVP_2020_100_cm_2_FINAL-FINAL	3090	0.322404	95.4332		LILAC_RifSed_csp1_19ft_2_test_LILAC_rev17_terminal_repeats-final	3090	0.329154	148.158		Ochre_SR-VP_26_10_2020_2_100CM_FINAL_FINAL	3090	0.272727	87.7131		ORANGE_SR-VP_26_10_2019_2_100cm_FINAL	3090	0.280423	80.8081		SRVP18_trench_6_60cm_scaf_214_117_86_FINAL	3090	0.347432	106.799		Red_Borg_Corona_Mine_final	3090	0.331522	110.595		ROSE_SR-VP_0-2_FINAL	3090	0.214689	108.644		SRVP18_hole-7m-from-trench_1_80cm_scaf_35_ext_315-rev_6-w_terminal_repeats	3090	0.191601	93.2208
Brown_BROWN-SR-VP_26_10_2019_2_100cm_FINAL	3100	0.273713	69.6916		BLACK-SR-VP_26_10_2019_C_40cm_scaffold_23_FINAL_IR	3100	0.26257	97.0248		Green_Borg_SRVP_2020_100_cm_2_FINAL-FINAL	3100	0.318681	95.7519		LILAC_RifSed_csp1_19ft_2_test_LILAC_rev17_terminal_repeats-final	3100	0.325	148.483		Ochre_SR-VP_26_10_2020_2_100CM_FINAL_FINAL	3100	0.261708	87.9748		ORANGE_SR-VP_26_10_2019_2_100cm_FINAL	3100	0.280423	81.0886		SRVP18_trench_6_60cm_scaf_214_117_86_FINAL	3100	0.343373	107.142		Red_Borg_Corona_Mine_final	3100	0.32973	110.925		ROSE_SR-VP_0-2_FINAL	3100	0.219101	108.863		SRVP18_hole-7m-from-trench_1_80cm_scaf_35_ext_315-rev_6-w_terminal_repeats	3100	0.198953	93.4198
Brown_BROWN-SR-VP_26_10_2019_2_100cm_FINAL	3110	0.275204	69.9668		BLACK-SR-VP_26_10_2019_C_40cm_scaffold_23_FINAL_IR	3110	0.268156	97.2929		Green_Borg_SRVP_2020_100_cm_2_FINAL-FINAL	3110	0.32967	96.0815		LILAC_RifSed_csp1_19ft_2_test_LILAC_rev17_terminal_repeats-final	3110	0.314465	148.798		Ochre_SR-VP_26_10_2020_2_100CM_FINAL_FINAL	3110	0.250689	88.2255		ORANGE_SR-VP_26_10_2019_2_100cm_FINAL	3110	0.268421	81.357		SRVP18_trench_6_60cm_scaf_214_117_86_FINAL	3110	0.333333	107.476		Red_Borg_Corona_Mine_final	3110	0.324397	111.25		ROSE_SR-VP_0-2_FINAL	3110	0.219101	109.082		SRVP18_hole-7m-from-trench_1_80cm_scaf_35_ext_315-rev_6-w_terminal_repeats	3110	0.2	93.6198
Brown_BROWN-SR-VP_26_10_2019_2_100cm_FINAL	3120	0.288043	70.2549		BLACK-SR-VP_26_10_2019_C_40cm_scaffold_23_FINAL_IR	3120	0.259053	97.552		Green_Borg_SRVP_2020_100_cm_2_FINAL-FINAL	3120	0.333333	96.4149		LILAC_RifSed_csp1_19ft_2_test_LILAC_rev17_terminal_repeats-final	3120	0.327044	149.125		Ochre_SR-VP_26_10_2020_2_100CM_FINAL_FINAL	3120	0.256198	88.4817		ORANGE_SR-VP_26_10_2019_2_100cm_FINAL	3120	0.261214	81.6182		SRVP18_trench_6_60cm_scaf_214_117_86_FINAL	3120	0.325153	107.801		Red_Borg_Corona_Mine_final	3120	0.322667	111.572		ROSE_SR-VP_0-2_FINAL	3120	0.216667	109.299		SRVP18_hole-7m-from-trench_1_80cm_scaf_35_ext_315-rev_6-w_terminal_repeats	3120	0.209424	93.8292
Brown_BROWN-SR-VP_26_10_2019_2_100cm_FINAL	3130	0.289617	70.5445		BLACK-SR-VP_26_10_2019_C_40cm_scaffold_23_FINAL_IR	3130	0.25	97.802		Green_Borg_SRVP_2020_100_cm_2_FINAL-FINAL	3130	0.333333	96.7482		LILAC_RifSed_csp1_19ft_2_test_LILAC_rev17_terminal_repeats-final	3130	0.329073	149.454		Ochre_SR-VP_26_10_2020_2_100CM_FINAL_FINAL	3130	0.258242	88.74		ORANGE_SR-VP_26_10_2019_2_100cm_FINAL	3130	0.272251	81.8905		SRVP18_trench_6_60cm_scaf_214_117_86_FINAL	3130	0.319018	108.12		Red_Borg_Corona_Mine_final	3130	0.319149	111.891		ROSE_SR-VP_0-2_FINAL	3130	0.220994	109.52		SRVP18_hole-7m-from-trench_1_80cm_scaf_35_ext_315-rev_6-w_terminal_repeats	3130	0.206266	94.0355
Brown_BROWN-SR-VP_26_10_2019_2_100cm_FINAL	3140	0.279133	70.8236		BLACK-SR-VP_26_10_2019_C_40cm_scaffold_23_FINAL_IR	3140	0.246537	98.0485		Green_Borg_SRVP_2020_100_cm_2_FINAL-FINAL	3140	0.331461	97.0797		LILAC_RifSed_csp1_19ft_2_test_LILAC_rev17_terminal_repeats-final	3140	0.33119	149.785		Ochre_SR-VP_26_10_2020_2_100CM_FINAL_FINAL	3140	0.253406	88.9934		ORANGE_SR-VP_26_10_2019_2_100cm_FINAL	3140	0.28084	82.1713		SRVP18_trench_6_60cm_scaf_214_117_86_FINAL	3140	0.306502	108.426		Red_Borg_Corona_Mine_final	3140	0.322667	112.214		ROSE_SR-VP_0-2_FINAL	3140	0.225627	109.745		SRVP18_hole-7m-from-trench_1_80cm_scaf_35_ext_315-rev_6-w_terminal_repeats	3140	0.219638	94.2551
Brown_BROWN-SR-VP_26_10_2019_2_100cm_FINAL	3150	0.279133	71.1028		BLACK-SR-VP_26_10_2019_C_40cm_scaffold_23_FINAL_IR	3150	0.240997	98.2895		Green_Borg_SRVP_2020_100_cm_2_FINAL-FINAL	3150	0.333333	97.413		LILAC_RifSed_csp1_19ft_2_test_LILAC_rev17_terminal_repeats-final	3150	0.337621	150.123		Ochre_SR-VP_26_10_2020_2_100CM_FINAL_FINAL	3150	0.254795	89.2482		ORANGE_SR-VP_26_10_2019_2_100cm_FINAL	3150	0.273684	82.445		SRVP18_trench_6_60cm_scaf_214_117_86_FINAL	3150	0.304348	108.731		Red_Borg_Corona_Mine_final	3150	0.31746	112.532		ROSE_SR-VP_0-2_FINAL	3150	0.222222	109.967		SRVP18_hole-7m-from-trench_1_80cm_scaf_35_ext_315-rev_6-w_terminal_repeats	3150	0.219388	94.4745
Brown_BROWN-SR-VP_26_10_2019_2_100cm_FINAL	3160	0.273713	71.3765		BLACK-SR-VP_26_10_2019_C_40cm_scaffold_23_FINAL_IR	3160	0.235457	98.525		Green_Borg_SRVP_2020_100_cm_2_FINAL-FINAL	3160	0.329577	97.7426		LILAC_RifSed_csp1_19ft_2_test_LILAC_rev17_terminal_repeats-final	3160	0.320513	150.443		Ochre_SR-VP_26_10_2020_2_100CM_FINAL_FINAL	3160	0.260274	89.5084		ORANGE_SR-VP_26_10_2019_2_100cm_FINAL	3160	0.266491	82.7115		SRVP18_trench_6_60cm_scaf_214_117_86_FINAL	3160	0.30625	109.037		Red_Borg_Corona_Mine_final	3160	0.31746	112.849		ROSE_SR-VP_0-2_FINAL	3160	0.216667	110.184		SRVP18_hole-7m-from-trench_1_80cm_scaf_35_ext_315-rev_6-w_terminal_repeats	3160	0.212276	94.6868
Brown_BROWN-SR-VP_26_10_2019_2_100cm_FINAL	3170	0.264865	71.6413		BLACK-SR-VP_26_10_2019_C_40cm_scaffold_23_FINAL_IR	3170	0.233333	98.7583		Green_Borg_SRVP_2020_100_cm_2_FINAL-FINAL	3170	0.325779	98.0684		LILAC_RifSed_csp1_19ft_2_test_LILAC_rev17_terminal_repeats-final	3170	0.320635	150.764		Ochre_SR-VP_26_10_2020_2_100CM_FINAL_FINAL	3170	0.257453	89.7659		ORANGE_SR-VP_26_10_2019_2_100cm_FINAL	3170	0.275591	82.9871		SRVP18_trench_6_60cm_scaf_214_117_86_FINAL	3170	0.308411	109.345		Red_Borg_Corona_Mine_final	3170	0.31746	113.166		ROSE_SR-VP_0-2_FINAL	3170	0.214485	110.399		SRVP18_hole-7m-from-trench_1_80cm_scaf_35_ext_315-rev_6-w_terminal_repeats	3170	0.217391	94.9042
Brown_BROWN-SR-VP_26_10_2019_2_100cm_FINAL	3180	0.264865	71.9062		BLACK-SR-VP_26_10_2019_C_40cm_scaffold_23_FINAL_IR	3180	0.241758	99.0001		Green_Borg_SRVP_2020_100_cm_2_FINAL-FINAL	3180	0.327635	98.396		LILAC_RifSed_csp1_19ft_2_test_LILAC_rev17_terminal_repeats-final	3180	0.324921	151.089		Ochre_SR-VP_26_10_2020_2_100CM_FINAL_FINAL	3180	0.25	90.0159		ORANGE_SR-VP_26_10_2019_2_100cm_FINAL	3180	0.273684	83.2607		SRVP18_trench_6_60cm_scaf_214_117_86_FINAL	3180	0.314465	109.66		Red_Borg_Corona_Mine_final	3180	0.301837	113.468		ROSE_SR-VP_0-2_FINAL	3180	0.220994	110.62		SRVP18_hole-7m-from-trench_1_80cm_scaf_35_ext_315-rev_6-w_terminal_repeats	3180	0.219388	95.1236
Brown_BROWN-SR-VP_26_10_2019_2_100cm_FINAL	3190	0.273713	72.1799		BLACK-SR-VP_26_10_2019_C_40cm_scaffold_23_FINAL_IR	3190	0.239669	99.2397		Green_Borg_SRVP_2020_100_cm_2_FINAL-FINAL	3190	0.325779	98.7218		LILAC_RifSed_csp1_19ft_2_test_LILAC_rev17_terminal_repeats-final	3190	0.316614	151.405		Ochre_SR-VP_26_10_2020_2_100CM_FINAL_FINAL	3190	0.257453	90.2733		ORANGE_SR-VP_26_10_2019_2_100cm_FINAL	3190	0.273684	83.5344		SRVP18_trench_6_60cm_scaf_214_117_86_FINAL	3190	0.314465	109.974		Red_Borg_Corona_Mine_final	3190	0.3125	113.781		ROSE_SR-VP_0-2_FINAL	3190	0.208914	110.829		SRVP18_hole-7m-from-trench_1_80cm_scaf_35_ext_315-rev_6-w_terminal_repeats	3190	0.232737	95.3563
Brown_BROWN-SR-VP_26_10_2019_2_100cm_FINAL	3200	0.280654	72.4606		BLACK-SR-VP_26_10_2019_C_40cm_scaffold_23_FINAL_IR	3200	0.236264	99.476		Green_Borg_SRVP_2020_100_cm_2_FINAL-FINAL	3200	0.329577	99.0513		LILAC_RifSed_csp1_19ft_2_test_LILAC_rev17_terminal_repeats-final	3200	0.325	151.73		Ochre_SR-VP_26_10_2020_2_100CM_FINAL_FINAL	3200	0.265416	90.5387		ORANGE_SR-VP_26_10_2019_2_100cm_FINAL	3200	0.282723	83.8171		SRVP18_trench_6_60cm_scaf_214_117_86_FINAL	3200	0.325	110.299		Red_Borg_Corona_Mine_final	3200	0.310705	114.091		ROSE_SR-VP_0-2_FINAL	3200	0.208914	111.037		SRVP18_hole-7m-from-trench_1_80cm_scaf_35_ext_315-rev_6-w_terminal_repeats	3200	0.244216	95.6005
Brown_BROWN-SR-VP_26_10_2019_2_100cm_FINAL	3210	0.287293	72.7479		BLACK-SR-VP_26_10_2019_C_40cm_scaffold_23_FINAL_IR	3210	0.232877	99.7089		Green_Borg_SRVP_2020_100_cm_2_FINAL-FINAL	3210	0.333333	99.3847		LILAC_RifSed_csp1_19ft_2_test_LILAC_rev17_terminal_repeats-final	3210	0.335404	152.066		Ochre_SR-VP_26_10_2020_2_100CM_FINAL_FINAL	3210	0.262032	90.8008		ORANGE_SR-VP_26_10_2019_2_100cm_FINAL	3210	0.277922	84.0951		SRVP18_trench_6_60cm_scaf_214_117_86_FINAL	3210	0.327044	110.626		Red_Borg_Corona_Mine_final	3210	0.305483	114.397		ROSE_SR-VP_0-2_FINAL	3210	0.218837	111.256		SRVP18_hole-7m-from-trench_1_80cm_scaf_35_ext_315-rev_6-w_terminal_repeats	3210	0.246154	95.8467
Brown_BROWN-SR-VP_26_10_2019_2_100cm_FINAL	3220	0.288515	73.0364		BLACK-SR-VP_26_10_2019_C_40cm_scaffold_23_FINAL_IR	3220	0.23416	99.943		Green_Borg_SRVP_2020_100_cm_2_FINAL-FINAL	3220	0.33711	99.7218		LILAC_RifSed_csp1_19ft_2_test_LILAC_rev17_terminal_repeats-final	3220	0.337461	152.403		Ochre_SR-VP_26_10_2020_2_100CM_FINAL_FINAL	3220	0.258667	91.0594		ORANGE_SR-VP_26_10_2019_2_100cm_FINAL	3220	0.278351	84.3734		SRVP18_trench_6_60cm_scaf_214_117_86_FINAL	3220	0.339623	110.966		Red_Borg_Corona_Mine_final	3220	0.307292	114.704		ROSE_SR-VP_0-2_FINAL	3220	0.210959	111.467		SRVP18_hole-7m-from-trench_1_80cm_scaf_35_ext_315-rev_6-w_terminal_repeats	3220	0.237852	96.0845
Brown_BROWN-SR-VP_26_10_2019_2_100cm_FINAL	3230	0.292135	73.3285		BLACK-SR-VP_26_10_2019_C_40cm_scaffold_23_FINAL_IR	3230	0.237057	100.18		Green_Borg_SRVP_2020_100_cm_2_FINAL-FINAL	3230	0.337143	100.059		LILAC_RifSed_csp1_19ft_2_test_LILAC_rev17_terminal_repeats-final	3230	0.337423	152.741		Ochre_SR-VP_26_10_2020_2_100CM_FINAL_FINAL	3230	0.260638	91.3201		ORANGE_SR-VP_26_10_2019_2_100cm_FINAL	3230	0.270833	84.6443		SRVP18_trench_6_60cm_scaf_214_117_86_FINAL	3230	0.341772	111.308		Red_Borg_Corona_Mine_final	3230	0.287958	114.992		ROSE_SR-VP_0-2_FINAL	3230	0.220994	111.688		SRVP18_hole-7m-from-trench_1_80cm_scaf_35_ext_315-rev_6-w_terminal_repeats	3230	0.245478	96.33
Brown_BROWN-SR-VP_26_10_2019_2_100cm_FINAL	3240	0.301408	73.6299		BLACK-SR-VP_26_10_2019_C_40cm_scaffold_23_FINAL_IR	3240	0.241758	100.422		Green_Borg_SRVP_2020_100_cm_2_FINAL-FINAL	3240	0.335244	100.394		LILAC_RifSed_csp1_19ft_2_test_LILAC_rev17_terminal_repeats-final	3240	0.331269	153.072		Ochre_SR-VP_26_10_2020_2_100CM_FINAL_FINAL	3240	0.26738	91.5875		ORANGE_SR-VP_26_10_2019_2_100cm_FINAL	3240	0.272251	84.9165		SRVP18_trench_6_60cm_scaf_214_117_86_FINAL	3240	0.343949	111.652		Red_Borg_Corona_Mine_final	3240	0.3	115.292		ROSE_SR-VP_0-2_FINAL	3240	0.21978	111.908		SRVP18_hole-7m-from-trench_1_80cm_scaf_35_ext_315-rev_6-w_terminal_repeats	3240	0.243523	96.5735
Brown_BROWN-SR-VP_26_10_2019_2_100cm_FINAL	3250	0.291785	73.9217		BLACK-SR-VP_26_10_2019_C_40cm_scaffold_23_FINAL_IR	3250	0.240437	100.662		Green_Borg_SRVP_2020_100_cm_2_FINAL-FINAL	3250	0.32948	100.724		LILAC_RifSed_csp1_19ft_2_test_LILAC_rev17_terminal_repeats-final	3250	0.323171	153.395		Ochre_SR-VP_26_10_2020_2_100CM_FINAL_FINAL	3250	0.260054	91.8475		ORANGE_SR-VP_26_10_2019_2_100cm_FINAL	3250	0.284595	85.2011		SRVP18_trench_6_60cm_scaf_214_117_86_FINAL	3250	0.341853	111.993		Red_Borg_Corona_Mine_final	3250	0.294737	115.587		ROSE_SR-VP_0-2_FINAL	3250	0.20436	112.112		SRVP18_hole-7m-from-trench_1_80cm_scaf_35_ext_315-rev_6-w_terminal_repeats	3250	0.229167	96.8027
Brown_BROWN-SR-VP_26_10_2019_2_100cm_FINAL	3260	0.299145	74.2209		BLACK-SR-VP_26_10_2019_C_40cm_scaffold_23_FINAL_IR	3260	0.232432	100.895		Green_Borg_SRVP_2020_100_cm_2_FINAL-FINAL	3260	0.321839	101.045		LILAC_RifSed_csp1_19ft_2_test_LILAC_rev17_terminal_repeats-final	3260	0.313253	153.708		Ochre_SR-VP_26_10_2020_2_100CM_FINAL_FINAL	3260	0.254692	92.1022		ORANGE_SR-VP_26_10_2019_2_100cm_FINAL	3260	0.295039	85.4961		SRVP18_trench_6_60cm_scaf_214_117_86_FINAL	3260	0.341935	112.335		Red_Borg_Corona_Mine_final	3260	0.294737	115.882		ROSE_SR-VP_0-2_FINAL	3260	0.205405	112.318		SRVP18_hole-7m-from-trench_1_80cm_scaf_35_ext_315-rev_6-w_terminal_repeats	3260	0.224274	97.027
Brown_BROWN-SR-VP_26_10_2019_2_100cm_FINAL	3270	0.293103	74.514		BLACK-SR-VP_26_10_2019_C_40cm_scaffold_23_FINAL_IR	3270	0.224599	101.119		Green_Borg_SRVP_2020_100_cm_2_FINAL-FINAL	3270	0.314121	101.36		LILAC_RifSed_csp1_19ft_2_test_LILAC_rev17_terminal_repeats-final	3270	0.309091	154.018		Ochre_SR-VP_26_10_2020_2_100CM_FINAL_FINAL	3270	0.246612	92.3488		ORANGE_SR-VP_26_10_2019_2_100cm_FINAL	3270	0.301837	85.798		SRVP18_trench_6_60cm_scaf_214_117_86_FINAL	3270	0.333333	112.669		Red_Borg_Corona_Mine_final	3270	0.312169	116.194		ROSE_SR-VP_0-2_FINAL	3270	0.208672	112.526		SRVP18_hole-7m-from-trench_1_80cm_scaf_35_ext_315-rev_6-w_terminal_repeats	3270	0.232804	97.2598
Brown_BROWN-SR-VP_26_10_2019_2_100cm_FINAL	3280	0.296512	74.8105		BLACK-SR-VP_26_10_2019_C_40cm_scaffold_23_FINAL_IR	3280	0.226667	101.346		Green_Borg_SRVP_2020_100_cm_2_FINAL-FINAL	3280	0.311953	101.672		LILAC_RifSed_csp1_19ft_2_test_LILAC_rev17_terminal_repeats-final	3280	0.309091	154.327		Ochre_SR-VP_26_10_2020_2_100CM_FINAL_FINAL	3280	0.242507	92.5913		ORANGE_SR-VP_26_10_2019_2_100cm_FINAL	3280	0.310526	86.1085		SRVP18_trench_6_60cm_scaf_214_117_86_FINAL	3280	0.335484	113.004		Red_Borg_Corona_Mine_final	3280	0.308707	116.503		ROSE_SR-VP_0-2_FINAL	3280	0.196721	112.723		SRVP18_hole-7m-from-trench_1_80cm_scaf_35_ext_315-rev_6-w_terminal_repeats	3280	0.239362	97.4991
Brown_BROWN-SR-VP_26_10_2019_2_100cm_FINAL	3290	0.294461	75.1049		BLACK-SR-VP_26_10_2019_C_40cm_scaffold_23_FINAL_IR	3290	0.223404	101.569		Green_Borg_SRVP_2020_100_cm_2_FINAL-FINAL	3290	0.311765	101.983		LILAC_RifSed_csp1_19ft_2_test_LILAC_rev17_terminal_repeats-final	3290	0.303303	154.63		Ochre_SR-VP_26_10_2020_2_100CM_FINAL_FINAL	3290	0.244565	92.8359		ORANGE_SR-VP_26_10_2019_2_100cm_FINAL	3290	0.301587	86.4101		SRVP18_trench_6_60cm_scaf_214_117_86_FINAL	3290	0.322581	113.327		Red_Borg_Corona_Mine_final	3290	0.310526	116.813		ROSE_SR-VP_0-2_FINAL	3290	0.201087	112.924		SRVP18_hole-7m-from-trench_1_80cm_scaf_35_ext_315-rev_6-w_terminal_repeats	3290	0.245989	97.7451
Brown_BROWN-SR-VP_26_10_2019_2_100cm_FINAL	3300	0.304094	75.409		BLACK-SR-VP_26_10_2019_C_40cm_scaffold_23_FINAL_IR	3300	0.218085	101.787		Green_Borg_SRVP_2020_100_cm_2_FINAL-FINAL	3300	0.321534	102.305		LILAC_RifSed_csp1_19ft_2_test_LILAC_rev17_terminal_repeats-final	3300	0.309524	154.939		Ochre_SR-VP_26_10_2020_2_100CM_FINAL_FINAL	3300	0.255435	93.0913		ORANGE_SR-VP_26_10_2019_2_100cm_FINAL	3300	0.292876	86.703		SRVP18_trench_6_60cm_scaf_214_117_86_FINAL	3300	0.329032	113.656		Red_Borg_Corona_Mine_final	3300	0.317585	117.131		ROSE_SR-VP_0-2_FINAL	3300	0.207547	113.132		SRVP18_hole-7m-from-trench_1_80cm_scaf_35_ext_315-rev_6-w_terminal_repeats	3300	0.235294	97.9804
Brown_BROWN-SR-VP_26_10_2019_2_100cm_FINAL	3310	0.296188	75.7052		BLACK-SR-VP_26_10_2019_C_40cm_scaffold_23_FINAL_IR	3310	0.229551	102.017		Green_Borg_SRVP_2020_100_cm_2_FINAL-FINAL	3310	0.319527	102.624		LILAC_RifSed_csp1_19ft_2_test_LILAC_rev17_terminal_repeats-final	3310	0.307692	155.247		Ochre_SR-VP_26_10_2020_2_100CM_FINAL_FINAL	3310	0.26087	93.3522		ORANGE_SR-VP_26_10_2019_2_100cm_FINAL	3310	0.289817	86.9928		SRVP18_trench_6_60cm_scaf_214_117_86_FINAL	3310	0.324675	113.981		Red_Borg_Corona_Mine_final	3310	0.328084	117.459		ROSE_SR-VP_0-2_FINAL	3310	0.212938	113.345		SRVP18_hole-7m-from-trench_1_80cm_scaf_35_ext_315-rev_6-w_terminal_repeats	3310	0.221622	98.202
Brown_BROWN-SR-VP_26_10_2019_2_100cm_FINAL	3320	0.294118	75.9993		BLACK-SR-VP_26_10_2019_C_40cm_scaffold_23_FINAL_IR	3320	0.221053	102.238		Green_Borg_SRVP_2020_100_cm_2_FINAL-FINAL	3320	0.317507	102.942		LILAC_RifSed_csp1_19ft_2_test_LILAC_rev17_terminal_repeats-final	3320	0.313609	155.561		Ochre_SR-VP_26_10_2020_2_100CM_FINAL_FINAL	3320	0.252033	93.6042		ORANGE_SR-VP_26_10_2019_2_100cm_FINAL	3320	0.293194	87.286		SRVP18_trench_6_60cm_scaf_214_117_86_FINAL	3320	0.320513	114.301		Red_Borg_Corona_Mine_final	3320	0.333333	117.792		ROSE_SR-VP_0-2_FINAL	3320	0.205405	113.55		SRVP18_hole-7m-from-trench_1_80cm_scaf_35_ext_315-rev_6-w_terminal_repeats	3320	0.231608	98.4336
Brown_BROWN-SR-VP_26_10_2019_2_100cm_FINAL	3330	0.300292	76.2996		BLACK-SR-VP_26_10_2019_C_40cm_scaffold_23_FINAL_IR	3330	0.226316	102.464		Green_Borg_SRVP_2020_100_cm_2_FINAL-FINAL	3330	0.331343	103.273		LILAC_RifSed_csp1_19ft_2_test_LILAC_rev17_terminal_repeats-final	3330	0.319527	155.88		Ochre_SR-VP_26_10_2020_2_100CM_FINAL_FINAL	3330	0.252688	93.8569		ORANGE_SR-VP_26_10_2019_2_100cm_FINAL	3330	0.287599	87.5736		SRVP18_trench_6_60cm_scaf_214_117_86_FINAL	3330	0.324841	114.626		Red_Borg_Corona_Mine_final	3330	0.340314	118.132		ROSE_SR-VP_0-2_FINAL	3330	0.194595	113.745		SRVP18_hole-7m-from-trench_1_80cm_scaf_35_ext_315-rev_6-w_terminal_repeats	3330	0.238356	98.672
Brown_BROWN-SR-VP_26_10_2019_2_100cm_FINAL	3340	0.294461	76.5941		BLACK-SR-VP_26_10_2019_C_40cm_scaffold_23_FINAL_IR	3340	0.224274	102.689		Green_Borg_SRVP_2020_100_cm_2_FINAL-FINAL	3340	0.323353	103.597		LILAC_RifSed_csp1_19ft_2_test_LILAC_rev17_terminal_repeats-final	3340	0.317784	156.198		Ochre_SR-VP_26_10_2020_2_100CM_FINAL_FINAL	3340	0.253333	94.1103		ORANGE_SR-VP_26_10_2019_2_100cm_FINAL	3340	0.284211	87.8578		SRVP18_trench_6_60cm_scaf_214_117_86_FINAL	3340	0.344051	114.97		Red_Borg_Corona_Mine_final	3340	0.336842	118.469		ROSE_SR-VP_0-2_FINAL	3340	0.19571	113.94		SRVP18_hole-7m-from-trench_1_80cm_scaf_35_ext_315-rev_6-w_terminal_repeats	3340	0.232877	98.9049
Brown_BROWN-SR-VP_26_10_2019_2_100cm_FINAL	3350	0.290698	76.8848		BLACK-SR-VP_26_10_2019_C_40cm_scaffold_23_FINAL_IR	3350	0.222222	102.911		Green_Borg_SRVP_2020_100_cm_2_FINAL-FINAL	3350	0.313433	103.91		LILAC_RifSed_csp1_19ft_2_test_LILAC_rev17_terminal_repeats-final	3350	0.325513	156.524		Ochre_SR-VP_26_10_2020_2_100CM_FINAL_FINAL	3350	0.258065	94.3683		ORANGE_SR-VP_26_10_2019_2_100cm_FINAL	3350	0.286089	88.1439		SRVP18_trench_6_60cm_scaf_214_117_86_FINAL	3350	0.346154	115.316		Red_Borg_Corona_Mine_final	3350	0.34748	118.817		ROSE_SR-VP_0-2_FINAL	3350	0.209549	114.15		SRVP18_hole-7m-from-trench_1_80cm_scaf_35_ext_315-rev_6-w_terminal_repeats	3350	0.234973	99.1398
Brown_BROWN-SR-VP_26_10_2019_2_100cm_FINAL	3360	0.311765	77.1965		BLACK-SR-VP_26_10_2019_C_40cm_scaffold_23_FINAL_IR	3360	0.214854	103.126		Green_Borg_SRVP_2020_100_cm_2_FINAL-FINAL	3360	0.319403	104.229		LILAC_RifSed_csp1_19ft_2_test_LILAC_rev17_terminal_repeats-final	3360	0.331395	156.855		Ochre_SR-VP_26_10_2020_2_100CM_FINAL_FINAL	3360	0.253333	94.6217		ORANGE_SR-VP_26_10_2019_2_100cm_FINAL	3360	0.286089	88.43		SRVP18_trench_6_60cm_scaf_214_117_86_FINAL	3360	0.346154	115.662		Red_Borg_Corona_Mine_final	3360	0.343832	119.161		ROSE_SR-VP_0-2_FINAL	3360	0.2021	114.352		SRVP18_hole-7m-from-trench_1_80cm_scaf_35_ext_315-rev_6-w_terminal_repeats	3360	0.229508	99.3693
Brown_BROWN-SR-VP_26_10_2019_2_100cm_FINAL	3370	0.315634	77.5122		BLACK-SR-VP_26_10_2019_C_40cm_scaffold_23_FINAL_IR	3370	0.220159	103.346		Green_Borg_SRVP_2020_100_cm_2_FINAL-FINAL	3370	0.305638	104.535		LILAC_RifSed_csp1_19ft_2_test_LILAC_rev17_terminal_repeats-final	3370	0.341108	157.196		Ochre_SR-VP_26_10_2020_2_100CM_FINAL_FINAL	3370	0.262032	94.8837		ORANGE_SR-VP_26_10_2019_2_100cm_FINAL	3370	0.292876	88.7228		SRVP18_trench_6_60cm_scaf_214_117_86_FINAL	3370	0.343949	116.006		Red_Borg_Corona_Mine_final	3370	0.349081	119.51		ROSE_SR-VP_0-2_FINAL	3370	0.205263	114.557		SRVP18_hole-7m-from-trench_1_80cm_scaf_35_ext_315-rev_6-w_terminal_repeats	3370	0.239669	99.609
Brown_BROWN-SR-VP_26_10_2019_2_100cm_FINAL	3380	0.319527	77.8317		BLACK-SR-VP_26_10_2019_C_40cm_scaffold_23_FINAL_IR	3380	0.221053	103.567		Green_Borg_SRVP_2020_100_cm_2_FINAL-FINAL	3380	0.303571	104.839		LILAC_RifSed_csp1_19ft_2_test_LILAC_rev17_terminal_repeats-final	3380	0.339181	157.535		Ochre_SR-VP_26_10_2020_2_100CM_FINAL_FINAL	3380	0.261456	95.1451		ORANGE_SR-VP_26_10_2019_2_100cm_FINAL	3380	0.280423	89.0033		SRVP18_trench_6_60cm_scaf_214_117_86_FINAL	3380	0.339683	116.346		Red_Borg_Corona_Mine_final	3380	0.336842	119.846		ROSE_SR-VP_0-2_FINAL	3380	0.197889	114.755		SRVP18_hole-7m-from-trench_1_80cm_scaf_35_ext_315-rev_6-w_terminal_repeats	3380	0.237569	99.8466
Brown_BROWN-SR-VP_26_10_2019_2_100cm_FINAL	3390	0.315476	78.1472		BLACK-SR-VP_26_10_2019_C_40cm_scaffold_23_FINAL_IR	3390	0.221053	103.788		Green_Borg_SRVP_2020_100_cm_2_FINAL-FINAL	3390	0.311377	105.15		LILAC_RifSed_csp1_19ft_2_test_LILAC_rev17_terminal_repeats-final	3390	0.341108	157.876		Ochre_SR-VP_26_10_2020_2_100CM_FINAL_FINAL	3390	0.252688	95.3978		ORANGE_SR-VP_26_10_2019_2_100cm_FINAL	3390	0.271277	89.2745		SRVP18_trench_6_60cm_scaf_214_117_86_FINAL	3390	0.341772	116.688		Red_Borg_Corona_Mine_final	3390	0.335079	120.182		ROSE_SR-VP_0-2_FINAL	3390	0.197889	114.953		SRVP18_hole-7m-from-trench_1_80cm_scaf_35_ext_315-rev_6-w_terminal_repeats	3390	0.247253	100.094
Brown_BROWN-SR-VP_26_10_2019_2_100cm_FINAL	3400	0.313253	78.4604		BLACK-SR-VP_26_10_2019_C_40cm_scaffold_23_FINAL_IR	3400	0.219895	104.008		Green_Borg_SRVP_2020_100_cm_2_FINAL-FINAL	3400	0.315315	105.465		LILAC_RifSed_csp1_19ft_2_test_LILAC_rev17_terminal_repeats-final	3400	0.333333	158.21		Ochre_SR-VP_26_10_2020_2_100CM_FINAL_FINAL	3400	0.252688	95.6505		ORANGE_SR-VP_26_10_2019_2_100cm_FINAL	3400	0.26738	89.5419		SRVP18_trench_6_60cm_scaf_214_117_86_FINAL	3400	0.339683	117.027		Red_Borg_Corona_Mine_final	3400	0.331593	120.513		ROSE_SR-VP_0-2_FINAL	3400	0.193634	115.147		SRVP18_hole-7m-from-trench_1_80cm_scaf_35_ext_315-rev_6-w_terminal_repeats	3400	0.246537	100.34
Brown_BROWN-SR-VP_26_10_2019_2_100cm_FINAL	3410	0.321212	78.7816		BLACK-SR-VP_26_10_2019_C_40cm_scaffold_23_FINAL_IR	3410	0.215789	104.224		Green_Borg_SRVP_2020_100_cm_2_FINAL-FINAL	3410	0.325373	105.791		LILAC_RifSed_csp1_19ft_2_test_LILAC_rev17_terminal_repeats-final	3410	0.325581	158.535		Ochre_SR-VP_26_10_2020_2_100CM_FINAL_FINAL	3410	0.254692	95.9052		ORANGE_SR-VP_26_10_2019_2_100cm_FINAL	3410	0.275676	89.8176		SRVP18_trench_6_60cm_scaf_214_117_86_FINAL	3410	0.339744	117.367		Red_Borg_Corona_Mine_final	3410	0.340314	120.853		ROSE_SR-VP_0-2_FINAL	3410	0.194737	115.342		SRVP18_hole-7m-from-trench_1_80cm_scaf_35_ext_315-rev_6-w_terminal_repeats	3410	0.252078	100.592
Brown_BROWN-SR-VP_26_10_2019_2_100cm_FINAL	3420	0.311178	79.0928		BLACK-SR-VP_26_10_2019_C_40cm_scaffold_23_FINAL_IR	3420	0.222222	104.446		Green_Borg_SRVP_2020_100_cm_2_FINAL-FINAL	3420	0.327381	106.118		LILAC_RifSed_csp1_19ft_2_test_LILAC_rev17_terminal_repeats-final	3420	0.329412	158.865		Ochre_SR-VP_26_10_2020_2_100CM_FINAL_FINAL	3420	0.252688	96.1579		ORANGE_SR-VP_26_10_2019_2_100cm_FINAL	3420	0.281081	90.0987		SRVP18_trench_6_60cm_scaf_214_117_86_FINAL	3420	0.343849	117.711		Red_Borg_Corona_Mine_final	3420	0.340314	121.194		ROSE_SR-VP_0-2_FINAL	3420	0.19685	115.538		SRVP18_hole-7m-from-trench_1_80cm_scaf_35_ext_315-rev_6-w_terminal_repeats	3420	0.257618	100.85
Brown_BROWN-SR-VP_26_10_2019_2_100cm_FINAL	3430	0.311178	79.404		BLACK-SR-VP_26_10_2019_C_40cm_scaffold_23_FINAL_IR	3430	0.230769	104.677		Green_Borg_SRVP_2020_100_cm_2_FINAL-FINAL	3430	0.321429	106.44		LILAC_RifSed_csp1_19ft_2_test_LILAC_rev17_terminal_repeats-final	3430	0.331361	159.196		Ochre_SR-VP_26_10_2020_2_100CM_FINAL_FINAL	3430	0.247312	96.4052		ORANGE_SR-VP_26_10_2019_2_100cm_FINAL	3430	0.286486	90.3852		SRVP18_trench_6_60cm_scaf_214_117_86_FINAL	3430	0.339683	118.051		Red_Borg_Corona_Mine_final	3430	0.347368	121.541		ROSE_SR-VP_0-2_FINAL	3430	0.186352	115.725		SRVP18_hole-7m-from-trench_1_80cm_scaf_35_ext_315-rev_6-w_terminal_repeats	3430	0.240997	101.091
Brown_BROWN-SR-VP_26_10_2019_2_100cm_FINAL	3440	0.307229	79.7112		BLACK-SR-VP_26_10_2019_C_40cm_scaffold_23_FINAL_IR	3440	0.234043	104.911		Green_Borg_SRVP_2020_100_cm_2_FINAL-FINAL	3440	0.323529	106.763		LILAC_RifSed_csp1_19ft_2_test_LILAC_rev17_terminal_repeats-final	3440	0.337278	159.533		Ochre_SR-VP_26_10_2020_2_100CM_FINAL_FINAL	3440	0.252688	96.6579		ORANGE_SR-VP_26_10_2019_2_100cm_FINAL	3440	0.276139	90.6613		SRVP18_trench_6_60cm_scaf_214_117_86_FINAL	3440	0.339623	118.39		Red_Borg_Corona_Mine_final	3440	0.350923	121.892		ROSE_SR-VP_0-2_FINAL	3440	0.18961	115.914		SRVP18_hole-7m-from-trench_1_80cm_scaf_35_ext_315-rev_6-w_terminal_repeats	3440	0.239669	101.331
Brown_BROWN-SR-VP_26_10_2019_2_100cm_FINAL	3450	0.300912	80.0121		BLACK-SR-VP_26_10_2019_C_40cm_scaffold_23_FINAL_IR	3450	0.239362	105.15		Green_Borg_SRVP_2020_100_cm_2_FINAL-FINAL	3450	0.325513	107.089		LILAC_RifSed_csp1_19ft_2_test_LILAC_rev17_terminal_repeats-final	3450	0.327434	159.861		Ochre_SR-VP_26_10_2020_2_100CM_FINAL_FINAL	3450	0.247312	96.9052		ORANGE_SR-VP_26_10_2019_2_100cm_FINAL	3450	0.272727	90.934		SRVP18_trench_6_60cm_scaf_214_117_86_FINAL	3450	0.335423	118.726		Red_Borg_Corona_Mine_final	3450	0.354497	122.247		ROSE_SR-VP_0-2_FINAL	3450	0.195822	116.11		SRVP18_hole-7m-from-trench_1_80cm_scaf_35_ext_315-rev_6-w_terminal_repeats	3450	0.241758	101.572
Brown_BROWN-SR-VP_26_10_2019_2_100cm_FINAL	3460	0.290909	80.303		BLACK-SR-VP_26_10_2019_C_40cm_scaffold_23_FINAL_IR	3460	0.241379	105.391		Green_Borg_SRVP_2020_100_cm_2_FINAL-FINAL	3460	0.319648	107.408		LILAC_RifSed_csp1_19ft_2_test_LILAC_rev17_terminal_repeats-final	3460	0.321637	160.182		Ochre_SR-VP_26_10_2020_2_100CM_FINAL_FINAL	3460	0.24933	97.1545		ORANGE_SR-VP_26_10_2019_2_100cm_FINAL	3460	0.269333	91.2034		SRVP18_trench_6_60cm_scaf_214_117_86_FINAL	3460	0.3375	119.063		Red_Borg_Corona_Mine_final	3460	0.356021	122.603		ROSE_SR-VP_0-2_FINAL	3460	0.202073	116.312		SRVP18_hole-7m-from-trench_1_80cm_scaf_35_ext_315-rev_6-w_terminal_repeats	3460	0.234973	101.807
Brown_BROWN-SR-VP_26_10_2019_2_100cm_FINAL	3470	0.288754	80.5918		BLACK-SR-VP_26_10_2019_C_40cm_scaffold_23_FINAL_IR	3470	0.233244	105.625		Green_Borg_SRVP_2020_100_cm_2_FINAL-FINAL	3470	0.327485	107.736		LILAC_RifSed_csp1_19ft_2_test_LILAC_rev17_terminal_repeats-final	3470	0.327485	160.51		Ochre_SR-VP_26_10_2020_2_100CM_FINAL_FINAL	3470	0.242667	97.3972		ORANGE_SR-VP_26_10_2019_2_100cm_FINAL	3470	0.26738	91.4707		SRVP18_trench_6_60cm_scaf_214_117_86_FINAL	3470	0.333333	119.396		Red_Borg_Corona_Mine_final	3470	0.350785	122.953		ROSE_SR-VP_0-2_FINAL	3470	0.212435	116.525		SRVP18_hole-7m-from-trench_1_80cm_scaf_35_ext_315-rev_6-w_terminal_repeats	3470	0.245902	102.053
Brown_BROWN-SR-VP_26_10_2019_2_100cm_FINAL	3480	0.284848	80.8767		BLACK-SR-VP_26_10_2019_C_40cm_scaffold_23_FINAL_IR	3480	0.229947	105.855		Green_Borg_SRVP_2020_100_cm_2_FINAL-FINAL	3480	0.329412	108.065		LILAC_RifSed_csp1_19ft_2_test_LILAC_rev17_terminal_repeats-final	3480	0.325648	160.836		Ochre_SR-VP_26_10_2020_2_100CM_FINAL_FINAL	3480	0.25	97.6472		ORANGE_SR-VP_26_10_2019_2_100cm_FINAL	3480	0.264	91.7347		SRVP18_trench_6_60cm_scaf_214_117_86_FINAL	3480	0.354232	119.751		Red_Borg_Corona_Mine_final	3480	0.350785	123.304		ROSE_SR-VP_0-2_FINAL	3480	0.207254	116.732		SRVP18_hole-7m-from-trench_1_80cm_scaf_35_ext_315-rev_6-w_terminal_repeats	3480	0.256831	102.31
Brown_BROWN-SR-VP_26_10_2019_2_100cm_FINAL	3490	0.282209	81.1589		BLACK-SR-VP_26_10_2019_C_40cm_scaffold_23_FINAL_IR	3490	0.239362	106.094		Green_Borg_SRVP_2020_100_cm_2_FINAL-FINAL	3490	0.333333	108.398		LILAC_RifSed_csp1_19ft_2_test_LILAC_rev17_terminal_repeats-final	3490	0.316092	161.152		Ochre_SR-VP_26_10_2020_2_100CM_FINAL_FINAL	3490	0.240106	97.8873		ORANGE_SR-VP_26_10_2019_2_100cm_FINAL	3490	0.278515	92.0133		SRVP18_trench_6_60cm_scaf_214_117_86_FINAL	3490	0.35	120.101		Red_Borg_Corona_Mine_final	3490	0.359375	123.664		ROSE_SR-VP_0-2_FINAL	3490	0.212435	116.944		SRVP18_hole-7m-from-trench_1_80cm_scaf_35_ext_315-rev_6-w_terminal_repeats	3490	0.25	102.56
Brown_BROWN-SR-VP_26_10_2019_2_100cm_FINAL	3500	0.276074	81.4349		BLACK-SR-VP_26_10_2019_C_40cm_scaffold_23_FINAL_IR	3500	0.228723	106.323		Green_Borg_SRVP_2020_100_cm_2_FINAL-FINAL	3500	0.333333	108.732		LILAC_RifSed_csp1_19ft_2_test_LILAC_rev17_terminal_repeats-final	3500	0.318052	161.47		Ochre_SR-VP_26_10_2020_2_100CM_FINAL_FINAL	3500	0.240106	98.1274		ORANGE_SR-VP_26_10_2019_2_100cm_FINAL	3500	0.269841	92.2831		SRVP18_trench_6_60cm_scaf_214_117_86_FINAL	3500	0.352201	120.453		Red_Borg_Corona_Mine_final	3500	0.350649	124.014		ROSE_SR-VP_0-2_FINAL	3500	0.220513	117.165		SRVP18_hole-7m-from-trench_1_80cm_scaf_35_ext_315-rev_6-w_terminal_repeats	3500	0.251366	102.812
Brown_BROWN-SR-VP_26_10_2019_2_100cm_FINAL	3510	0.272171	81.7071		BLACK-SR-VP_26_10_2019_C_40cm_scaffold_23_FINAL_IR	3510	0.228723	106.551		Green_Borg_SRVP_2020_100_cm_2_FINAL-FINAL	3510	0.331361	109.063		LILAC_RifSed_csp1_19ft_2_test_LILAC_rev17_terminal_repeats-final	3510	0.329513	161.799		Ochre_SR-VP_26_10_2020_2_100CM_FINAL_FINAL	3510	0.239362	98.3668		ORANGE_SR-VP_26_10_2019_2_100cm_FINAL	3510	0.269841	92.5529		SRVP18_trench_6_60cm_scaf_214_117_86_FINAL	3510	0.3375	120.79		Red_Borg_Corona_Mine_final	3510	0.354005	124.368		ROSE_SR-VP_0-2_FINAL	3510	0.217172	117.382		SRVP18_hole-7m-from-trench_1_80cm_scaf_35_ext_315-rev_6-w_terminal_repeats	3510	0.26087	103.072
Brown_BROWN-SR-VP_26_10_2019_2_100cm_FINAL	3520	0.269939	81.977		BLACK-SR-VP_26_10_2019_C_40cm_scaffold_23_FINAL_IR	3520	0.229551	106.781		Green_Borg_SRVP_2020_100_cm_2_FINAL-FINAL	3520	0.331361	109.394		LILAC_RifSed_csp1_19ft_2_test_LILAC_rev17_terminal_repeats-final	3520	0.318052	162.117		Ochre_SR-VP_26_10_2020_2_100CM_FINAL_FINAL	3520	0.243386	98.6102		ORANGE_SR-VP_26_10_2019_2_100cm_FINAL	3520	0.26455	92.8175		SRVP18_trench_6_60cm_scaf_214_117_86_FINAL	3520	0.337461	121.128		Red_Borg_Corona_Mine_final	3520	0.35958	124.728		ROSE_SR-VP_0-2_FINAL	3520	0.21608	117.598		SRVP18_hole-7m-from-trench_1_80cm_scaf_35_ext_315-rev_6-w_terminal_repeats	3520	0.271739	103.344
Brown_BROWN-SR-VP_26_10_2019_2_100cm_FINAL	3530	0.267692	82.2447		BLACK-SR-VP_26_10_2019_C_40cm_scaffold_23_FINAL_IR	3530	0.221053	107.002		Green_Borg_SRVP_2020_100_cm_2_FINAL-FINAL	3530	0.317507	109.712		LILAC_RifSed_csp1_19ft_2_test_LILAC_rev17_terminal_repeats-final	3530	0.327635	162.445		Ochre_SR-VP_26_10_2020_2_100CM_FINAL_FINAL	3530	0.246684	98.8568		ORANGE_SR-VP_26_10_2019_2_100cm_FINAL	3530	0.269841	93.0873		SRVP18_trench_6_60cm_scaf_214_117_86_FINAL	3530	0.333333	121.461		Red_Borg_Corona_Mine_final	3530	0.357895	125.086		ROSE_SR-VP_0-2_FINAL	3530	0.226131	117.824		SRVP18_hole-7m-from-trench_1_80cm_scaf_35_ext_315-rev_6-w_terminal_repeats	3530	0.268293	103.612
Brown_BROWN-SR-VP_26_10_2019_2_100cm_FINAL	3540	0.255385	82.5001		BLACK-SR-VP_26_10_2019_C_40cm_scaffold_23_FINAL_IR	3540	0.231579	107.234		Green_Borg_SRVP_2020_100_cm_2_FINAL-FINAL	3540	0.331361	110.043		LILAC_RifSed_csp1_19ft_2_test_LILAC_rev17_terminal_repeats-final	3540	0.31831	162.763		Ochre_SR-VP_26_10_2020_2_100CM_FINAL_FINAL	3540	0.236074	99.0929		ORANGE_SR-VP_26_10_2019_2_100cm_FINAL	3540	0.265957	93.3533		SRVP18_trench_6_60cm_scaf_214_117_86_FINAL	3540	0.343558	121.805		Red_Borg_Corona_Mine_final	3540	0.354497	125.44		ROSE_SR-VP_0-2_FINAL	3540	0.232323	118.057		SRVP18_hole-7m-from-trench_1_80cm_scaf_35_ext_315-rev_6-w_terminal_repeats	3540	0.268293	103.881
Brown_BROWN-SR-VP_26_10_2019_2_100cm_FINAL	3550	0.259259	82.7594		BLACK-SR-VP_26_10_2019_C_40cm_scaffold_23_FINAL_IR	3550	0.225464	107.459		Green_Borg_SRVP_2020_100_cm_2_FINAL-FINAL	3550	0.317221	110.361		LILAC_RifSed_csp1_19ft_2_test_LILAC_rev17_terminal_repeats-final	3550	0.323944	163.087		Ochre_SR-VP_26_10_2020_2_100CM_FINAL_FINAL	3550	0.241379	99.3343		ORANGE_SR-VP_26_10_2019_2_100cm_FINAL	3550	0.262599	93.6159		SRVP18_trench_6_60cm_scaf_214_117_86_FINAL	3550	0.335385	122.14		Red_Borg_Corona_Mine_final	3550	0.35809	125.798		ROSE_SR-VP_0-2_FINAL	3550	0.24173	118.298		SRVP18_hole-7m-from-trench_1_80cm_scaf_35_ext_315-rev_6-w_terminal_repeats	3550	0.268817	104.15
Brown_BROWN-SR-VP_26_10_2019_2_100cm_FINAL	3560	0.265432	83.0248		BLACK-SR-VP_26_10_2019_C_40cm_scaffold_23_FINAL_IR	3560	0.223404	107.683		Green_Borg_SRVP_2020_100_cm_2_FINAL-FINAL	3560	0.311377	110.672		LILAC_RifSed_csp1_19ft_2_test_LILAC_rev17_terminal_repeats-final	3560	0.324022	163.411		Ochre_SR-VP_26_10_2020_2_100CM_FINAL_FINAL	3560	0.237333	99.5716		ORANGE_SR-VP_26_10_2019_2_100cm_FINAL	3560	0.262599	93.8785		SRVP18_trench_6_60cm_scaf_214_117_86_FINAL	3560	0.341615	122.482		Red_Borg_Corona_Mine_final	3560	0.365079	126.163		ROSE_SR-VP_0-2_FINAL	3560	0.235897	118.534		SRVP18_hole-7m-from-trench_1_80cm_scaf_35_ext_315-rev_6-w_terminal_repeats	3560	0.263441	104.413
Brown_BROWN-SR-VP_26_10_2019_2_100cm_FINAL	3570	0.272171	83.297		BLACK-SR-VP_26_10_2019_C_40cm_scaffold_23_FINAL_IR	3570	0.210667	107.893		Green_Borg_SRVP_2020_100_cm_2_FINAL-FINAL	3570	0.313253	110.985		LILAC_RifSed_csp1_19ft_2_test_LILAC_rev17_terminal_repeats-final	3570	0.333333	163.744		Ochre_SR-VP_26_10_2020_2_100CM_FINAL_FINAL	3570	0.248	99.8196		ORANGE_SR-VP_26_10_2019_2_100cm_FINAL	3570	0.271768	94.1503		SRVP18_trench_6_60cm_scaf_214_117_86_FINAL	3570	0.349845	122.832		Red_Borg_Corona_Mine_final	3570	0.3687	126.532		ROSE_SR-VP_0-2_FINAL	3570	0.233161	118.767		SRVP18_hole-7m-from-trench_1_80cm_scaf_35_ext_315-rev_6-w_terminal_repeats	3570	0.270777	104.684
Brown_BROWN-SR-VP_26_10_2019_2_100cm_FINAL	3580	0.281734	83.5787		BLACK-SR-VP_26_10_2019_C_40cm_scaffold_23_FINAL_IR	3580	0.211796	108.105		Green_Borg_SRVP_2020_100_cm_2_FINAL-FINAL	3580	0.311178	111.296		LILAC_RifSed_csp1_19ft_2_test_LILAC_rev17_terminal_repeats-final	3580	0.333333	164.078		Ochre_SR-VP_26_10_2020_2_100CM_FINAL_FINAL	3580	0.253333	100.073		ORANGE_SR-VP_26_10_2019_2_100cm_FINAL	3580	0.262338	94.4126		SRVP18_trench_6_60cm_scaf_214_117_86_FINAL	3580	0.341538	123.173		Red_Borg_Corona_Mine_final	3580	0.365333	126.897		ROSE_SR-VP_0-2_FINAL	3580	0.238342	119.006		SRVP18_hole-7m-from-trench_1_80cm_scaf_35_ext_315-rev_6-w_terminal_repeats	3580	0.281501	104.965
Brown_BROWN-SR-VP_26_10_2019_2_100cm_FINAL	3590	0.285266	83.864		BLACK-SR-VP_26_10_2019_C_40cm_scaffold_23_FINAL_IR	3590	0.221622	108.327		Green_Borg_SRVP_2020_100_cm_2_FINAL-FINAL	3590	0.305389	111.602		LILAC_RifSed_csp1_19ft_2_test_LILAC_rev17_terminal_repeats-final	3590	0.344538	164.422		Ochre_SR-VP_26_10_2020_2_100CM_FINAL_FINAL	3590	0.264	100.337		ORANGE_SR-VP_26_10_2019_2_100cm_FINAL	3590	0.260417	94.673		SRVP18_trench_6_60cm_scaf_214_117_86_FINAL	3590	0.329193	123.502		Red_Borg_Corona_Mine_final	3590	0.36	127.257		ROSE_SR-VP_0-2_FINAL	3590	0.239583	119.245		SRVP18_hole-7m-from-trench_1_80cm_scaf_35_ext_315-rev_6-w_terminal_repeats	3590	0.281501	105.247
Brown_BROWN-SR-VP_26_10_2019_2_100cm_FINAL	3600	0.289308	84.1533		BLACK-SR-VP_26_10_2019_C_40cm_scaffold_23_FINAL_IR	3600	0.218329	108.545		Green_Borg_SRVP_2020_100_cm_2_FINAL-FINAL	3600	0.297297	111.899		LILAC_RifSed_csp1_19ft_2_test_LILAC_rev17_terminal_repeats-final	3600	0.35376	164.776		Ochre_SR-VP_26_10_2020_2_100CM_FINAL_FINAL	3600	0.281915	100.619		ORANGE_SR-VP_26_10_2019_2_100cm_FINAL	3600	0.26178	94.9348		SRVP18_trench_6_60cm_scaf_214_117_86_FINAL	3600	0.333333	123.836		Red_Borg_Corona_Mine_final	3600	0.352632	127.61		ROSE_SR-VP_0-2_FINAL	3600	0.234375	119.48		SRVP18_hole-7m-from-trench_1_80cm_scaf_35_ext_315-rev_6-w_terminal_repeats	3600	0.286863	105.534
Brown_BROWN-SR-VP_26_10_2019_2_100cm_FINAL	3610	0.304075	84.4574		BLACK-SR-VP_26_10_2019_C_40cm_scaffold_23_FINAL_IR	3610	0.216216	108.761		Green_Borg_SRVP_2020_100_cm_2_FINAL-FINAL	3610	0.307463	112.207		LILAC_RifSed_csp1_19ft_2_test_LILAC_rev17_terminal_repeats-final	3610	0.355556	165.132		Ochre_SR-VP_26_10_2020_2_100CM_FINAL_FINAL	3610	0.287234	100.906		ORANGE_SR-VP_26_10_2019_2_100cm_FINAL	3610	0.26893	95.2037		SRVP18_trench_6_60cm_scaf_214_117_86_FINAL	3610	0.335385	124.171		Red_Borg_Corona_Mine_final	3610	0.350923	127.961		ROSE_SR-VP_0-2_FINAL	3610	0.235602	119.715		SRVP18_hole-7m-from-trench_1_80cm_scaf_35_ext_315-rev_6-w_terminal_repeats	3610	0.285333	105.819
Brown_BROWN-SR-VP_26_10_2019_2_100cm_FINAL	3620	0.316614	84.774		BLACK-SR-VP_26_10_2019_C_40cm_scaffold_23_FINAL_IR	3620	0.219512	108.981		Green_Borg_SRVP_2020_100_cm_2_FINAL-FINAL	3620	0.309524	112.516		LILAC_RifSed_csp1_19ft_2_test_LILAC_rev17_terminal_repeats-final	3620	0.366947	165.499		Ochre_SR-VP_26_10_2020_2_100CM_FINAL_FINAL	3620	0.299735	101.206		ORANGE_SR-VP_26_10_2019_2_100cm_FINAL	3620	0.270341	95.4741		SRVP18_trench_6_60cm_scaf_214_117_86_FINAL	3620	0.323171	124.494		Red_Borg_Corona_Mine_final	3620	0.35809	128.319		ROSE_SR-VP_0-2_FINAL	3620	0.230366	119.946		SRVP18_hole-7m-from-trench_1_80cm_scaf_35_ext_315-rev_6-w_terminal_repeats	3620	0.28877	106.108
Brown_BROWN-SR-VP_26_10_2019_2_100cm_FINAL	3630	0.312303	85.0863		BLACK-SR-VP_26_10_2019_C_40cm_scaffold_23_FINAL_IR	3630	0.222826	109.204		Green_Borg_SRVP_2020_100_cm_2_FINAL-FINAL	3630	0.311377	112.827		LILAC_RifSed_csp1_19ft_2_test_LILAC_rev17_terminal_repeats-final	3630	0.382022	165.881		Ochre_SR-VP_26_10_2020_2_100CM_FINAL_FINAL	3630	0.296	101.502		ORANGE_SR-VP_26_10_2019_2_100cm_FINAL	3630	0.256545	95.7306		SRVP18_trench_6_60cm_scaf_214_117_86_FINAL	3630	0.323171	124.817		Red_Borg_Corona_Mine_final	3630	0.361702	128.681		ROSE_SR-VP_0-2_FINAL	3630	0.227513	120.173		SRVP18_hole-7m-from-trench_1_80cm_scaf_35_ext_315-rev_6-w_terminal_repeats	3630	0.284946	106.393
Brown_BROWN-SR-VP_26_10_2019_2_100cm_FINAL	3640	0.312303	85.3986		BLACK-SR-VP_26_10_2019_C_40cm_scaffold_23_FINAL_IR	3640	0.214092	109.418		Green_Borg_SRVP_2020_100_cm_2_FINAL-FINAL	3640	0.315315	113.143		LILAC_RifSed_csp1_19ft_2_test_LILAC_rev17_terminal_repeats-final	3640	0.389356	166.27		Ochre_SR-VP_26_10_2020_2_100CM_FINAL_FINAL	3640	0.296	101.798		ORANGE_SR-VP_26_10_2019_2_100cm_FINAL	3640	0.267016	95.9976		SRVP18_trench_6_60cm_scaf_214_117_86_FINAL	3640	0.327217	125.145		Red_Borg_Corona_Mine_final	3640	0.361702	129.042		ROSE_SR-VP_0-2_FINAL	3640	0.234043	120.407		SRVP18_hole-7m-from-trench_1_80cm_scaf_35_ext_315-rev_6-w_terminal_repeats	3640	0.28841	106.681
Brown_BROWN-SR-VP_26_10_2019_2_100cm_FINAL	3650	0.308176	85.7068		BLACK-SR-VP_26_10_2019_C_40cm_scaffold_23_FINAL_IR	3650	0.222826	109.64		Green_Borg_SRVP_2020_100_cm_2_FINAL-FINAL	3650	0.303303	113.446		LILAC_RifSed_csp1_19ft_2_test_LILAC_rev17_terminal_repeats-final	3650	0.392758	166.663		Ochre_SR-VP_26_10_2020_2_100CM_FINAL_FINAL	3650	0.28382	102.082		ORANGE_SR-VP_26_10_2019_2_100cm_FINAL	3650	0.254593	96.2522		SRVP18_trench_6_60cm_scaf_214_117_86_FINAL	3650	0.321212	125.466		Red_Borg_Corona_Mine_final	3650	0.365333	129.408		ROSE_SR-VP_0-2_FINAL	3650	0.233244	120.64		SRVP18_hole-7m-from-trench_1_80cm_scaf_35_ext_315-rev_6-w_terminal_repeats	3650	0.295699	106.977
Brown_BROWN-SR-VP_26_10_2019_2_100cm_FINAL	3660	0.325	86.0318		BLACK-SR-VP_26_10_2019_C_40cm_scaffold_23_FINAL_IR	3660	0.216438	109.857		Green_Borg_SRVP_2020_100_cm_2_FINAL-FINAL	3660	0.307463	113.754		LILAC_RifSed_csp1_19ft_2_test_LILAC_rev17_terminal_repeats-final	3660	0.393939	167.057		Ochre_SR-VP_26_10_2020_2_100CM_FINAL_FINAL	3660	0.280423	102.362		ORANGE_SR-VP_26_10_2019_2_100cm_FINAL	3660	0.244094	96.4963		SRVP18_trench_6_60cm_scaf_214_117_86_FINAL	3660	0.323263	125.789		Red_Borg_Corona_Mine_final	3660	0.398374	129.806		ROSE_SR-VP_0-2_FINAL	3660	0.232432	120.873		SRVP18_hole-7m-from-trench_1_80cm_scaf_35_ext_315-rev_6-w_terminal_repeats	3660	0.309783	107.287
Brown_BROWN-SR-VP_26_10_2019_2_100cm_FINAL	3670	0.325077	86.3568		BLACK-SR-VP_26_10_2019_C_40cm_scaffold_23_FINAL_IR	3670	0.228261	110.085		Green_Borg_SRVP_2020_100_cm_2_FINAL-FINAL	3670	0.297297	114.051		LILAC_RifSed_csp1_19ft_2_test_LILAC_rev17_terminal_repeats-final	3670	0.39779	167.454		Ochre_SR-VP_26_10_2020_2_100CM_FINAL_FINAL	3670	0.275132	102.637		ORANGE_SR-VP_26_10_2019_2_100cm_FINAL	3670	0.25	96.7463		SRVP18_trench_6_60cm_scaf_214_117_86_FINAL	3670	0.315315	126.104		Red_Borg_Corona_Mine_final	3670	0.405995	130.212		ROSE_SR-VP_0-2_FINAL	3670	0.229508	121.102		SRVP18_hole-7m-from-trench_1_80cm_scaf_35_ext_315-rev_6-w_terminal_repeats	3670	0.313351	107.6
Brown_BROWN-SR-VP_26_10_2019_2_100cm_FINAL	3680	0.327217	86.6841		BLACK-SR-VP_26_10_2019_C_40cm_scaffold_23_FINAL_IR	3680	0.230352	110.315		Green_Borg_SRVP_2020_100_cm_2_FINAL-FINAL	3680	0.287425	114.338		LILAC_RifSed_csp1_19ft_2_test_LILAC_rev17_terminal_repeats-final	3680	0.392265	167.847		Ochre_SR-VP_26_10_2020_2_100CM_FINAL_FINAL	3680	0.275591	102.913		ORANGE_SR-VP_26_10_2019_2_100cm_FINAL	3680	0.248705	96.995		SRVP18_trench_6_60cm_scaf_214_117_86_FINAL	3680	0.305389	126.41		Red_Borg_Corona_Mine_final	3680	0.395095	130.607		ROSE_SR-VP_0-2_FINAL	3680	0.243836	121.346		SRVP18_hole-7m-from-trench_1_80cm_scaf_35_ext_315-rev_6-w_terminal_repeats	3680	0.308108	107.908
Brown_BROWN-SR-VP_26_10_2019_2_100cm_FINAL	3690	0.319277	87.0033		BLACK-SR-VP_26_10_2019_C_40cm_scaffold_23_FINAL_IR	3690	0.229111	110.545		Green_Borg_SRVP_2020_100_cm_2_FINAL-FINAL	3690	0.287425	114.626		LILAC_RifSed_csp1_19ft_2_test_LILAC_rev17_terminal_repeats-final	3690	0.388889	168.236		Ochre_SR-VP_26_10_2020_2_100CM_FINAL_FINAL	3690	0.275591	103.188		ORANGE_SR-VP_26_10_2019_2_100cm_FINAL	3690	0.25	97.245		SRVP18_trench_6_60cm_scaf_214_117_86_FINAL	3690	0.299401	126.709		Red_Borg_Corona_Mine_final	3690	0.392954	131		ROSE_SR-VP_0-2_FINAL	3690	0.247956	121.594		SRVP18_hole-7m-from-trench_1_80cm_scaf_35_ext_315-rev_6-w_terminal_repeats	3690	0.315364	108.223
Brown_BROWN-SR-VP_26_10_2019_2_100cm_FINAL	3700	0.329341	87.3327		BLACK-SR-VP_26_10_2019_C_40cm_scaffold_23_FINAL_IR	3700	0.22252	110.767		Green_Borg_SRVP_2020_100_cm_2_FINAL-FINAL	3700	0.301205	114.927		LILAC_RifSed_csp1_19ft_2_test_LILAC_rev17_terminal_repeats-final	3700	0.379501	168.615		Ochre_SR-VP_26_10_2020_2_100CM_FINAL_FINAL	3700	0.268421	103.457		ORANGE_SR-VP_26_10_2019_2_100cm_FINAL	3700	0.25	97.495		SRVP18_trench_6_60cm_scaf_214_117_86_FINAL	3700	0.301493	127.011		Red_Borg_Corona_Mine_final	3700	0.395722	131.396		ROSE_SR-VP_0-2_FINAL	3700	0.242507	121.837		SRVP18_hole-7m-from-trench_1_80cm_scaf_35_ext_315-rev_6-w_terminal_repeats	3700	0.308108	108.532
Brown_BROWN-SR-VP_26_10_2019_2_100cm_FINAL	3710	0.339286	87.672		BLACK-SR-VP_26_10_2019_C_40cm_scaffold_23_FINAL_IR	3710	0.223404	110.991		Green_Borg_SRVP_2020_100_cm_2_FINAL-FINAL	3710	0.307229	115.234		LILAC_RifSed_csp1_19ft_2_test_LILAC_rev17_terminal_repeats-final	3710	0.386301	169.001		Ochre_SR-VP_26_10_2020_2_100CM_FINAL_FINAL	3710	0.279373	103.736		ORANGE_SR-VP_26_10_2019_2_100cm_FINAL	3710	0.263708	97.7587		SRVP18_trench_6_60cm_scaf_214_117_86_FINAL	3710	0.307463	127.318		Red_Borg_Corona_Mine_final	3710	0.397849	131.794		ROSE_SR-VP_0-2_FINAL	3710	0.243836	122.081		SRVP18_hole-7m-from-trench_1_80cm_scaf_35_ext_315-rev_6-w_terminal_repeats	3710	0.306011	108.838
Brown_BROWN-SR-VP_26_10_2019_2_100cm_FINAL	3720	0.325444	87.9974		BLACK-SR-VP_26_10_2019_C_40cm_scaffold_23_FINAL_IR	3720	0.223404	111.214		Green_Borg_SRVP_2020_100_cm_2_FINAL-FINAL	3720	0.309091	115.543		LILAC_RifSed_csp1_19ft_2_test_LILAC_rev17_terminal_repeats-final	3720	0.379121	169.381		Ochre_SR-VP_26_10_2020_2_100CM_FINAL_FINAL	3720	0.279373	104.016		ORANGE_SR-VP_26_10_2019_2_100cm_FINAL	3720	0.265092	98.0238		SRVP18_trench_6_60cm_scaf_214_117_86_FINAL	3720	0.295181	127.613		Red_Borg_Corona_Mine_final	3720	0.38874	132.182		ROSE_SR-VP_0-2_FINAL	3720	0.245179	122.326		SRVP18_hole-7m-from-trench_1_80cm_scaf_35_ext_315-rev_6-w_terminal_repeats	3720	0.311475	109.149
Brown_BROWN-SR-VP_26_10_2019_2_100cm_FINAL	3730	0.321429	88.3188		BLACK-SR-VP_26_10_2019_C_40cm_scaffold_23_FINAL_IR	3730	0.226667	111.441		Green_Borg_SRVP_2020_100_cm_2_FINAL-FINAL	3730	0.297297	115.84		LILAC_RifSed_csp1_19ft_2_test_LILAC_rev17_terminal_repeats-final	3730	0.381215	169.762		Ochre_SR-VP_26_10_2020_2_100CM_FINAL_FINAL	3730	0.276042	104.292		ORANGE_SR-VP_26_10_2019_2_100cm_FINAL	3730	0.255937	98.2798		SRVP18_trench_6_60cm_scaf_214_117_86_FINAL	3730	0.297297	127.911		Red_Borg_Corona_Mine_final	3730	0.387097	132.57		ROSE_SR-VP_0-2_FINAL	3730	0.249315	122.575		SRVP18_hole-7m-from-trench_1_80cm_scaf_35_ext_315-rev_6-w_terminal_repeats	3730	0.297003	109.446
Brown_BROWN-SR-VP_26_10_2019_2_100cm_FINAL	3740	0.321534	88.6404		BLACK-SR-VP_26_10_2019_C_40cm_scaffold_23_FINAL_IR	3740	0.234043	111.675		Green_Borg_SRVP_2020_100_cm_2_FINAL-FINAL	3740	0.297297	116.138		LILAC_RifSed_csp1_19ft_2_test_LILAC_rev17_terminal_repeats-final	3740	0.38292	170.145		Ochre_SR-VP_26_10_2020_2_100CM_FINAL_FINAL	3740	0.272251	104.564		ORANGE_SR-VP_26_10_2019_2_100cm_FINAL	3740	0.255937	98.5357		SRVP18_trench_6_60cm_scaf_214_117_86_FINAL	3740	0.30303	128.214		Red_Borg_Corona_Mine_final	3740	0.394595	132.964		ROSE_SR-VP_0-2_FINAL	3740	0.253406	122.828		SRVP18_hole-7m-from-trench_1_80cm_scaf_35_ext_315-rev_6-w_terminal_repeats	3740	0.293478	109.739
Brown_BROWN-SR-VP_26_10_2019_2_100cm_FINAL	3750	0.327485	88.9679		BLACK-SR-VP_26_10_2019_C_40cm_scaffold_23_FINAL_IR	3750	0.232804	111.907		Green_Borg_SRVP_2020_100_cm_2_FINAL-FINAL	3750	0.315476	116.453		LILAC_RifSed_csp1_19ft_2_test_LILAC_rev17_terminal_repeats-final	3750	0.38674	170.531		Ochre_SR-VP_26_10_2020_2_100CM_FINAL_FINAL	3750	0.263708	104.828		ORANGE_SR-VP_26_10_2019_2_100cm_FINAL	3750	0.262599	98.7983		SRVP18_trench_6_60cm_scaf_214_117_86_FINAL	3750	0.30303	128.517		Red_Borg_Corona_Mine_final	3750	0.389646	133.354		ROSE_SR-VP_0-2_FINAL	3750	0.253406	123.082		SRVP18_hole-7m-from-trench_1_80cm_scaf_35_ext_315-rev_6-w_terminal_repeats	3750	0.288043	110.028
Brown_BROWN-SR-VP_26_10_2019_2_100cm_FINAL	3760	0.323615	89.2915		BLACK-SR-VP_26_10_2019_C_40cm_scaffold_23_FINAL_IR	3760	0.241379	112.149		Green_Borg_SRVP_2020_100_cm_2_FINAL-FINAL	3760	0.309309	116.763		LILAC_RifSed_csp1_19ft_2_test_LILAC_rev17_terminal_repeats-final	3760	0.381215	170.913		Ochre_SR-VP_26_10_2020_2_100CM_FINAL_FINAL	3760	0.26943	105.097		ORANGE_SR-VP_26_10_2019_2_100cm_FINAL	3760	0.246684	99.045		SRVP18_trench_6_60cm_scaf_214_117_86_FINAL	3760	0.30303	128.82		Red_Borg_Corona_Mine_final	3760	0.389646	133.743		ROSE_SR-VP_0-2_FINAL	3760	0.244565	123.326		SRVP18_hole-7m-from-trench_1_80cm_scaf_35_ext_315-rev_6-w_terminal_repeats	3760	0.293478	110.321
Brown_BROWN-SR-VP_26_10_2019_2_100cm_FINAL	3770	0.317784	89.6093		BLACK-SR-VP_26_10_2019_C_40cm_scaffold_23_FINAL_IR	3770	0.231579	112.38		Green_Borg_SRVP_2020_100_cm_2_FINAL-FINAL	3770	0.307463	117.07		LILAC_RifSed_csp1_19ft_2_test_LILAC_rev17_terminal_repeats-final	3770	0.379121	171.292		Ochre_SR-VP_26_10_2020_2_100CM_FINAL_FINAL	3770	0.272251	105.369		ORANGE_SR-VP_26_10_2019_2_100cm_FINAL	3770	0.253333	99.2983		SRVP18_trench_6_60cm_scaf_214_117_86_FINAL	3770	0.29878	129.119		Red_Borg_Corona_Mine_final	3770	0.387978	134.131		ROSE_SR-VP_0-2_FINAL	3770	0.257453	123.584		SRVP18_hole-7m-from-trench_1_80cm_scaf_35_ext_315-rev_6-w_terminal_repeats	3770	0.297003	110.618
Brown_BROWN-SR-VP_26_10_2019_2_100cm_FINAL	3780	0.313953	89.9232		BLACK-SR-VP_26_10_2019_C_40cm_scaffold_23_FINAL_IR	3780	0.233596	112.614		Green_Borg_SRVP_2020_100_cm_2_FINAL-FINAL	3780	0.306991	117.377		LILAC_RifSed_csp1_19ft_2_test_LILAC_rev17_terminal_repeats-final	3780	0.375691	171.667		Ochre_SR-VP_26_10_2020_2_100CM_FINAL_FINAL	3780	0.279373	105.649		ORANGE_SR-VP_26_10_2019_2_100cm_FINAL	3780	0.263441	99.5617		SRVP18_trench_6_60cm_scaf_214_117_86_FINAL	3780	0.300912	129.419		Red_Borg_Corona_Mine_final	3780	0.389646	134.521		ROSE_SR-VP_0-2_FINAL	3780	0.275676	123.86		SRVP18_hole-7m-from-trench_1_80cm_scaf_35_ext_315-rev_6-w_terminal_repeats	3780	0.289256	110.907
Brown_BROWN-SR-VP_26_10_2019_2_100cm_FINAL	3790	0.317784	90.241		BLACK-SR-VP_26_10_2019_C_40cm_scaffold_23_FINAL_IR	3790	0.226316	112.84		Green_Borg_SRVP_2020_100_cm_2_FINAL-FINAL	3790	0.30303	117.68		LILAC_RifSed_csp1_19ft_2_test_LILAC_rev17_terminal_repeats-final	3790	0.383333	172.051		Ochre_SR-VP_26_10_2020_2_100CM_FINAL_FINAL	3790	0.295039	105.944		ORANGE_SR-VP_26_10_2019_2_100cm_FINAL	3790	0.261456	99.8232		SRVP18_trench_6_60cm_scaf_214_117_86_FINAL	3790	0.29878	129.718		Red_Borg_Corona_Mine_final	3790	0.373297	134.894		ROSE_SR-VP_0-2_FINAL	3790	0.270777	124.13		SRVP18_hole-7m-from-trench_1_80cm_scaf_35_ext_315-rev_6-w_terminal_repeats	3790	0.291209	111.198
Brown_BROWN-SR-VP_26_10_2019_2_100cm_FINAL	3800	0.306358	90.5473		BLACK-SR-VP_26_10_2019_C_40cm_scaffold_23_FINAL_IR	3800	0.235294	113.076		Green_Borg_SRVP_2020_100_cm_2_FINAL-FINAL	3800	0.303303	117.983		LILAC_RifSed_csp1_19ft_2_test_LILAC_rev17_terminal_repeats-final	3800	0.383333	172.434		Ochre_SR-VP_26_10_2020_2_100CM_FINAL_FINAL	3800	0.301587	106.245		ORANGE_SR-VP_26_10_2019_2_100cm_FINAL	3800	0.268817	100.092		SRVP18_trench_6_60cm_scaf_214_117_86_FINAL	3800	0.293051	130.011		Red_Borg_Corona_Mine_final	3800	0.373297	135.268		ROSE_SR-VP_0-2_FINAL	3800	0.268817	124.399		SRVP18_hole-7m-from-trench_1_80cm_scaf_35_ext_315-rev_6-w_terminal_repeats	3800	0.302198	111.501
Brown_BROWN-SR-VP_26_10_2019_2_100cm_FINAL	3810	0.306358	90.8537		BLACK-SR-VP_26_10_2019_C_40cm_scaffold_23_FINAL_IR	3810	0.237333	113.313		Green_Borg_SRVP_2020_100_cm_2_FINAL-FINAL	3810	0.309309	118.293		LILAC_RifSed_csp1_19ft_2_test_LILAC_rev17_terminal_repeats-final	3810	0.38674	172.821		Ochre_SR-VP_26_10_2020_2_100CM_FINAL_FINAL	3810	0.294737	106.54		ORANGE_SR-VP_26_10_2019_2_100cm_FINAL	3810	0.264865	100.357		SRVP18_trench_6_60cm_scaf_214_117_86_FINAL	3810	0.289157	130.3		Red_Borg_Corona_Mine_final	3810	0.364384	135.632		ROSE_SR-VP_0-2_FINAL	3810	0.27027	124.669		SRVP18_hole-7m-from-trench_1_80cm_scaf_35_ext_315-rev_6-w_terminal_repeats	3810	0.300275	111.801
Brown_BROWN-SR-VP_26_10_2019_2_100cm_FINAL	3820	0.316092	91.1698		BLACK-SR-VP_26_10_2019_C_40cm_scaffold_23_FINAL_IR	3820	0.235294	113.548		Green_Borg_SRVP_2020_100_cm_2_FINAL-FINAL	3820	0.319403	118.612		LILAC_RifSed_csp1_19ft_2_test_LILAC_rev17_terminal_repeats-final	3820	0.37741	173.198		Ochre_SR-VP_26_10_2020_2_100CM_FINAL_FINAL	3820	0.28125	106.821		ORANGE_SR-VP_26_10_2019_2_100cm_FINAL	3820	0.27027	100.627		SRVP18_trench_6_60cm_scaf_214_117_86_FINAL	3820	0.274924	130.575		Red_Borg_Corona_Mine_final	3820	0.358904	135.991		ROSE_SR-VP_0-2_FINAL	3820	0.266304	124.936		SRVP18_hole-7m-from-trench_1_80cm_scaf_35_ext_315-rev_6-w_terminal_repeats	3820	0.300275	112.101
Brown_BROWN-SR-VP_26_10_2019_2_100cm_FINAL	3830	0.314286	91.4841		BLACK-SR-VP_26_10_2019_C_40cm_scaffold_23_FINAL_IR	3830	0.227882	113.776		Green_Borg_SRVP_2020_100_cm_2_FINAL-FINAL	3830	0.327434	118.94		LILAC_RifSed_csp1_19ft_2_test_LILAC_rev17_terminal_repeats-final	3830	0.37741	173.576		Ochre_SR-VP_26_10_2020_2_100CM_FINAL_FINAL	3830	0.272727	107.094		ORANGE_SR-VP_26_10_2019_2_100cm_FINAL	3830	0.271739	100.899		SRVP18_trench_6_60cm_scaf_214_117_86_FINAL	3830	0.274924	130.85		Red_Borg_Corona_Mine_final	3830	0.347826	136.339		ROSE_SR-VP_0-2_FINAL	3830	0.273713	125.209		SRVP18_hole-7m-from-trench_1_80cm_scaf_35_ext_315-rev_6-w_terminal_repeats	3830	0.3	112.401
Brown_BROWN-SR-VP_26_10_2019_2_100cm_FINAL	3840	0.321937	91.806		BLACK-SR-VP_26_10_2019_C_40cm_scaffold_23_FINAL_IR	3840	0.228723	114.005		Green_Borg_SRVP_2020_100_cm_2_FINAL-FINAL	3840	0.345345	119.285		LILAC_RifSed_csp1_19ft_2_test_LILAC_rev17_terminal_repeats-final	3840	0.371585	173.947		Ochre_SR-VP_26_10_2020_2_100CM_FINAL_FINAL	3840	0.274611	107.369		ORANGE_SR-VP_26_10_2019_2_100cm_FINAL	3840	0.271739	101.171		SRVP18_trench_6_60cm_scaf_214_117_86_FINAL	3840	0.272171	131.122		Red_Borg_Corona_Mine_final	3840	0.342391	136.681		ROSE_SR-VP_0-2_FINAL	3840	0.271739	125.481		SRVP18_hole-7m-from-trench_1_80cm_scaf_35_ext_315-rev_6-w_terminal_repeats	3840	0.29805	112.699
Brown_BROWN-SR-VP_26_10_2019_2_100cm_FINAL	3850	0.310734	92.1168		BLACK-SR-VP_26_10_2019_C_40cm_scaffold_23_FINAL_IR	3850	0.227513	114.232		Green_Borg_SRVP_2020_100_cm_2_FINAL-FINAL	3850	0.357357	119.642		LILAC_RifSed_csp1_19ft_2_test_LILAC_rev17_terminal_repeats-final	3850	0.376694	174.324		Ochre_SR-VP_26_10_2020_2_100CM_FINAL_FINAL	3850	0.268041	107.637		ORANGE_SR-VP_26_10_2019_2_100cm_FINAL	3850	0.276712	101.447		SRVP18_trench_6_60cm_scaf_214_117_86_FINAL	3850	0.268293	131.391		Red_Borg_Corona_Mine_final	3850	0.331536	137.013		ROSE_SR-VP_0-2_FINAL	3850	0.280654	125.762		SRVP18_hole-7m-from-trench_1_80cm_scaf_35_ext_315-rev_6-w_terminal_repeats	3850	0.288889	112.988
Brown_BROWN-SR-VP_26_10_2019_2_100cm_FINAL	3860	0.325779	92.4425		BLACK-SR-VP_26_10_2019_C_40cm_scaffold_23_FINAL_IR	3860	0.232804	114.465		Green_Borg_SRVP_2020_100_cm_2_FINAL-FINAL	3860	0.351351	119.994		LILAC_RifSed_csp1_19ft_2_test_LILAC_rev17_terminal_repeats-final	3860	0.36612	174.69		Ochre_SR-VP_26_10_2020_2_100CM_FINAL_FINAL	3860	0.273657	107.91		ORANGE_SR-VP_26_10_2019_2_100cm_FINAL	3860	0.275204	101.723		SRVP18_trench_6_60cm_scaf_214_117_86_FINAL	3860	0.260606	131.651		Red_Borg_Corona_Mine_final	3860	0.320755	137.333		ROSE_SR-VP_0-2_FINAL	3860	0.271739	126.034		SRVP18_hole-7m-from-trench_1_80cm_scaf_35_ext_315-rev_6-w_terminal_repeats	3860	0.298343	113.287
Brown_BROWN-SR-VP_26_10_2019_2_100cm_FINAL	3870	0.329545	92.7721		BLACK-SR-VP_26_10_2019_C_40cm_scaffold_23_FINAL_IR	3870	0.234043	114.699		Green_Borg_SRVP_2020_100_cm_2_FINAL-FINAL	3870	0.349398	120.343		LILAC_RifSed_csp1_19ft_2_test_LILAC_rev17_terminal_repeats-final	3870	0.368132	175.058		Ochre_SR-VP_26_10_2020_2_100CM_FINAL_FINAL	3870	0.27551	108.186		ORANGE_SR-VP_26_10_2019_2_100cm_FINAL	3870	0.271739	101.994		SRVP18_trench_6_60cm_scaf_214_117_86_FINAL	3870	0.26284	131.914		Red_Borg_Corona_Mine_final	3870	0.322581	137.656		ROSE_SR-VP_0-2_FINAL	3870	0.276139	126.31		SRVP18_hole-7m-from-trench_1_80cm_scaf_35_ext_315-rev_6-w_terminal_repeats	3870	0.309192	113.596
Brown_BROWN-SR-VP_26_10_2019_2_100cm_FINAL	3880	0.322129	93.0942		BLACK-SR-VP_26_10_2019_C_40cm_scaffold_23_FINAL_IR	3880	0.243386	114.943		Green_Borg_SRVP_2020_100_cm_2_FINAL-FINAL	3880	0.341317	120.684		LILAC_RifSed_csp1_19ft_2_test_LILAC_rev17_terminal_repeats-final	3880	0.369863	175.428		Ochre_SR-VP_26_10_2020_2_100CM_FINAL_FINAL	3880	0.273657	108.459		ORANGE_SR-VP_26_10_2019_2_100cm_FINAL	3880	0.275676	102.27		SRVP18_trench_6_60cm_scaf_214_117_86_FINAL	3880	0.267267	132.181		Red_Borg_Corona_Mine_final	3880	0.326203	137.982		ROSE_SR-VP_0-2_FINAL	3880	0.281081	126.591		SRVP18_hole-7m-from-trench_1_80cm_scaf_35_ext_315-rev_6-w_terminal_repeats	3880	0.303621	113.899
Brown_BROWN-SR-VP_26_10_2019_2_100cm_FINAL	3890	0.311111	93.4053		BLACK-SR-VP_26_10_2019_C_40cm_scaffold_23_FINAL_IR	3890	0.251989	115.195		Green_Borg_SRVP_2020_100_cm_2_FINAL-FINAL	3890	0.349254	121.034		LILAC_RifSed_csp1_19ft_2_test_LILAC_rev17_terminal_repeats-final	3890	0.360656	175.789		Ochre_SR-VP_26_10_2020_2_100CM_FINAL_FINAL	3890	0.272265	108.732		ORANGE_SR-VP_26_10_2019_2_100cm_FINAL	3890	0.27957	102.55		SRVP18_trench_6_60cm_scaf_214_117_86_FINAL	3890	0.274924	132.456		Red_Borg_Corona_Mine_final	3890	0.320955	138.303		ROSE_SR-VP_0-2_FINAL	3890	0.284946	126.876		SRVP18_hole-7m-from-trench_1_80cm_scaf_35_ext_315-rev_6-w_terminal_repeats	3890	0.312676	114.212
Brown_BROWN-SR-VP_26_10_2019_2_100cm_FINAL	3900	0.3	93.7053		BLACK-SR-VP_26_10_2019_C_40cm_scaffold_23_FINAL_IR	3900	0.25	115.445		Green_Borg_SRVP_2020_100_cm_2_FINAL-FINAL	3900	0.35119	121.385		LILAC_RifSed_csp1_19ft_2_test_LILAC_rev17_terminal_repeats-final	3900	0.359116	176.148		Ochre_SR-VP_26_10_2020_2_100CM_FINAL_FINAL	3900	0.263427	108.995		ORANGE_SR-VP_26_10_2019_2_100cm_FINAL	3900	0.269841	102.819		SRVP18_trench_6_60cm_scaf_214_117_86_FINAL	3900	0.277108	132.733		Red_Borg_Corona_Mine_final	3900	0.336898	138.64		ROSE_SR-VP_0-2_FINAL	3900	0.278075	127.154		SRVP18_hole-7m-from-trench_1_80cm_scaf_35_ext_315-rev_6-w_terminal_repeats	3900	0.310734	114.523
Brown_BROWN-SR-VP_26_10_2019_2_100cm_FINAL	3910	0.307263	94.0126		BLACK-SR-VP_26_10_2019_C_40cm_scaffold_23_FINAL_IR	3910	0.254692	115.699		Green_Borg_SRVP_2020_100_cm_2_FINAL-FINAL	3910	0.35119	121.736		LILAC_RifSed_csp1_19ft_2_test_LILAC_rev17_terminal_repeats-final	3910	0.359116	176.507		Ochre_SR-VP_26_10_2020_2_100CM_FINAL_FINAL	3910	0.267176	109.262		ORANGE_SR-VP_26_10_2019_2_100cm_FINAL	3910	0.271768	103.091		SRVP18_trench_6_60cm_scaf_214_117_86_FINAL	3910	0.284848	133.018		Red_Borg_Corona_Mine_final	3910	0.340483	138.981		ROSE_SR-VP_0-2_FINAL	3910	0.277628	127.431		SRVP18_hole-7m-from-trench_1_80cm_scaf_35_ext_315-rev_6-w_terminal_repeats	3910	0.312849	114.836
Brown_BROWN-SR-VP_26_10_2019_2_100cm_FINAL	3920	0.290141	94.3027		BLACK-SR-VP_26_10_2019_C_40cm_scaffold_23_FINAL_IR	3920	0.24933	115.949		Green_Borg_SRVP_2020_100_cm_2_FINAL-FINAL	3920	0.371257	122.107		LILAC_RifSed_csp1_19ft_2_test_LILAC_rev17_terminal_repeats-final	3920	0.368421	176.875		Ochre_SR-VP_26_10_2020_2_100CM_FINAL_FINAL	3920	0.261538	109.524		ORANGE_SR-VP_26_10_2019_2_100cm_FINAL	3920	0.28084	103.372		SRVP18_trench_6_60cm_scaf_214_117_86_FINAL	3920	0.271084	133.289		Red_Borg_Corona_Mine_final	3920	0.344	139.325		ROSE_SR-VP_0-2_FINAL	3920	0.272237	127.704		SRVP18_hole-7m-from-trench_1_80cm_scaf_35_ext_315-rev_6-w_terminal_repeats	3920	0.303867	115.139
Brown_BROWN-SR-VP_26_10_2019_2_100cm_FINAL	3930	0.293785	94.5965		BLACK-SR-VP_26_10_2019_C_40cm_scaffold_23_FINAL_IR	3930	0.252688	116.201		Green_Borg_SRVP_2020_100_cm_2_FINAL-FINAL	3930	0.363363	122.471		LILAC_RifSed_csp1_19ft_2_test_LILAC_rev17_terminal_repeats-final	3930	0.364641	177.24		Ochre_SR-VP_26_10_2020_2_100CM_FINAL_FINAL	3930	0.264781	109.789		ORANGE_SR-VP_26_10_2019_2_100cm_FINAL	3930	0.278947	103.651		SRVP18_trench_6_60cm_scaf_214_117_86_FINAL	3930	0.267267	133.557		Red_Borg_Corona_Mine_final	3930	0.345745	139.67		ROSE_SR-VP_0-2_FINAL	3930	0.292225	127.996		SRVP18_hole-7m-from-trench_1_80cm_scaf_35_ext_315-rev_6-w_terminal_repeats	3930	0.309392	115.449
Brown_BROWN-SR-VP_26_10_2019_2_100cm_FINAL	3940	0.305322	94.9018		BLACK-SR-VP_26_10_2019_C_40cm_scaffold_23_FINAL_IR	3940	0.250674	116.452		Green_Borg_SRVP_2020_100_cm_2_FINAL-FINAL	3940	0.369369	122.84		LILAC_RifSed_csp1_19ft_2_test_LILAC_rev17_terminal_repeats-final	3940	0.355556	177.596		Ochre_SR-VP_26_10_2020_2_100CM_FINAL_FINAL	3940	0.26615	110.055		ORANGE_SR-VP_26_10_2019_2_100cm_FINAL	3940	0.274151	103.925		SRVP18_trench_6_60cm_scaf_214_117_86_FINAL	3940	0.26284	133.82		Red_Borg_Corona_Mine_final	3940	0.349206	140.02		ROSE_SR-VP_0-2_FINAL	3940	0.293801	128.29		SRVP18_hole-7m-from-trench_1_80cm_scaf_35_ext_315-rev_6-w_terminal_repeats	3940	0.305556	115.754
Brown_BROWN-SR-VP_26_10_2019_2_100cm_FINAL	3950	0.301408	95.2032		BLACK-SR-VP_26_10_2019_C_40cm_scaffold_23_FINAL_IR	3950	0.252033	116.704		Green_Borg_SRVP_2020_100_cm_2_FINAL-FINAL	3950	0.377644	123.218		LILAC_RifSed_csp1_19ft_2_test_LILAC_rev17_terminal_repeats-final	3950	0.357341	177.953		Ochre_SR-VP_26_10_2020_2_100CM_FINAL_FINAL	3950	0.264249	110.319		ORANGE_SR-VP_26_10_2019_2_100cm_FINAL	3950	0.277487	104.203		SRVP18_trench_6_60cm_scaf_214_117_86_FINAL	3950	0.26506	134.085		Red_Borg_Corona_Mine_final	3950	0.34748	140.367		ROSE_SR-VP_0-2_FINAL	3950	0.297587	128.587		SRVP18_hole-7m-from-trench_1_80cm_scaf_35_ext_315-rev_6-w_terminal_repeats	3950	0.320334	116.075
Brown_BROWN-SR-VP_26_10_2019_2_100cm_FINAL	3960	0.293785	95.497		BLACK-SR-VP_26_10_2019_C_40cm_scaffold_23_FINAL_IR	3960	0.266304	116.97		Green_Borg_SRVP_2020_100_cm_2_FINAL-FINAL	3960	0.391566	123.609		LILAC_RifSed_csp1_19ft_2_test_LILAC_rev17_terminal_repeats-final	3960	0.349862	178.303		Ochre_SR-VP_26_10_2020_2_100CM_FINAL_FINAL	3960	0.278351	110.597		ORANGE_SR-VP_26_10_2019_2_100cm_FINAL	3960	0.277487	104.48		SRVP18_trench_6_60cm_scaf_214_117_86_FINAL	3960	0.254545	134.339		Red_Borg_Corona_Mine_final	3960	0.359788	140.727		ROSE_SR-VP_0-2_FINAL	3960	0.317204	128.904		SRVP18_hole-7m-from-trench_1_80cm_scaf_35_ext_315-rev_6-w_terminal_repeats	3960	0.324022	116.399
Brown_BROWN-SR-VP_26_10_2019_2_100cm_FINAL	3970	0.303116	95.8001		BLACK-SR-VP_26_10_2019_C_40cm_scaffold_23_FINAL_IR	3970	0.265753	117.236		Green_Borg_SRVP_2020_100_cm_2_FINAL-FINAL	3970	0.401198	124.01		LILAC_RifSed_csp1_19ft_2_test_LILAC_rev17_terminal_repeats-final	3970	0.342541	178.645		Ochre_SR-VP_26_10_2020_2_100CM_FINAL_FINAL	3970	0.271318	110.869		ORANGE_SR-VP_26_10_2019_2_100cm_FINAL	3970	0.272727	104.753		SRVP18_trench_6_60cm_scaf_214_117_86_FINAL	3970	0.250755	134.59		Red_Borg_Corona_Mine_final	3970	0.361478	141.088		ROSE_SR-VP_0-2_FINAL	3970	0.317333	129.222		SRVP18_hole-7m-from-trench_1_80cm_scaf_35_ext_315-rev_6-w_terminal_repeats	3970	0.33518	116.734
Brown_BROWN-SR-VP_26_10_2019_2_100cm_FINAL	3980	0.308782	96.1089		BLACK-SR-VP_26_10_2019_C_40cm_scaffold_23_FINAL_IR	3980	0.269231	117.505		Green_Borg_SRVP_2020_100_cm_2_FINAL-FINAL	3980	0.402985	124.413		LILAC_RifSed_csp1_19ft_2_test_LILAC_rev17_terminal_repeats-final	3980	0.351801	178.997		Ochre_SR-VP_26_10_2020_2_100CM_FINAL_FINAL	3980	0.268041	111.137		ORANGE_SR-VP_26_10_2019_2_100cm_FINAL	3980	0.264249	105.017		SRVP18_trench_6_60cm_scaf_214_117_86_FINAL	3980	0.256098	134.846		Red_Borg_Corona_Mine_final	3980	0.356383	141.445		ROSE_SR-VP_0-2_FINAL	3980	0.320856	129.543		SRVP18_hole-7m-from-trench_1_80cm_scaf_35_ext_315-rev_6-w_terminal_repeats	3980	0.342618	117.077
Brown_BROWN-SR-VP_26_10_2019_2_100cm_FINAL	3990	0.308782	96.4177		BLACK-SR-VP_26_10_2019_C_40cm_scaffold_23_FINAL_IR	3990	0.263736	117.769		Green_Borg_SRVP_2020_100_cm_2_FINAL-FINAL	3990	0.410714	124.824		LILAC_RifSed_csp1_19ft_2_test_LILAC_rev17_terminal_repeats-final	3990	0.344538	179.342		Ochre_SR-VP_26_10_2020_2_100CM_FINAL_FINAL	3990	0.271318	111.408		ORANGE_SR-VP_26_10_2019_2_100cm_FINAL	3990	0.273196	105.29		SRVP18_trench_6_60cm_scaf_214_117_86_FINAL	3990	0.264438	135.11		Red_Borg_Corona_Mine_final	3990	0.36	141.805		ROSE_SR-VP_0-2_FINAL	3990	0.315508	129.858		SRVP18_hole-7m-from-trench_1_80cm_scaf_35_ext_315-rev_6-w_terminal_repeats	3990	0.331476	117.408
Brown_BROWN-SR-VP_26_10_2019_2_100cm_FINAL	4000	0.316239	96.7339		BLACK-SR-VP_26_10_2019_C_40cm_scaffold_23_FINAL_IR	4000	0.265753	118.035		Green_Borg_SRVP_2020_100_cm_2_FINAL-FINAL	4000	0.417417	125.241		LILAC_RifSed_csp1_19ft_2_test_LILAC_rev17_terminal_repeats-final	4000	0.359551	179.701		Ochre_SR-VP_26_10_2020_2_100CM_FINAL_FINAL	4000	0.276923	111.685		ORANGE_SR-VP_26_10_2019_2_100cm_FINAL	4000	0.255814	105.546		SRVP18_trench_6_60cm_scaf_214_117_86_FINAL	4000	0.256798	135.367		Red_Borg_Corona_Mine_final	4000	0.352941	142.158		ROSE_SR-VP_0-2_FINAL	4000	0.304813	130.163		SRVP18_hole-7m-from-trench_1_80cm_scaf_35_ext_315-rev_6-w_terminal_repeats	4000	0.335227	117.743
Brown_BROWN-SR-VP_26_10_2019_2_100cm_FINAL	4010	0.308571	97.0425		BLACK-SR-VP_26_10_2019_C_40cm_scaffold_23_FINAL_IR	4010	0.276712	118.311		Green_Borg_SRVP_2020_100_cm_2_FINAL-FINAL	4010	0.425982	125.667		LILAC_RifSed_csp1_19ft_2_test_LILAC_rev17_terminal_repeats-final	4010	0.359551	180.061		Ochre_SR-VP_26_10_2020_2_100CM_FINAL_FINAL	4010	0.276486	111.961		ORANGE_SR-VP_26_10_2019_2_100cm_FINAL	4010	0.247423	105.793		SRVP18_trench_6_60cm_scaf_214_117_86_FINAL	4010	0.266667	135.634		Red_Borg_Corona_Mine_final	4010	0.35809	142.516		ROSE_SR-VP_0-2_FINAL	4010	0.311828	130.475		SRVP18_hole-7m-from-trench_1_80cm_scaf_35_ext_315-rev_6-w_terminal_repeats	4010	0.335211	118.078
Brown_BROWN-SR-VP_26_10_2019_2_100cm_FINAL	4020	0.302594	97.3451		BLACK-SR-VP_26_10_2019_C_40cm_scaffold_23_FINAL_IR	4020	0.285714	118.597		Green_Borg_SRVP_2020_100_cm_2_FINAL-FINAL	4020	0.424242	126.092		LILAC_RifSed_csp1_19ft_2_test_LILAC_rev17_terminal_repeats-final	4020	0.359116	180.42		Ochre_SR-VP_26_10_2020_2_100CM_FINAL_FINAL	4020	0.278351	112.24		ORANGE_SR-VP_26_10_2019_2_100cm_FINAL	4020	0.244216	106.038		SRVP18_trench_6_60cm_scaf_214_117_86_FINAL	4020	0.266055	135.9		Red_Borg_Corona_Mine_final	4020	0.356383	142.872		ROSE_SR-VP_0-2_FINAL	4020	0.32973	130.805		SRVP18_hole-7m-from-trench_1_80cm_scaf_35_ext_315-rev_6-w_terminal_repeats	4020	0.337079	118.416
Brown_BROWN-SR-VP_26_10_2019_2_100cm_FINAL	4030	0.298551	97.6437		BLACK-SR-VP_26_10_2019_C_40cm_scaffold_23_FINAL_IR	4030	0.296703	118.894		Green_Borg_SRVP_2020_100_cm_2_FINAL-FINAL	4030	0.430303	126.522		LILAC_RifSed_csp1_19ft_2_test_LILAC_rev17_terminal_repeats-final	4030	0.357341	180.777		Ochre_SR-VP_26_10_2020_2_100CM_FINAL_FINAL	4030	0.284974	112.525		ORANGE_SR-VP_26_10_2019_2_100cm_FINAL	4030	0.239075	106.277		SRVP18_trench_6_60cm_scaf_214_117_86_FINAL	4030	0.27439	136.174		Red_Borg_Corona_Mine_final	4030	0.356383	143.228		ROSE_SR-VP_0-2_FINAL	4030	0.3297	131.134		SRVP18_hole-7m-from-trench_1_80cm_scaf_35_ext_315-rev_6-w_terminal_repeats	4030	0.342697	118.758
Brown_BROWN-SR-VP_26_10_2019_2_100cm_FINAL	4040	0.304598	97.9483		BLACK-SR-VP_26_10_2019_C_40cm_scaffold_23_FINAL_IR	4040	0.294766	119.189		Green_Borg_SRVP_2020_100_cm_2_FINAL-FINAL	4040	0.418182	126.94		LILAC_RifSed_csp1_19ft_2_test_LILAC_rev17_terminal_repeats-final	4040	0.357542	181.135		Ochre_SR-VP_26_10_2020_2_100CM_FINAL_FINAL	4040	0.287958	112.813		ORANGE_SR-VP_26_10_2019_2_100cm_FINAL	4040	0.249357	106.526		SRVP18_trench_6_60cm_scaf_214_117_86_FINAL	4040	0.278287	136.453		Red_Borg_Corona_Mine_final	4040	0.352785	143.581		ROSE_SR-VP_0-2_FINAL	4040	0.311828	131.446		SRVP18_hole-7m-from-trench_1_80cm_scaf_35_ext_315-rev_6-w_terminal_repeats	4040	0.346369	119.105
Brown_BROWN-SR-VP_26_10_2019_2_100cm_FINAL	4050	0.285303	98.2336		BLACK-SR-VP_26_10_2019_C_40cm_scaffold_23_FINAL_IR	4050	0.294766	119.483		Green_Borg_SRVP_2020_100_cm_2_FINAL-FINAL	4050	0.424242	127.364		LILAC_RifSed_csp1_19ft_2_test_LILAC_rev17_terminal_repeats-final	4050	0.364903	181.5		Ochre_SR-VP_26_10_2020_2_100CM_FINAL_FINAL	4050	0.296588	113.109		ORANGE_SR-VP_26_10_2019_2_100cm_FINAL	4050	0.246154	106.772		SRVP18_trench_6_60cm_scaf_214_117_86_FINAL	4050	0.27439	136.727		Red_Borg_Corona_Mine_final	4050	0.351064	143.932		ROSE_SR-VP_0-2_FINAL	4050	0.324397	131.77		SRVP18_hole-7m-from-trench_1_80cm_scaf_35_ext_315-rev_6-w_terminal_repeats	4050	0.342697	119.447
Brown_BROWN-SR-VP_26_10_2019_2_100cm_FINAL	4060	0.287356	98.5209		BLACK-SR-VP_26_10_2019_C_40cm_scaffold_23_FINAL_IR	4060	0.289256	119.773		Green_Borg_SRVP_2020_100_cm_2_FINAL-FINAL	4060	0.419753	127.784		LILAC_RifSed_csp1_19ft_2_test_LILAC_rev17_terminal_repeats-final	4060	0.357341	181.857		Ochre_SR-VP_26_10_2020_2_100CM_FINAL_FINAL	4060	0.292876	113.402		ORANGE_SR-VP_26_10_2019_2_100cm_FINAL	4060	0.250633	107.023		SRVP18_trench_6_60cm_scaf_214_117_86_FINAL	4060	0.264438	136.991		Red_Borg_Corona_Mine_final	4060	0.349333	144.282		ROSE_SR-VP_0-2_FINAL	4060	0.309783	132.08		SRVP18_hole-7m-from-trench_1_80cm_scaf_35_ext_315-rev_6-w_terminal_repeats	4060	0.333333	119.781
Brown_BROWN-SR-VP_26_10_2019_2_100cm_FINAL	4070	0.293103	98.814		BLACK-SR-VP_26_10_2019_C_40cm_scaffold_23_FINAL_IR	4070	0.293151	120.066		Green_Borg_SRVP_2020_100_cm_2_FINAL-FINAL	4070	0.436533	128.221		LILAC_RifSed_csp1_19ft_2_test_LILAC_rev17_terminal_repeats-final	4070	0.368421	182.225		Ochre_SR-VP_26_10_2020_2_100CM_FINAL_FINAL	4070	0.294737	113.697		ORANGE_SR-VP_26_10_2019_2_100cm_FINAL	4070	0.258312	107.281		SRVP18_trench_6_60cm_scaf_214_117_86_FINAL	4070	0.267692	137.259		Red_Borg_Corona_Mine_final	4070	0.336898	144.619		ROSE_SR-VP_0-2_FINAL	4070	0.318801	132.399		SRVP18_hole-7m-from-trench_1_80cm_scaf_35_ext_315-rev_6-w_terminal_repeats	4070	0.325779	120.106
Brown_BROWN-SR-VP_26_10_2019_2_100cm_FINAL	4080	0.287356	99.1014		BLACK-SR-VP_26_10_2019_C_40cm_scaffold_23_FINAL_IR	4080	0.291209	120.357		Green_Borg_SRVP_2020_100_cm_2_FINAL-FINAL	4080	0.430341	128.651		LILAC_RifSed_csp1_19ft_2_test_LILAC_rev17_terminal_repeats-final	4080	0.372549	182.598		Ochre_SR-VP_26_10_2020_2_100CM_FINAL_FINAL	4080	0.294737	113.992		ORANGE_SR-VP_26_10_2019_2_100cm_FINAL	4080	0.251908	107.533		SRVP18_trench_6_60cm_scaf_214_117_86_FINAL	4080	0.267081	137.526		Red_Borg_Corona_Mine_final	4080	0.338667	144.957		ROSE_SR-VP_0-2_FINAL	4080	0.311475	132.711		SRVP18_hole-7m-from-trench_1_80cm_scaf_35_ext_315-rev_6-w_terminal_repeats	4080	0.31831	120.425
Brown_BROWN-SR-VP_26_10_2019_2_100cm_FINAL	4090	0.278409	99.3798		BLACK-SR-VP_26_10_2019_C_40cm_scaffold_23_FINAL_IR	4090	0.284153	120.641		Green_Borg_SRVP_2020_100_cm_2_FINAL-FINAL	4090	0.425076	129.076		LILAC_RifSed_csp1_19ft_2_test_LILAC_rev17_terminal_repeats-final	4090	0.379888	182.978		Ochre_SR-VP_26_10_2020_2_100CM_FINAL_FINAL	4090	0.299735	114.291		ORANGE_SR-VP_26_10_2019_2_100cm_FINAL	4090	0.253807	107.787		SRVP18_trench_6_60cm_scaf_214_117_86_FINAL	4090	0.26875	137.795		Red_Borg_Corona_Mine_final	4090	0.344086	145.301		ROSE_SR-VP_0-2_FINAL	4090	0.309589	133.02		SRVP18_hole-7m-from-trench_1_80cm_scaf_35_ext_315-rev_6-w_terminal_repeats	4090	0.314607	120.739
Brown_BROWN-SR-VP_26_10_2019_2_100cm_FINAL	4100	0.266476	99.6463		BLACK-SR-VP_26_10_2019_C_40cm_scaffold_23_FINAL_IR	4100	0.295082	120.936		Green_Borg_SRVP_2020_100_cm_2_FINAL-FINAL	4100	0.432927	129.509		LILAC_RifSed_csp1_19ft_2_test_LILAC_rev17_terminal_repeats-final	4100	0.38764	183.366		Ochre_SR-VP_26_10_2020_2_100CM_FINAL_FINAL	4100	0.299735	114.591		ORANGE_SR-VP_26_10_2019_2_100cm_FINAL	4100	0.250633	108.038		SRVP18_trench_6_60cm_scaf_214_117_86_FINAL	4100	0.268139	138.063		Red_Borg_Corona_Mine_final	4100	0.345946	145.647		ROSE_SR-VP_0-2_FINAL	4100	0.315068	133.335		SRVP18_hole-7m-from-trench_1_80cm_scaf_35_ext_315-rev_6-w_terminal_repeats	4100	0.314607	121.054
Brown_BROWN-SR-VP_26_10_2019_2_100cm_FINAL	4110	0.262857	99.9091		BLACK-SR-VP_26_10_2019_C_40cm_scaffold_23_FINAL_IR	4110	0.29863	121.235		Green_Borg_SRVP_2020_100_cm_2_FINAL-FINAL	4110	0.431193	129.94		LILAC_RifSed_csp1_19ft_2_test_LILAC_rev17_terminal_repeats-final	4110	0.398876	183.764		Ochre_SR-VP_26_10_2020_2_100CM_FINAL_FINAL	4110	0.30504	114.896		ORANGE_SR-VP_26_10_2019_2_100cm_FINAL	4110	0.253807	108.291		SRVP18_trench_6_60cm_scaf_214_117_86_FINAL	4110	0.27673	138.34		Red_Borg_Corona_Mine_final	4110	0.346049	145.993		ROSE_SR-VP_0-2_FINAL	4110	0.313187	133.648		SRVP18_hole-7m-from-trench_1_80cm_scaf_35_ext_315-rev_6-w_terminal_repeats	4110	0.314763	121.369
Brown_BROWN-SR-VP_26_10_2019_2_100cm_FINAL	4120	0.252874	100.162		BLACK-SR-VP_26_10_2019_C_40cm_scaffold_23_FINAL_IR	4120	0.301939	121.537		Green_Borg_SRVP_2020_100_cm_2_FINAL-FINAL	4120	0.432927	130.373		LILAC_RifSed_csp1_19ft_2_test_LILAC_rev17_terminal_repeats-final	4120	0.391549	184.156		Ochre_SR-VP_26_10_2020_2_100CM_FINAL_FINAL	4120	0.308707	115.205		ORANGE_SR-VP_26_10_2019_2_100cm_FINAL	4120	0.262087	108.553		SRVP18_trench_6_60cm_scaf_214_117_86_FINAL	4120	0.280757	138.621		Red_Borg_Corona_Mine_final	4120	0.351648	146.345		ROSE_SR-VP_0-2_FINAL	4120	0.31856	133.967		SRVP18_hole-7m-from-trench_1_80cm_scaf_35_ext_315-rev_6-w_terminal_repeats	4120	0.307263	121.676
Brown_BROWN-SR-VP_26_10_2019_2_100cm_FINAL	4130	0.252874	100.415		BLACK-SR-VP_26_10_2019_C_40cm_scaffold_23_FINAL_IR	4130	0.305556	121.842		Green_Borg_SRVP_2020_100_cm_2_FINAL-FINAL	4130	0.432927	130.806		LILAC_RifSed_csp1_19ft_2_test_LILAC_rev17_terminal_repeats-final	4130	0.382022	184.538		Ochre_SR-VP_26_10_2020_2_100CM_FINAL_FINAL	4130	0.31565	115.521		ORANGE_SR-VP_26_10_2019_2_100cm_FINAL	4130	0.25964	108.813		SRVP18_trench_6_60cm_scaf_214_117_86_FINAL	4130	0.28481	138.905		Red_Borg_Corona_Mine_final	4130	0.36612	146.711		ROSE_SR-VP_0-2_FINAL	4130	0.322222	134.289		SRVP18_hole-7m-from-trench_1_80cm_scaf_35_ext_315-rev_6-w_terminal_repeats	4130	0.311111	121.987
Brown_BROWN-SR-VP_26_10_2019_2_100cm_FINAL	4140	0.252174	100.667		BLACK-SR-VP_26_10_2019_C_40cm_scaffold_23_FINAL_IR	4140	0.307479	122.15		Green_Borg_SRVP_2020_100_cm_2_FINAL-FINAL	4140	0.440729	131.247		LILAC_RifSed_csp1_19ft_2_test_LILAC_rev17_terminal_repeats-final	4140	0.385915	184.924		Ochre_SR-VP_26_10_2020_2_100CM_FINAL_FINAL	4140	0.326203	115.847		ORANGE_SR-VP_26_10_2019_2_100cm_FINAL	4140	0.261538	109.075		SRVP18_trench_6_60cm_scaf_214_117_86_FINAL	4140	0.301887	139.207		Red_Borg_Corona_Mine_final	4140	0.367568	147.079		ROSE_SR-VP_0-2_FINAL	4140	0.314763	134.604		SRVP18_hole-7m-from-trench_1_80cm_scaf_35_ext_315-rev_6-w_terminal_repeats	4140	0.303371	122.29
Brown_BROWN-SR-VP_26_10_2019_2_100cm_FINAL	4150	0.246377	100.913		BLACK-SR-VP_26_10_2019_C_40cm_scaffold_23_FINAL_IR	4150	0.309392	122.459		Green_Borg_SRVP_2020_100_cm_2_FINAL-FINAL	4150	0.43465	131.681		LILAC_RifSed_csp1_19ft_2_test_LILAC_rev17_terminal_repeats-final	4150	0.389831	185.314		Ochre_SR-VP_26_10_2020_2_100CM_FINAL_FINAL	4150	0.320856	116.168		ORANGE_SR-VP_26_10_2019_2_100cm_FINAL	4150	0.264781	109.339		SRVP18_trench_6_60cm_scaf_214_117_86_FINAL	4150	0.3	139.507		Red_Borg_Corona_Mine_final	4150	0.374663	147.453		ROSE_SR-VP_0-2_FINAL	4150	0.322222	134.926		SRVP18_hole-7m-from-trench_1_80cm_scaf_35_ext_315-rev_6-w_terminal_repeats	4150	0.305085	122.596
Brown_BROWN-SR-VP_26_10_2019_2_100cm_FINAL	4160	0.244186	101.158		BLACK-SR-VP_26_10_2019_C_40cm_scaffold_23_FINAL_IR	4160	0.298343	122.758		Green_Borg_SRVP_2020_100_cm_2_FINAL-FINAL	4160	0.442424	132.124		LILAC_RifSed_csp1_19ft_2_test_LILAC_rev17_terminal_repeats-final	4160	0.399433	185.713		Ochre_SR-VP_26_10_2020_2_100CM_FINAL_FINAL	4160	0.319261	116.487		ORANGE_SR-VP_26_10_2019_2_100cm_FINAL	4160	0.275064	109.614		SRVP18_trench_6_60cm_scaf_214_117_86_FINAL	4160	0.302181	139.809		Red_Borg_Corona_Mine_final	4160	0.370968	147.824		ROSE_SR-VP_0-2_FINAL	4160	0.31856	135.245		SRVP18_hole-7m-from-trench_1_80cm_scaf_35_ext_315-rev_6-w_terminal_repeats	4160	0.305085	122.901
Brown_BROWN-SR-VP_26_10_2019_2_100cm_FINAL	4170	0.255814	101.413		BLACK-SR-VP_26_10_2019_C_40cm_scaffold_23_FINAL_IR	4170	0.300275	123.058		Green_Borg_SRVP_2020_100_cm_2_FINAL-FINAL	4170	0.447447	132.571		LILAC_RifSed_csp1_19ft_2_test_LILAC_rev17_terminal_repeats-final	4170	0.407407	186.121		Ochre_SR-VP_26_10_2020_2_100CM_FINAL_FINAL	4170	0.313984	116.801		ORANGE_SR-VP_26_10_2019_2_100cm_FINAL	4170	0.273196	109.888		SRVP18_trench_6_60cm_scaf_214_117_86_FINAL	4170	0.297806	140.107		Red_Borg_Corona_Mine_final	4170	0.358491	148.183		ROSE_SR-VP_0-2_FINAL	4170	0.316667	135.561		SRVP18_hole-7m-from-trench_1_80cm_scaf_35_ext_315-rev_6-w_terminal_repeats	4170	0.301408	123.202
Brown_BROWN-SR-VP_26_10_2019_2_100cm_FINAL	4180	0.255814	101.669		BLACK-SR-VP_26_10_2019_C_40cm_scaffold_23_FINAL_IR	4180	0.294118	123.352		Green_Borg_SRVP_2020_100_cm_2_FINAL-FINAL	4180	0.445783	133.017		LILAC_RifSed_csp1_19ft_2_test_LILAC_rev17_terminal_repeats-final	4180	0.404011	186.525		Ochre_SR-VP_26_10_2020_2_100CM_FINAL_FINAL	4180	0.320955	117.122		ORANGE_SR-VP_26_10_2019_2_100cm_FINAL	4180	0.268041	110.156		SRVP18_trench_6_60cm_scaf_214_117_86_FINAL	4180	0.304348	140.412		Red_Borg_Corona_Mine_final	4180	0.370968	148.554		ROSE_SR-VP_0-2_FINAL	4180	0.310924	135.872		SRVP18_hole-7m-from-trench_1_80cm_scaf_35_ext_315-rev_6-w_terminal_repeats	4180	0.293785	123.496
Brown_BROWN-SR-VP_26_10_2019_2_100cm_FINAL	4190	0.25	101.919		BLACK-SR-VP_26_10_2019_C_40cm_scaffold_23_FINAL_IR	4190	0.29972	123.652		Green_Borg_SRVP_2020_100_cm_2_FINAL-FINAL	4190	0.451807	133.469		LILAC_RifSed_csp1_19ft_2_test_LILAC_rev17_terminal_repeats-final	4190	0.409742	186.934		Ochre_SR-VP_26_10_2020_2_100CM_FINAL_FINAL	4190	0.310345	117.432		ORANGE_SR-VP_26_10_2019_2_100cm_FINAL	4190	0.264781	110.42		SRVP18_trench_6_60cm_scaf_214_117_86_FINAL	4190	0.3	140.712		Red_Borg_Corona_Mine_final	4190	0.367292	148.921		ROSE_SR-VP_0-2_FINAL	4190	0.314607	136.187		SRVP18_hole-7m-from-trench_1_80cm_scaf_35_ext_315-rev_6-w_terminal_repeats	4190	0.290141	123.786
Brown_BROWN-SR-VP_26_10_2019_2_100cm_FINAL	4200	0.25	102.169		BLACK-SR-VP_26_10_2019_C_40cm_scaffold_23_FINAL_IR	4200	0.310924	123.963		Green_Borg_SRVP_2020_100_cm_2_FINAL-FINAL	4200	0.45122	133.92		LILAC_RifSed_csp1_19ft_2_test_LILAC_rev17_terminal_repeats-final	4200	0.408046	187.342		Ochre_SR-VP_26_10_2020_2_100CM_FINAL_FINAL	4200	0.303191	117.735		ORANGE_SR-VP_26_10_2019_2_100cm_FINAL	4200	0.257732	110.678		SRVP18_trench_6_60cm_scaf_214_117_86_FINAL	4200	0.293375	141.005		Red_Borg_Corona_Mine_final	4200	0.363636	149.285		ROSE_SR-VP_0-2_FINAL	4200	0.29972	136.487		SRVP18_hole-7m-from-trench_1_80cm_scaf_35_ext_315-rev_6-w_terminal_repeats	4200	0.29745	124.083
Brown_BROWN-SR-VP_26_10_2019_2_100cm_FINAL	4210	0.25	102.419		BLACK-SR-VP_26_10_2019_C_40cm_scaffold_23_FINAL_IR	4210	0.312676	124.275		Green_Borg_SRVP_2020_100_cm_2_FINAL-FINAL	4210	0.452888	134.373		LILAC_RifSed_csp1_19ft_2_test_LILAC_rev17_terminal_repeats-final	4210	0.410405	187.753		Ochre_SR-VP_26_10_2020_2_100CM_FINAL_FINAL	4210	0.298153	118.034		ORANGE_SR-VP_26_10_2019_2_100cm_FINAL	4210	0.262338	110.941		SRVP18_trench_6_60cm_scaf_214_117_86_FINAL	4210	0.285266	141.29		Red_Borg_Corona_Mine_final	4210	0.370667	149.655		ROSE_SR-VP_0-2_FINAL	4210	0.280899	136.767		SRVP18_hole-7m-from-trench_1_80cm_scaf_35_ext_315-rev_6-w_terminal_repeats	4210	0.289773	124.373
Brown_BROWN-SR-VP_26_10_2019_2_100cm_FINAL	4220	0.249284	102.669		BLACK-SR-VP_26_10_2019_C_40cm_scaffold_23_FINAL_IR	4220	0.312849	124.588		Green_Borg_SRVP_2020_100_cm_2_FINAL-FINAL	4220	0.456193	134.829		LILAC_RifSed_csp1_19ft_2_test_LILAC_rev17_terminal_repeats-final	4220	0.41691	188.17		Ochre_SR-VP_26_10_2020_2_100CM_FINAL_FINAL	4220	0.301587	118.335		ORANGE_SR-VP_26_10_2019_2_100cm_FINAL	4220	0.265092	111.206		SRVP18_trench_6_60cm_scaf_214_117_86_FINAL	4220	0.28125	141.571		Red_Borg_Corona_Mine_final	4220	0.37234	150.028		ROSE_SR-VP_0-2_FINAL	4220	0.301408	137.069		SRVP18_hole-7m-from-trench_1_80cm_scaf_35_ext_315-rev_6-w_terminal_repeats	4220	0.289773	124.663
Brown_BROWN-SR-VP_26_10_2019_2_100cm_FINAL	4230	0.249284	102.918		BLACK-SR-VP_26_10_2019_C_40cm_scaffold_23_FINAL_IR	4230	0.310734	124.899		Green_Borg_SRVP_2020_100_cm_2_FINAL-FINAL	4230	0.447447	135.277		LILAC_RifSed_csp1_19ft_2_test_LILAC_rev17_terminal_repeats-final	4230	0.415205	188.585		Ochre_SR-VP_26_10_2020_2_100CM_FINAL_FINAL	4230	0.298153	118.633		ORANGE_SR-VP_26_10_2019_2_100cm_FINAL	4230	0.26178	111.467		SRVP18_trench_6_60cm_scaf_214_117_86_FINAL	4230	0.285714	141.857		Red_Borg_Corona_Mine_final	4230	0.382979	150.411		ROSE_SR-VP_0-2_FINAL	4230	0.301676	137.371		SRVP18_hole-7m-from-trench_1_80cm_scaf_35_ext_315-rev_6-w_terminal_repeats	4230	0.276353	124.939
Brown_BROWN-SR-VP_26_10_2019_2_100cm_FINAL	4240	0.241379	103.159		BLACK-SR-VP_26_10_2019_C_40cm_scaffold_23_FINAL_IR	4240	0.310734	125.21		Green_Borg_SRVP_2020_100_cm_2_FINAL-FINAL	4240	0.445783	135.722		LILAC_RifSed_csp1_19ft_2_test_LILAC_rev17_terminal_repeats-final	4240	0.421965	189.007		Ochre_SR-VP_26_10_2020_2_100CM_FINAL_FINAL	4240	0.292876	118.926		ORANGE_SR-VP_26_10_2019_2_100cm_FINAL	4240	0.259843	111.727		SRVP18_trench_6_60cm_scaf_214_117_86_FINAL	4240	0.281734	142.139		Red_Borg_Corona_Mine_final	4240	0.379679	150.79		ROSE_SR-VP_0-2_FINAL	4240	0.305322	137.676		SRVP18_hole-7m-from-trench_1_80cm_scaf_35_ext_315-rev_6-w_terminal_repeats	4240	0.286517	125.226
Brown_BROWN-SR-VP_26_10_2019_2_100cm_FINAL	4250	0.251429	103.411		BLACK-SR-VP_26_10_2019_C_40cm_scaffold_23_FINAL_IR	4250	0.310734	125.52		Green_Borg_SRVP_2020_100_cm_2_FINAL-FINAL	4250	0.441441	136.164		LILAC_RifSed_csp1_19ft_2_test_LILAC_rev17_terminal_repeats-final	4250	0.422741	189.43		Ochre_SR-VP_26_10_2020_2_100CM_FINAL_FINAL	4250	0.294737	119.221		ORANGE_SR-VP_26_10_2019_2_100cm_FINAL	4250	0.255208	111.982		SRVP18_trench_6_60cm_scaf_214_117_86_FINAL	4250	0.273846	142.413		Red_Borg_Corona_Mine_final	4250	0.379679	151.17		ROSE_SR-VP_0-2_FINAL	4250	0.323944	138		SRVP18_hole-7m-from-trench_1_80cm_scaf_35_ext_315-rev_6-w_terminal_repeats	4250	0.29972	125.526
Brown_BROWN-SR-VP_26_10_2019_2_100cm_FINAL	4260	0.247126	103.658		BLACK-SR-VP_26_10_2019_C_40cm_scaffold_23_FINAL_IR	4260	0.327684	125.848		Green_Borg_SRVP_2020_100_cm_2_FINAL-FINAL	4260	0.448485	136.612		LILAC_RifSed_csp1_19ft_2_test_LILAC_rev17_terminal_repeats-final	4260	0.42522	189.855		Ochre_SR-VP_26_10_2020_2_100CM_FINAL_FINAL	4260	0.3	119.521		ORANGE_SR-VP_26_10_2019_2_100cm_FINAL	4260	0.251309	112.234		SRVP18_trench_6_60cm_scaf_214_117_86_FINAL	4260	0.282209	142.695		Red_Borg_Corona_Mine_final	4260	0.388298	151.558		ROSE_SR-VP_0-2_FINAL	4260	0.333333	138.333		SRVP18_hole-7m-from-trench_1_80cm_scaf_35_ext_315-rev_6-w_terminal_repeats	4260	0.29805	125.824
Brown_BROWN-SR-VP_26_10_2019_2_100cm_FINAL	4270	0.237822	103.896		BLACK-SR-VP_26_10_2019_C_40cm_scaffold_23_FINAL_IR	4270	0.333333	126.181		Green_Borg_SRVP_2020_100_cm_2_FINAL-FINAL	4270	0.442424	137.055		LILAC_RifSed_csp1_19ft_2_test_LILAC_rev17_terminal_repeats-final	4270	0.424419	190.279		Ochre_SR-VP_26_10_2020_2_100CM_FINAL_FINAL	4270	0.295039	119.816		ORANGE_SR-VP_26_10_2019_2_100cm_FINAL	4270	0.246753	112.481		SRVP18_trench_6_60cm_scaf_214_117_86_FINAL	4270	0.30031	142.995		Red_Borg_Corona_Mine_final	4270	0.380952	151.939		ROSE_SR-VP_0-2_FINAL	4270	0.337079	138.67		SRVP18_hole-7m-from-trench_1_80cm_scaf_35_ext_315-rev_6-w_terminal_repeats	4270	0.279778	126.103
Brown_BROWN-SR-VP_26_10_2019_2_100cm_FINAL	4280	0.231214	104.127		BLACK-SR-VP_26_10_2019_C_40cm_scaffold_23_FINAL_IR	4280	0.335196	126.517		Green_Borg_SRVP_2020_100_cm_2_FINAL-FINAL	4280	0.445783	137.501		LILAC_RifSed_csp1_19ft_2_test_LILAC_rev17_terminal_repeats-final	4280	0.422741	190.702		Ochre_SR-VP_26_10_2020_2_100CM_FINAL_FINAL	4280	0.298701	120.115		ORANGE_SR-VP_26_10_2019_2_100cm_FINAL	4280	0.238342	112.719		SRVP18_trench_6_60cm_scaf_214_117_86_FINAL	4280	0.291925	143.287		Red_Borg_Corona_Mine_final	4280	0.387863	152.327		ROSE_SR-VP_0-2_FINAL	4280	0.34626	139.017		SRVP18_hole-7m-from-trench_1_80cm_scaf_35_ext_315-rev_6-w_terminal_repeats	4280	0.276243	126.38
Brown_BROWN-SR-VP_26_10_2019_2_100cm_FINAL	4290	0.234783	104.362		BLACK-SR-VP_26_10_2019_C_40cm_scaffold_23_FINAL_IR	4290	0.32964	126.846		Green_Borg_SRVP_2020_100_cm_2_FINAL-FINAL	4290	0.440476	137.941		LILAC_RifSed_csp1_19ft_2_test_LILAC_rev17_terminal_repeats-final	4290	0.433628	191.136		Ochre_SR-VP_26_10_2020_2_100CM_FINAL_FINAL	4290	0.29563	120.41		ORANGE_SR-VP_26_10_2019_2_100cm_FINAL	4290	0.235142	112.954		SRVP18_trench_6_60cm_scaf_214_117_86_FINAL	4290	0.3	143.587		Red_Borg_Corona_Mine_final	4290	0.384211	152.711		ROSE_SR-VP_0-2_FINAL	4290	0.344444	139.361		SRVP18_hole-7m-from-trench_1_80cm_scaf_35_ext_315-rev_6-w_terminal_repeats	4290	0.274725	126.654
Brown_BROWN-SR-VP_26_10_2019_2_100cm_FINAL	4300	0.237822	104.599		BLACK-SR-VP_26_10_2019_C_40cm_scaffold_23_FINAL_IR	4300	0.33518	127.181		Green_Borg_SRVP_2020_100_cm_2_FINAL-FINAL	4300	0.426866	138.368		LILAC_RifSed_csp1_19ft_2_test_LILAC_rev17_terminal_repeats-final	4300	0.422619	191.558		Ochre_SR-VP_26_10_2020_2_100CM_FINAL_FINAL	4300	0.293814	120.704		ORANGE_SR-VP_26_10_2019_2_100cm_FINAL	4300	0.239583	113.194		SRVP18_trench_6_60cm_scaf_214_117_86_FINAL	4300	0.29375	143.881		Red_Borg_Corona_Mine_final	4300	0.380208	153.092		ROSE_SR-VP_0-2_FINAL	4300	0.348315	139.709		SRVP18_hole-7m-from-trench_1_80cm_scaf_35_ext_315-rev_6-w_terminal_repeats	4300	0.274725	126.929
Brown_BROWN-SR-VP_26_10_2019_2_100cm_FINAL	4310	0.227666	104.827		BLACK-SR-VP_26_10_2019_C_40cm_scaffold_23_FINAL_IR	4310	0.327778	127.509		Green_Borg_SRVP_2020_100_cm_2_FINAL-FINAL	4310	0.428571	138.796		LILAC_RifSed_csp1_19ft_2_test_LILAC_rev17_terminal_repeats-final	4310	0.426866	191.985		Ochre_SR-VP_26_10_2020_2_100CM_FINAL_FINAL	4310	0.293814	120.998		ORANGE_SR-VP_26_10_2019_2_100cm_FINAL	4310	0.230366	113.424		SRVP18_trench_6_60cm_scaf_214_117_86_FINAL	4310	0.29595	144.177		Red_Borg_Corona_Mine_final	4310	0.371429	153.463		ROSE_SR-VP_0-2_FINAL	4310	0.35014	140.059		SRVP18_hole-7m-from-trench_1_80cm_scaf_35_ext_315-rev_6-w_terminal_repeats	4310	0.275204	127.204
Brown_BROWN-SR-VP_26_10_2019_2_100cm_FINAL	4320	0.212644	105.04		BLACK-SR-VP_26_10_2019_C_40cm_scaffold_23_FINAL_IR	4320	0.322222	127.831		Green_Borg_SRVP_2020_100_cm_2_FINAL-FINAL	4320	0.424419	139.221		LILAC_RifSed_csp1_19ft_2_test_LILAC_rev17_terminal_repeats-final	4320	0.414201	192.399		Ochre_SR-VP_26_10_2020_2_100CM_FINAL_FINAL	4320	0.297436	121.295		ORANGE_SR-VP_26_10_2019_2_100cm_FINAL	4320	0.227154	113.651		SRVP18_trench_6_60cm_scaf_214_117_86_FINAL	4320	0.314465	144.491		Red_Borg_Corona_Mine_final	4320	0.367609	153.831		ROSE_SR-VP_0-2_FINAL	4320	0.35	140.409		SRVP18_hole-7m-from-trench_1_80cm_scaf_35_ext_315-rev_6-w_terminal_repeats	4320	0.277174	127.481
Brown_BROWN-SR-VP_26_10_2019_2_100cm_FINAL	4330	0.206997	105.247		BLACK-SR-VP_26_10_2019_C_40cm_scaffold_23_FINAL_IR	4330	0.31856	128.15		Green_Borg_SRVP_2020_100_cm_2_FINAL-FINAL	4330	0.41691	139.638		LILAC_RifSed_csp1_19ft_2_test_LILAC_rev17_terminal_repeats-final	4330	0.400593	192.8		Ochre_SR-VP_26_10_2020_2_100CM_FINAL_FINAL	4330	0.286822	121.582		ORANGE_SR-VP_26_10_2019_2_100cm_FINAL	4330	0.231169	113.882		SRVP18_trench_6_60cm_scaf_214_117_86_FINAL	4330	0.312303	144.804		Red_Borg_Corona_Mine_final	4330	0.367609	154.198		ROSE_SR-VP_0-2_FINAL	4330	0.351955	140.761		SRVP18_hole-7m-from-trench_1_80cm_scaf_35_ext_315-rev_6-w_terminal_repeats	4330	0.275676	127.757
Brown_BROWN-SR-VP_26_10_2019_2_100cm_FINAL	4340	0.215116	105.462		BLACK-SR-VP_26_10_2019_C_40cm_scaffold_23_FINAL_IR	4340	0.326027	128.476		Green_Borg_SRVP_2020_100_cm_2_FINAL-FINAL	4340	0.434402	140.072		LILAC_RifSed_csp1_19ft_2_test_LILAC_rev17_terminal_repeats-final	4340	0.402985	193.203		Ochre_SR-VP_26_10_2020_2_100CM_FINAL_FINAL	4340	0.29563	121.878		ORANGE_SR-VP_26_10_2019_2_100cm_FINAL	4340	0.24282	114.125		SRVP18_trench_6_60cm_scaf_214_117_86_FINAL	4340	0.299685	145.103		Red_Borg_Corona_Mine_final	4340	0.367347	154.566		ROSE_SR-VP_0-2_FINAL	4340	0.346369	141.108		SRVP18_hole-7m-from-trench_1_80cm_scaf_35_ext_315-rev_6-w_terminal_repeats	4340	0.283019	128.04
Brown_BROWN-SR-VP_26_10_2019_2_100cm_FINAL	4350	0.22449	105.686		BLACK-SR-VP_26_10_2019_C_40cm_scaffold_23_FINAL_IR	4350	0.320548	128.797		Green_Borg_SRVP_2020_100_cm_2_FINAL-FINAL	4350	0.447674	140.52		LILAC_RifSed_csp1_19ft_2_test_LILAC_rev17_terminal_repeats-final	4350	0.391045	193.594		Ochre_SR-VP_26_10_2020_2_100CM_FINAL_FINAL	4350	0.295918	122.174		ORANGE_SR-VP_26_10_2019_2_100cm_FINAL	4350	0.230366	114.355		SRVP18_trench_6_60cm_scaf_214_117_86_FINAL	4350	0.297806	145.401		Red_Borg_Corona_Mine_final	4350	0.356962	154.922		ROSE_SR-VP_0-2_FINAL	4350	0.342776	141.451		SRVP18_hole-7m-from-trench_1_80cm_scaf_35_ext_315-rev_6-w_terminal_repeats	4350	0.279133	128.319
Brown_BROWN-SR-VP_26_10_2019_2_100cm_FINAL	4360	0.22449	105.911		BLACK-SR-VP_26_10_2019_C_40cm_scaffold_23_FINAL_IR	4360	0.318919	129.115		Green_Borg_SRVP_2020_100_cm_2_FINAL-FINAL	4360	0.450867	140.971		LILAC_RifSed_csp1_19ft_2_test_LILAC_rev17_terminal_repeats-final	4360	0.369369	193.963		Ochre_SR-VP_26_10_2020_2_100CM_FINAL_FINAL	4360	0.295918	122.47		ORANGE_SR-VP_26_10_2019_2_100cm_FINAL	4360	0.238845	114.594		SRVP18_trench_6_60cm_scaf_214_117_86_FINAL	4360	0.297806	145.699		Red_Borg_Corona_Mine_final	4360	0.368687	155.291		ROSE_SR-VP_0-2_FINAL	4360	0.346591	141.797		SRVP18_hole-7m-from-trench_1_80cm_scaf_35_ext_315-rev_6-w_terminal_repeats	4360	0.279133	128.598
Brown_BROWN-SR-VP_26_10_2019_2_100cm_FINAL	4370	0.22449	106.135		BLACK-SR-VP_26_10_2019_C_40cm_scaffold_23_FINAL_IR	4370	0.309783	129.425		Green_Borg_SRVP_2020_100_cm_2_FINAL-FINAL	4370	0.457726	141.428		LILAC_RifSed_csp1_19ft_2_test_LILAC_rev17_terminal_repeats-final	4370	0.363363	194.327		Ochre_SR-VP_26_10_2020_2_100CM_FINAL_FINAL	4370	0.289003	122.759		ORANGE_SR-VP_26_10_2019_2_100cm_FINAL	4370	0.235602	114.83		SRVP18_trench_6_60cm_scaf_214_117_86_FINAL	4370	0.301887	146.001		Red_Borg_Corona_Mine_final	4370	0.363636	155.655		ROSE_SR-VP_0-2_FINAL	4370	0.346479	142.144		SRVP18_hole-7m-from-trench_1_80cm_scaf_35_ext_315-rev_6-w_terminal_repeats	4370	0.273713	128.872
Brown_BROWN-SR-VP_26_10_2019_2_100cm_FINAL	4380	0.226744	106.362		BLACK-SR-VP_26_10_2019_C_40cm_scaffold_23_FINAL_IR	4380	0.297297	129.723		Green_Borg_SRVP_2020_100_cm_2_FINAL-FINAL	4380	0.468208	141.897		LILAC_RifSed_csp1_19ft_2_test_LILAC_rev17_terminal_repeats-final	4380	0.359281	194.686		Ochre_SR-VP_26_10_2020_2_100CM_FINAL_FINAL	4380	0.290816	123.049		ORANGE_SR-VP_26_10_2019_2_100cm_FINAL	4380	0.248705	115.079		SRVP18_trench_6_60cm_scaf_214_117_86_FINAL	4380	0.301887	146.303		Red_Borg_Corona_Mine_final	4380	0.366834	156.022		ROSE_SR-VP_0-2_FINAL	4380	0.342776	142.486		SRVP18_hole-7m-from-trench_1_80cm_scaf_35_ext_315-rev_6-w_terminal_repeats	4380	0.268817	129.141
Brown_BROWN-SR-VP_26_10_2019_2_100cm_FINAL	4390	0.235632	106.598		BLACK-SR-VP_26_10_2019_C_40cm_scaffold_23_FINAL_IR	4390	0.297297	130.02		Green_Borg_SRVP_2020_100_cm_2_FINAL-FINAL	4390	0.465517	142.362		LILAC_RifSed_csp1_19ft_2_test_LILAC_rev17_terminal_repeats-final	4390	0.353293	195.039		Ochre_SR-VP_26_10_2020_2_100CM_FINAL_FINAL	4390	0.305913	123.355		ORANGE_SR-VP_26_10_2019_2_100cm_FINAL	4390	0.257732	115.336		SRVP18_trench_6_60cm_scaf_214_117_86_FINAL	4390	0.304075	146.607		Red_Borg_Corona_Mine_final	4390	0.366834	156.388		ROSE_SR-VP_0-2_FINAL	4390	0.335211	142.822		SRVP18_hole-7m-from-trench_1_80cm_scaf_35_ext_315-rev_6-w_terminal_repeats	4390	0.274194	129.415
Brown_BROWN-SR-VP_26_10_2019_2_100cm_FINAL	4400	0.235632	106.833		BLACK-SR-VP_26_10_2019_C_40cm_scaffold_23_FINAL_IR	4400	0.300546	130.32		Green_Borg_SRVP_2020_100_cm_2_FINAL-FINAL	4400	0.454023	142.816		LILAC_RifSed_csp1_19ft_2_test_LILAC_rev17_terminal_repeats-final	4400	0.35119	195.39		Ochre_SR-VP_26_10_2020_2_100CM_FINAL_FINAL	4400	0.302326	123.658		ORANGE_SR-VP_26_10_2019_2_100cm_FINAL	4400	0.253886	115.59		SRVP18_trench_6_60cm_scaf_214_117_86_FINAL	4400	0.302181	146.909		Red_Borg_Corona_Mine_final	4400	0.371571	156.76		ROSE_SR-VP_0-2_FINAL	4400	0.325843	143.147		SRVP18_hole-7m-from-trench_1_80cm_scaf_35_ext_315-rev_6-w_terminal_repeats	4400	0.270777	129.686
Brown_BROWN-SR-VP_26_10_2019_2_100cm_FINAL	4410	0.232092	107.065		BLACK-SR-VP_26_10_2019_C_40cm_scaffold_23_FINAL_IR	4410	0.308108	130.628		Green_Borg_SRVP_2020_100_cm_2_FINAL-FINAL	4410	0.435159	143.251		LILAC_RifSed_csp1_19ft_2_test_LILAC_rev17_terminal_repeats-final	4410	0.343284	195.734		Ochre_SR-VP_26_10_2020_2_100CM_FINAL_FINAL	4410	0.300518	123.958		ORANGE_SR-VP_26_10_2019_2_100cm_FINAL	4410	0.241026	115.831		SRVP18_trench_6_60cm_scaf_214_117_86_FINAL	4410	0.300613	147.21		Red_Borg_Corona_Mine_final	4410	0.37	157.13		ROSE_SR-VP_0-2_FINAL	4410	0.320113	143.468		SRVP18_hole-7m-from-trench_1_80cm_scaf_35_ext_315-rev_6-w_terminal_repeats	4410	0.274667	129.961
Brown_BROWN-SR-VP_26_10_2019_2_100cm_FINAL	4420	0.241379	107.307		BLACK-SR-VP_26_10_2019_C_40cm_scaffold_23_FINAL_IR	4420	0.308108	130.937		Green_Borg_SRVP_2020_100_cm_2_FINAL-FINAL	4420	0.433526	143.685		LILAC_RifSed_csp1_19ft_2_test_LILAC_rev17_terminal_repeats-final	4420	0.343195	196.077		Ochre_SR-VP_26_10_2020_2_100CM_FINAL_FINAL	4420	0.297158	124.255		ORANGE_SR-VP_26_10_2019_2_100cm_FINAL	4420	0.234694	116.066		SRVP18_trench_6_60cm_scaf_214_117_86_FINAL	4420	0.294118	147.504		Red_Borg_Corona_Mine_final	4420	0.361809	157.492		ROSE_SR-VP_0-2_FINAL	4420	0.310734	143.778		SRVP18_hole-7m-from-trench_1_80cm_scaf_35_ext_315-rev_6-w_terminal_repeats	4420	0.269333	130.23
Brown_BROWN-SR-VP_26_10_2019_2_100cm_FINAL	4430	0.247126	107.554		BLACK-SR-VP_26_10_2019_C_40cm_scaffold_23_FINAL_IR	4430	0.302949	131.24		Green_Borg_SRVP_2020_100_cm_2_FINAL-FINAL	4430	0.435159	144.12		LILAC_RifSed_csp1_19ft_2_test_LILAC_rev17_terminal_repeats-final	4430	0.333333	196.41		Ochre_SR-VP_26_10_2020_2_100CM_FINAL_FINAL	4430	0.310881	124.566		ORANGE_SR-VP_26_10_2019_2_100cm_FINAL	4430	0.216285	116.282		SRVP18_trench_6_60cm_scaf_214_117_86_FINAL	4430	0.291925	147.796		Red_Borg_Corona_Mine_final	4430	0.356436	157.848		ROSE_SR-VP_0-2_FINAL	4430	0.314607	144.093		SRVP18_hole-7m-from-trench_1_80cm_scaf_35_ext_315-rev_6-w_terminal_repeats	4430	0.272727	130.503
Brown_BROWN-SR-VP_26_10_2019_2_100cm_FINAL	4440	0.260745	107.815		BLACK-SR-VP_26_10_2019_C_40cm_scaffold_23_FINAL_IR	4440	0.299465	131.539		Green_Borg_SRVP_2020_100_cm_2_FINAL-FINAL	4440	0.431884	144.552		LILAC_RifSed_csp1_19ft_2_test_LILAC_rev17_terminal_repeats-final	4440	0.333333	196.744		Ochre_SR-VP_26_10_2020_2_100CM_FINAL_FINAL	4440	0.298969	124.865		ORANGE_SR-VP_26_10_2019_2_100cm_FINAL	4440	0.213198	116.495		SRVP18_trench_6_60cm_scaf_214_117_86_FINAL	4440	0.298462	148.094		Red_Borg_Corona_Mine_final	4440	0.356436	158.205		ROSE_SR-VP_0-2_FINAL	4440	0.316527	144.409		SRVP18_hole-7m-from-trench_1_80cm_scaf_35_ext_315-rev_6-w_terminal_repeats	4440	0.276139	130.779
Brown_BROWN-SR-VP_26_10_2019_2_100cm_FINAL	4450	0.268571	108.083		BLACK-SR-VP_26_10_2019_C_40cm_scaffold_23_FINAL_IR	4450	0.302949	131.842		Green_Borg_SRVP_2020_100_cm_2_FINAL-FINAL	4450	0.421965	144.974		LILAC_RifSed_csp1_19ft_2_test_LILAC_rev17_terminal_repeats-final	4450	0.335294	197.079		Ochre_SR-VP_26_10_2020_2_100CM_FINAL_FINAL	4450	0.295337	125.161		ORANGE_SR-VP_26_10_2019_2_100cm_FINAL	4450	0.204082	116.7		SRVP18_trench_6_60cm_scaf_214_117_86_FINAL	4450	0.294118	148.388		Red_Borg_Corona_Mine_final	4450	0.351485	158.556		ROSE_SR-VP_0-2_FINAL	4450	0.322129	144.732		SRVP18_hole-7m-from-trench_1_80cm_scaf_35_ext_315-rev_6-w_terminal_repeats	4450	0.277628	131.056
Brown_BROWN-SR-VP_26_10_2019_2_100cm_FINAL	4460	0.270655	108.354		BLACK-SR-VP_26_10_2019_C_40cm_scaffold_23_FINAL_IR	4460	0.281915	132.124		Green_Borg_SRVP_2020_100_cm_2_FINAL-FINAL	4460	0.427746	145.402		LILAC_RifSed_csp1_19ft_2_test_LILAC_rev17_terminal_repeats-final	4460	0.333333	197.412		Ochre_SR-VP_26_10_2020_2_100CM_FINAL_FINAL	4460	0.300261	125.461		ORANGE_SR-VP_26_10_2019_2_100cm_FINAL	4460	0.202046	116.902		SRVP18_trench_6_60cm_scaf_214_117_86_FINAL	4460	0.298137	148.686		Red_Borg_Corona_Mine_final	4460	0.33995	158.896		ROSE_SR-VP_0-2_FINAL	4460	0.316527	145.048		SRVP18_hole-7m-from-trench_1_80cm_scaf_35_ext_315-rev_6-w_terminal_repeats	4460	0.279133	131.336
Brown_BROWN-SR-VP_26_10_2019_2_100cm_FINAL	4470	0.264957	108.619		BLACK-SR-VP_26_10_2019_C_40cm_scaffold_23_FINAL_IR	4470	0.268421	132.392		Green_Borg_SRVP_2020_100_cm_2_FINAL-FINAL	4470	0.427746	145.829		LILAC_RifSed_csp1_19ft_2_test_LILAC_rev17_terminal_repeats-final	4470	0.337313	197.749		Ochre_SR-VP_26_10_2020_2_100CM_FINAL_FINAL	4470	0.302083	125.763		ORANGE_SR-VP_26_10_2019_2_100cm_FINAL	4470	0.202046	117.104		SRVP18_trench_6_60cm_scaf_214_117_86_FINAL	4470	0.283951	148.97		Red_Borg_Corona_Mine_final	4470	0.35	159.246		ROSE_SR-VP_0-2_FINAL	4470	0.312676	145.361		SRVP18_hole-7m-from-trench_1_80cm_scaf_35_ext_315-rev_6-w_terminal_repeats	4470	0.268293	131.604
Brown_BROWN-SR-VP_26_10_2019_2_100cm_FINAL	4480	0.258621	108.877		BLACK-SR-VP_26_10_2019_C_40cm_scaffold_23_FINAL_IR	4480	0.275591	132.668		Green_Borg_SRVP_2020_100_cm_2_FINAL-FINAL	4480	0.438395	146.268		LILAC_RifSed_csp1_19ft_2_test_LILAC_rev17_terminal_repeats-final	4480	0.339394	198.089		Ochre_SR-VP_26_10_2020_2_100CM_FINAL_FINAL	4480	0.302083	126.065		ORANGE_SR-VP_26_10_2019_2_100cm_FINAL	4480	0.21134	117.315		SRVP18_trench_6_60cm_scaf_214_117_86_FINAL	4480	0.281734	149.252		Red_Borg_Corona_Mine_final	4480	0.338346	159.584		ROSE_SR-VP_0-2_FINAL	4480	0.316527	145.677		SRVP18_hole-7m-from-trench_1_80cm_scaf_35_ext_315-rev_6-w_terminal_repeats	4480	0.259459	131.863
Brown_BROWN-SR-VP_26_10_2019_2_100cm_FINAL	4490	0.262857	109.14		BLACK-SR-VP_26_10_2019_C_40cm_scaffold_23_FINAL_IR	4490	0.263158	132.931		Green_Borg_SRVP_2020_100_cm_2_FINAL-FINAL	4490	0.431034	146.699		LILAC_RifSed_csp1_19ft_2_test_LILAC_rev17_terminal_repeats-final	4490	0.333333	198.422		Ochre_SR-VP_26_10_2020_2_100CM_FINAL_FINAL	4490	0.300261	126.365		ORANGE_SR-VP_26_10_2019_2_100cm_FINAL	4490	0.204134	117.519		SRVP18_trench_6_60cm_scaf_214_117_86_FINAL	4490	0.288344	149.54		Red_Borg_Corona_Mine_final	4490	0.335013	159.92		ROSE_SR-VP_0-2_FINAL	4490	0.312849	145.99		SRVP18_hole-7m-from-trench_1_80cm_scaf_35_ext_315-rev_6-w_terminal_repeats	4490	0.268293	132.132
Brown_BROWN-SR-VP_26_10_2019_2_100cm_FINAL	4500	0.266476	109.407		BLACK-SR-VP_26_10_2019_C_40cm_scaffold_23_FINAL_IR	4500	0.261214	133.192		Green_Borg_SRVP_2020_100_cm_2_FINAL-FINAL	4500	0.426934	147.126		LILAC_RifSed_csp1_19ft_2_test_LILAC_rev17_terminal_repeats-final	4500	0.333333	198.756		Ochre_SR-VP_26_10_2020_2_100CM_FINAL_FINAL	4500	0.310705	126.676		ORANGE_SR-VP_26_10_2019_2_100cm_FINAL	4500	0.206186	117.725		SRVP18_trench_6_60cm_scaf_214_117_86_FINAL	4500	0.29052	149.831		Red_Borg_Corona_Mine_final	4500	0.336683	160.256		ROSE_SR-VP_0-2_FINAL	4500	0.303371	146.293		SRVP18_hole-7m-from-trench_1_80cm_scaf_35_ext_315-rev_6-w_terminal_repeats	4500	0.254054	132.386
Brown_BROWN-SR-VP_26_10_2019_2_100cm_FINAL	4510	0.277457	109.684		BLACK-SR-VP_26_10_2019_C_40cm_scaffold_23_FINAL_IR	4510	0.251309	133.444		Green_Borg_SRVP_2020_100_cm_2_FINAL-FINAL	4510	0.421203	147.547		LILAC_RifSed_csp1_19ft_2_test_LILAC_rev17_terminal_repeats-final	4510	0.333333	199.089		Ochre_SR-VP_26_10_2020_2_100CM_FINAL_FINAL	4510	0.305483	126.981		ORANGE_SR-VP_26_10_2019_2_100cm_FINAL	4510	0.206186	117.931		SRVP18_trench_6_60cm_scaf_214_117_86_FINAL	4510	0.304615	150.136		Red_Borg_Corona_Mine_final	4510	0.333333	160.59		ROSE_SR-VP_0-2_FINAL	4510	0.303116	146.597		SRVP18_hole-7m-from-trench_1_80cm_scaf_35_ext_315-rev_6-w_terminal_repeats	4510	0.26087	132.647
Brown_BROWN-SR-VP_26_10_2019_2_100cm_FINAL	4520	0.281609	109.966		BLACK-SR-VP_26_10_2019_C_40cm_scaffold_23_FINAL_IR	4520	0.242105	133.686		Green_Borg_SRVP_2020_100_cm_2_FINAL-FINAL	4520	0.421203	147.968		LILAC_RifSed_csp1_19ft_2_test_LILAC_rev17_terminal_repeats-final	4520	0.335347	199.424		Ochre_SR-VP_26_10_2020_2_100CM_FINAL_FINAL	4520	0.301837	127.283		ORANGE_SR-VP_26_10_2019_2_100cm_FINAL	4520	0.204134	118.136		SRVP18_trench_6_60cm_scaf_214_117_86_FINAL	4520	0.296296	150.432		Red_Borg_Corona_Mine_final	4520	0.329975	160.92		ROSE_SR-VP_0-2_FINAL	4520	0.301136	146.898		SRVP18_hole-7m-from-trench_1_80cm_scaf_35_ext_315-rev_6-w_terminal_repeats	4520	0.268293	132.915
Brown_BROWN-SR-VP_26_10_2019_2_100cm_FINAL	4530	0.274286	110.24		BLACK-SR-VP_26_10_2019_C_40cm_scaffold_23_FINAL_IR	4530	0.240106	133.926		Green_Borg_SRVP_2020_100_cm_2_FINAL-FINAL	4530	0.423631	148.392		LILAC_RifSed_csp1_19ft_2_test_LILAC_rev17_terminal_repeats-final	4530	0.323171	199.747		Ochre_SR-VP_26_10_2020_2_100CM_FINAL_FINAL	4530	0.295039	127.578		ORANGE_SR-VP_26_10_2019_2_100cm_FINAL	4530	0.195876	118.331		SRVP18_trench_6_60cm_scaf_214_117_86_FINAL	4530	0.302469	150.734		Red_Borg_Corona_Mine_final	4530	0.335013	161.255		ROSE_SR-VP_0-2_FINAL	4530	0.301136	147.199		SRVP18_hole-7m-from-trench_1_80cm_scaf_35_ext_315-rev_6-w_terminal_repeats	4530	0.271739	133.187
Brown_BROWN-SR-VP_26_10_2019_2_100cm_FINAL	4540	0.28	110.52		BLACK-SR-VP_26_10_2019_C_40cm_scaffold_23_FINAL_IR	4540	0.239362	134.165		Green_Borg_SRVP_2020_100_cm_2_FINAL-FINAL	4540	0.401709	148.794		LILAC_RifSed_csp1_19ft_2_test_LILAC_rev17_terminal_repeats-final	4540	0.331288	200.079		Ochre_SR-VP_26_10_2020_2_100CM_FINAL_FINAL	4540	0.309091	127.887		ORANGE_SR-VP_26_10_2019_2_100cm_FINAL	4540	0.210256	118.542		SRVP18_trench_6_60cm_scaf_214_117_86_FINAL	4540	0.304615	151.039		Red_Borg_Corona_Mine_final	4540	0.338384	161.593		ROSE_SR-VP_0-2_FINAL	4540	0.29745	147.496		SRVP18_hole-7m-from-trench_1_80cm_scaf_35_ext_315-rev_6-w_terminal_repeats	4540	0.268293	133.455
Brown_BROWN-SR-VP_26_10_2019_2_100cm_FINAL	4550	0.291785	110.812		BLACK-SR-VP_26_10_2019_C_40cm_scaffold_23_FINAL_IR	4550	0.232804	134.398		Green_Borg_SRVP_2020_100_cm_2_FINAL-FINAL	4550	0.40113	149.195		LILAC_RifSed_csp1_19ft_2_test_LILAC_rev17_terminal_repeats-final	4550	0.335385	200.414		Ochre_SR-VP_26_10_2020_2_100CM_FINAL_FINAL	4550	0.307292	128.195		ORANGE_SR-VP_26_10_2019_2_100cm_FINAL	4550	0.219388	118.761		SRVP18_trench_6_60cm_scaf_214_117_86_FINAL	4550	0.308869	151.348		Red_Borg_Corona_Mine_final	4550	0.329975	161.923		ROSE_SR-VP_0-2_FINAL	4550	0.288515	147.785		SRVP18_hole-7m-from-trench_1_80cm_scaf_35_ext_315-rev_6-w_terminal_repeats	4550	0.271233	133.726
Brown_BROWN-SR-VP_26_10_2019_2_100cm_FINAL	4560	0.278409	111.09		BLACK-SR-VP_26_10_2019_C_40cm_scaffold_23_FINAL_IR	4560	0.239362	134.637		Green_Borg_SRVP_2020_100_cm_2_FINAL-FINAL	4560	0.393258	149.588		LILAC_RifSed_csp1_19ft_2_test_LILAC_rev17_terminal_repeats-final	4560	0.335404	200.749		Ochre_SR-VP_26_10_2020_2_100CM_FINAL_FINAL	4560	0.309091	128.504		ORANGE_SR-VP_26_10_2019_2_100cm_FINAL	4560	0.219388	118.981		SRVP18_trench_6_60cm_scaf_214_117_86_FINAL	4560	0.306991	151.655		Red_Borg_Corona_Mine_final	4560	0.323232	162.246		ROSE_SR-VP_0-2_FINAL	4560	0.290503	148.075		SRVP18_hole-7m-from-trench_1_80cm_scaf_35_ext_315-rev_6-w_terminal_repeats	4560	0.272727	133.999
Brown_BROWN-SR-VP_26_10_2019_2_100cm_FINAL	4570	0.267045	111.357		BLACK-SR-VP_26_10_2019_C_40cm_scaffold_23_FINAL_IR	4570	0.25	134.887		Green_Borg_SRVP_2020_100_cm_2_FINAL-FINAL	4570	0.38764	149.976		LILAC_RifSed_csp1_19ft_2_test_LILAC_rev17_terminal_repeats-final	4570	0.32716	201.077		Ochre_SR-VP_26_10_2020_2_100CM_FINAL_FINAL	4570	0.310881	128.815		ORANGE_SR-VP_26_10_2019_2_100cm_FINAL	4570	0.219388	119.2		SRVP18_trench_6_60cm_scaf_214_117_86_FINAL	4570	0.29052	151.945		Red_Borg_Corona_Mine_final	4570	0.316456	162.563		ROSE_SR-VP_0-2_FINAL	4570	0.296703	148.372		SRVP18_hole-7m-from-trench_1_80cm_scaf_35_ext_315-rev_6-w_terminal_repeats	4570	0.270195	134.269
Brown_BROWN-SR-VP_26_10_2019_2_100cm_FINAL	4580	0.248588	111.606		BLACK-SR-VP_26_10_2019_C_40cm_scaffold_23_FINAL_IR	4580	0.268421	135.156		Green_Borg_SRVP_2020_100_cm_2_FINAL-FINAL	4580	0.382022	150.358		LILAC_RifSed_csp1_19ft_2_test_LILAC_rev17_terminal_repeats-final	4580	0.323077	201.4		Ochre_SR-VP_26_10_2020_2_100CM_FINAL_FINAL	4580	0.300771	129.115		ORANGE_SR-VP_26_10_2019_2_100cm_FINAL	4580	0.232737	119.433		SRVP18_trench_6_60cm_scaf_214_117_86_FINAL	4580	0.310769	152.256		Red_Borg_Corona_Mine_final	4580	0.316456	162.879		ROSE_SR-VP_0-2_FINAL	4580	0.298343	148.67		SRVP18_hole-7m-from-trench_1_80cm_scaf_35_ext_315-rev_6-w_terminal_repeats	4580	0.260504	134.529
Brown_BROWN-SR-VP_26_10_2019_2_100cm_FINAL	4590	0.231198	111.837		BLACK-SR-VP_26_10_2019_C_40cm_scaffold_23_FINAL_IR	4590	0.266491	135.422		Green_Borg_SRVP_2020_100_cm_2_FINAL-FINAL	4590	0.374302	150.732		LILAC_RifSed_csp1_19ft_2_test_LILAC_rev17_terminal_repeats-final	4590	0.310559	201.71		Ochre_SR-VP_26_10_2020_2_100CM_FINAL_FINAL	4590	0.302564	129.418		ORANGE_SR-VP_26_10_2019_2_100cm_FINAL	4590	0.231552	119.664		SRVP18_trench_6_60cm_scaf_214_117_86_FINAL	4590	0.312883	152.569		Red_Borg_Corona_Mine_final	4590	0.331646	163.211		ROSE_SR-VP_0-2_FINAL	4590	0.289256	148.96		SRVP18_hole-7m-from-trench_1_80cm_scaf_35_ext_315-rev_6-w_terminal_repeats	4590	0.252809	134.782
Brown_BROWN-SR-VP_26_10_2019_2_100cm_FINAL	4600	0.213296	112.05		BLACK-SR-VP_26_10_2019_C_40cm_scaffold_23_FINAL_IR	4600	0.276596	135.699		Green_Borg_SRVP_2020_100_cm_2_FINAL-FINAL	4600	0.383333	151.115		LILAC_RifSed_csp1_19ft_2_test_LILAC_rev17_terminal_repeats-final	4600	0.304075	202.014		Ochre_SR-VP_26_10_2020_2_100CM_FINAL_FINAL	4600	0.29563	129.714		ORANGE_SR-VP_26_10_2019_2_100cm_FINAL	4600	0.222222	119.886		SRVP18_trench_6_60cm_scaf_214_117_86_FINAL	4600	0.316923	152.886		Red_Borg_Corona_Mine_final	4600	0.336735	163.547		ROSE_SR-VP_0-2_FINAL	4600	0.291209	149.251		SRVP18_hole-7m-from-trench_1_80cm_scaf_35_ext_315-rev_6-w_terminal_repeats	4600	0.25779	135.04
Brown_BROWN-SR-VP_26_10_2019_2_100cm_FINAL	4610	0.213296	112.264		BLACK-SR-VP_26_10_2019_C_40cm_scaffold_23_FINAL_IR	4610	0.265957	135.965		Green_Borg_SRVP_2020_100_cm_2_FINAL-FINAL	4610	0.374302	151.49		LILAC_RifSed_csp1_19ft_2_test_LILAC_rev17_terminal_repeats-final	4610	0.302181	202.317		Ochre_SR-VP_26_10_2020_2_100CM_FINAL_FINAL	4610	0.286822	130		ORANGE_SR-VP_26_10_2019_2_100cm_FINAL	4610	0.228426	120.115		SRVP18_trench_6_60cm_scaf_214_117_86_FINAL	4610	0.314815	153.201		Red_Borg_Corona_Mine_final	4610	0.348601	163.896		ROSE_SR-VP_0-2_FINAL	4610	0.276712	149.528		SRVP18_hole-7m-from-trench_1_80cm_scaf_35_ext_315-rev_6-w_terminal_repeats	4610	0.262857	135.303
Brown_BROWN-SR-VP_26_10_2019_2_100cm_FINAL	4620	0.212291	112.476		BLACK-SR-VP_26_10_2019_C_40cm_scaffold_23_FINAL_IR	4620	0.274667	136.239		Green_Borg_SRVP_2020_100_cm_2_FINAL-FINAL	4620	0.370474	151.86		LILAC_RifSed_csp1_19ft_2_test_LILAC_rev17_terminal_repeats-final	4620	0.304348	202.621		Ochre_SR-VP_26_10_2020_2_100CM_FINAL_FINAL	4620	0.28084	130.281		ORANGE_SR-VP_26_10_2019_2_100cm_FINAL	4620	0.222506	120.337		SRVP18_trench_6_60cm_scaf_214_117_86_FINAL	4620	0.327103	153.528		Red_Borg_Corona_Mine_final	4620	0.340153	164.236		ROSE_SR-VP_0-2_FINAL	4620	0.286104	149.814		SRVP18_hole-7m-from-trench_1_80cm_scaf_35_ext_315-rev_6-w_terminal_repeats	4620	0.257143	135.56
Brown_BROWN-SR-VP_26_10_2019_2_100cm_FINAL	4630	0.213296	112.689		BLACK-SR-VP_26_10_2019_C_40cm_scaffold_23_FINAL_IR	4630	0.264	136.503		Green_Borg_SRVP_2020_100_cm_2_FINAL-FINAL	4630	0.366667	152.227		LILAC_RifSed_csp1_19ft_2_test_LILAC_rev17_terminal_repeats-final	4630	0.302181	202.923		Ochre_SR-VP_26_10_2020_2_100CM_FINAL_FINAL	4630	0.291339	130.573		ORANGE_SR-VP_26_10_2019_2_100cm_FINAL	4630	0.232737	120.57		SRVP18_trench_6_60cm_scaf_214_117_86_FINAL	4630	0.31677	153.845		Red_Borg_Corona_Mine_final	4630	0.328205	164.564		ROSE_SR-VP_0-2_FINAL	4630	0.283019	150.097		SRVP18_hole-7m-from-trench_1_80cm_scaf_35_ext_315-rev_6-w_terminal_repeats	4630	0.257143	135.817
Brown_BROWN-SR-VP_26_10_2019_2_100cm_FINAL	4640	0.216667	112.906		BLACK-SR-VP_26_10_2019_C_40cm_scaffold_23_FINAL_IR	4640	0.272727	136.776		Green_Borg_SRVP_2020_100_cm_2_FINAL-FINAL	4640	0.364641	152.591		LILAC_RifSed_csp1_19ft_2_test_LILAC_rev17_terminal_repeats-final	4640	0.298137	203.221		Ochre_SR-VP_26_10_2020_2_100CM_FINAL_FINAL	4640	0.291005	130.864		ORANGE_SR-VP_26_10_2019_2_100cm_FINAL	4640	0.229592	120.8		SRVP18_trench_6_60cm_scaf_214_117_86_FINAL	4640	0.314642	154.159		Red_Borg_Corona_Mine_final	4640	0.311224	164.876		ROSE_SR-VP_0-2_FINAL	4640	0.284946	150.382		SRVP18_hole-7m-from-trench_1_80cm_scaf_35_ext_315-rev_6-w_terminal_repeats	4640	0.253561	136.071
Brown_BROWN-SR-VP_26_10_2019_2_100cm_FINAL	4650	0.215686	113.122		BLACK-SR-VP_26_10_2019_C_40cm_scaffold_23_FINAL_IR	4650	0.262032	137.038		Green_Borg_SRVP_2020_100_cm_2_FINAL-FINAL	4650	0.37741	152.969		LILAC_RifSed_csp1_19ft_2_test_LILAC_rev17_terminal_repeats-final	4650	0.291536	203.513		Ochre_SR-VP_26_10_2020_2_100CM_FINAL_FINAL	4650	0.297872	131.161		ORANGE_SR-VP_26_10_2019_2_100cm_FINAL	4650	0.238579	121.038		SRVP18_trench_6_60cm_scaf_214_117_86_FINAL	4650	0.322981	154.482		Red_Borg_Corona_Mine_final	4650	0.302799	165.178		ROSE_SR-VP_0-2_FINAL	4650	0.278075	150.66		SRVP18_hole-7m-from-trench_1_80cm_scaf_35_ext_315-rev_6-w_terminal_repeats	4650	0.251429	136.322
Brown_BROWN-SR-VP_26_10_2019_2_100cm_FINAL	4660	0.20904	113.331		BLACK-SR-VP_26_10_2019_C_40cm_scaffold_23_FINAL_IR	4660	0.272727	137.311		Green_Borg_SRVP_2020_100_cm_2_FINAL-FINAL	4660	0.377778	153.346		LILAC_RifSed_csp1_19ft_2_test_LILAC_rev17_terminal_repeats-final	4660	0.29375	203.806		Ochre_SR-VP_26_10_2020_2_100CM_FINAL_FINAL	4660	0.297872	131.459		ORANGE_SR-VP_26_10_2019_2_100cm_FINAL	4660	0.233503	121.272		SRVP18_trench_6_60cm_scaf_214_117_86_FINAL	4660	0.32716	154.809		Red_Borg_Corona_Mine_final	4660	0.299492	165.478		ROSE_SR-VP_0-2_FINAL	4660	0.276139	150.936		SRVP18_hole-7m-from-trench_1_80cm_scaf_35_ext_315-rev_6-w_terminal_repeats	4660	0.242938	136.565
Brown_BROWN-SR-VP_26_10_2019_2_100cm_FINAL	4670	0.21813	113.549		BLACK-SR-VP_26_10_2019_C_40cm_scaffold_23_FINAL_IR	4670	0.254692	137.566		Green_Borg_SRVP_2020_100_cm_2_FINAL-FINAL	4670	0.37741	153.724		LILAC_RifSed_csp1_19ft_2_test_LILAC_rev17_terminal_repeats-final	4670	0.2875	204.094		Ochre_SR-VP_26_10_2020_2_100CM_FINAL_FINAL	4670	0.30504	131.764		ORANGE_SR-VP_26_10_2019_2_100cm_FINAL	4670	0.229592	121.501		SRVP18_trench_6_60cm_scaf_214_117_86_FINAL	4670	0.33125	155.141		Red_Borg_Corona_Mine_final	4670	0.29798	165.776		ROSE_SR-VP_0-2_FINAL	4670	0.283422	151.219		SRVP18_hole-7m-from-trench_1_80cm_scaf_35_ext_315-rev_6-w_terminal_repeats	4670	0.25	136.815
Brown_BROWN-SR-VP_26_10_2019_2_100cm_FINAL	4680	0.2149	113.764		BLACK-SR-VP_26_10_2019_C_40cm_scaffold_23_FINAL_IR	4680	0.256065	137.822		Green_Borg_SRVP_2020_100_cm_2_FINAL-FINAL	4680	0.38843	154.112		LILAC_RifSed_csp1_19ft_2_test_LILAC_rev17_terminal_repeats-final	4680	0.28972	204.384		Ochre_SR-VP_26_10_2020_2_100CM_FINAL_FINAL	4680	0.310345	132.075		ORANGE_SR-VP_26_10_2019_2_100cm_FINAL	4680	0.234694	121.736		SRVP18_trench_6_60cm_scaf_214_117_86_FINAL	4680	0.343849	155.484		Red_Borg_Corona_Mine_final	4680	0.301266	166.077		ROSE_SR-VP_0-2_FINAL	4680	0.28	151.499		SRVP18_hole-7m-from-trench_1_80cm_scaf_35_ext_315-rev_6-w_terminal_repeats	4680	0.25072	137.066
Brown_BROWN-SR-VP_26_10_2019_2_100cm_FINAL	4690	0.225434	113.989		BLACK-SR-VP_26_10_2019_C_40cm_scaffold_23_FINAL_IR	4690	0.251366	138.073		Green_Borg_SRVP_2020_100_cm_2_FINAL-FINAL	4690	0.38843	154.501		LILAC_RifSed_csp1_19ft_2_test_LILAC_rev17_terminal_repeats-final	4690	0.28972	204.673		Ochre_SR-VP_26_10_2020_2_100CM_FINAL_FINAL	4690	0.315508	132.39		ORANGE_SR-VP_26_10_2019_2_100cm_FINAL	4690	0.226463	121.963		SRVP18_trench_6_60cm_scaf_214_117_86_FINAL	4690	0.341772	155.826		Red_Borg_Corona_Mine_final	4690	0.306122	166.383		ROSE_SR-VP_0-2_FINAL	4690	0.284946	151.784		SRVP18_hole-7m-from-trench_1_80cm_scaf_35_ext_315-rev_6-w_terminal_repeats	4690	0.252874	137.319
Brown_BROWN-SR-VP_26_10_2019_2_100cm_FINAL	4700	0.229885	114.219		BLACK-SR-VP_26_10_2019_C_40cm_scaffold_23_FINAL_IR	4700	0.252747	138.326		Green_Borg_SRVP_2020_100_cm_2_FINAL-FINAL	4700	0.379121	154.88		LILAC_RifSed_csp1_19ft_2_test_LILAC_rev17_terminal_repeats-final	4700	0.29375	204.967		Ochre_SR-VP_26_10_2020_2_100CM_FINAL_FINAL	4700	0.324468	132.715		ORANGE_SR-VP_26_10_2019_2_100cm_FINAL	4700	0.229592	122.192		SRVP18_trench_6_60cm_scaf_214_117_86_FINAL	4700	0.348101	156.174		Red_Borg_Corona_Mine_final	4700	0.305699	166.689		ROSE_SR-VP_0-2_FINAL	4700	0.278075	152.062		SRVP18_hole-7m-from-trench_1_80cm_scaf_35_ext_315-rev_6-w_terminal_repeats	4700	0.268012	137.587
Brown_BROWN-SR-VP_26_10_2019_2_100cm_FINAL	4710	0.235632	114.455		BLACK-SR-VP_26_10_2019_C_40cm_scaffold_23_FINAL_IR	4710	0.25	138.576		Green_Borg_SRVP_2020_100_cm_2_FINAL-FINAL	4710	0.375691	155.256		LILAC_RifSed_csp1_19ft_2_test_LILAC_rev17_terminal_repeats-final	4710	0.272727	205.24		Ochre_SR-VP_26_10_2020_2_100CM_FINAL_FINAL	4710	0.318919	133.034		ORANGE_SR-VP_26_10_2019_2_100cm_FINAL	4710	0.234694	122.427		SRVP18_trench_6_60cm_scaf_214_117_86_FINAL	4710	0.341772	156.516		Red_Borg_Corona_Mine_final	4710	0.305913	166.995		ROSE_SR-VP_0-2_FINAL	4710	0.266491	152.329		SRVP18_hole-7m-from-trench_1_80cm_scaf_35_ext_315-rev_6-w_terminal_repeats	4710	0.262248	137.849
Brown_BROWN-SR-VP_26_10_2019_2_100cm_FINAL	4720	0.246377	114.701		BLACK-SR-VP_26_10_2019_C_40cm_scaffold_23_FINAL_IR	4720	0.240437	138.816		Green_Borg_SRVP_2020_100_cm_2_FINAL-FINAL	4720	0.375691	155.631		LILAC_RifSed_csp1_19ft_2_test_LILAC_rev17_terminal_repeats-final	4720	0.274448	205.514		Ochre_SR-VP_26_10_2020_2_100CM_FINAL_FINAL	4720	0.320652	133.354		ORANGE_SR-VP_26_10_2019_2_100cm_FINAL	4720	0.241026	122.668		SRVP18_trench_6_60cm_scaf_214_117_86_FINAL	4720	0.35	156.866		Red_Borg_Corona_Mine_final	4720	0.312661	167.308		ROSE_SR-VP_0-2_FINAL	4720	0.278947	152.608		SRVP18_hole-7m-from-trench_1_80cm_scaf_35_ext_315-rev_6-w_terminal_repeats	4720	0.25072	138.1
Brown_BROWN-SR-VP_26_10_2019_2_100cm_FINAL	4730	0.24058	114.942		BLACK-SR-VP_26_10_2019_C_40cm_scaffold_23_FINAL_IR	4730	0.242507	139.059		Green_Borg_SRVP_2020_100_cm_2_FINAL-FINAL	4730	0.383754	156.015		LILAC_RifSed_csp1_19ft_2_test_LILAC_rev17_terminal_repeats-final	4730	0.280255	205.795		Ochre_SR-VP_26_10_2020_2_100CM_FINAL_FINAL	4730	0.320548	133.675		ORANGE_SR-VP_26_10_2019_2_100cm_FINAL	4730	0.249357	122.917		SRVP18_trench_6_60cm_scaf_214_117_86_FINAL	4730	0.352201	157.218		Red_Borg_Corona_Mine_final	4730	0.314286	167.622		ROSE_SR-VP_0-2_FINAL	4730	0.282322	152.89		SRVP18_hole-7m-from-trench_1_80cm_scaf_35_ext_315-rev_6-w_terminal_repeats	4730	0.262248	138.362
Brown_BROWN-SR-VP_26_10_2019_2_100cm_FINAL	4740	0.243402	115.185		BLACK-SR-VP_26_10_2019_C_40cm_scaffold_23_FINAL_IR	4740	0.252747	139.311		Green_Borg_SRVP_2020_100_cm_2_FINAL-FINAL	4740	0.379888	156.395		LILAC_RifSed_csp1_19ft_2_test_LILAC_rev17_terminal_repeats-final	4740	0.286624	206.081		Ochre_SR-VP_26_10_2020_2_100CM_FINAL_FINAL	4740	0.320442	133.995		ORANGE_SR-VP_26_10_2019_2_100cm_FINAL	4740	0.25964	123.177		SRVP18_trench_6_60cm_scaf_214_117_86_FINAL	4740	0.347962	157.566		Red_Borg_Corona_Mine_final	4740	0.319481	167.941		ROSE_SR-VP_0-2_FINAL	4740	0.289125	153.179		SRVP18_hole-7m-from-trench_1_80cm_scaf_35_ext_315-rev_6-w_terminal_repeats	4740	0.268012	138.63
Brown_BROWN-SR-VP_26_10_2019_2_100cm_FINAL	4750	0.242604	115.428		BLACK-SR-VP_26_10_2019_C_40cm_scaffold_23_FINAL_IR	4750	0.254795	139.566		Green_Borg_SRVP_2020_100_cm_2_FINAL-FINAL	4750	0.374648	156.77		LILAC_RifSed_csp1_19ft_2_test_LILAC_rev17_terminal_repeats-final	4750	0.290735	206.372		Ochre_SR-VP_26_10_2020_2_100CM_FINAL_FINAL	4750	0.327824	134.323		ORANGE_SR-VP_26_10_2019_2_100cm_FINAL	4750	0.255102	123.432		SRVP18_trench_6_60cm_scaf_214_117_86_FINAL	4750	0.354037	157.92		Red_Borg_Corona_Mine_final	4750	0.316062	168.257		ROSE_SR-VP_0-2_FINAL	4750	0.278515	153.458		SRVP18_hole-7m-from-trench_1_80cm_scaf_35_ext_315-rev_6-w_terminal_repeats	4750	0.267442	138.897
Brown_BROWN-SR-VP_26_10_2019_2_100cm_FINAL	4760	0.246291	115.674		BLACK-SR-VP_26_10_2019_C_40cm_scaffold_23_FINAL_IR	4760	0.252747	139.819		Green_Borg_SRVP_2020_100_cm_2_FINAL-FINAL	4760	0.389831	157.159		LILAC_RifSed_csp1_19ft_2_test_LILAC_rev17_terminal_repeats-final	4760	0.290735	206.663		Ochre_SR-VP_26_10_2020_2_100CM_FINAL_FINAL	4760	0.322314	134.645		ORANGE_SR-VP_26_10_2019_2_100cm_FINAL	4760	0.258883	123.691		SRVP18_trench_6_60cm_scaf_214_117_86_FINAL	4760	0.36	158.28		Red_Borg_Corona_Mine_final	4760	0.317829	168.575		ROSE_SR-VP_0-2_FINAL	4760	0.278515	153.736		SRVP18_hole-7m-from-trench_1_80cm_scaf_35_ext_315-rev_6-w_terminal_repeats	4760	0.25072	139.148
Brown_BROWN-SR-VP_26_10_2019_2_100cm_FINAL	4770	0.240356	115.914		BLACK-SR-VP_26_10_2019_C_40cm_scaffold_23_FINAL_IR	4770	0.257618	140.077		Green_Borg_SRVP_2020_100_cm_2_FINAL-FINAL	4770	0.38764	157.547		LILAC_RifSed_csp1_19ft_2_test_LILAC_rev17_terminal_repeats-final	4770	0.282051	206.945		Ochre_SR-VP_26_10_2020_2_100CM_FINAL_FINAL	4770	0.326027	134.971		ORANGE_SR-VP_26_10_2019_2_100cm_FINAL	4770	0.254408	123.945		SRVP18_trench_6_60cm_scaf_214_117_86_FINAL	4770	0.366154	158.646		Red_Borg_Corona_Mine_final	4770	0.317829	168.893		ROSE_SR-VP_0-2_FINAL	4770	0.28	154.016		SRVP18_hole-7m-from-trench_1_80cm_scaf_35_ext_315-rev_6-w_terminal_repeats	4770	0.257143	139.405
Brown_BROWN-SR-VP_26_10_2019_2_100cm_FINAL	4780	0.241791	116.156		BLACK-SR-VP_26_10_2019_C_40cm_scaffold_23_FINAL_IR	4780	0.26257	140.339		Green_Borg_SRVP_2020_100_cm_2_FINAL-FINAL	4780	0.385475	157.932		LILAC_RifSed_csp1_19ft_2_test_LILAC_rev17_terminal_repeats-final	4780	0.297125	207.242		Ochre_SR-VP_26_10_2020_2_100CM_FINAL_FINAL	4780	0.318801	135.29		ORANGE_SR-VP_26_10_2019_2_100cm_FINAL	4780	0.245	124.19		SRVP18_trench_6_60cm_scaf_214_117_86_FINAL	4780	0.364198	159.011		Red_Borg_Corona_Mine_final	4780	0.322997	169.216		ROSE_SR-VP_0-2_FINAL	4780	0.268817	154.285		SRVP18_hole-7m-from-trench_1_80cm_scaf_35_ext_315-rev_6-w_terminal_repeats	4780	0.265537	139.671
Brown_BROWN-SR-VP_26_10_2019_2_100cm_FINAL	4790	0.240356	116.396		BLACK-SR-VP_26_10_2019_C_40cm_scaffold_23_FINAL_IR	4790	0.266667	140.606		Green_Borg_SRVP_2020_100_cm_2_FINAL-FINAL	4790	0.394958	158.327		LILAC_RifSed_csp1_19ft_2_test_LILAC_rev17_terminal_repeats-final	4790	0.301282	207.543		Ochre_SR-VP_26_10_2020_2_100CM_FINAL_FINAL	4790	0.322493	135.613		ORANGE_SR-VP_26_10_2019_2_100cm_FINAL	4790	0.246883	124.437		SRVP18_trench_6_60cm_scaf_214_117_86_FINAL	4790	0.370717	159.381		Red_Borg_Corona_Mine_final	4790	0.321337	169.537		ROSE_SR-VP_0-2_FINAL	4790	0.266846	154.552		SRVP18_hole-7m-from-trench_1_80cm_scaf_35_ext_315-rev_6-w_terminal_repeats	4790	0.256983	139.928
Brown_BROWN-SR-VP_26_10_2019_2_100cm_FINAL	4800	0.249249	116.646		BLACK-SR-VP_26_10_2019_C_40cm_scaffold_23_FINAL_IR	4800	0.259053	140.865		Green_Borg_SRVP_2020_100_cm_2_FINAL-FINAL	4800	0.393768	158.721		LILAC_RifSed_csp1_19ft_2_test_LILAC_rev17_terminal_repeats-final	4800	0.299363	207.843		Ochre_SR-VP_26_10_2020_2_100CM_FINAL_FINAL	4800	0.320856	135.934		ORANGE_SR-VP_26_10_2019_2_100cm_FINAL	4800	0.246883	124.684		SRVP18_trench_6_60cm_scaf_214_117_86_FINAL	4800	0.383178	159.765		Red_Borg_Corona_Mine_final	4800	0.317829	169.855		ROSE_SR-VP_0-2_FINAL	4800	0.268817	154.821		SRVP18_hole-7m-from-trench_1_80cm_scaf_35_ext_315-rev_6-w_terminal_repeats	4800	0.24581	140.174
Brown_BROWN-SR-VP_26_10_2019_2_100cm_FINAL	4810	0.253012	116.899		BLACK-SR-VP_26_10_2019_C_40cm_scaffold_23_FINAL_IR	4810	0.253482	141.118		Green_Borg_SRVP_2020_100_cm_2_FINAL-FINAL	4810	0.397183	159.118		LILAC_RifSed_csp1_19ft_2_test_LILAC_rev17_terminal_repeats-final	4810	0.297125	208.14		Ochre_SR-VP_26_10_2020_2_100CM_FINAL_FINAL	4810	0.327957	136.262		ORANGE_SR-VP_26_10_2019_2_100cm_FINAL	4810	0.238806	124.923		SRVP18_trench_6_60cm_scaf_214_117_86_FINAL	4810	0.383178	160.148		Red_Borg_Corona_Mine_final	4810	0.316195	170.171		ROSE_SR-VP_0-2_FINAL	4810	0.265416	155.086		SRVP18_hole-7m-from-trench_1_80cm_scaf_35_ext_315-rev_6-w_terminal_repeats	4810	0.246537	140.42
Brown_BROWN-SR-VP_26_10_2019_2_100cm_FINAL	4820	0.256798	117.155		BLACK-SR-VP_26_10_2019_C_40cm_scaffold_23_FINAL_IR	4820	0.255556	141.374		Green_Borg_SRVP_2020_100_cm_2_FINAL-FINAL	4820	0.376771	159.495		LILAC_RifSed_csp1_19ft_2_test_LILAC_rev17_terminal_repeats-final	4820	0.291139	208.431		Ochre_SR-VP_26_10_2020_2_100CM_FINAL_FINAL	4820	0.340541	136.602		ORANGE_SR-VP_26_10_2019_2_100cm_FINAL	4820	0.228856	125.152		SRVP18_trench_6_60cm_scaf_214_117_86_FINAL	4820	0.385093	160.533		Red_Borg_Corona_Mine_final	4820	0.314433	170.486		ROSE_SR-VP_0-2_FINAL	4820	0.265416	155.352		SRVP18_hole-7m-from-trench_1_80cm_scaf_35_ext_315-rev_6-w_terminal_repeats	4820	0.238889	140.659
Brown_BROWN-SR-VP_26_10_2019_2_100cm_FINAL	4830	0.259939	117.415		BLACK-SR-VP_26_10_2019_C_40cm_scaffold_23_FINAL_IR	4830	0.259053	141.633		Green_Borg_SRVP_2020_100_cm_2_FINAL-FINAL	4830	0.384615	159.88		LILAC_RifSed_csp1_19ft_2_test_LILAC_rev17_terminal_repeats-final	4830	0.289308	208.72		Ochre_SR-VP_26_10_2020_2_100CM_FINAL_FINAL	4830	0.347709	136.95		ORANGE_SR-VP_26_10_2019_2_100cm_FINAL	4830	0.232673	125.384		SRVP18_trench_6_60cm_scaf_214_117_86_FINAL	4830	0.374613	160.907		Red_Borg_Corona_Mine_final	4830	0.319588	170.805		ROSE_SR-VP_0-2_FINAL	4830	0.254692	155.606		SRVP18_hole-7m-from-trench_1_80cm_scaf_35_ext_315-rev_6-w_terminal_repeats	4830	0.243094	140.902
Brown_BROWN-SR-VP_26_10_2019_2_100cm_FINAL	4840	0.253823	117.669		BLACK-SR-VP_26_10_2019_C_40cm_scaffold_23_FINAL_IR	4840	0.256338	141.889		Green_Borg_SRVP_2020_100_cm_2_FINAL-FINAL	4840	0.384181	160.264		LILAC_RifSed_csp1_19ft_2_test_LILAC_rev17_terminal_repeats-final	4840	0.299685	209.02		Ochre_SR-VP_26_10_2020_2_100CM_FINAL_FINAL	4840	0.340483	137.29		ORANGE_SR-VP_26_10_2019_2_100cm_FINAL	4840	0.226601	125.611		SRVP18_trench_6_60cm_scaf_214_117_86_FINAL	4840	0.368098	161.276		Red_Borg_Corona_Mine_final	4840	0.328165	171.134		ROSE_SR-VP_0-2_FINAL	4840	0.263441	155.87		SRVP18_hole-7m-from-trench_1_80cm_scaf_35_ext_315-rev_6-w_terminal_repeats	4840	0.239669	141.142
Brown_BROWN-SR-VP_26_10_2019_2_100cm_FINAL	4850	0.263804	117.933		BLACK-SR-VP_26_10_2019_C_40cm_scaffold_23_FINAL_IR	4850	0.258427	142.148		Green_Borg_SRVP_2020_100_cm_2_FINAL-FINAL	4850	0.367232	160.631		LILAC_RifSed_csp1_19ft_2_test_LILAC_rev17_terminal_repeats-final	4850	0.297468	209.317		Ochre_SR-VP_26_10_2020_2_100CM_FINAL_FINAL	4850	0.349462	137.64		ORANGE_SR-VP_26_10_2019_2_100cm_FINAL	4850	0.234146	125.845		SRVP18_trench_6_60cm_scaf_214_117_86_FINAL	4850	0.357798	161.633		Red_Borg_Corona_Mine_final	4850	0.335065	171.469		ROSE_SR-VP_0-2_FINAL	4850	0.26738	156.137		SRVP18_hole-7m-from-trench_1_80cm_scaf_35_ext_315-rev_6-w_terminal_repeats	4850	0.240997	141.383
Brown_BROWN-SR-VP_26_10_2019_2_100cm_FINAL	4860	0.263804	118.197		BLACK-SR-VP_26_10_2019_C_40cm_scaffold_23_FINAL_IR	4860	0.255682	142.403		Green_Borg_SRVP_2020_100_cm_2_FINAL-FINAL	4860	0.366947	160.998		LILAC_RifSed_csp1_19ft_2_test_LILAC_rev17_terminal_repeats-final	4860	0.3	209.617		Ochre_SR-VP_26_10_2020_2_100CM_FINAL_FINAL	4860	0.349462	137.989		ORANGE_SR-VP_26_10_2019_2_100cm_FINAL	4860	0.231527	126.077		SRVP18_trench_6_60cm_scaf_214_117_86_FINAL	4860	0.363914	161.997		Red_Borg_Corona_Mine_final	4860	0.34375	171.812		ROSE_SR-VP_0-2_FINAL	4860	0.276139	156.413		SRVP18_hole-7m-from-trench_1_80cm_scaf_35_ext_315-rev_6-w_terminal_repeats	4860	0.244444	141.627
Brown_BROWN-SR-VP_26_10_2019_2_100cm_FINAL	4870	0.257669	118.455		BLACK-SR-VP_26_10_2019_C_40cm_scaffold_23_FINAL_IR	4870	0.252125	142.656		Green_Borg_SRVP_2020_100_cm_2_FINAL-FINAL	4870	0.368715	161.367		LILAC_RifSed_csp1_19ft_2_test_LILAC_rev17_terminal_repeats-final	4870	0.30031	209.918		Ochre_SR-VP_26_10_2020_2_100CM_FINAL_FINAL	4870	0.345946	138.335		ORANGE_SR-VP_26_10_2019_2_100cm_FINAL	4870	0.232673	126.309		SRVP18_trench_6_60cm_scaf_214_117_86_FINAL	4870	0.368098	162.365		Red_Borg_Corona_Mine_final	4870	0.336788	172.149		ROSE_SR-VP_0-2_FINAL	4870	0.27027	156.683		SRVP18_hole-7m-from-trench_1_80cm_scaf_35_ext_315-rev_6-w_terminal_repeats	4870	0.237569	141.865
Brown_BROWN-SR-VP_26_10_2019_2_100cm_FINAL	4880	0.275542	118.73		BLACK-SR-VP_26_10_2019_C_40cm_scaffold_23_FINAL_IR	4880	0.232955	142.889		Green_Borg_SRVP_2020_100_cm_2_FINAL-FINAL	4880	0.376404	161.743		LILAC_RifSed_csp1_19ft_2_test_LILAC_rev17_terminal_repeats-final	4880	0.302469	210.22		Ochre_SR-VP_26_10_2020_2_100CM_FINAL_FINAL	4880	0.331551	138.667		ORANGE_SR-VP_26_10_2019_2_100cm_FINAL	4880	0.223881	126.533		SRVP18_trench_6_60cm_scaf_214_117_86_FINAL	4880	0.360248	162.726		Red_Borg_Corona_Mine_final	4880	0.335065	172.484		ROSE_SR-VP_0-2_FINAL	4880	0.271739	156.955		SRVP18_hole-7m-from-trench_1_80cm_scaf_35_ext_315-rev_6-w_terminal_repeats	4880	0.239669	142.104
Brown_BROWN-SR-VP_26_10_2019_2_100cm_FINAL	4890	0.285266	119.015		BLACK-SR-VP_26_10_2019_C_40cm_scaffold_23_FINAL_IR	4890	0.229462	143.118		Green_Borg_SRVP_2020_100_cm_2_FINAL-FINAL	4890	0.372881	162.116		LILAC_RifSed_csp1_19ft_2_test_LILAC_rev17_terminal_repeats-final	4890	0.319018	210.539		Ochre_SR-VP_26_10_2020_2_100CM_FINAL_FINAL	4890	0.326203	138.993		ORANGE_SR-VP_26_10_2019_2_100cm_FINAL	4890	0.22	126.753		SRVP18_trench_6_60cm_scaf_214_117_86_FINAL	4890	0.358255	163.084		Red_Borg_Corona_Mine_final	4890	0.338583	172.823		ROSE_SR-VP_0-2_FINAL	4890	0.266304	157.221		SRVP18_hole-7m-from-trench_1_80cm_scaf_35_ext_315-rev_6-w_terminal_repeats	4890	0.241758	142.346
Brown_BROWN-SR-VP_26_10_2019_2_100cm_FINAL	4900	0.2875	119.303		BLACK-SR-VP_26_10_2019_C_40cm_scaffold_23_FINAL_IR	4900	0.233803	143.352		Green_Borg_SRVP_2020_100_cm_2_FINAL-FINAL	4900	0.371105	162.487		LILAC_RifSed_csp1_19ft_2_test_LILAC_rev17_terminal_repeats-final	4900	0.323263	210.862		Ochre_SR-VP_26_10_2020_2_100CM_FINAL_FINAL	4900	0.333333	139.326		ORANGE_SR-VP_26_10_2019_2_100cm_FINAL	4900	0.22449	126.978		SRVP18_trench_6_60cm_scaf_214_117_86_FINAL	4900	0.35625	163.44		Red_Borg_Corona_Mine_final	4900	0.338542	173.161		ROSE_SR-VP_0-2_FINAL	4900	0.271233	157.493		SRVP18_hole-7m-from-trench_1_80cm_scaf_35_ext_315-rev_6-w_terminal_repeats	4900	0.244565	142.591
Brown_BROWN-SR-VP_26_10_2019_2_100cm_FINAL	4910	0.304348	119.607		BLACK-SR-VP_26_10_2019_C_40cm_scaffold_23_FINAL_IR	4910	0.222535	143.574		Green_Borg_SRVP_2020_100_cm_2_FINAL-FINAL	4910	0.371105	162.858		LILAC_RifSed_csp1_19ft_2_test_LILAC_rev17_terminal_repeats-final	4910	0.323171	211.185		Ochre_SR-VP_26_10_2020_2_100CM_FINAL_FINAL	4910	0.328042	139.654		ORANGE_SR-VP_26_10_2019_2_100cm_FINAL	4910	0.228426	127.206		SRVP18_trench_6_60cm_scaf_214_117_86_FINAL	4910	0.345912	163.786		Red_Borg_Corona_Mine_final	4910	0.338501	173.5		ROSE_SR-VP_0-2_FINAL	4910	0.265753	157.758		SRVP18_hole-7m-from-trench_1_80cm_scaf_35_ext_315-rev_6-w_terminal_repeats	4910	0.249315	142.84
Brown_BROWN-SR-VP_26_10_2019_2_100cm_FINAL	4920	0.310559	119.918		BLACK-SR-VP_26_10_2019_C_40cm_scaffold_23_FINAL_IR	4920	0.235127	143.809		Green_Borg_SRVP_2020_100_cm_2_FINAL-FINAL	4920	0.369318	163.228		LILAC_RifSed_csp1_19ft_2_test_LILAC_rev17_terminal_repeats-final	4920	0.321212	211.507		Ochre_SR-VP_26_10_2020_2_100CM_FINAL_FINAL	4920	0.335092	139.989		ORANGE_SR-VP_26_10_2019_2_100cm_FINAL	4920	0.222506	127.429		SRVP18_trench_6_60cm_scaf_214_117_86_FINAL	4920	0.356467	164.142		Red_Borg_Corona_Mine_final	4920	0.338501	173.838		ROSE_SR-VP_0-2_FINAL	4920	0.267218	158.026		SRVP18_hole-7m-from-trench_1_80cm_scaf_35_ext_315-rev_6-w_terminal_repeats	4920	0.252747	143.093
Brown_BROWN-SR-VP_26_10_2019_2_100cm_FINAL	4930	0.322981	120.241		BLACK-SR-VP_26_10_2019_C_40cm_scaffold_23_FINAL_IR	4930	0.229462	144.039		Green_Borg_SRVP_2020_100_cm_2_FINAL-FINAL	4930	0.377143	163.605		LILAC_RifSed_csp1_19ft_2_test_LILAC_rev17_terminal_repeats-final	4930	0.325228	211.832		Ochre_SR-VP_26_10_2020_2_100CM_FINAL_FINAL	4930	0.333333	140.323		ORANGE_SR-VP_26_10_2019_2_100cm_FINAL	4930	0.22335	127.652		SRVP18_trench_6_60cm_scaf_214_117_86_FINAL	4930	0.358491	164.501		Red_Borg_Corona_Mine_final	4930	0.338501	174.177		ROSE_SR-VP_0-2_FINAL	4930	0.256983	158.283		SRVP18_hole-7m-from-trench_1_80cm_scaf_35_ext_315-rev_6-w_terminal_repeats	4930	0.254795	143.348
Brown_BROWN-SR-VP_26_10_2019_2_100cm_FINAL	4940	0.31875	120.559		BLACK-SR-VP_26_10_2019_C_40cm_scaffold_23_FINAL_IR	4940	0.229462	144.268		Green_Borg_SRVP_2020_100_cm_2_FINAL-FINAL	4940	0.384615	163.989		LILAC_RifSed_csp1_19ft_2_test_LILAC_rev17_terminal_repeats-final	4940	0.331307	212.163		Ochre_SR-VP_26_10_2020_2_100CM_FINAL_FINAL	4940	0.326316	140.649		ORANGE_SR-VP_26_10_2019_2_100cm_FINAL	4940	0.230769	127.883		SRVP18_trench_6_60cm_scaf_214_117_86_FINAL	4940	0.352201	164.853		Red_Borg_Corona_Mine_final	4940	0.336815	174.514		ROSE_SR-VP_0-2_FINAL	4940	0.251397	158.534		SRVP18_hole-7m-from-trench_1_80cm_scaf_35_ext_315-rev_6-w_terminal_repeats	4940	0.252747	143.6
Brown_BROWN-SR-VP_26_10_2019_2_100cm_FINAL	4950	0.314815	120.874		BLACK-SR-VP_26_10_2019_C_40cm_scaffold_23_FINAL_IR	4950	0.232955	144.501		Green_Borg_SRVP_2020_100_cm_2_FINAL-FINAL	4950	0.380682	164.37		LILAC_RifSed_csp1_19ft_2_test_LILAC_rev17_terminal_repeats-final	4950	0.331325	212.495		Ochre_SR-VP_26_10_2020_2_100CM_FINAL_FINAL	4950	0.33687	140.986		ORANGE_SR-VP_26_10_2019_2_100cm_FINAL	4950	0.225641	128.108		SRVP18_trench_6_60cm_scaf_214_117_86_FINAL	4950	0.35443	165.208		Red_Borg_Corona_Mine_final	4950	0.336815	174.85		ROSE_SR-VP_0-2_FINAL	4950	0.24507	158.779		SRVP18_hole-7m-from-trench_1_80cm_scaf_35_ext_315-rev_6-w_terminal_repeats	4950	0.241758	143.842
Brown_BROWN-SR-VP_26_10_2019_2_100cm_FINAL	4960	0.314815	121.189		BLACK-SR-VP_26_10_2019_C_40cm_scaffold_23_FINAL_IR	4960	0.222857	144.724		Green_Borg_SRVP_2020_100_cm_2_FINAL-FINAL	4960	0.381089	164.751		LILAC_RifSed_csp1_19ft_2_test_LILAC_rev17_terminal_repeats-final	4960	0.34139	212.836		Ochre_SR-VP_26_10_2020_2_100CM_FINAL_FINAL	4960	0.321053	141.307		ORANGE_SR-VP_26_10_2019_2_100cm_FINAL	4960	0.219388	128.328		SRVP18_trench_6_60cm_scaf_214_117_86_FINAL	4960	0.375394	165.583		Red_Borg_Corona_Mine_final	4960	0.338542	175.189		ROSE_SR-VP_0-2_FINAL	4960	0.240793	159.02		SRVP18_hole-7m-from-trench_1_80cm_scaf_35_ext_315-rev_6-w_terminal_repeats	4960	0.235772	144.078
Brown_BROWN-SR-VP_26_10_2019_2_100cm_FINAL	4970	0.308642	121.498		BLACK-SR-VP_26_10_2019_C_40cm_scaffold_23_FINAL_IR	4970	0.219373	144.944		Green_Borg_SRVP_2020_100_cm_2_FINAL-FINAL	4970	0.385057	165.136		LILAC_RifSed_csp1_19ft_2_test_LILAC_rev17_terminal_repeats-final	4970	0.345345	213.181		Ochre_SR-VP_26_10_2020_2_100CM_FINAL_FINAL	4970	0.314136	141.621		ORANGE_SR-VP_26_10_2019_2_100cm_FINAL	4970	0.22365	128.551		SRVP18_trench_6_60cm_scaf_214_117_86_FINAL	4970	0.375796	165.959		Red_Borg_Corona_Mine_final	4970	0.342037	175.531		ROSE_SR-VP_0-2_FINAL	4970	0.242165	159.262		SRVP18_hole-7m-from-trench_1_80cm_scaf_35_ext_315-rev_6-w_terminal_repeats	4970	0.219512	144.297
Brown_BROWN-SR-VP_26_10_2019_2_100cm_FINAL	4980	0.308642	121.806		BLACK-SR-VP_26_10_2019_C_40cm_scaffold_23_FINAL_IR	4980	0.222857	145.166		Green_Borg_SRVP_2020_100_cm_2_FINAL-FINAL	4980	0.381089	165.517		LILAC_RifSed_csp1_19ft_2_test_LILAC_rev17_terminal_repeats-final	4980	0.347181	213.528		Ochre_SR-VP_26_10_2020_2_100CM_FINAL_FINAL	4980	0.308901	141.93		ORANGE_SR-VP_26_10_2019_2_100cm_FINAL	4980	0.225974	128.777		SRVP18_trench_6_60cm_scaf_214_117_86_FINAL	4980	0.377358	166.336		Red_Borg_Corona_Mine_final	4980	0.342037	175.873		ROSE_SR-VP_0-2_FINAL	4980	0.232955	159.495		SRVP18_hole-7m-from-trench_1_80cm_scaf_35_ext_315-rev_6-w_terminal_repeats	4980	0.207547	144.505
Brown_BROWN-SR-VP_26_10_2019_2_100cm_FINAL	4990	0.306502	122.113		BLACK-SR-VP_26_10_2019_C_40cm_scaffold_23_FINAL_IR	4990	0.2149	145.381		Green_Borg_SRVP_2020_100_cm_2_FINAL-FINAL	4990	0.375358	165.893		LILAC_RifSed_csp1_19ft_2_test_LILAC_rev17_terminal_repeats-final	4990	0.352941	213.881		Ochre_SR-VP_26_10_2020_2_100CM_FINAL_FINAL	4990	0.301837	142.232		ORANGE_SR-VP_26_10_2019_2_100cm_FINAL	4990	0.221932	128.999		SRVP18_trench_6_60cm_scaf_214_117_86_FINAL	4990	0.371069	166.707		Red_Borg_Corona_Mine_final	4990	0.335065	176.208		ROSE_SR-VP_0-2_FINAL	4990	0.236467	159.732		SRVP18_hole-7m-from-trench_1_80cm_scaf_35_ext_315-rev_6-w_terminal_repeats	4990	0.211957	144.717
Brown_BROWN-SR-VP_26_10_2019_2_100cm_FINAL	5000	0.310769	122.424		BLACK-SR-VP_26_10_2019_C_40cm_scaffold_23_FINAL_IR	5000	0.206897	145.588		Green_Borg_SRVP_2020_100_cm_2_FINAL-FINAL	5000	0.375358	166.268		LILAC_RifSed_csp1_19ft_2_test_LILAC_rev17_terminal_repeats-final	5000	0.347059	214.228		Ochre_SR-VP_26_10_2020_2_100CM_FINAL_FINAL	5000	0.292876	142.525		ORANGE_SR-VP_26_10_2019_2_100cm_FINAL	5000	0.238845	129.238		SRVP18_trench_6_60cm_scaf_214_117_86_FINAL	5000	0.379747	167.087		Red_Borg_Corona_Mine_final	5000	0.343669	176.552		ROSE_SR-VP_0-2_FINAL	5000	0.242938	159.974		SRVP18_hole-7m-from-trench_1_80cm_scaf_35_ext_315-rev_6-w_terminal_repeats	5000	0.212938	144.93
Brown_BROWN-SR-VP_26_10_2019_2_100cm_FINAL	5010	0.319018	122.743		BLACK-SR-VP_26_10_2019_C_40cm_scaffold_23_FINAL_IR	5010	0.195402	145.784		Green_Borg_SRVP_2020_100_cm_2_FINAL-FINAL	5010	0.382857	166.651		LILAC_RifSed_csp1_19ft_2_test_LILAC_rev17_terminal_repeats-final	5010	0.350877	214.579		Ochre_SR-VP_26_10_2020_2_100CM_FINAL_FINAL	5010	0.294737	142.819		ORANGE_SR-VP_26_10_2019_2_100cm_FINAL	5010	0.243386	129.482		SRVP18_trench_6_60cm_scaf_214_117_86_FINAL	5010	0.381703	167.469		Red_Borg_Corona_Mine_final	5010	0.341969	176.894		ROSE_SR-VP_0-2_FINAL	5010	0.24507	160.22		SRVP18_hole-7m-from-trench_1_80cm_scaf_35_ext_315-rev_6-w_terminal_repeats	5010	0.20765	145.138
Brown_BROWN-SR-VP_26_10_2019_2_100cm_FINAL	5020	0.323171	123.066		BLACK-SR-VP_26_10_2019_C_40cm_scaffold_23_FINAL_IR	5020	0.18732	145.971		Green_Borg_SRVP_2020_100_cm_2_FINAL-FINAL	5020	0.372881	167.024		LILAC_RifSed_csp1_19ft_2_test_LILAC_rev17_terminal_repeats-final	5020	0.356932	214.936		Ochre_SR-VP_26_10_2020_2_100CM_FINAL_FINAL	5020	0.287599	143.107		ORANGE_SR-VP_26_10_2019_2_100cm_FINAL	5020	0.253333	129.735		SRVP18_trench_6_60cm_scaf_214_117_86_FINAL	5020	0.377358	167.846		Red_Borg_Corona_Mine_final	5020	0.34026	177.234		ROSE_SR-VP_0-2_FINAL	5020	0.232955	160.452		SRVP18_hole-7m-from-trench_1_80cm_scaf_35_ext_315-rev_6-w_terminal_repeats	5020	0.210959	145.349
Brown_BROWN-SR-VP_26_10_2019_2_100cm_FINAL	5030	0.315315	123.381		BLACK-SR-VP_26_10_2019_C_40cm_scaffold_23_FINAL_IR	5030	0.182609	146.154		Green_Borg_SRVP_2020_100_cm_2_FINAL-FINAL	5030	0.374648	167.398		LILAC_RifSed_csp1_19ft_2_test_LILAC_rev17_terminal_repeats-final	5030	0.366864	215.303		Ochre_SR-VP_26_10_2020_2_100CM_FINAL_FINAL	5030	0.287958	143.395		ORANGE_SR-VP_26_10_2019_2_100cm_FINAL	5030	0.251337	129.986		SRVP18_trench_6_60cm_scaf_214_117_86_FINAL	5030	0.362776	168.209		Red_Borg_Corona_Mine_final	5030	0.347258	177.581		ROSE_SR-VP_0-2_FINAL	5030	0.238095	160.691		SRVP18_hole-7m-from-trench_1_80cm_scaf_35_ext_315-rev_6-w_terminal_repeats	5030	0.218579	145.567
Brown_BROWN-SR-VP_26_10_2019_2_100cm_FINAL	5040	0.315476	123.697		BLACK-SR-VP_26_10_2019_C_40cm_scaffold_23_FINAL_IR	5040	0.177843	146.331		Green_Borg_SRVP_2020_100_cm_2_FINAL-FINAL	5040	0.385475	167.784		LILAC_RifSed_csp1_19ft_2_test_LILAC_rev17_terminal_repeats-final	5040	0.370588	215.674		Ochre_SR-VP_26_10_2020_2_100CM_FINAL_FINAL	5040	0.288312	143.683		ORANGE_SR-VP_26_10_2019_2_100cm_FINAL	5040	0.24933	130.236		SRVP18_trench_6_60cm_scaf_214_117_86_FINAL	5040	0.36478	168.574		Red_Borg_Corona_Mine_final	5040	0.349081	177.93		ROSE_SR-VP_0-2_FINAL	5040	0.255682	160.946		SRVP18_hole-7m-from-trench_1_80cm_scaf_35_ext_315-rev_6-w_terminal_repeats	5040	0.218579	145.786
Brown_BROWN-SR-VP_26_10_2019_2_100cm_FINAL	5050	0.329377	124.026		BLACK-SR-VP_26_10_2019_C_40cm_scaffold_23_FINAL_IR	5050	0.181287	146.513		Green_Borg_SRVP_2020_100_cm_2_FINAL-FINAL	5050	0.382022	168.166		LILAC_RifSed_csp1_19ft_2_test_LILAC_rev17_terminal_repeats-final	5050	0.374631	216.048		Ochre_SR-VP_26_10_2020_2_100CM_FINAL_FINAL	5050	0.291667	143.975		ORANGE_SR-VP_26_10_2019_2_100cm_FINAL	5050	0.247312	130.483		SRVP18_trench_6_60cm_scaf_214_117_86_FINAL	5050	0.354232	168.928		Red_Borg_Corona_Mine_final	5050	0.354167	178.285		ROSE_SR-VP_0-2_FINAL	5050	0.25	161.196		SRVP18_hole-7m-from-trench_1_80cm_scaf_35_ext_315-rev_6-w_terminal_repeats	5050	0.224932	146.011
Brown_BROWN-SR-VP_26_10_2019_2_100cm_FINAL	5060	0.319527	124.346		BLACK-SR-VP_26_10_2019_C_40cm_scaffold_23_FINAL_IR	5060	0.19883	146.712		Green_Borg_SRVP_2020_100_cm_2_FINAL-FINAL	5060	0.379888	168.546		LILAC_RifSed_csp1_19ft_2_test_LILAC_rev17_terminal_repeats-final	5060	0.380531	216.429		Ochre_SR-VP_26_10_2020_2_100CM_FINAL_FINAL	5060	0.298701	144.274		ORANGE_SR-VP_26_10_2019_2_100cm_FINAL	5060	0.241192	130.724		SRVP18_trench_6_60cm_scaf_214_117_86_FINAL	5060	0.36478	169.293		Red_Borg_Corona_Mine_final	5060	0.360825	178.645		ROSE_SR-VP_0-2_FINAL	5060	0.252125	161.448		SRVP18_hole-7m-from-trench_1_80cm_scaf_35_ext_315-rev_6-w_terminal_repeats	5060	0.235294	146.246
Brown_BROWN-SR-VP_26_10_2019_2_100cm_FINAL	5070	0.321534	124.667		BLACK-SR-VP_26_10_2019_C_40cm_scaffold_23_FINAL_IR	5070	0.196481	146.908		Green_Borg_SRVP_2020_100_cm_2_FINAL-FINAL	5070	0.376404	168.922		LILAC_RifSed_csp1_19ft_2_test_LILAC_rev17_terminal_repeats-final	5070	0.380531	216.809		Ochre_SR-VP_26_10_2020_2_100CM_FINAL_FINAL	5070	0.289817	144.563		ORANGE_SR-VP_26_10_2019_2_100cm_FINAL	5070	0.247312	130.971		SRVP18_trench_6_60cm_scaf_214_117_86_FINAL	5070	0.370717	169.663		Red_Borg_Corona_Mine_final	5070	0.362468	179.008		ROSE_SR-VP_0-2_FINAL	5070	0.254237	161.703		SRVP18_hole-7m-from-trench_1_80cm_scaf_35_ext_315-rev_6-w_terminal_repeats	5070	0.245989	146.492
Brown_BROWN-SR-VP_26_10_2019_2_100cm_FINAL	5080	0.311573	124.979		BLACK-SR-VP_26_10_2019_C_40cm_scaffold_23_FINAL_IR	5080	0.202346	147.11		Green_Borg_SRVP_2020_100_cm_2_FINAL-FINAL	5080	0.389356	169.312		LILAC_RifSed_csp1_19ft_2_test_LILAC_rev17_terminal_repeats-final	5080	0.387755	217.197		Ochre_SR-VP_26_10_2020_2_100CM_FINAL_FINAL	5080	0.286458	144.85		ORANGE_SR-VP_26_10_2019_2_100cm_FINAL	5080	0.264305	131.236		SRVP18_trench_6_60cm_scaf_214_117_86_FINAL	5080	0.372671	170.036		Red_Borg_Corona_Mine_final	5080	0.352332	179.36		ROSE_SR-VP_0-2_FINAL	5080	0.258427	161.961		SRVP18_hole-7m-from-trench_1_80cm_scaf_35_ext_315-rev_6-w_terminal_repeats	5080	0.257294	146.749
Brown_BROWN-SR-VP_26_10_2019_2_100cm_FINAL	5090	0.323442	125.302		BLACK-SR-VP_26_10_2019_C_40cm_scaffold_23_FINAL_IR	5090	0.214286	147.325		Green_Borg_SRVP_2020_100_cm_2_FINAL-FINAL	5090	0.393768	169.705		LILAC_RifSed_csp1_19ft_2_test_LILAC_rev17_terminal_repeats-final	5090	0.376093	217.573		Ochre_SR-VP_26_10_2020_2_100CM_FINAL_FINAL	5090	0.284595	145.135		ORANGE_SR-VP_26_10_2019_2_100cm_FINAL	5090	0.26776	131.503		SRVP18_trench_6_60cm_scaf_214_117_86_FINAL	5090	0.374613	170.411		Red_Borg_Corona_Mine_final	5090	0.338462	179.699		ROSE_SR-VP_0-2_FINAL	5090	0.254902	162.216		SRVP18_hole-7m-from-trench_1_80cm_scaf_35_ext_315-rev_6-w_terminal_repeats	5090	0.259259	147.008
Brown_BROWN-SR-VP_26_10_2019_2_100cm_FINAL	5100	0.319527	125.622		BLACK-SR-VP_26_10_2019_C_40cm_scaffold_23_FINAL_IR	5100	0.207207	147.532		Green_Borg_SRVP_2020_100_cm_2_FINAL-FINAL	5100	0.389831	170.095		LILAC_RifSed_csp1_19ft_2_test_LILAC_rev17_terminal_repeats-final	5100	0.375358	217.949		Ochre_SR-VP_26_10_2020_2_100CM_FINAL_FINAL	5100	0.292876	145.427		ORANGE_SR-VP_26_10_2019_2_100cm_FINAL	5100	0.271739	131.775		SRVP18_trench_6_60cm_scaf_214_117_86_FINAL	5100	0.366154	170.777		Red_Borg_Corona_Mine_final	5100	0.331633	180.03		ROSE_SR-VP_0-2_FINAL	5100	0.234637	162.451		SRVP18_hole-7m-from-trench_1_80cm_scaf_35_ext_315-rev_6-w_terminal_repeats	5100	0.26455	147.273
Brown_BROWN-SR-VP_26_10_2019_2_100cm_FINAL	5110	0.325444	125.947		BLACK-SR-VP_26_10_2019_C_40cm_scaffold_23_FINAL_IR	5110	0.210843	147.743		Green_Borg_SRVP_2020_100_cm_2_FINAL-FINAL	5110	0.39548	170.491		LILAC_RifSed_csp1_19ft_2_test_LILAC_rev17_terminal_repeats-final	5110	0.365714	218.314		Ochre_SR-VP_26_10_2020_2_100CM_FINAL_FINAL	5110	0.29443	145.722		ORANGE_SR-VP_26_10_2019_2_100cm_FINAL	5110	0.276712	132.052		SRVP18_trench_6_60cm_scaf_214_117_86_FINAL	5110	0.347692	171.124		Red_Borg_Corona_Mine_final	5110	0.318182	180.348		ROSE_SR-VP_0-2_FINAL	5110	0.233333	162.684		SRVP18_hole-7m-from-trench_1_80cm_scaf_35_ext_315-rev_6-w_terminal_repeats	5110	0.26455	147.538
Brown_BROWN-SR-VP_26_10_2019_2_100cm_FINAL	5120	0.331361	126.278		BLACK-SR-VP_26_10_2019_C_40cm_scaffold_23_FINAL_IR	5120	0.219219	147.962		Green_Borg_SRVP_2020_100_cm_2_FINAL-FINAL	5120	0.389831	170.88		LILAC_RifSed_csp1_19ft_2_test_LILAC_rev17_terminal_repeats-final	5120	0.372881	218.687		Ochre_SR-VP_26_10_2020_2_100CM_FINAL_FINAL	5120	0.301587	146.023		ORANGE_SR-VP_26_10_2019_2_100cm_FINAL	5120	0.26776	132.32		SRVP18_trench_6_60cm_scaf_214_117_86_FINAL	5120	0.337386	171.462		Red_Borg_Corona_Mine_final	5120	0.306533	180.655		ROSE_SR-VP_0-2_FINAL	5120	0.236264	162.92		SRVP18_hole-7m-from-trench_1_80cm_scaf_35_ext_315-rev_6-w_terminal_repeats	5120	0.257895	147.795
Brown_BROWN-SR-VP_26_10_2019_2_100cm_FINAL	5130	0.327485	126.606		BLACK-SR-VP_26_10_2019_C_40cm_scaffold_23_FINAL_IR	5130	0.209581	148.171		Green_Borg_SRVP_2020_100_cm_2_FINAL-FINAL	5130	0.393768	171.274		LILAC_RifSed_csp1_19ft_2_test_LILAC_rev17_terminal_repeats-final	5130	0.376404	219.064		Ochre_SR-VP_26_10_2020_2_100CM_FINAL_FINAL	5130	0.294737	146.318		ORANGE_SR-VP_26_10_2019_2_100cm_FINAL	5130	0.26087	132.58		SRVP18_trench_6_60cm_scaf_214_117_86_FINAL	5130	0.331307	171.793		Red_Borg_Corona_Mine_final	5130	0.296482	180.951		ROSE_SR-VP_0-2_FINAL	5130	0.230769	163.151		SRVP18_hole-7m-from-trench_1_80cm_scaf_35_ext_315-rev_6-w_terminal_repeats	5130	0.262599	148.058
Brown_BROWN-SR-VP_26_10_2019_2_100cm_FINAL	5140	0.325581	126.931		BLACK-SR-VP_26_10_2019_C_40cm_scaffold_23_FINAL_IR	5140	0.21194	148.383		Green_Borg_SRVP_2020_100_cm_2_FINAL-FINAL	5140	0.388571	171.663		LILAC_RifSed_csp1_19ft_2_test_LILAC_rev17_terminal_repeats-final	5140	0.377778	219.441		Ochre_SR-VP_26_10_2020_2_100CM_FINAL_FINAL	5140	0.293194	146.611		ORANGE_SR-VP_26_10_2019_2_100cm_FINAL	5140	0.256831	132.837		SRVP18_trench_6_60cm_scaf_214_117_86_FINAL	5140	0.323077	172.116		Red_Borg_Corona_Mine_final	5140	0.294416	181.246		ROSE_SR-VP_0-2_FINAL	5140	0.234973	163.386		SRVP18_hole-7m-from-trench_1_80cm_scaf_35_ext_315-rev_6-w_terminal_repeats	5140	0.257294	148.315
Brown_BROWN-SR-VP_26_10_2019_2_100cm_FINAL	5150	0.346821	127.278		BLACK-SR-VP_26_10_2019_C_40cm_scaffold_23_FINAL_IR	5150	0.216617	148.6		Green_Borg_SRVP_2020_100_cm_2_FINAL-FINAL	5150	0.396011	172.059		LILAC_RifSed_csp1_19ft_2_test_LILAC_rev17_terminal_repeats-final	5150	0.366391	219.808		Ochre_SR-VP_26_10_2020_2_100CM_FINAL_FINAL	5150	0.295337	146.907		ORANGE_SR-VP_26_10_2019_2_100cm_FINAL	5150	0.246612	133.084		SRVP18_trench_6_60cm_scaf_214_117_86_FINAL	5150	0.322981	172.439		Red_Borg_Corona_Mine_final	5150	0.295918	181.542		ROSE_SR-VP_0-2_FINAL	5150	0.227397	163.613		SRVP18_hole-7m-from-trench_1_80cm_scaf_35_ext_315-rev_6-w_terminal_repeats	5150	0.255937	148.571
Brown_BROWN-SR-VP_26_10_2019_2_100cm_FINAL	5160	0.340974	127.619		BLACK-SR-VP_26_10_2019_C_40cm_scaffold_23_FINAL_IR	5160	0.230769	148.831		Green_Borg_SRVP_2020_100_cm_2_FINAL-FINAL	5160	0.397727	172.457		LILAC_RifSed_csp1_19ft_2_test_LILAC_rev17_terminal_repeats-final	5160	0.373626	220.181		Ochre_SR-VP_26_10_2020_2_100CM_FINAL_FINAL	5160	0.296588	147.203		ORANGE_SR-VP_26_10_2019_2_100cm_FINAL	5160	0.243243	133.327		SRVP18_trench_6_60cm_scaf_214_117_86_FINAL	5160	0.323077	172.762		Red_Borg_Corona_Mine_final	5160	0.292308	181.834		ROSE_SR-VP_0-2_FINAL	5160	0.227397	163.841		SRVP18_hole-7m-from-trench_1_80cm_scaf_35_ext_315-rev_6-w_terminal_repeats	5160	0.247368	148.819
Brown_BROWN-SR-VP_26_10_2019_2_100cm_FINAL	5170	0.340974	127.96		BLACK-SR-VP_26_10_2019_C_40cm_scaffold_23_FINAL_IR	5170	0.234421	149.065		Green_Borg_SRVP_2020_100_cm_2_FINAL-FINAL	5170	0.397727	172.854		LILAC_RifSed_csp1_19ft_2_test_LILAC_rev17_terminal_repeats-final	5170	0.367568	220.549		Ochre_SR-VP_26_10_2020_2_100CM_FINAL_FINAL	5170	0.315789	147.519		ORANGE_SR-VP_26_10_2019_2_100cm_FINAL	5170	0.243243	133.57		SRVP18_trench_6_60cm_scaf_214_117_86_FINAL	5170	0.331288	173.094		Red_Borg_Corona_Mine_final	5170	0.30102	182.135		ROSE_SR-VP_0-2_FINAL	5170	0.226158	164.067		SRVP18_hole-7m-from-trench_1_80cm_scaf_35_ext_315-rev_6-w_terminal_repeats	5170	0.247368	149.066
Brown_BROWN-SR-VP_26_10_2019_2_100cm_FINAL	5180	0.33908	128.299		BLACK-SR-VP_26_10_2019_C_40cm_scaffold_23_FINAL_IR	5180	0.238938	149.304		Green_Borg_SRVP_2020_100_cm_2_FINAL-FINAL	5180	0.39548	173.25		LILAC_RifSed_csp1_19ft_2_test_LILAC_rev17_terminal_repeats-final	5180	0.363881	220.913		Ochre_SR-VP_26_10_2020_2_100CM_FINAL_FINAL	5180	0.308901	147.828		ORANGE_SR-VP_26_10_2019_2_100cm_FINAL	5180	0.250674	133.821		SRVP18_trench_6_60cm_scaf_214_117_86_FINAL	5180	0.32716	173.421		Red_Borg_Corona_Mine_final	5180	0.302564	182.438		ROSE_SR-VP_0-2_FINAL	5180	0.224932	164.292		SRVP18_hole-7m-from-trench_1_80cm_scaf_35_ext_315-rev_6-w_terminal_repeats	5180	0.248042	149.314
Brown_BROWN-SR-VP_26_10_2019_2_100cm_FINAL	5190	0.33908	128.638		BLACK-SR-VP_26_10_2019_C_40cm_scaffold_23_FINAL_IR	5190	0.230769	149.535		Green_Borg_SRVP_2020_100_cm_2_FINAL-FINAL	5190	0.390313	173.64		LILAC_RifSed_csp1_19ft_2_test_LILAC_rev17_terminal_repeats-final	5190	0.3687	221.282		Ochre_SR-VP_26_10_2020_2_100CM_FINAL_FINAL	5190	0.303665	148.132		ORANGE_SR-VP_26_10_2019_2_100cm_FINAL	5190	0.241192	134.062		SRVP18_trench_6_60cm_scaf_214_117_86_FINAL	5190	0.333333	173.754		Red_Borg_Corona_Mine_final	5190	0.29199	182.73		ROSE_SR-VP_0-2_FINAL	5190	0.230352	164.522		SRVP18_hole-7m-from-trench_1_80cm_scaf_35_ext_315-rev_6-w_terminal_repeats	5190	0.238845	149.553
Brown_BROWN-SR-VP_26_10_2019_2_100cm_FINAL	5200	0.340974	128.979		BLACK-SR-VP_26_10_2019_C_40cm_scaffold_23_FINAL_IR	5200	0.224852	149.76		Green_Borg_SRVP_2020_100_cm_2_FINAL-FINAL	5200	0.391549	174.032		LILAC_RifSed_csp1_19ft_2_test_LILAC_rev17_terminal_repeats-final	5200	0.372654	221.654		Ochre_SR-VP_26_10_2020_2_100CM_FINAL_FINAL	5200	0.307087	148.439		ORANGE_SR-VP_26_10_2019_2_100cm_FINAL	5200	0.237057	134.299		SRVP18_trench_6_60cm_scaf_214_117_86_FINAL	5200	0.335366	174.089		Red_Borg_Corona_Mine_final	5200	0.298969	183.029		ROSE_SR-VP_0-2_FINAL	5200	0.248649	164.771		SRVP18_hole-7m-from-trench_1_80cm_scaf_35_ext_315-rev_6-w_terminal_repeats	5200	0.243523	149.796
Brown_BROWN-SR-VP_26_10_2019_2_100cm_FINAL	5210	0.346591	129.326		BLACK-SR-VP_26_10_2019_C_40cm_scaffold_23_FINAL_IR	5210	0.224852	149.985		Green_Borg_SRVP_2020_100_cm_2_FINAL-FINAL	5210	0.385915	174.418		LILAC_RifSed_csp1_19ft_2_test_LILAC_rev17_terminal_repeats-final	5210	0.358289	222.013		Ochre_SR-VP_26_10_2020_2_100CM_FINAL_FINAL	5210	0.305263	148.744		ORANGE_SR-VP_26_10_2019_2_100cm_FINAL	5210	0.237057	134.536		SRVP18_trench_6_60cm_scaf_214_117_86_FINAL	5210	0.341463	174.431		Red_Borg_Corona_Mine_final	5210	0.296875	183.326		ROSE_SR-VP_0-2_FINAL	5210	0.25	165.021		SRVP18_hole-7m-from-trench_1_80cm_scaf_35_ext_315-rev_6-w_terminal_repeats	5210	0.243523	150.04
Brown_BROWN-SR-VP_26_10_2019_2_100cm_FINAL	5220	0.350427	129.676		BLACK-SR-VP_26_10_2019_C_40cm_scaffold_23_FINAL_IR	5220	0.219219	150.204		Green_Borg_SRVP_2020_100_cm_2_FINAL-FINAL	5220	0.380282	174.798		LILAC_RifSed_csp1_19ft_2_test_LILAC_rev17_terminal_repeats-final	5220	0.352785	222.365		Ochre_SR-VP_26_10_2020_2_100CM_FINAL_FINAL	5220	0.303665	149.048		ORANGE_SR-VP_26_10_2019_2_100cm_FINAL	5220	0.232432	134.769		SRVP18_trench_6_60cm_scaf_214_117_86_FINAL	5220	0.343558	174.774		Red_Borg_Corona_Mine_final	5220	0.286822	183.612		ROSE_SR-VP_0-2_FINAL	5220	0.245902	165.267		SRVP18_hole-7m-from-trench_1_80cm_scaf_35_ext_315-rev_6-w_terminal_repeats	5220	0.244792	150.285
Brown_BROWN-SR-VP_26_10_2019_2_100cm_FINAL	5230	0.356125	130.033		BLACK-SR-VP_26_10_2019_C_40cm_scaffold_23_FINAL_IR	5230	0.220238	150.424		Green_Borg_SRVP_2020_100_cm_2_FINAL-FINAL	5230	0.378151	175.176		LILAC_RifSed_csp1_19ft_2_test_LILAC_rev17_terminal_repeats-final	5230	0.349206	222.714		Ochre_SR-VP_26_10_2020_2_100CM_FINAL_FINAL	5230	0.303665	149.351		ORANGE_SR-VP_26_10_2019_2_100cm_FINAL	5230	0.232432	135.001		SRVP18_trench_6_60cm_scaf_214_117_86_FINAL	5230	0.337423	175.112		Red_Borg_Corona_Mine_final	5230	0.286822	183.899		ROSE_SR-VP_0-2_FINAL	5230	0.243836	165.511		SRVP18_hole-7m-from-trench_1_80cm_scaf_35_ext_315-rev_6-w_terminal_repeats	5230	0.25	150.535
Brown_BROWN-SR-VP_26_10_2019_2_100cm_FINAL	5240	0.357955	130.391		BLACK-SR-VP_26_10_2019_C_40cm_scaffold_23_FINAL_IR	5240	0.208211	150.632		Green_Borg_SRVP_2020_100_cm_2_FINAL-FINAL	5240	0.382022	175.558		LILAC_RifSed_csp1_19ft_2_test_LILAC_rev17_terminal_repeats-final	5240	0.335092	223.05		Ochre_SR-VP_26_10_2020_2_100CM_FINAL_FINAL	5240	0.309091	149.66		ORANGE_SR-VP_26_10_2019_2_100cm_FINAL	5240	0.241192	135.242		SRVP18_trench_6_60cm_scaf_214_117_86_FINAL	5240	0.33945	175.451		Red_Borg_Corona_Mine_final	5240	0.278351	184.178		ROSE_SR-VP_0-2_FINAL	5240	0.235772	165.746		SRVP18_hole-7m-from-trench_1_80cm_scaf_35_ext_315-rev_6-w_terminal_repeats	5240	0.240838	150.776
Brown_BROWN-SR-VP_26_10_2019_2_100cm_FINAL	5250	0.358166	130.749		BLACK-SR-VP_26_10_2019_C_40cm_scaffold_23_FINAL_IR	5250	0.19764	150.83		Green_Borg_SRVP_2020_100_cm_2_FINAL-FINAL	5250	0.391549	175.95		LILAC_RifSed_csp1_19ft_2_test_LILAC_rev17_terminal_repeats-final	5250	0.349081	223.399		Ochre_SR-VP_26_10_2020_2_100CM_FINAL_FINAL	5250	0.319481	149.98		ORANGE_SR-VP_26_10_2019_2_100cm_FINAL	5250	0.239669	135.482		SRVP18_trench_6_60cm_scaf_214_117_86_FINAL	5250	0.335366	175.787		Red_Borg_Corona_Mine_final	5250	0.283505	184.461		ROSE_SR-VP_0-2_FINAL	5250	0.233696	165.98		SRVP18_hole-7m-from-trench_1_80cm_scaf_35_ext_315-rev_6-w_terminal_repeats	5250	0.237598	151.013
Brown_BROWN-SR-VP_26_10_2019_2_100cm_FINAL	5260	0.369318	131.118		BLACK-SR-VP_26_10_2019_C_40cm_scaffold_23_FINAL_IR	5260	0.18209	151.012		Green_Borg_SRVP_2020_100_cm_2_FINAL-FINAL	5260	0.393258	176.343		LILAC_RifSed_csp1_19ft_2_test_LILAC_rev17_terminal_repeats-final	5260	0.350785	223.749		Ochre_SR-VP_26_10_2020_2_100CM_FINAL_FINAL	5260	0.322997	150.303		ORANGE_SR-VP_26_10_2019_2_100cm_FINAL	5260	0.22314	135.705		SRVP18_trench_6_60cm_scaf_214_117_86_FINAL	5260	0.339506	176.126		Red_Borg_Corona_Mine_final	5260	0.277922	184.739		ROSE_SR-VP_0-2_FINAL	5260	0.222826	166.203		SRVP18_hole-7m-from-trench_1_80cm_scaf_35_ext_315-rev_6-w_terminal_repeats	5260	0.244792	151.258
Brown_BROWN-SR-VP_26_10_2019_2_100cm_FINAL	5270	0.375	131.493		BLACK-SR-VP_26_10_2019_C_40cm_scaffold_23_FINAL_IR	5270	0.186747	151.199		Green_Borg_SRVP_2020_100_cm_2_FINAL-FINAL	5270	0.39548	176.738		LILAC_RifSed_csp1_19ft_2_test_LILAC_rev17_terminal_repeats-final	5270	0.354331	224.104		Ochre_SR-VP_26_10_2020_2_100CM_FINAL_FINAL	5270	0.321337	150.624		ORANGE_SR-VP_26_10_2019_2_100cm_FINAL	5270	0.22865	135.934		SRVP18_trench_6_60cm_scaf_214_117_86_FINAL	5270	0.335385	176.462		Red_Borg_Corona_Mine_final	5270	0.274151	185.013		ROSE_SR-VP_0-2_FINAL	5270	0.221622	166.424		SRVP18_hole-7m-from-trench_1_80cm_scaf_35_ext_315-rev_6-w_terminal_repeats	5270	0.258486	151.516
Brown_BROWN-SR-VP_26_10_2019_2_100cm_FINAL	5280	0.370787	131.864		BLACK-SR-VP_26_10_2019_C_40cm_scaffold_23_FINAL_IR	5280	0.180428	151.379		Green_Borg_SRVP_2020_100_cm_2_FINAL-FINAL	5280	0.391549	177.13		LILAC_RifSed_csp1_19ft_2_test_LILAC_rev17_terminal_repeats-final	5280	0.349081	224.453		Ochre_SR-VP_26_10_2020_2_100CM_FINAL_FINAL	5280	0.324742	150.949		ORANGE_SR-VP_26_10_2019_2_100cm_FINAL	5280	0.22865	136.163		SRVP18_trench_6_60cm_scaf_214_117_86_FINAL	5280	0.337423	176.799		Red_Borg_Corona_Mine_final	5280	0.275591	185.289		ROSE_SR-VP_0-2_FINAL	5280	0.216438	166.641		SRVP18_hole-7m-from-trench_1_80cm_scaf_35_ext_315-rev_6-w_terminal_repeats	5280	0.257143	151.774
Brown_BROWN-SR-VP_26_10_2019_2_100cm_FINAL	5290	0.366667	132.23		BLACK-SR-VP_26_10_2019_C_40cm_scaffold_23_FINAL_IR	5290	0.188854	151.568		Green_Borg_SRVP_2020_100_cm_2_FINAL-FINAL	5290	0.402817	177.533		LILAC_RifSed_csp1_19ft_2_test_LILAC_rev17_terminal_repeats-final	5290	0.350785	224.804		Ochre_SR-VP_26_10_2020_2_100CM_FINAL_FINAL	5290	0.336788	151.286		ORANGE_SR-VP_26_10_2019_2_100cm_FINAL	5290	0.232044	136.395		SRVP18_trench_6_60cm_scaf_214_117_86_FINAL	5290	0.335366	177.134		Red_Borg_Corona_Mine_final	5290	0.284211	185.573		ROSE_SR-VP_0-2_FINAL	5290	0.209809	166.851		SRVP18_hole-7m-from-trench_1_80cm_scaf_35_ext_315-rev_6-w_terminal_repeats	5290	0.259067	152.033
Brown_BROWN-SR-VP_26_10_2019_2_100cm_FINAL	5300	0.364903	132.595		BLACK-SR-VP_26_10_2019_C_40cm_scaffold_23_FINAL_IR	5300	0.192547	151.761		Green_Borg_SRVP_2020_100_cm_2_FINAL-FINAL	5300	0.408451	177.941		LILAC_RifSed_csp1_19ft_2_test_LILAC_rev17_terminal_repeats-final	5300	0.350923	225.155		Ochre_SR-VP_26_10_2020_2_100CM_FINAL_FINAL	5300	0.328165	151.614		ORANGE_SR-VP_26_10_2019_2_100cm_FINAL	5300	0.226519	136.621		SRVP18_trench_6_60cm_scaf_214_117_86_FINAL	5300	0.335366	177.47		Red_Borg_Corona_Mine_final	5300	0.282322	185.855		ROSE_SR-VP_0-2_FINAL	5300	0.202156	167.053		SRVP18_hole-7m-from-trench_1_80cm_scaf_35_ext_315-rev_6-w_terminal_repeats	5300	0.263708	152.296
Brown_BROWN-SR-VP_26_10_2019_2_100cm_FINAL	5310	0.372222	132.968		BLACK-SR-VP_26_10_2019_C_40cm_scaffold_23_FINAL_IR	5310	0.203704	151.964		Green_Borg_SRVP_2020_100_cm_2_FINAL-FINAL	5310	0.414773	178.356		LILAC_RifSed_csp1_19ft_2_test_LILAC_rev17_terminal_repeats-final	5310	0.338583	225.493		Ochre_SR-VP_26_10_2020_2_100CM_FINAL_FINAL	5310	0.326425	151.94		ORANGE_SR-VP_26_10_2019_2_100cm_FINAL	5310	0.23416	136.855		SRVP18_trench_6_60cm_scaf_214_117_86_FINAL	5310	0.327217	177.797		Red_Borg_Corona_Mine_final	5310	0.29443	186.15		ROSE_SR-VP_0-2_FINAL	5310	0.196765	167.25		SRVP18_hole-7m-from-trench_1_80cm_scaf_35_ext_315-rev_6-w_terminal_repeats	5310	0.265092	152.561
Brown_BROWN-SR-VP_26_10_2019_2_100cm_FINAL	5320	0.374302	133.342		BLACK-SR-VP_26_10_2019_C_40cm_scaffold_23_FINAL_IR	5320	0.201238	152.166		Green_Borg_SRVP_2020_100_cm_2_FINAL-FINAL	5320	0.423729	178.78		LILAC_RifSed_csp1_19ft_2_test_LILAC_rev17_terminal_repeats-final	5320	0.345646	225.839		Ochre_SR-VP_26_10_2020_2_100CM_FINAL_FINAL	5320	0.333333	152.274		ORANGE_SR-VP_26_10_2019_2_100cm_FINAL	5320	0.229917	137.085		SRVP18_trench_6_60cm_scaf_214_117_86_FINAL	5320	0.323263	178.12		Red_Borg_Corona_Mine_final	5320	0.299465	186.449		ROSE_SR-VP_0-2_FINAL	5320	0.191375	167.441		SRVP18_hole-7m-from-trench_1_80cm_scaf_35_ext_315-rev_6-w_terminal_repeats	5320	0.271768	152.833
Brown_BROWN-SR-VP_26_10_2019_2_100cm_FINAL	5330	0.368715	133.711		BLACK-SR-VP_26_10_2019_C_40cm_scaffold_23_FINAL_IR	5330	0.21118	152.377		Green_Borg_SRVP_2020_100_cm_2_FINAL-FINAL	5330	0.430986	179.211		LILAC_RifSed_csp1_19ft_2_test_LILAC_rev17_terminal_repeats-final	5330	0.349206	226.188		Ochre_SR-VP_26_10_2020_2_100CM_FINAL_FINAL	5330	0.350785	152.624		ORANGE_SR-VP_26_10_2019_2_100cm_FINAL	5330	0.22905	137.314		SRVP18_trench_6_60cm_scaf_214_117_86_FINAL	5330	0.325301	178.446		Red_Borg_Corona_Mine_final	5330	0.294118	186.743		ROSE_SR-VP_0-2_FINAL	5330	0.19571	167.637		SRVP18_hole-7m-from-trench_1_80cm_scaf_35_ext_315-rev_6-w_terminal_repeats	5330	0.27321	153.106
Brown_BROWN-SR-VP_26_10_2019_2_100cm_FINAL	5340	0.368715	134.079		BLACK-SR-VP_26_10_2019_C_40cm_scaffold_23_FINAL_IR	5340	0.2	152.577		Green_Borg_SRVP_2020_100_cm_2_FINAL-FINAL	5340	0.431818	179.642		LILAC_RifSed_csp1_19ft_2_test_LILAC_rev17_terminal_repeats-final	5340	0.347368	226.535		Ochre_SR-VP_26_10_2020_2_100CM_FINAL_FINAL	5340	0.347368	152.972		ORANGE_SR-VP_26_10_2019_2_100cm_FINAL	5340	0.222222	137.536		SRVP18_trench_6_60cm_scaf_214_117_86_FINAL	5340	0.335347	178.781		Red_Borg_Corona_Mine_final	5340	0.293801	187.037		ROSE_SR-VP_0-2_FINAL	5340	0.194595	167.831		SRVP18_hole-7m-from-trench_1_80cm_scaf_35_ext_315-rev_6-w_terminal_repeats	5340	0.269333	153.376
Brown_BROWN-SR-VP_26_10_2019_2_100cm_FINAL	5350	0.361345	134.441		BLACK-SR-VP_26_10_2019_C_40cm_scaffold_23_FINAL_IR	5350	0.202532	152.779		Green_Borg_SRVP_2020_100_cm_2_FINAL-FINAL	5350	0.426934	180.069		LILAC_RifSed_csp1_19ft_2_test_LILAC_rev17_terminal_repeats-final	5350	0.34555	226.881		Ochre_SR-VP_26_10_2020_2_100CM_FINAL_FINAL	5350	0.340314	153.312		ORANGE_SR-VP_26_10_2019_2_100cm_FINAL	5350	0.224377	137.761		SRVP18_trench_6_60cm_scaf_214_117_86_FINAL	5350	0.345455	179.126		Red_Borg_Corona_Mine_final	5350	0.291892	187.329		ROSE_SR-VP_0-2_FINAL	5350	0.196765	168.028		SRVP18_hole-7m-from-trench_1_80cm_scaf_35_ext_315-rev_6-w_terminal_repeats	5350	0.276596	153.652
Brown_BROWN-SR-VP_26_10_2019_2_100cm_FINAL	5360	0.355556	134.796		BLACK-SR-VP_26_10_2019_C_40cm_scaffold_23_FINAL_IR	5360	0.21519	152.994		Green_Borg_SRVP_2020_100_cm_2_FINAL-FINAL	5360	0.425287	180.495		LILAC_RifSed_csp1_19ft_2_test_LILAC_rev17_terminal_repeats-final	5360	0.349081	227.23		Ochre_SR-VP_26_10_2020_2_100CM_FINAL_FINAL	5360	0.350785	153.663		ORANGE_SR-VP_26_10_2019_2_100cm_FINAL	5360	0.22314	137.984		SRVP18_trench_6_60cm_scaf_214_117_86_FINAL	5360	0.347432	179.474		Red_Borg_Corona_Mine_final	5360	0.285714	187.615		ROSE_SR-VP_0-2_FINAL	5360	0.203252	168.231		SRVP18_hole-7m-from-trench_1_80cm_scaf_35_ext_315-rev_6-w_terminal_repeats	5360	0.271768	153.924
Brown_BROWN-SR-VP_26_10_2019_2_100cm_FINAL	5370	0.348066	135.144		BLACK-SR-VP_26_10_2019_C_40cm_scaffold_23_FINAL_IR	5370	0.227848	153.222		Green_Borg_SRVP_2020_100_cm_2_FINAL-FINAL	5370	0.426136	180.921		LILAC_RifSed_csp1_19ft_2_test_LILAC_rev17_terminal_repeats-final	5370	0.35248	227.582		Ochre_SR-VP_26_10_2020_2_100CM_FINAL_FINAL	5370	0.348958	154.012		ORANGE_SR-VP_26_10_2019_2_100cm_FINAL	5370	0.218837	138.203		SRVP18_trench_6_60cm_scaf_214_117_86_FINAL	5370	0.343465	179.817		Red_Borg_Corona_Mine_final	5370	0.28022	187.895		ROSE_SR-VP_0-2_FINAL	5370	0.20436	168.436		SRVP18_hole-7m-from-trench_1_80cm_scaf_35_ext_315-rev_6-w_terminal_repeats	5370	0.277487	154.202
Brown_BROWN-SR-VP_26_10_2019_2_100cm_FINAL	5380	0.342541	135.487		BLACK-SR-VP_26_10_2019_C_40cm_scaffold_23_FINAL_IR	5380	0.239617	153.462		Green_Borg_SRVP_2020_100_cm_2_FINAL-FINAL	5380	0.418803	181.34		LILAC_RifSed_csp1_19ft_2_test_LILAC_rev17_terminal_repeats-final	5380	0.359375	227.942		Ochre_SR-VP_26_10_2020_2_100CM_FINAL_FINAL	5380	0.34026	154.352		ORANGE_SR-VP_26_10_2019_2_100cm_FINAL	5380	0.206704	138.41		SRVP18_trench_6_60cm_scaf_214_117_86_FINAL	5380	0.327327	180.145		Red_Borg_Corona_Mine_final	5380	0.285714	188.181		ROSE_SR-VP_0-2_FINAL	5380	0.217391	168.653		SRVP18_hole-7m-from-trench_1_80cm_scaf_35_ext_315-rev_6-w_terminal_repeats	5380	0.285714	154.487
Brown_BROWN-SR-VP_26_10_2019_2_100cm_FINAL	5390	0.34072	135.828		BLACK-SR-VP_26_10_2019_C_40cm_scaffold_23_FINAL_IR	5390	0.238095	153.7		Green_Borg_SRVP_2020_100_cm_2_FINAL-FINAL	5390	0.418803	181.758		LILAC_RifSed_csp1_19ft_2_test_LILAC_rev17_terminal_repeats-final	5390	0.355844	228.298		Ochre_SR-VP_26_10_2020_2_100CM_FINAL_FINAL	5390	0.343669	154.696		ORANGE_SR-VP_26_10_2019_2_100cm_FINAL	5390	0.211268	138.621		SRVP18_trench_6_60cm_scaf_214_117_86_FINAL	5390	0.331325	180.476		Red_Borg_Corona_Mine_final	5390	0.276243	188.457		ROSE_SR-VP_0-2_FINAL	5390	0.234501	168.888		SRVP18_hole-7m-from-trench_1_80cm_scaf_35_ext_315-rev_6-w_terminal_repeats	5390	0.28084	154.768
Brown_BROWN-SR-VP_26_10_2019_2_100cm_FINAL	5400	0.335165	136.163		BLACK-SR-VP_26_10_2019_C_40cm_scaffold_23_FINAL_IR	5400	0.230769	153.931		Green_Borg_SRVP_2020_100_cm_2_FINAL-FINAL	5400	0.418079	182.176		LILAC_RifSed_csp1_19ft_2_test_LILAC_rev17_terminal_repeats-final	5400	0.362924	228.661		Ochre_SR-VP_26_10_2020_2_100CM_FINAL_FINAL	5400	0.350649	155.046		ORANGE_SR-VP_26_10_2019_2_100cm_FINAL	5400	0.217877	138.839		SRVP18_trench_6_60cm_scaf_214_117_86_FINAL	5400	0.343373	180.819		Red_Borg_Corona_Mine_final	5400	0.275281	188.732		ROSE_SR-VP_0-2_FINAL	5400	0.247312	169.135		SRVP18_hole-7m-from-trench_1_80cm_scaf_35_ext_315-rev_6-w_terminal_repeats	5400	0.272251	155.04
Brown_BROWN-SR-VP_26_10_2019_2_100cm_FINAL	5410	0.327824	136.491		BLACK-SR-VP_26_10_2019_C_40cm_scaffold_23_FINAL_IR	5410	0.233766	154.165		Green_Borg_SRVP_2020_100_cm_2_FINAL-FINAL	5410	0.422096	182.599		LILAC_RifSed_csp1_19ft_2_test_LILAC_rev17_terminal_repeats-final	5410	0.368421	229.029		Ochre_SR-VP_26_10_2020_2_100CM_FINAL_FINAL	5410	0.348958	155.395		ORANGE_SR-VP_26_10_2019_2_100cm_FINAL	5410	0.233803	139.072		SRVP18_trench_6_60cm_scaf_214_117_86_FINAL	5410	0.353474	181.173		Red_Borg_Corona_Mine_final	5410	0.264045	188.996		ROSE_SR-VP_0-2_FINAL	5410	0.251337	169.386		SRVP18_hole-7m-from-trench_1_80cm_scaf_35_ext_315-rev_6-w_terminal_repeats	5410	0.26893	155.309
Brown_BROWN-SR-VP_26_10_2019_2_100cm_FINAL	5420	0.320442	136.811		BLACK-SR-VP_26_10_2019_C_40cm_scaffold_23_FINAL_IR	5420	0.220779	154.385		Green_Borg_SRVP_2020_100_cm_2_FINAL-FINAL	5420	0.422969	183.022		LILAC_RifSed_csp1_19ft_2_test_LILAC_rev17_terminal_repeats-final	5420	0.365079	229.394		Ochre_SR-VP_26_10_2020_2_100CM_FINAL_FINAL	5420	0.347258	155.743		ORANGE_SR-VP_26_10_2019_2_100cm_FINAL	5420	0.254237	139.327		SRVP18_trench_6_60cm_scaf_214_117_86_FINAL	5420	0.351515	181.524		Red_Borg_Corona_Mine_final	5420	0.264624	189.261		ROSE_SR-VP_0-2_FINAL	5420	0.253333	169.64		SRVP18_hole-7m-from-trench_1_80cm_scaf_35_ext_315-rev_6-w_terminal_repeats	5420	0.286458	155.596
Brown_BROWN-SR-VP_26_10_2019_2_100cm_FINAL	5430	0.322314	137.133		BLACK-SR-VP_26_10_2019_C_40cm_scaffold_23_FINAL_IR	5430	0.210526	154.596		Green_Borg_SRVP_2020_100_cm_2_FINAL-FINAL	5430	0.426966	183.449		LILAC_RifSed_csp1_19ft_2_test_LILAC_rev17_terminal_repeats-final	5430	0.3687	229.763		Ochre_SR-VP_26_10_2020_2_100CM_FINAL_FINAL	5430	0.338542	156.081		ORANGE_SR-VP_26_10_2019_2_100cm_FINAL	5430	0.274286	139.601		SRVP18_trench_6_60cm_scaf_214_117_86_FINAL	5430	0.357357	181.882		Red_Borg_Corona_Mine_final	5430	0.269663	189.53		ROSE_SR-VP_0-2_FINAL	5430	0.258667	169.898		SRVP18_hole-7m-from-trench_1_80cm_scaf_35_ext_315-rev_6-w_terminal_repeats	5430	0.296588	155.892
Brown_BROWN-SR-VP_26_10_2019_2_100cm_FINAL	5440	0.324176	137.457		BLACK-SR-VP_26_10_2019_C_40cm_scaffold_23_FINAL_IR	5440	0.211921	154.808		Green_Borg_SRVP_2020_100_cm_2_FINAL-FINAL	5440	0.432584	183.881		LILAC_RifSed_csp1_19ft_2_test_LILAC_rev17_terminal_repeats-final	5440	0.359788	230.123		Ochre_SR-VP_26_10_2020_2_100CM_FINAL_FINAL	5440	0.350785	156.432		ORANGE_SR-VP_26_10_2019_2_100cm_FINAL	5440	0.295129	139.896		SRVP18_trench_6_60cm_scaf_214_117_86_FINAL	5440	0.349544	182.231		Red_Borg_Corona_Mine_final	5440	0.26257	189.793		ROSE_SR-VP_0-2_FINAL	5440	0.258667	170.157		SRVP18_hole-7m-from-trench_1_80cm_scaf_35_ext_315-rev_6-w_terminal_repeats	5440	0.288312	156.181
Brown_BROWN-SR-VP_26_10_2019_2_100cm_FINAL	5450	0.322314	137.78		BLACK-SR-VP_26_10_2019_C_40cm_scaffold_23_FINAL_IR	5450	0.209302	155.017		Green_Borg_SRVP_2020_100_cm_2_FINAL-FINAL	5450	0.434174	184.315		LILAC_RifSed_csp1_19ft_2_test_LILAC_rev17_terminal_repeats-final	5450	0.35809	230.481		Ochre_SR-VP_26_10_2020_2_100CM_FINAL_FINAL	5450	0.347258	156.779		ORANGE_SR-VP_26_10_2019_2_100cm_FINAL	5450	0.304598	140.201		SRVP18_trench_6_60cm_scaf_214_117_86_FINAL	5450	0.359517	182.591		Red_Borg_Corona_Mine_final	5450	0.268156	190.061		ROSE_SR-VP_0-2_FINAL	5450	0.253968	170.411		SRVP18_hole-7m-from-trench_1_80cm_scaf_35_ext_315-rev_6-w_terminal_repeats	5450	0.288312	156.469
Brown_BROWN-SR-VP_26_10_2019_2_100cm_FINAL	5460	0.331492	138.111		BLACK-SR-VP_26_10_2019_C_40cm_scaffold_23_FINAL_IR	5460	0.233898	155.251		Green_Borg_SRVP_2020_100_cm_2_FINAL-FINAL	5460	0.430168	184.745		LILAC_RifSed_csp1_19ft_2_test_LILAC_rev17_terminal_repeats-final	5460	0.366755	230.847		Ochre_SR-VP_26_10_2020_2_100CM_FINAL_FINAL	5460	0.348958	157.128		ORANGE_SR-VP_26_10_2019_2_100cm_FINAL	5460	0.316092	140.517		SRVP18_trench_6_60cm_scaf_214_117_86_FINAL	5460	0.355422	182.946		Red_Borg_Corona_Mine_final	5460	0.288515	190.35		ROSE_SR-VP_0-2_FINAL	5460	0.258667	170.67		SRVP18_hole-7m-from-trench_1_80cm_scaf_35_ext_315-rev_6-w_terminal_repeats	5460	0.29199	156.761
Brown_BROWN-SR-VP_26_10_2019_2_100cm_FINAL	5470	0.327824	138.439		BLACK-SR-VP_26_10_2019_C_40cm_scaffold_23_FINAL_IR	5470	0.243986	155.495		Green_Borg_SRVP_2020_100_cm_2_FINAL-FINAL	5470	0.430168	185.176		LILAC_RifSed_csp1_19ft_2_test_LILAC_rev17_terminal_repeats-final	5470	0.352785	231.2		Ochre_SR-VP_26_10_2020_2_100CM_FINAL_FINAL	5470	0.354167	157.482		ORANGE_SR-VP_26_10_2019_2_100cm_FINAL	5470	0.3125	140.829		SRVP18_trench_6_60cm_scaf_214_117_86_FINAL	5470	0.361702	183.308		Red_Borg_Corona_Mine_final	5470	0.290503	190.64		ROSE_SR-VP_0-2_FINAL	5470	0.25	170.92		SRVP18_hole-7m-from-trench_1_80cm_scaf_35_ext_315-rev_6-w_terminal_repeats	5470	0.29563	157.057
Brown_BROWN-SR-VP_26_10_2019_2_100cm_FINAL	5480	0.326027	138.765		BLACK-SR-VP_26_10_2019_C_40cm_scaffold_23_FINAL_IR	5480	0.243986	155.739		Green_Borg_SRVP_2020_100_cm_2_FINAL-FINAL	5480	0.418994	185.595		LILAC_RifSed_csp1_19ft_2_test_LILAC_rev17_terminal_repeats-final	5480	0.343915	231.544		Ochre_SR-VP_26_10_2020_2_100CM_FINAL_FINAL	5480	0.342037	157.824		ORANGE_SR-VP_26_10_2019_2_100cm_FINAL	5480	0.314448	141.144		SRVP18_trench_6_60cm_scaf_214_117_86_FINAL	5480	0.363363	183.671		Red_Borg_Corona_Mine_final	5480	0.301676	190.942		ROSE_SR-VP_0-2_FINAL	5480	0.248677	171.168		SRVP18_hole-7m-from-trench_1_80cm_scaf_35_ext_315-rev_6-w_terminal_repeats	5480	0.293814	157.35
Brown_BROWN-SR-VP_26_10_2019_2_100cm_FINAL	5490	0.327869	139.093		BLACK-SR-VP_26_10_2019_C_40cm_scaffold_23_FINAL_IR	5490	0.25	155.989		Green_Borg_SRVP_2020_100_cm_2_FINAL-FINAL	5490	0.418283	186.013		LILAC_RifSed_csp1_19ft_2_test_LILAC_rev17_terminal_repeats-final	5490	0.354667	231.899		Ochre_SR-VP_26_10_2020_2_100CM_FINAL_FINAL	5490	0.347368	158.172		ORANGE_SR-VP_26_10_2019_2_100cm_FINAL	5490	0.307042	141.451		SRVP18_trench_6_60cm_scaf_214_117_86_FINAL	5490	0.355623	184.027		Red_Borg_Corona_Mine_final	5490	0.303621	191.245		ROSE_SR-VP_0-2_FINAL	5490	0.238845	171.407		SRVP18_hole-7m-from-trench_1_80cm_scaf_35_ext_315-rev_6-w_terminal_repeats	5490	0.29563	157.646
Brown_BROWN-SR-VP_26_10_2019_2_100cm_FINAL	5500	0.327869	139.421		BLACK-SR-VP_26_10_2019_C_40cm_scaffold_23_FINAL_IR	5500	0.258741	156.248		Green_Borg_SRVP_2020_100_cm_2_FINAL-FINAL	5500	0.41989	186.433		LILAC_RifSed_csp1_19ft_2_test_LILAC_rev17_terminal_repeats-final	5500	0.352941	232.252		Ochre_SR-VP_26_10_2020_2_100CM_FINAL_FINAL	5500	0.345646	158.517		ORANGE_SR-VP_26_10_2019_2_100cm_FINAL	5500	0.312676	141.763		SRVP18_trench_6_60cm_scaf_214_117_86_FINAL	5500	0.357798	184.385		Red_Borg_Corona_Mine_final	5500	0.310924	191.556		ROSE_SR-VP_0-2_FINAL	5500	0.238845	171.646		SRVP18_hole-7m-from-trench_1_80cm_scaf_35_ext_315-rev_6-w_terminal_repeats	5500	0.302564	157.949
Brown_BROWN-SR-VP_26_10_2019_2_100cm_FINAL	5510	0.326027	139.747		BLACK-SR-VP_26_10_2019_C_40cm_scaffold_23_FINAL_IR	5510	0.27972	156.527		Green_Borg_SRVP_2020_100_cm_2_FINAL-FINAL	5510	0.418283	186.851		LILAC_RifSed_csp1_19ft_2_test_LILAC_rev17_terminal_repeats-final	5510	0.349462	232.601		Ochre_SR-VP_26_10_2020_2_100CM_FINAL_FINAL	5510	0.357895	158.875		ORANGE_SR-VP_26_10_2019_2_100cm_FINAL	5510	0.306818	142.07		SRVP18_trench_6_60cm_scaf_214_117_86_FINAL	5510	0.359756	184.744		Red_Borg_Corona_Mine_final	5510	0.305322	191.862		ROSE_SR-VP_0-2_FINAL	5510	0.233596	171.879		SRVP18_hole-7m-from-trench_1_80cm_scaf_35_ext_315-rev_6-w_terminal_repeats	5510	0.290816	158.239
Brown_BROWN-SR-VP_26_10_2019_2_100cm_FINAL	5520	0.325967	140.073		BLACK-SR-VP_26_10_2019_C_40cm_scaffold_23_FINAL_IR	5520	0.300699	156.828		Green_Borg_SRVP_2020_100_cm_2_FINAL-FINAL	5520	0.40884	187.26		LILAC_RifSed_csp1_19ft_2_test_LILAC_rev17_terminal_repeats-final	5520	0.352941	232.954		Ochre_SR-VP_26_10_2020_2_100CM_FINAL_FINAL	5520	0.361257	159.237		ORANGE_SR-VP_26_10_2019_2_100cm_FINAL	5520	0.306818	142.377		SRVP18_trench_6_60cm_scaf_214_117_86_FINAL	5520	0.365854	185.11		Red_Borg_Corona_Mine_final	5520	0.310734	192.172		ROSE_SR-VP_0-2_FINAL	5520	0.228346	172.108		SRVP18_hole-7m-from-trench_1_80cm_scaf_35_ext_315-rev_6-w_terminal_repeats	5520	0.278772	158.518
Brown_BROWN-SR-VP_26_10_2019_2_100cm_FINAL	5530	0.333333	140.406		BLACK-SR-VP_26_10_2019_C_40cm_scaffold_23_FINAL_IR	5530	0.312057	157.14		Green_Borg_SRVP_2020_100_cm_2_FINAL-FINAL	5530	0.412742	187.673		LILAC_RifSed_csp1_19ft_2_test_LILAC_rev17_terminal_repeats-final	5530	0.352785	233.307		Ochre_SR-VP_26_10_2020_2_100CM_FINAL_FINAL	5530	0.364829	159.601		ORANGE_SR-VP_26_10_2019_2_100cm_FINAL	5530	0.320113	142.697		SRVP18_trench_6_60cm_scaf_214_117_86_FINAL	5530	0.363914	185.474		Red_Borg_Corona_Mine_final	5530	0.307042	192.48		ROSE_SR-VP_0-2_FINAL	5530	0.234375	172.342		SRVP18_hole-7m-from-trench_1_80cm_scaf_35_ext_315-rev_6-w_terminal_repeats	5530	0.277354	158.796
Brown_BROWN-SR-VP_26_10_2019_2_100cm_FINAL	5540	0.33518	140.741		BLACK-SR-VP_26_10_2019_C_40cm_scaffold_23_FINAL_IR	5540	0.316726	157.457		Green_Borg_SRVP_2020_100_cm_2_FINAL-FINAL	5540	0.432584	188.105		LILAC_RifSed_csp1_19ft_2_test_LILAC_rev17_terminal_repeats-final	5540	0.352785	233.66		Ochre_SR-VP_26_10_2020_2_100CM_FINAL_FINAL	5540	0.354497	159.956		ORANGE_SR-VP_26_10_2019_2_100cm_FINAL	5540	0.310734	143.008		SRVP18_trench_6_60cm_scaf_214_117_86_FINAL	5540	0.343558	185.818		Red_Borg_Corona_Mine_final	5540	0.301676	192.781		ROSE_SR-VP_0-2_FINAL	5540	0.236364	172.579		SRVP18_hole-7m-from-trench_1_80cm_scaf_35_ext_315-rev_6-w_terminal_repeats	5540	0.272727	159.068
Brown_BROWN-SR-VP_26_10_2019_2_100cm_FINAL	5550	0.331476	141.073		BLACK-SR-VP_26_10_2019_C_40cm_scaffold_23_FINAL_IR	5550	0.326165	157.783		Green_Borg_SRVP_2020_100_cm_2_FINAL-FINAL	5550	0.427778	188.533		LILAC_RifSed_csp1_19ft_2_test_LILAC_rev17_terminal_repeats-final	5550	0.349206	234.009		Ochre_SR-VP_26_10_2020_2_100CM_FINAL_FINAL	5550	0.361478	160.317		ORANGE_SR-VP_26_10_2019_2_100cm_FINAL	5550	0.305085	143.313		SRVP18_trench_6_60cm_scaf_214_117_86_FINAL	5550	0.349693	186.167		Red_Borg_Corona_Mine_final	5550	0.296089	193.077		ROSE_SR-VP_0-2_FINAL	5550	0.24282	172.821		SRVP18_hole-7m-from-trench_1_80cm_scaf_35_ext_315-rev_6-w_terminal_repeats	5550	0.279597	159.348
Brown_BROWN-SR-VP_26_10_2019_2_100cm_FINAL	5560	0.344444	141.417		BLACK-SR-VP_26_10_2019_C_40cm_scaffold_23_FINAL_IR	5560	0.323741	158.107		Green_Borg_SRVP_2020_100_cm_2_FINAL-FINAL	5560	0.431755	188.965		LILAC_RifSed_csp1_19ft_2_test_LILAC_rev17_terminal_repeats-final	5560	0.350923	234.36		Ochre_SR-VP_26_10_2020_2_100CM_FINAL_FINAL	5560	0.371728	160.689		ORANGE_SR-VP_26_10_2019_2_100cm_FINAL	5560	0.301408	143.614		SRVP18_trench_6_60cm_scaf_214_117_86_FINAL	5560	0.353846	186.521		Red_Borg_Corona_Mine_final	5560	0.309192	193.386		ROSE_SR-VP_0-2_FINAL	5560	0.24282	173.064		SRVP18_hole-7m-from-trench_1_80cm_scaf_35_ext_315-rev_6-w_terminal_repeats	5560	0.278195	159.626
Brown_BROWN-SR-VP_26_10_2019_2_100cm_FINAL	5570	0.34626	141.764		BLACK-SR-VP_26_10_2019_C_40cm_scaffold_23_FINAL_IR	5570	0.316547	158.423		Green_Borg_SRVP_2020_100_cm_2_FINAL-FINAL	5570	0.429363	189.394		LILAC_RifSed_csp1_19ft_2_test_LILAC_rev17_terminal_repeats-final	5570	0.356383	234.716		Ochre_SR-VP_26_10_2020_2_100CM_FINAL_FINAL	5570	0.362924	161.052		ORANGE_SR-VP_26_10_2019_2_100cm_FINAL	5570	0.301408	143.916		SRVP18_trench_6_60cm_scaf_214_117_86_FINAL	5570	0.353659	186.875		Red_Borg_Corona_Mine_final	5570	0.296399	193.683		ROSE_SR-VP_0-2_FINAL	5570	0.235602	173.3		SRVP18_hole-7m-from-trench_1_80cm_scaf_35_ext_315-rev_6-w_terminal_repeats	5570	0.280397	159.907
Brown_BROWN-SR-VP_26_10_2019_2_100cm_FINAL	5580	0.363128	142.127		BLACK-SR-VP_26_10_2019_C_40cm_scaffold_23_FINAL_IR	5580	0.304348	158.728		Green_Borg_SRVP_2020_100_cm_2_FINAL-FINAL	5580	0.430939	189.825		LILAC_RifSed_csp1_19ft_2_test_LILAC_rev17_terminal_repeats-final	5580	0.360215	235.076		Ochre_SR-VP_26_10_2020_2_100CM_FINAL_FINAL	5580	0.364583	161.417		ORANGE_SR-VP_26_10_2019_2_100cm_FINAL	5580	0.299145	144.215		SRVP18_trench_6_60cm_scaf_214_117_86_FINAL	5580	0.351682	187.227		Red_Borg_Corona_Mine_final	5580	0.301939	193.985		ROSE_SR-VP_0-2_FINAL	5580	0.230366	173.53		SRVP18_hole-7m-from-trench_1_80cm_scaf_35_ext_315-rev_6-w_terminal_repeats	5580	0.288557	160.195
Brown_BROWN-SR-VP_26_10_2019_2_100cm_FINAL	5590	0.385475	142.512		BLACK-SR-VP_26_10_2019_C_40cm_scaffold_23_FINAL_IR	5590	0.304659	159.032		Green_Borg_SRVP_2020_100_cm_2_FINAL-FINAL	5590	0.436464	190.262		LILAC_RifSed_csp1_19ft_2_test_LILAC_rev17_terminal_repeats-final	5590	0.365591	235.442		Ochre_SR-VP_26_10_2020_2_100CM_FINAL_FINAL	5590	0.359375	161.776		ORANGE_SR-VP_26_10_2019_2_100cm_FINAL	5590	0.301136	144.516		SRVP18_trench_6_60cm_scaf_214_117_86_FINAL	5590	0.353659	187.58		Red_Borg_Corona_Mine_final	5590	0.292818	194.278		ROSE_SR-VP_0-2_FINAL	5590	0.24282	173.773		SRVP18_hole-7m-from-trench_1_80cm_scaf_35_ext_315-rev_6-w_terminal_repeats	5590	0.284314	160.479
Brown_BROWN-SR-VP_26_10_2019_2_100cm_FINAL	5600	0.402235	142.914		BLACK-SR-VP_26_10_2019_C_40cm_scaffold_23_FINAL_IR	5600	0.302491	159.335		Green_Borg_SRVP_2020_100_cm_2_FINAL-FINAL	5600	0.438017	190.7		LILAC_RifSed_csp1_19ft_2_test_LILAC_rev17_terminal_repeats-final	5600	0.363636	235.806		Ochre_SR-VP_26_10_2020_2_100CM_FINAL_FINAL	5600	0.35248	162.128		ORANGE_SR-VP_26_10_2019_2_100cm_FINAL	5600	0.302857	144.819		SRVP18_trench_6_60cm_scaf_214_117_86_FINAL	5600	0.351682	187.932		Red_Borg_Corona_Mine_final	5600	0.294444	194.572		ROSE_SR-VP_0-2_FINAL	5600	0.254593	174.028		SRVP18_hole-7m-from-trench_1_80cm_scaf_35_ext_315-rev_6-w_terminal_repeats	5600	0.27845	160.758
Brown_BROWN-SR-VP_26_10_2019_2_100cm_FINAL	5610	0.394444	143.309		BLACK-SR-VP_26_10_2019_C_40cm_scaffold_23_FINAL_IR	5610	0.316726	159.652		Green_Borg_SRVP_2020_100_cm_2_FINAL-FINAL	5610	0.424658	191.124		LILAC_RifSed_csp1_19ft_2_test_LILAC_rev17_terminal_repeats-final	5610	0.365854	236.172		Ochre_SR-VP_26_10_2020_2_100CM_FINAL_FINAL	5610	0.357702	162.486		ORANGE_SR-VP_26_10_2019_2_100cm_FINAL	5610	0.295455	145.114		SRVP18_trench_6_60cm_scaf_214_117_86_FINAL	5610	0.357576	188.289		Red_Borg_Corona_Mine_final	5610	0.285319	194.857		ROSE_SR-VP_0-2_FINAL	5610	0.258486	174.286		SRVP18_hole-7m-from-trench_1_80cm_scaf_35_ext_315-rev_6-w_terminal_repeats	5610	0.278846	161.037
Brown_BROWN-SR-VP_26_10_2019_2_100cm_FINAL	5620	0.393939	143.703		BLACK-SR-VP_26_10_2019_C_40cm_scaffold_23_FINAL_IR	5620	0.314685	159.966		Green_Borg_SRVP_2020_100_cm_2_FINAL-FINAL	5620	0.433243	191.557		LILAC_RifSed_csp1_19ft_2_test_LILAC_rev17_terminal_repeats-final	5620	0.362398	236.534		Ochre_SR-VP_26_10_2020_2_100CM_FINAL_FINAL	5620	0.34715	162.833		ORANGE_SR-VP_26_10_2019_2_100cm_FINAL	5620	0.301408	145.416		SRVP18_trench_6_60cm_scaf_214_117_86_FINAL	5620	0.361446	188.651		Red_Borg_Corona_Mine_final	5620	0.281768	195.139		ROSE_SR-VP_0-2_FINAL	5620	0.255208	174.541		SRVP18_hole-7m-from-trench_1_80cm_scaf_35_ext_315-rev_6-w_terminal_repeats	5620	0.272289	161.309
Brown_BROWN-SR-VP_26_10_2019_2_100cm_FINAL	5630	0.37741	144.08		BLACK-SR-VP_26_10_2019_C_40cm_scaffold_23_FINAL_IR	5630	0.323944	160.29		Green_Borg_SRVP_2020_100_cm_2_FINAL-FINAL	5630	0.430108	191.988		LILAC_RifSed_csp1_19ft_2_test_LILAC_rev17_terminal_repeats-final	5630	0.356948	236.891		Ochre_SR-VP_26_10_2020_2_100CM_FINAL_FINAL	5630	0.343669	163.177		ORANGE_SR-VP_26_10_2019_2_100cm_FINAL	5630	0.303371	145.719		SRVP18_trench_6_60cm_scaf_214_117_86_FINAL	5630	0.369697	189.021		Red_Borg_Corona_Mine_final	5630	0.287293	195.426		ROSE_SR-VP_0-2_FINAL	5630	0.263158	174.804		SRVP18_hole-7m-from-trench_1_80cm_scaf_35_ext_315-rev_6-w_terminal_repeats	5630	0.270531	161.58
Brown_BROWN-SR-VP_26_10_2019_2_100cm_FINAL	5640	0.375342	144.456		BLACK-SR-VP_26_10_2019_C_40cm_scaffold_23_FINAL_IR	5640	0.305263	160.595		Green_Borg_SRVP_2020_100_cm_2_FINAL-FINAL	5640	0.428571	192.416		LILAC_RifSed_csp1_19ft_2_test_LILAC_rev17_terminal_repeats-final	5640	0.362398	237.253		Ochre_SR-VP_26_10_2020_2_100CM_FINAL_FINAL	5640	0.338462	163.515		ORANGE_SR-VP_26_10_2019_2_100cm_FINAL	5640	0.307042	146.026		SRVP18_trench_6_60cm_scaf_214_117_86_FINAL	5640	0.369697	189.39		Red_Borg_Corona_Mine_final	5640	0.3	195.726		ROSE_SR-VP_0-2_FINAL	5640	0.26455	175.069		SRVP18_hole-7m-from-trench_1_80cm_scaf_35_ext_315-rev_6-w_terminal_repeats	5640	0.273608	161.853
Brown_BROWN-SR-VP_26_10_2019_2_100cm_FINAL	5650	0.375	144.831		BLACK-SR-VP_26_10_2019_C_40cm_scaffold_23_FINAL_IR	5650	0.310105	160.906		Green_Borg_SRVP_2020_100_cm_2_FINAL-FINAL	5650	0.427027	192.843		LILAC_RifSed_csp1_19ft_2_test_LILAC_rev17_terminal_repeats-final	5650	0.358696	237.612		Ochre_SR-VP_26_10_2020_2_100CM_FINAL_FINAL	5650	0.341902	163.857		ORANGE_SR-VP_26_10_2019_2_100cm_FINAL	5650	0.304843	146.331		SRVP18_trench_6_60cm_scaf_214_117_86_FINAL	5650	0.353659	189.744		Red_Borg_Corona_Mine_final	5650	0.307263	196.034		ROSE_SR-VP_0-2_FINAL	5650	0.271277	175.34		SRVP18_hole-7m-from-trench_1_80cm_scaf_35_ext_315-rev_6-w_terminal_repeats	5650	0.274939	162.128
Brown_BROWN-SR-VP_26_10_2019_2_100cm_FINAL	5660	0.367568	145.198		BLACK-SR-VP_26_10_2019_C_40cm_scaffold_23_FINAL_IR	5660	0.282759	161.188		Green_Borg_SRVP_2020_100_cm_2_FINAL-FINAL	5660	0.423181	193.266		LILAC_RifSed_csp1_19ft_2_test_LILAC_rev17_terminal_repeats-final	5660	0.356948	237.969		Ochre_SR-VP_26_10_2020_2_100CM_FINAL_FINAL	5660	0.345361	164.203		ORANGE_SR-VP_26_10_2019_2_100cm_FINAL	5660	0.303116	146.634		SRVP18_trench_6_60cm_scaf_214_117_86_FINAL	5660	0.353659	190.098		Red_Borg_Corona_Mine_final	5660	0.316667	196.35		ROSE_SR-VP_0-2_FINAL	5660	0.276596	175.617		SRVP18_hole-7m-from-trench_1_80cm_scaf_35_ext_315-rev_6-w_terminal_repeats	5660	0.281174	162.409
Brown_BROWN-SR-VP_26_10_2019_2_100cm_FINAL	5670	0.365854	145.564		BLACK-SR-VP_26_10_2019_C_40cm_scaffold_23_FINAL_IR	5670	0.282759	161.471		Green_Borg_SRVP_2020_100_cm_2_FINAL-FINAL	5670	0.428571	193.695		LILAC_RifSed_csp1_19ft_2_test_LILAC_rev17_terminal_repeats-final	5670	0.356757	238.326		Ochre_SR-VP_26_10_2020_2_100CM_FINAL_FINAL	5670	0.336788	164.539		ORANGE_SR-VP_26_10_2019_2_100cm_FINAL	5670	0.305085	146.939		SRVP18_trench_6_60cm_scaf_214_117_86_FINAL	5670	0.349398	190.447		Red_Borg_Corona_Mine_final	5670	0.320334	196.671		ROSE_SR-VP_0-2_FINAL	5670	0.27321	175.89		SRVP18_hole-7m-from-trench_1_80cm_scaf_35_ext_315-rev_6-w_terminal_repeats	5670	0.278049	162.687
Brown_BROWN-SR-VP_26_10_2019_2_100cm_FINAL	5680	0.363881	145.928		BLACK-SR-VP_26_10_2019_C_40cm_scaffold_23_FINAL_IR	5680	0.292096	161.763		Green_Borg_SRVP_2020_100_cm_2_FINAL-FINAL	5680	0.424731	194.12		LILAC_RifSed_csp1_19ft_2_test_LILAC_rev17_terminal_repeats-final	5680	0.356757	238.682		Ochre_SR-VP_26_10_2020_2_100CM_FINAL_FINAL	5680	0.341969	164.881		ORANGE_SR-VP_26_10_2019_2_100cm_FINAL	5680	0.295775	147.235		SRVP18_trench_6_60cm_scaf_214_117_86_FINAL	5680	0.34139	190.788		Red_Borg_Corona_Mine_final	5680	0.320225	196.991		ROSE_SR-VP_0-2_FINAL	5680	0.281915	176.172		SRVP18_hole-7m-from-trench_1_80cm_scaf_35_ext_315-rev_6-w_terminal_repeats	5680	0.273608	162.961
Brown_BROWN-SR-VP_26_10_2019_2_100cm_FINAL	5690	0.360215	146.288		BLACK-SR-VP_26_10_2019_C_40cm_scaffold_23_FINAL_IR	5690	0.29932	162.063		Green_Borg_SRVP_2020_100_cm_2_FINAL-FINAL	5690	0.411765	194.531		LILAC_RifSed_csp1_19ft_2_test_LILAC_rev17_terminal_repeats-final	5690	0.3531	239.036		Ochre_SR-VP_26_10_2020_2_100CM_FINAL_FINAL	5690	0.338501	165.22		ORANGE_SR-VP_26_10_2019_2_100cm_FINAL	5690	0.29745	147.533		SRVP18_trench_6_60cm_scaf_214_117_86_FINAL	5690	0.343373	191.132		Red_Borg_Corona_Mine_final	5690	0.324022	197.315		ROSE_SR-VP_0-2_FINAL	5690	0.28	176.452		SRVP18_hole-7m-from-trench_1_80cm_scaf_35_ext_315-rev_6-w_terminal_repeats	5690	0.271394	163.232
Brown_BROWN-SR-VP_26_10_2019_2_100cm_FINAL	5700	0.358289	146.646		BLACK-SR-VP_26_10_2019_C_40cm_scaffold_23_FINAL_IR	5700	0.298969	162.361		Green_Borg_SRVP_2020_100_cm_2_FINAL-FINAL	5700	0.411765	194.943		LILAC_RifSed_csp1_19ft_2_test_LILAC_rev17_terminal_repeats-final	5700	0.354839	239.39		Ochre_SR-VP_26_10_2020_2_100CM_FINAL_FINAL	5700	0.341969	165.562		ORANGE_SR-VP_26_10_2019_2_100cm_FINAL	5700	0.295775	147.828		SRVP18_trench_6_60cm_scaf_214_117_86_FINAL	5700	0.34139	191.473		Red_Borg_Corona_Mine_final	5700	0.318436	197.633		ROSE_SR-VP_0-2_FINAL	5700	0.292225	176.744		SRVP18_hole-7m-from-trench_1_80cm_scaf_35_ext_315-rev_6-w_terminal_repeats	5700	0.26699	163.499
Brown_BROWN-SR-VP_26_10_2019_2_100cm_FINAL	5710	0.356568	147.003		BLACK-SR-VP_26_10_2019_C_40cm_scaffold_23_FINAL_IR	5710	0.307692	162.669		Green_Borg_SRVP_2020_100_cm_2_FINAL-FINAL	5710	0.409574	195.353		LILAC_RifSed_csp1_19ft_2_test_LILAC_rev17_terminal_repeats-final	5710	0.369272	239.76		Ochre_SR-VP_26_10_2020_2_100CM_FINAL_FINAL	5710	0.336761	165.899		ORANGE_SR-VP_26_10_2019_2_100cm_FINAL	5710	0.297753	148.126		SRVP18_trench_6_60cm_scaf_214_117_86_FINAL	5710	0.345455	191.819		Red_Borg_Corona_Mine_final	5710	0.310734	197.944		ROSE_SR-VP_0-2_FINAL	5710	0.297003	177.041		SRVP18_hole-7m-from-trench_1_80cm_scaf_35_ext_315-rev_6-w_terminal_repeats	5710	0.25908	163.758
Brown_BROWN-SR-VP_26_10_2019_2_100cm_FINAL	5720	0.338667	147.342		BLACK-SR-VP_26_10_2019_C_40cm_scaffold_23_FINAL_IR	5720	0.310105	162.979		Green_Borg_SRVP_2020_100_cm_2_FINAL-FINAL	5720	0.410188	195.763		LILAC_RifSed_csp1_19ft_2_test_LILAC_rev17_terminal_repeats-final	5720	0.374332	240.134		Ochre_SR-VP_26_10_2020_2_100CM_FINAL_FINAL	5720	0.331633	166.23		ORANGE_SR-VP_26_10_2019_2_100cm_FINAL	5720	0.284916	148.411		SRVP18_trench_6_60cm_scaf_214_117_86_FINAL	5720	0.345566	192.164		Red_Borg_Corona_Mine_final	5720	0.314607	198.259		ROSE_SR-VP_0-2_FINAL	5720	0.286104	177.327		SRVP18_hole-7m-from-trench_1_80cm_scaf_35_ext_315-rev_6-w_terminal_repeats	5720	0.26087	164.019
Brown_BROWN-SR-VP_26_10_2019_2_100cm_FINAL	5730	0.347594	147.689		BLACK-SR-VP_26_10_2019_C_40cm_scaffold_23_FINAL_IR	5730	0.310105	163.289		Green_Borg_SRVP_2020_100_cm_2_FINAL-FINAL	5730	0.414894	196.178		LILAC_RifSed_csp1_19ft_2_test_LILAC_rev17_terminal_repeats-final	5730	0.37234	240.506		Ochre_SR-VP_26_10_2020_2_100CM_FINAL_FINAL	5730	0.33162	166.562		ORANGE_SR-VP_26_10_2019_2_100cm_FINAL	5730	0.275766	148.687		SRVP18_trench_6_60cm_scaf_214_117_86_FINAL	5730	0.355828	192.52		Red_Borg_Corona_Mine_final	5730	0.308989	198.568		ROSE_SR-VP_0-2_FINAL	5730	0.286104	177.613		SRVP18_hole-7m-from-trench_1_80cm_scaf_35_ext_315-rev_6-w_terminal_repeats	5730	0.261614	164.281
Brown_BROWN-SR-VP_26_10_2019_2_100cm_FINAL	5740	0.34748	148.037		BLACK-SR-VP_26_10_2019_C_40cm_scaffold_23_FINAL_IR	5740	0.307692	163.597		Green_Borg_SRVP_2020_100_cm_2_FINAL-FINAL	5740	0.424	196.602		LILAC_RifSed_csp1_19ft_2_test_LILAC_rev17_terminal_repeats-final	5740	0.367021	240.873		Ochre_SR-VP_26_10_2020_2_100CM_FINAL_FINAL	5740	0.335038	166.897		ORANGE_SR-VP_26_10_2019_2_100cm_FINAL	5740	0.255556	148.942		SRVP18_trench_6_60cm_scaf_214_117_86_FINAL	5740	0.341463	192.861		Red_Borg_Corona_Mine_final	5740	0.297753	198.865		ROSE_SR-VP_0-2_FINAL	5740	0.28022	177.894		SRVP18_hole-7m-from-trench_1_80cm_scaf_35_ext_315-rev_6-w_terminal_repeats	5740	0.262899	164.544
Brown_BROWN-SR-VP_26_10_2019_2_100cm_FINAL	5750	0.343915	148.381		BLACK-SR-VP_26_10_2019_C_40cm_scaffold_23_FINAL_IR	5750	0.310105	163.907		Green_Borg_SRVP_2020_100_cm_2_FINAL-FINAL	5750	0.420912	197.023		LILAC_RifSed_csp1_19ft_2_test_LILAC_rev17_terminal_repeats-final	5750	0.367021	241.24		Ochre_SR-VP_26_10_2020_2_100CM_FINAL_FINAL	5750	0.328205	167.225		ORANGE_SR-VP_26_10_2019_2_100cm_FINAL	5750	0.247911	149.19		SRVP18_trench_6_60cm_scaf_214_117_86_FINAL	5750	0.33945	193.201		Red_Borg_Corona_Mine_final	5750	0.305322	199.171		ROSE_SR-VP_0-2_FINAL	5750	0.289256	178.183		SRVP18_hole-7m-from-trench_1_80cm_scaf_35_ext_315-rev_6-w_terminal_repeats	5750	0.264706	164.808
Brown_BROWN-SR-VP_26_10_2019_2_100cm_FINAL	5760	0.338583	148.719		BLACK-SR-VP_26_10_2019_C_40cm_scaffold_23_FINAL_IR	5760	0.314879	164.222		Green_Borg_SRVP_2020_100_cm_2_FINAL-FINAL	5760	0.413333	197.436		LILAC_RifSed_csp1_19ft_2_test_LILAC_rev17_terminal_repeats-final	5760	0.365079	241.605		Ochre_SR-VP_26_10_2020_2_100CM_FINAL_FINAL	5760	0.329897	167.555		ORANGE_SR-VP_26_10_2019_2_100cm_FINAL	5760	0.25	149.44		SRVP18_trench_6_60cm_scaf_214_117_86_FINAL	5760	0.335385	193.536		Red_Borg_Corona_Mine_final	5760	0.316384	199.487		ROSE_SR-VP_0-2_FINAL	5760	0.292818	178.476		SRVP18_hole-7m-from-trench_1_80cm_scaf_35_ext_315-rev_6-w_terminal_repeats	5760	0.272277	165.081
Brown_BROWN-SR-VP_26_10_2019_2_100cm_FINAL	5770	0.331579	149.051		BLACK-SR-VP_26_10_2019_C_40cm_scaffold_23_FINAL_IR	5770	0.328767	164.551		Green_Borg_SRVP_2020_100_cm_2_FINAL-FINAL	5770	0.42246	197.859		LILAC_RifSed_csp1_19ft_2_test_LILAC_rev17_terminal_repeats-final	5770	0.363395	241.969		Ochre_SR-VP_26_10_2020_2_100CM_FINAL_FINAL	5770	0.319588	167.875		ORANGE_SR-VP_26_10_2019_2_100cm_FINAL	5770	0.256983	149.697		SRVP18_trench_6_60cm_scaf_214_117_86_FINAL	5770	0.335385	193.872		Red_Borg_Corona_Mine_final	5770	0.316384	199.804		ROSE_SR-VP_0-2_FINAL	5770	0.290859	178.767		SRVP18_hole-7m-from-trench_1_80cm_scaf_35_ext_315-rev_6-w_terminal_repeats	5770	0.256858	165.338
Brown_BROWN-SR-VP_26_10_2019_2_100cm_FINAL	5780	0.340369	149.391		BLACK-SR-VP_26_10_2019_C_40cm_scaffold_23_FINAL_IR	5780	0.333333	164.884		Green_Borg_SRVP_2020_100_cm_2_FINAL-FINAL	5780	0.414894	198.273		LILAC_RifSed_csp1_19ft_2_test_LILAC_rev17_terminal_repeats-final	5780	0.361702	242.331		Ochre_SR-VP_26_10_2020_2_100CM_FINAL_FINAL	5780	0.326425	168.201		ORANGE_SR-VP_26_10_2019_2_100cm_FINAL	5780	0.267606	149.965		SRVP18_trench_6_60cm_scaf_214_117_86_FINAL	5780	0.33945	194.211		Red_Borg_Corona_Mine_final	5780	0.301136	200.105		ROSE_SR-VP_0-2_FINAL	5780	0.294766	179.061		SRVP18_hole-7m-from-trench_1_80cm_scaf_35_ext_315-rev_6-w_terminal_repeats	5780	0.24812	165.586
Brown_BROWN-SR-VP_26_10_2019_2_100cm_FINAL	5790	0.326316	149.717		BLACK-SR-VP_26_10_2019_C_40cm_scaffold_23_FINAL_IR	5790	0.317406	165.202		Green_Borg_SRVP_2020_100_cm_2_FINAL-FINAL	5790	0.415789	198.689		LILAC_RifSed_csp1_19ft_2_test_LILAC_rev17_terminal_repeats-final	5790	0.365079	242.696		Ochre_SR-VP_26_10_2020_2_100CM_FINAL_FINAL	5790	0.319481	168.521		ORANGE_SR-VP_26_10_2019_2_100cm_FINAL	5790	0.267045	150.232		SRVP18_trench_6_60cm_scaf_214_117_86_FINAL	5790	0.333333	194.544		Red_Borg_Corona_Mine_final	5790	0.314286	200.419		ROSE_SR-VP_0-2_FINAL	5790	0.290859	179.352		SRVP18_hole-7m-from-trench_1_80cm_scaf_35_ext_315-rev_6-w_terminal_repeats	5790	0.248731	165.834
Brown_BROWN-SR-VP_26_10_2019_2_100cm_FINAL	5800	0.328084	150.045		BLACK-SR-VP_26_10_2019_C_40cm_scaffold_23_FINAL_IR	5800	0.322034	165.524		Green_Borg_SRVP_2020_100_cm_2_FINAL-FINAL	5800	0.418182	199.107		LILAC_RifSed_csp1_19ft_2_test_LILAC_rev17_terminal_repeats-final	5800	0.370667	243.066		Ochre_SR-VP_26_10_2020_2_100CM_FINAL_FINAL	5800	0.310881	168.831		ORANGE_SR-VP_26_10_2019_2_100cm_FINAL	5800	0.269122	150.501		SRVP18_trench_6_60cm_scaf_214_117_86_FINAL	5800	0.325228	194.87		Red_Borg_Corona_Mine_final	5800	0.318182	200.737		ROSE_SR-VP_0-2_FINAL	5800	0.286908	179.639		SRVP18_hole-7m-from-trench_1_80cm_scaf_35_ext_315-rev_6-w_terminal_repeats	5800	0.258883	166.093
Brown_BROWN-SR-VP_26_10_2019_2_100cm_FINAL	5810	0.322835	150.368		BLACK-SR-VP_26_10_2019_C_40cm_scaffold_23_FINAL_IR	5810	0.321918	165.846		Green_Borg_SRVP_2020_100_cm_2_FINAL-FINAL	5810	0.410853	199.518		LILAC_RifSed_csp1_19ft_2_test_LILAC_rev17_terminal_repeats-final	5810	0.372654	243.439		Ochre_SR-VP_26_10_2020_2_100CM_FINAL_FINAL	5810	0.3125	169.144		ORANGE_SR-VP_26_10_2019_2_100cm_FINAL	5810	0.278873	150.78		SRVP18_trench_6_60cm_scaf_214_117_86_FINAL	5810	0.333333	195.203		Red_Borg_Corona_Mine_final	5810	0.321937	201.059		ROSE_SR-VP_0-2_FINAL	5810	0.282913	179.922		SRVP18_hole-7m-from-trench_1_80cm_scaf_35_ext_315-rev_6-w_terminal_repeats	5810	0.260204	166.354
Brown_BROWN-SR-VP_26_10_2019_2_100cm_FINAL	5820	0.317708	150.686		BLACK-SR-VP_26_10_2019_C_40cm_scaffold_23_FINAL_IR	5820	0.331034	166.177		Green_Borg_SRVP_2020_100_cm_2_FINAL-FINAL	5820	0.417526	199.936		LILAC_RifSed_csp1_19ft_2_test_LILAC_rev17_terminal_repeats-final	5820	0.382114	243.821		Ochre_SR-VP_26_10_2020_2_100CM_FINAL_FINAL	5820	0.308901	169.453		ORANGE_SR-VP_26_10_2019_2_100cm_FINAL	5820	0.284091	151.064		SRVP18_trench_6_60cm_scaf_214_117_86_FINAL	5820	0.343373	195.546		Red_Borg_Corona_Mine_final	5820	0.329577	201.389		ROSE_SR-VP_0-2_FINAL	5820	0.286908	180.209		SRVP18_hole-7m-from-trench_1_80cm_scaf_35_ext_315-rev_6-w_terminal_repeats	5820	0.265306	166.619
Brown_BROWN-SR-VP_26_10_2019_2_100cm_FINAL	5830	0.323077	151.009		BLACK-SR-VP_26_10_2019_C_40cm_scaffold_23_FINAL_IR	5830	0.319588	166.496		Green_Borg_SRVP_2020_100_cm_2_FINAL-FINAL	5830	0.410853	200.347		LILAC_RifSed_csp1_19ft_2_test_LILAC_rev17_terminal_repeats-final	5830	0.384196	244.205		Ochre_SR-VP_26_10_2020_2_100CM_FINAL_FINAL	5830	0.310705	169.764		ORANGE_SR-VP_26_10_2019_2_100cm_FINAL	5830	0.285714	151.35		SRVP18_trench_6_60cm_scaf_214_117_86_FINAL	5830	0.335347	195.882		Red_Borg_Corona_Mine_final	5830	0.333333	201.722		ROSE_SR-VP_0-2_FINAL	5830	0.294444	180.503		SRVP18_hole-7m-from-trench_1_80cm_scaf_35_ext_315-rev_6-w_terminal_repeats	5830	0.272265	166.891
Brown_BROWN-SR-VP_26_10_2019_2_100cm_FINAL	5840	0.324742	151.334		BLACK-SR-VP_26_10_2019_C_40cm_scaffold_23_FINAL_IR	5840	0.317406	166.814		Green_Borg_SRVP_2020_100_cm_2_FINAL-FINAL	5840	0.398964	200.746		LILAC_RifSed_csp1_19ft_2_test_LILAC_rev17_terminal_repeats-final	5840	0.375342	244.581		Ochre_SR-VP_26_10_2020_2_100CM_FINAL_FINAL	5840	0.298429	170.062		ORANGE_SR-VP_26_10_2019_2_100cm_FINAL	5840	0.282051	151.632		SRVP18_trench_6_60cm_scaf_214_117_86_FINAL	5840	0.335347	196.217		Red_Borg_Corona_Mine_final	5840	0.331461	202.053		ROSE_SR-VP_0-2_FINAL	5840	0.291209	180.795		SRVP18_hole-7m-from-trench_1_80cm_scaf_35_ext_315-rev_6-w_terminal_repeats	5840	0.270408	167.161
Brown_BROWN-SR-VP_26_10_2019_2_100cm_FINAL	5850	0.326478	151.66		BLACK-SR-VP_26_10_2019_C_40cm_scaffold_23_FINAL_IR	5850	0.315254	167.129		Green_Borg_SRVP_2020_100_cm_2_FINAL-FINAL	5850	0.405128	201.151		LILAC_RifSed_csp1_19ft_2_test_LILAC_rev17_terminal_repeats-final	5850	0.377049	244.958		Ochre_SR-VP_26_10_2020_2_100CM_FINAL_FINAL	5850	0.303665	170.366		ORANGE_SR-VP_26_10_2019_2_100cm_FINAL	5850	0.267045	151.899		SRVP18_trench_6_60cm_scaf_214_117_86_FINAL	5850	0.355623	196.573		Red_Borg_Corona_Mine_final	5850	0.331476	202.385		ROSE_SR-VP_0-2_FINAL	5850	0.284153	181.079		SRVP18_hole-7m-from-trench_1_80cm_scaf_35_ext_315-rev_6-w_terminal_repeats	5850	0.271795	167.433
Brown_BROWN-SR-VP_26_10_2019_2_100cm_FINAL	5860	0.316062	151.976		BLACK-SR-VP_26_10_2019_C_40cm_scaffold_23_FINAL_IR	5860	0.315436	167.444		Green_Borg_SRVP_2020_100_cm_2_FINAL-FINAL	5860	0.393316	201.544		LILAC_RifSed_csp1_19ft_2_test_LILAC_rev17_terminal_repeats-final	5860	0.375691	245.333		Ochre_SR-VP_26_10_2020_2_100CM_FINAL_FINAL	5860	0.312336	170.678		ORANGE_SR-VP_26_10_2019_2_100cm_FINAL	5860	0.273239	152.172		SRVP18_trench_6_60cm_scaf_214_117_86_FINAL	5860	0.359756	196.932		Red_Borg_Corona_Mine_final	5860	0.34072	202.726		ROSE_SR-VP_0-2_FINAL	5860	0.284153	181.363		SRVP18_hole-7m-from-trench_1_80cm_scaf_35_ext_315-rev_6-w_terminal_repeats	5860	0.26615	167.699
[truncated: 108,865 more rows]
