# Supplementary material for: Tandem repeats in giant archaeal Borg elements undergo rapid evolution and create new intrinsically disordered regions in proteins
Source: PLoS Biol. 2023 Jan 26;21(1):e3001980. doi: 10.1371/journal.pbio.3001980 (PMC9879509; doi:10.1371/journal.pbio.3001980)
Supplement: S2 Table — Analysis was performed using inStrain (Olm and colleagues, 2021) [2]. SNV, single nucleotide variant, which is equivalent to SNP. (XLSX) [file pbio.3001980.s011.xlsx]

## Sheet: S2 SNP analyses
Table S2. Single nucleotide variation analyses of TR regions in Borg genomes. Analysis was performed using inStrain (Olm et al. 2021) [1]. SNV = single nucleotide variant which is equivalent to SNP.													Reference	1. Olm MR, Crits-Christoph A, Bouma-Gregson K, Firek BA, Morowitz MJ, Banfield JF. inStrain profiles population microdiversity from metagenomic data and sensitively detects shared microbial strains. Nat Biotechnol. 2021;39: 727–736.
Summary Table
Borg genome	SNVs in non-TR regions	SNVs in TRs
Black	15	0
Orange	50	0
Ochre	303	1
Green	351	4
Lilac	596	17
Brown	1009	3
Purple	260	4
Red	152	0
Rose	57	3
Sky	276	5
Detailed Table
Borg genome	position*	Repeats	position_coverage	allele_count	ref_base	con_base	var_base	ref_freq	con_freq	var_freq	A	C	T	G	cryptic	class	synonomous (S) / nonsynonmous (N) / intergenic (-)	AA	position	codon change
Lilac	5397+1	repeat_1	46	2	C	C	T	0.73913	0.73913	0.26087	0	34	12	0	FALSE	SNV	S	G	3	GGC > GGT
Lilac	5412+1	repeat_1	14	2	T	T	A	0.857143	0.857143	0.142857	2	0	12	0	TRUE	SNV	S	G	3	GGT > GGA
Lilac	5427+1	repeat_2	71	2	A	A	T	0.760563	0.760563	0.239437	54	0	17	0	FALSE	SNV	S	G	3	GGA > GGT
Lilac	5457+1	repeat_2	72	2	A	A	C	0.722222	0.722222	0.277778	52	20	0	0	FALSE	SNV	S	G	3	GGA > GGC
Lilac	5472+1	repeat_2	84	2	A	A	C	0.904762	0.904762	0.095238	76	8	0	0	FALSE	SNV	S	G	3	GGA > GCA
Lilac	63691+1	repeat_10	67	2	G	G	A	0.940299	0.940299	0.059701	4	0	0	63	FALSE	SNV	S	V	3	GTG > GTA
Lilac	63715+1	repeat_10	101	2	G	G	A	0.831683	0.831683	0.168317	17	0	0	84	FALSE	SNV	S	V	3	GTG > GTA
Lilac	63739+1	repeat_10	100	2	G	G	A	0.82	0.82	0.18	18	0	0	82	FALSE	SNV	S	V	3	GTG > GTA
Lilac	63763+1	repeat_10	103	2	G	G	A	0.84466	0.84466	0.15534	16	0	0	87	FALSE	SNV	S	V	3	GTG > GTA
Lilac	63787+1	repeat_10	92	2	G	G	A	0.913043	0.913043	0.086957	8	0	0	84	FALSE	SNV	S	V	3	GTG > GTA
Lilac	63811+1	repeat_10	92	2	G	G	A	0.913043	0.913043	0.086957	8	0	0	84	FALSE	SNV	S	V	3	GTG > GTA
Lilac	63835+1	repeat_10	106	2	G	G	A	0.839623	0.839623	0.160377	17	0	0	89	FALSE	SNV	S	V	3	GTG > GTA
Lilac	118727+1	repeat_17	79	2	G	G	A	0.658228	0.658228	0.341772	27	0	0	52	FALSE	SNV	S	D	3	GAG > GAA
Lilac	118731+1	repeat_17	94	2	A	A	G	0.797872	0.797872	0.202128	75	0	0	19	FALSE	SNV	N	K > E	1	AAG > GAG
Lilac	153568+1	repeat_22	54	2	G	G	A	0.87037	0.87037	0.12963	7	0	0	47	FALSE	SNV	N	A > T	1	GCT > ACT
Lilac	166806+1	repeat_23	74	2	G	G	A	0.945946	0.945946	0.054054	4	0	0	70	FALSE	SNV	-
Lilac	175014+1	repeat_25	65	2	A	A	G	0.923077	0.923077	0.076923	60	0	0	5	FALSE	SNV	S	L	3	CTA > CTG
Green	340687+1	repeat_28	38	2	G	G	A	0.947368	0.947368	0.052632	2	0	0	36	TRUE	SNV	-
Green	759542+1	repeat_48	46	2	T	C	T	0.173913	0.826087	0.173913	0	38	8	0	FALSE	con_SNV	N	K > L	1	TTT > CTT
Green	759578+1	repeat_48	63	2	T	T	C	0.936508	0.936508	0.063492	0	4	59	0	FALSE	SNV	N	K > L	1	TTT > CTT
Green	772762	repeat_51	37	2	C	C	A	0.945946	0.945946	0.054054	2	35	0	0	TRUE	SNV	N	T > N	2	ACT > AAT
Ochre	294586	repeat_13	26	2	A	A	T	0.923077	0.923077	0.076923	24	0	2	0	FALSE	SNV	-
Brown	472782+1	repeat_25	48	2	A	A	G	0.875	0.875	0.125	42	0	0	6	FALSE	SNV	S	P	3	CCA > CCG
Brown	602161+1	repeat_31	37	2	C	C	T	0.945946	0.945946	0.054054	0	35	2	0	TRUE	SNV	N	P > L	2	CCA > CTA
Brown	746034+1	repeat_39	37	2	G	G	T	0.945946	0.945946	0.054054	0	0	2	35	TRUE	SNV	-
Purple	748073+1	repeat_55	40	2	G	G	T	0.95	0.95	0.05	0	0	2	38	TRUE	SNV	N	D > Y	1	GAC > TAC
Purple	748127+1	repeat_55	46	2	G	G	T	0.934783	0.934783	0.065217	0	0	3	43	FALSE	SNV	N	D > Y	1	GAC > TAC
Purple	748145+1	repeat_55	47	2	G	G	T	0.914894	0.914894	0.085106	0	0	4	43	FALSE	SNV	N	D > Y	1	GAC > TAC
Purple	748165	repeat_56	6	2	A	A	C	0.666667	0.666667	0.333333	4	2	0	0	FALSE	SNV	N	E > D	3	GAA > GAC
Rose	82823-2	repeat_2	99	2	A	A	G	0.878788	0.878788	0.121212	87	0	0	12	FALSE	SNV	-
Rose	82858+1	repeat_3	93	2	G	G	A	0.806452	0.806452	0.182796	17	0	1	75	FALSE	SNV	-
Rose	136195	repeat_8	75	2	G	T	G	0.2	0.8	0.2	0	0	60	15	FALSE	con_SNV	N	V > G	2	GTC > GGC
Sky	159109+1	repeat_11	20	2	A	A	G	0.85	0.85	0.15	17	0	0	3	FALSE	SNV	N	K > E	1	AAG > GAG
Sky	159217+1	repeat_12	28	2	G	G	A	0.928571	0.928571	0.071429	2	0	0	26	FALSE	SNV	N	E > K	1	GAG > AAG
Sky	159241+1	repeat_12	33	2	G	G	A	0.939394	0.939394	0.060606	2	0	0	31	FALSE	SNV	N	E > K	1	GAG > AAG
Sky	305499+1	repeat_17	33	2	C	C	A	0.939394	0.939394	0.060606	2	31	0	0	TRUE	SNV	N	S > Stop	2	TCA > TAA
Sky	436384+1	repeat_18	19	2	C	C	A	0.894737	0.894737	0.105263	2	17	0	0	FALSE	SNV	N	S > Stop	2	TCA > TAA
	* (+/- 1 or 2 indicates exact location determined through manual verification in mapped reads file)
