# Supplementary material for: Tandem repeats in giant archaeal Borg elements undergo rapid evolution and create new intrinsically disordered regions in proteins
Source: PLoS Biol. 2023 Jan 26;21(1):e3001980. doi: 10.1371/journal.pbio.3001980 (PMC9879509; doi:10.1371/journal.pbio.3001980)
Supplement: S3 Table — Table accompanies Fig 4. The GC content was calculated in Geneious. Detailed information on each TR region can be found in S14 Table. (XLSX) [file pbio.3001980.s012.xlsx]

## Sheet: S3 GC content in TRs
Table S3. GC/AT-symmetry in regions containing TR units. Table accompanies Fig 4. The GC content was calculated in Geneious. Detailed information on each TR region can be found in Table S14.
Panel A, Black Borg genome, TR 16			Panel B, Black Borg genome, TR 28			Panel C, Ochre Borg genome, TR 11
location in genome used to calculate GC: 216179 to 216347 nt			location in genome used to calculate GC: 449191 to 449373 nt			location in genome used to calculate GC: 233936 to 234112 nt
TR unit length : 24, sliding window size : 12			TR unit length : 20, sliding window size : 10			TR unit length : 36, sliding window size : 18
Position	GC Content		Position	GC Content		Position	GC Content
1			1			1
2			2			2
3			3			3
4			4			4
5			5			5
6			6	0.2		6
7	0.3		7	0.3		7
8	0.2		8	0.4		8
9	0.3		9	0.4		9
10	0.2		10	0.3		10	0.2
11	0.3		11	0.2		11	0.2
12	0.3		12	0.2		12	0.2
13	0.3		13	0.3		13	0.2
14	0.3		14	0.3		14	0.2
15	0.3		15	0.4		15	0.2
16	0.2		16	0.4		16	0.2
17	0.3		17	0.3		17	0.2
18	0.3		18	0.2		18	0.2
19	0.3		19	0.2		19	0.2
20	0.3		20	0.3		20	0.2
21	0.3		21	0.3		21	0.2
22	0.3		22	0.3		22	0.2
23	0.3		23	0.2		23	0.2
24	0.3		24	0.2		24	0.2
25	0.3		25	0.1		25	0.2
26	0.4		26	0.1		26	0.2
27	0.4		27	0.2		27	0.2
28	0.4		28	0.3		28	0.2
29	0.4		29	0.3		29	0.3
30	0.4		30	0.2		30	0.3
31	0.3		31	0.2		31	0.3
32	0.3		32	0.2		32	0.3
33	0.3		33	0.3		33	0.3
34	0.4		34	0.3		34	0.3
35	0.4		35	0.4		35	0.3
36	0.4		36	0.4		36	0.3
37	0.3		37	0.3		37	0.3
38	0.3		38	0.2		38	0.3
39	0.3		39	0.2		39	0.3
40	0.3		40	0.3		40	0.2
41	0.3		41	0.3		41	0.3
42	0.4		42	0.3		42	0.3
43	0.4		43	0.2		43	0.3
44	0.4		44	0.2		44	0.3
45	0.3		45	0.1		45	0.3
46	0.3		46	0.1		46	0.3
47	0.3		47	0.2		47	0.3
48	0.3		48	0.3		48	0.3
49	0.4		49	0.3		49	0.3
50	0.4		50	0.2		50	0.3
51	0.4		51	0.2		51	0.2
52	0.4		52	0.2		52	0.2
53	0.4		53	0.3		53	0.3
54	0.3		54	0.3		54	0.3
55	0.3		55	0.4		55	0.2
56	0.3		56	0.4		56	0.3
57	0.4		57	0.3		57	0.3
58	0.4		58	0.2		58	0.3
59	0.4		59	0.2		59	0.3
60	0.4		60	0.3		60	0.3
61	0.3		61	0.3		61	0.3
62	0.3		62	0.3		62	0.2
63	0.3		63	0.2		63	0.2
64	0.3		64	0.2		64	0.3
65	0.3		65	0.1		65	0.3
66	0.4		66	0.1		66	0.3
67	0.4		67	0.2		67	0.3
68	0.4		68	0.3		68	0.3
69	0.3		69	0.3		69	0.3
70	0.3		70	0.2		70	0.3
71	0.3		71	0.2		71	0.3
72	0.3		72	0.2		72	0.3
73	0.4		73	0.3		73	0.3
74	0.4		74	0.3		74	0.3
75	0.4		75	0.4		75	0.3
76	0.4		76	0.4		76	0.2
77	0.4		77	0.3		77	0.3
78	0.3		78	0.2		78	0.3
79	0.3		79	0.2		79	0.3
80	0.3		80	0.3		80	0.3
81	0.4		81	0.3		81	0.3
82	0.4		82	0.3		82	0.3
83	0.4		83	0.2		83	0.3
84	0.4		84	0.2		84	0.3
85	0.3		85	0.1		85	0.3
86	0.3		86	0.1		86	0.3
87	0.3		87	0.2		87	0.2
88	0.3		88	0.3		88	0.2
89	0.3		89	0.3		89	0.3
90	0.4		90	0.2		90	0.3
91	0.4		91	0.2		91	0.2
92	0.4		92	0.2		92	0.3
93	0.3		93	0.3		93	0.3
94	0.3		94	0.3		94	0.3
95	0.3		95	0.4		95	0.3
96	0.3		96	0.4		96	0.3
97	0.4		97	0.3		97	0.3
98	0.4		98	0.2		98	0.2
99	0.4		99	0.2		99	0.2
100	0.4		100	0.3		100	0.3
101	0.4		101	0.3		101	0.3
102	0.3		102	0.3		102	0.3
103	0.3		103	0.2		103	0.3
104	0.3		104	0.2		104	0.3
105	0.4		105	0.1		105	0.3
106	0.4		106	0.1		106	0.3
107	0.4		107	0.2		107	0.3
108	0.4		108	0.3		108	0.3
109	0.3		109	0.3		109	0.3
110	0.3		110	0.2		110	0.3
111	0.3		111	0.2		111	0.3
112	0.3		112	0.2		112	0.2
113	0.3		113	0.3		113	0.3
114	0.4		114	0.3		114	0.3
115	0.4		115	0.4		115	0.3
116	0.4		116	0.4		116	0.3
117	0.3		117	0.3		117	0.3
118	0.3		118	0.2		118	0.3
119	0.3		119	0.2		119	0.3
120	0.3		120	0.3		120	0.3
121	0.4		121	0.3		121	0.3
122	0.4		122	0.3		122	0.3
123	0.4		123	0.2		123	0.2
124	0.4		124	0.2		124	0.2
125	0.4		125	0.1		125	0.3
126	0.3		126	0.1		126	0.3
127	0.3		127	0.2		127	0.2
128	0.3		128	0.3		128	0.3
129	0.4		129	0.3		129	0.3
130	0.4		130	0.2		130	0.3
131	0.4		131	0.2		131	0.3
132	0.4		132	0.2		132	0.3
133	0.3		133	0.3		133	0.3
134	0.3		134	0.3		134	0.2
135	0.3		135	0.4		135	0.2
136	0.3		136	0.4		136	0.3
137	0.3		137	0.3		137	0.3
138	0.3		138	0.2		138	0.3
139	0.3		139	0.2		139	0.3
140	0.3		140	0.3		140	0.3
141	0.3		141	0.3		141	0.3
142	0.3		142	0.3		142	0.3
143	0.3		143	0.2		143	0.3
144	0.3		144	0.2		144	0.3
145	0.3		145	0.1		145	0.3
146	0.3		146	0.1		146	0.3
147	0.3		147	0.2		147	0.3
148	0.3		148	0.3		148	0.2
149	0.4		149	0.3		149	0.3
150	0.4		150	0.2		150	0.3
151	0.3		151	0.2		151	0.3
152	0.3		152	0.2		152	0.3
153	0.4		153	0.3		153	0.3
154	0.3		154	0.3		154	0.2
155	0.4		155	0.4		155	0.2
156	0.3		156	0.4		156	0.3
157	0.4		157	0.3		157	0.3
158	0.5		158	0.2		158	0.3
159	0.4		159	0.2		159	0.3
160	0.4		160	0.3		160	0.3
161	0.4		161	0.3		161	0.3
162	0.4		162	0.3		162	0.3
163			163	0.2		163	0.3
164			164	0.2		164	0.3
165			165	0.1		165	0.3
166			166	0.1		166	0.3
167			167	0.2		167	0.3
168			168	0.3		168
169			169	0.3		169
			170	0.2		170
			171	0.2		171
			172	0.2		172
			173	0.3		173
			174	0.3		174
			175	0.3		175
			176	0.3		176
			177	0.2		177
			178
			179
			180
			181
			182
			183
