# Supplementary material for: Tandem repeats in giant archaeal Borg elements undergo rapid evolution and create new intrinsically disordered regions in proteins
Source: PLoS Biol. 2023 Jan 26;21(1):e3001980. doi: 10.1371/journal.pbio.3001980 (PMC9879509; doi:10.1371/journal.pbio.3001980)
Supplement: S4 Table — The nucleotide composition was calculated for the coding strand of each replichore. Subsequently, a sum of both values was formed and divided by the genome length and multiplied by 100%. (XLSX) [file pbio.3001980.s013.xlsx]

## Sheet: S4 Nt composition
Table S4. Nucleotide composition of Borg genomes and TRs (in %). The nucleotide composition was calculated for the coding strand of each replichore. Subsequently, a sum of both values was formed and divided by the genome length and multiplied by 100%.
	A	T	G	C
replichore 1 (R1)	38.9	28.6	19.3	13.2
replichore 2 (R2)	37.8	29.1	21.3	11.9
intergenic TRs (TRintergenic)	48.4	23.7	17.1	10.8
TRs in ORFs (TRorf)	46.3	18.6	19.6	15.5
average (R1+R2)	38.4	28.8	20.3	12.5
average (R1+R2) - (TRintergenic)	10	-5.1	-3.2	-1.7
average (R1+R2) - TRorf	7.9	-10.2	-0.7	3
