# Supplementary material for: Tandem repeats in giant archaeal Borg elements undergo rapid evolution and create new intrinsically disordered regions in proteins
Source: PLoS Biol. 2023 Jan 26;21(1):e3001980. doi: 10.1371/journal.pbio.3001980 (PMC9879509; doi:10.1371/journal.pbio.3001980)
Supplement: S5 Table — Table accompanying S5A Fig. NR, non-aaTR region. (XLSX) [file pbio.3001980.s014.xlsx]

## Sheet: S5 Positional nt + codon freq
Table S5 A. Positional nucleotide frequency in aaTR regions and non-aaTR regions of ORFs. Table accompanying S5A Fig. NR, non-aaTR region.
Position in codon	A	A_freq	A_NR	A_NR_freq	T	T_freq	T_NR	T_NR_freq	C	C_freq	C_NR	C_NR_freq	G	G_freq	G_NR	G_NR_freq
N_1	3221	0.435447	954382	0.386792	505	0.0682709	482870	0.195697	1055	0.142625	295193	0.119636	2616	0.353657	734987	0.297875
N_2	3493	0.472218	910687	0.369083	1250	0.168987	739547	0.299723	1997	0.269974	442659	0.179401	657	0.0888198	374539	0.151793
N_3	3783	0.511424	988415	0.400584	2155	0.291334	865790	0.350887	404	0.0546167	254179	0.103014	1055	0.142625	359048	0.145515
N_12	1589	0.214817	363362	0.147263	104	0.0140597	201967	0.0818531	631	0.0853049	87531	0.0354745	382	0.0516426	155080	0.0628508
N_13	1625	0.219684	433870	0.175839	216	0.029201	226635	0.0918506	26	0.00351494	25247	0.0102321	371	0.0501555	86084	0.0348881
N_23	1690	0.228471	342868	0.138957	330	0.0446127	230732	0.093511	62	0.00838178	39275	0.0159174	90	0.0121671	61432	0.0248971
N_123	720	0.0973368	157757	0.0639357	8	0.00108152	69519	0.0281746	5	0.00067595	4326	0.00175324	51	0.00689469	14994	0.00607676
Table S5 B. Overall codon frequency in aaTR regions and non-aaTR regions of ORFs. Table accompanying S5B Fig. The codon frequency in aaTR regions was divided by the codon frequency in non-aaTR regions. The same codon use would result in the value 1, codons enriched in aaTR regions have values >1, codons depleted in aaTR regions are <1, and codons absent in aaTRs (7) are at value 0.
codon	non_repeat	non_repeat_frequencies	repeat	repeat_frequencies	repeat_freq/non_repeat_freq	BY_adjusted_Kruskal_Wallis_pvalue
ATC	29549	0.0119756	59	0.00797621	0.666038	6.9121e-59
AAC	27427	0.0111156	61	0.00824659	0.741893	5.384e-51
GAT	122026	0.0494547	446	0.0602947	1.21919	1.63399e-57
TAG	2556	0.0010359	0	0	0	1.66307e-11
GCG	12724	0.00515678	12	0.00162228	0.314592	1.92236e-33
ACA	69140	0.028021	524	0.0708395	2.52808	3.65171e-25
TGG	28018	0.0113551	4	0.00054076	0.0476225	8.03115e-64
CTT	34019	0.0137872	49	0.00662431	0.480468	5.67784e-65
TGC	8897	0.00360577	0	0	0	1.23432e-28
AAT	122227	0.0495361	480	0.0648912	1.30998	5.13707e-50
TAA	6650	0.00269511	0	0	0	2.27199e-47
CGC	2767	0.00112141	3	0.00040557	0.361661	6.71039e-09
CGT	7804	0.0031628	0	0	0	6.82943e-25
TTC	27838	0.0112822	0	0	0	2.02253e-66
GGC	17595	0.0071309	31	0.00419089	0.587709	3.03026e-37
CCG	9237	0.00374357	53	0.00716507	1.91397	7.88657e-19
TCC	7761	0.00314538	3	0.00040557	0.128942	8.22723e-24
CTC	10039	0.0040686	15	0.00202785	0.498414	3.16687e-28
AGT	35614	0.0144336	102	0.0137894	0.955364	6.35944e-55
CAT	34062	0.0138046	27	0.00365013	0.264413	6.81632e-71
GTA	58950	0.0238912	234	0.0316344	1.3241	1.11503e-47
AGC	13690	0.00554828	33	0.00446127	0.804081	4.43401e-32
CAG	20239	0.00820246	72	0.00973368	1.18668	1.60756e-34
TCG	10912	0.00442241	35	0.00473165	1.06992	5.38517e-26
ACG	14056	0.00569661	62	0.00838178	1.47136	3.22583e-26
TAT	85369	0.0345983	74	0.0100041	0.289149	2.04616e-91
GAG	38996	0.0158043	201	0.0271732	1.71936	1.32886e-44
TAC	16508	0.00669036	22	0.00297418	0.444547	4.08092e-44
ATA	138954	0.0563152	290	0.0392051	0.696172	2.70916e-81
CTA	24623	0.0099792	23	0.00310937	0.311585	2.92437e-59
GCA	53318	0.0216087	125	0.0168987	0.782034	6.79283e-59
TGA	3311	0.00134188	0	0	0	7.28055e-16
GAC	34343	0.0139185	89	0.0120319	0.864453	1.66572e-60
CCC	4326	0.00175324	5	0.00067595	0.385543	1.08617e-13
TTG	36829	0.014926	25	0.00337975	0.226433	5.76994e-75
TCA	39174	0.0158764	129	0.0174395	1.09845	7.38127e-48
CGG	2107	0.000853924	0	0	0	1.09692e-07
ACC	13788	0.005588	46	0.00621874	1.11287	1.50047e-29
GTG	19370	0.00785027	107	0.0144653	1.84265	2.20309e-29
GTT	42813	0.0173512	163	0.022036	1.26999	1.34493e-47
GCT	32629	0.0132239	81	0.0109504	0.828077	2.49066e-53
GGT	44111	0.0178773	76	0.0102744	0.57472	5.6144e-62
CGA	5034	0.00204018	0	0	0	1.1202e-17
CCT	35105	0.0142273	191	0.0258213	1.81491	1.0563e-34
GGG	14994	0.00607676	51	0.00689469	1.1346	4.19874e-34
GGA	78380	0.0317658	224	0.0302825	0.953306	1.18488e-61
AGG	16313	0.00661133	35	0.00473165	0.715688	6.48253e-41
CAC	8115	0.00328884	3	0.00040557	0.123317	1.99674e-26
CTG	13594	0.00550937	4	0.00054076	0.0981527	6.16222e-39
GTC	18136	0.00735015	26	0.00351494	0.478213	3.3817e-45
CAA	45259	0.0183426	228	0.0308233	1.68043	4.67408e-41
AAA	157757	0.0639357	720	0.0973368	1.52242	1.65634e-52
AGA	68019	0.0275667	91	0.0123023	0.446273	4.55765e-86
GAA	133202	0.0539841	742	0.100311	1.85816	5.10537e-43
AAG	55951	0.0226758	328	0.0443423	1.95549	2.75994e-39
ATG	63152	0.0255942	66	0.00892254	0.348615	6.4283e-104
TTT	69519	0.0281746	8	0.00108152	0.0383863	6.66614e-100
CCA	38863	0.0157504	382	0.0516426	3.27881	1.75084e-19
ACT	44364	0.0179798	214	0.0289306	1.60906	5.03119e-40
TCT	43862	0.0177764	127	0.0171691	0.965839	6.76361e-53
ATT	84381	0.0341979	110	0.0148709	0.434848	1.1909e-83
TGT	27885	0.0113012	7	0.00094633	0.0837369	6.34209e-61
GCC	13400	0.00543075	8	0.00108152	0.199147	5.02563e-36
TTA	67781	0.0274703	71	0.00959849	0.349414	1.69421e-86
