# Supplementary material for: Tandem repeats in giant archaeal Borg elements undergo rapid evolution and create new intrinsically disordered regions in proteins
Source: PLoS Biol. 2023 Jan 26;21(1):e3001980. doi: 10.1371/journal.pbio.3001980 (PMC9879509; doi:10.1371/journal.pbio.3001980)
Supplement: S6 Table — aaTR-proteins were identified using custom code available on GitHub (https://github.com/rohansachdeva/tandem_repeats). (XLSX) [file pbio.3001980.s015.xlsx]

## Sheet: S6 aaTR-proteins
Table S6. Borg proteins with aaTRs. aaTR-proteins were identified using custom code available on GitHub (https://github.com/rohansachdeva/tandem_repeats).
sequence	subfamily	pfams	pfam_annotations	length	TMH	Topology	repeat_present	Intrinsic Disorder (ID)	ID start	ID stop	Signal P (TM)	Signature description_y	Start location_y	Stop location_y	Signal P (no TM)	Signature description	Start location	Stop location	sequence_id	pfam	Signature accession	Pfam description	start	stop	pfam 2	Pfam description	start	stop	pfam 3	Pfam description	start	stop	pfam 4	Pfam description	start	stop	pfam 5	Pfam description	start	stop
SRVP18_hole-7m-from-trench_1_80cm_scaf_35_ext_315-rev_6-w_terminal_repeats_883|SKY_Borg_SRVP18_hole-7m-from-trench_1_80cm_complete|SRVP18_hole-7m-from-trench_1_80cm	subfam0005			489	0	o	TRUE	consensus disorder prediction	461	490
LILAC_RifSed_csp1_19ft_2_test_LILAC_rev17_terminal_repeats-final_685|LILAC_Borg_RifSed_csp1_19ft_2_complete|RifSed_csp1_19ft_2	subfam0046			257	1	o4-26i	TRUE	consensus disorder prediction	222	258
SRVP18_hole-7m-from-trench_1_80cm_scaf_35_ext_315-rev_6-w_terminal_repeats_794|SKY_Borg_SRVP18_hole-7m-from-trench_1_80cm_complete|SRVP18_hole-7m-from-trench_1_80cm	subfam0046			188	1	o10-29i	TRUE	consensus disorder prediction	160	189
Red_Borg_Corona_Mine_final_176|Red_Borg_Corona_Mine_final|LC_01_combined	subfam0056	PF01670.16	Glyco_hydro_12	451	1	i41-63o	TRUE	consensus disorder prediction	288	344									Red_Borg_Corona_Mine_final_176|Red_Borg_Corona_Mine_final|LC_01_combined	Pfam	PF10342	Ser-Thr-rich glycosyl-phosphatidyl-inositol-anchored membrane family	362	437
ROSE_SR-VP_0-2_FINAL_509|ROSE_SR-VP_0-2_FINAL|SR-VP_0-2cm_Biohub_180515	subfam0079	PF04009.12	DUF356	158	0	o	TRUE												ROSE_SR-VP_0-2_FINAL_509|ROSE_SR-VP_0-2_FINAL|SR-VP_0-2cm_Biohub_180515	Pfam	PF04009	Protein of unknown function (DUF356)	4	108
Brown_BROWN-SR-VP_26_10_2019_2_100cm_FINAL_582|Brown_BROWN-SR-VP_26_10_2019_2_100cm_FINAL|SR-VP_26_10_2019_2_100cm	subfam0089			143	0	i	TRUE	consensus disorder prediction	75	114
Green_Borg_SRVP_2020_100_cm_2_FINAL-FINAL_304|Green_Borg_SRVP_2020_100_cm_2_FINAL-FINAL|SR-VP_26_10_2020_2_100CM	subfam0107			492	1	i27-49o	TRUE	consensus disorder prediction	150	248									Green_Borg_SRVP_2020_100_cm_2_FINAL-FINAL_304|Green_Borg_SRVP_2020_100_cm_2_FINAL-FINAL|SR-VP_26_10_2020_2_100CM	Pfam	PF00722	Glycosyl hydrolases family 16	303	448
pink_SRVP18_trech_6_60cm_sc_17_454_432_692-rev9+5088839_14383_-_orf00311_translation	subfam0107			493	1	i28-50o	TRUE	consensus disorder prediction	1	18	SignalP_GRAM_POSITIVE	SignalP-TM	1	47					pink_SRVP18_trech_6_60cm_sc_17_454_432_692-rev9+5088839_14383_-_orf00311_translation	Pfam	PF08486	Stage II sporulation protein	317	400
BLACK-SR-VP_26_10_2019_C_40cm_scaffold_23_FINAL_IR_754|BLACK-SR-VP_26_10_2019_C_40cm_scaffold_23_FINAL_IR|SR-VP_26_10_2019_C_40cm	subfam0108	PF11023.8	DUF2614	501	0	o	TRUE	consensus disorder prediction	194	208
Brown_BROWN-SR-VP_26_10_2019_2_100cm_FINAL_813|Brown_BROWN-SR-VP_26_10_2019_2_100cm_FINAL|SR-VP_26_10_2019_2_100cm	subfam0108	PF11023.8	DUF2614	514	0	o	TRUE	consensus disorder prediction	67	95
Green_Borg_SRVP_2020_100_cm_2_FINAL-FINAL_998|Green_Borg_SRVP_2020_100_cm_2_FINAL-FINAL|SR-VP_26_10_2020_2_100CM	subfam0108	PF11023.8	DUF2614	573	0	o	TRUE	consensus disorder prediction	335	352
LILAC_RifSed_csp1_19ft_2_test_LILAC_rev17_terminal_repeats-final_539|LILAC_Borg_RifSed_csp1_19ft_2_complete|RifSed_csp1_19ft_2	subfam0108	PF11023.8	DUF2614	527	0	o	TRUE	consensus disorder prediction	32	114
ORANGE_SR-VP_26_10_2019_2_100cm_FINAL_919|ORANGE_SR-VP_26_10_2019_2_100cm_FINAL|SR-VP_26_10_2019_2_100cm	subfam0108	PF11023.8	DUF2614	528	0	o	TRUE	consensus disorder prediction	305	332
Red_Borg_Corona_Mine_final_694|Red_Borg_Corona_Mine_final|LC_01_combined	subfam0108	PF11023.8	DUF2614	650	0	o	TRUE	consensus disorder prediction	350	375
pink_SRVP18_trech_6_60cm_sc_17_454_432_692-rev9+5088839_14383_-_orf00552_translation	subfam0123			955	0	o	TRUE												pink_SRVP18_trech_6_60cm_sc_17_454_432_692-rev9+5088839_14383_-_orf00552_translation	Pfam	PF00330	Aconitase family (aconitate hydratase)	95	625	PF00694	Aconitase C-terminal domain	755	882
Red_Borg_Corona_Mine_final_37|Red_Borg_Corona_Mine_final|LC_01_combined	subfam0134			602	0	o	TRUE	consensus disorder prediction	240	273
SRVP18_trench_6_60cm_scaf_214_117_86_FINAL_665|PURPLE_Borg_SRVP18_trench_6_60cm_32_41_complete|SRVP18_trench_6_60cm	subfam0134			497	0	o	TRUE	consensus disorder prediction	335	419
LILAC_RifSed_csp1_19ft_2_test_LILAC_rev17_terminal_repeats-final_195|LILAC_Borg_RifSed_csp1_19ft_2_complete|RifSed_csp1_19ft_2	subfam0140	PF00704.28	Glyco_hydro_18	436	1	i5-27o	TRUE				SignalP_GRAM_POSITIVE	SignalP-TM	1	23	SignalP_EUK	SignalP-noTM	1	21	LILAC_RifSed_csp1_19ft_2_test_LILAC_rev17_terminal_repeats-final_195|LILAC_Borg_RifSed_csp1_19ft_2_complete|RifSed_csp1_19ft_2	Pfam	PF00704	Glycosyl hydrolases family 18	99	418
pink_SRVP18_trench_6_60cm_scaffold_141__63kb	subfam0155	PF05219.12|PF08323.11|PF12000.8|PF00343.20	DREV Glyco_transf_5 Glyco_trans_4_3 Phosphorylase	1295	0	o	TRUE	consensus disorder prediction	377	417									pink_SRVP18_trench_6_60cm_scaffold_141__63kb	Pfam	PF00534	Glycosyl transferases group 1	1122	1265	PF13439	Glycosyltransferase Family 4	963	1067	PF08241	Methyltransferase domain	43	93	PF08241	Methyltransferase domain	824	870	PF08241	Methyltransferase domain	217	270
SRVP18_trench_6_60cm_scaf_214_117_86_FINAL_40|PURPLE_Borg_SRVP18_trench_6_60cm_32_41_complete|SRVP18_trench_6_60cm	subfam0172			271	0	o	TRUE	consensus disorder prediction	13	56
LILAC_RifSed_csp1_19ft_2_test_LILAC_rev17_terminal_repeats-final_544|LILAC_Borg_RifSed_csp1_19ft_2_complete|RifSed_csp1_19ft_2	subfam0184	PF05693.13	Glycogen_syn	618	0	o	TRUE	consensus disorder prediction	192	277									LILAC_RifSed_csp1_19ft_2_test_LILAC_rev17_terminal_repeats-final_544|LILAC_Borg_RifSed_csp1_19ft_2_complete|RifSed_csp1_19ft_2	Pfam	PF00534	Glycosyl transferases group 1	429	536
BLACK-SR-VP_26_10_2019_C_40cm_scaffold_23_FINAL_IR_305|BLACK-SR-VP_26_10_2019_C_40cm_scaffold_23_FINAL_IR|SR-VP_26_10_2019_C_40cm	subfam0196	PF06560.11	GPI	250	0	o	TRUE												BLACK-SR-VP_26_10_2019_C_40cm_scaffold_23_FINAL_IR_305|BLACK-SR-VP_26_10_2019_C_40cm_scaffold_23_FINAL_IR|SR-VP_26_10_2019_C_40cm	Pfam	PF06560	Glucose-6-phosphate isomerase (GPI)	20	183
ROSE_SR-VP_0-2_FINAL_224|ROSE_SR-VP_0-2_FINAL|SR-VP_0-2cm_Biohub_180515	subfam0214			215	0	o	TRUE	consensus disorder prediction	85	123
ORANGE_SR-VP_26_10_2019_2_100cm_FINAL_231|ORANGE_SR-VP_26_10_2019_2_100cm_FINAL|SR-VP_26_10_2019_2_100cm	subfam0254			203	1	i59-78o	TRUE	consensus disorder prediction	115	162
ROSE_SR-VP_0-2_FINAL_571|ROSE_SR-VP_0-2_FINAL|SR-VP_0-2cm_Biohub_180515	subfam0258			90	0	o	TRUE	consensus disorder prediction	66	91
pink_SRVP18_trech_6_60cm_sc_17_454_432_692-rev9+5088839_14383_-_orf00184_translation	subfam0259	PF00295.17	Glyco_hydro_28	482	1	i77-96o	TRUE	consensus disorder prediction	1	59									pink_SRVP18_trech_6_60cm_sc_17_454_432_692-rev9+5088839_14383_-_orf00184_translation	Pfam	PF13229	Right handed beta helix region	237	402
Blue_18797_1695645_98.6kb	subfam0267	PF02335.15|PF03264.14|PF02335.15|PF03264.14|PF03264.14|PF13447.6	Cytochrom_C552 Cytochrom_NNT Cytochrom_C552 Cytochrom_NNT Cytochrom_NNT Multi-haem_cyto	1293	1	i13-35o	TRUE	consensus disorder prediction	200	215	SignalP_GRAM_POSITIVE	SignalP-TM	1	33
Olive_Borg_SR-VP_0-2_scaffold_141_1618874_3_	subfam0267	PF02335.15|PF03264.14|PF02335.15|PF03264.14|PF03264.14|PF13447.6	Cytochrom_C552 Cytochrom_NNT Cytochrom_C552 Cytochrom_NNT Cytochrom_NNT Multi-haem_cyto	1269	1	i13-35o	TRUE	consensus disorder prediction	445	475	SignalP_GRAM_NEGATIVE	SignalP-TM	1	33
Brown_BROWN-SR-VP_26_10_2019_2_100cm_FINAL_1113|Brown_BROWN-SR-VP_26_10_2019_2_100cm_FINAL|SR-VP_26_10_2019_2_100cm	subfam0274	PF06005.12	ZapB	241	0	o	TRUE	consensus disorder prediction	1	63
SRVP18_trench_6_60cm_scaf_214_117_86_FINAL_910|PURPLE_Borg_SRVP18_trench_6_60cm_32_41_complete|SRVP18_trench_6_60cm	subfam0289			166	1	o99-121i	TRUE
Red_Borg_Corona_Mine_final_72|Red_Borg_Corona_Mine_final|LC_01_combined	subfam0307	PF18546.1	MetOD1	470	1	i13-35o	TRUE
ORANGE_SR-VP_26_10_2019_2_100cm_FINAL_1068|ORANGE_SR-VP_26_10_2019_2_100cm_FINAL|SR-VP_26_10_2019_2_100cm	subfam0308			250	0	o	TRUE
SRVP18_trench_6_60cm_scaf_214_117_86_FINAL_5|PURPLE_Borg_SRVP18_trench_6_60cm_32_41_complete|SRVP18_trench_6_60cm	subfam0379			120	0	o	TRUE
BLACK-SR-VP_26_10_2019_C_40cm_scaffold_23_FINAL_IR_500|BLACK-SR-VP_26_10_2019_C_40cm_scaffold_23_FINAL_IR|SR-VP_26_10_2019_C_40cm	subfam0417			98	0	i	TRUE	consensus disorder prediction	1	99
Brown_BROWN-SR-VP_26_10_2019_2_100cm_FINAL_627|Brown_BROWN-SR-VP_26_10_2019_2_100cm_FINAL|SR-VP_26_10_2019_2_100cm	subfam0418			235	1	o5-24i	TRUE	consensus disorder prediction	211	236	SignalP_GRAM_POSITIVE	SignalP-TM	1	32
ORANGE_SR-VP_26_10_2019_2_100cm_FINAL_643|ORANGE_SR-VP_26_10_2019_2_100cm_FINAL|SR-VP_26_10_2019_2_100cm	subfam0418			198	1	i5-27o	TRUE				SignalP_GRAM_POSITIVE	SignalP-TM	1	21	SignalP_EUK	SignalP-noTM	1	20
Green_Borg_SRVP_2020_100_cm_2_FINAL-FINAL_1079|Green_Borg_SRVP_2020_100_cm_2_FINAL-FINAL|SR-VP_26_10_2020_2_100CM	subfam0421			577	0	o	TRUE												Green_Borg_SRVP_2020_100_cm_2_FINAL-FINAL_1079|Green_Borg_SRVP_2020_100_cm_2_FINAL-FINAL|SR-VP_26_10_2020_2_100CM	Pfam	PF08308	PEGA domain	208	264	PF08308	PEGA domain	8	69	PF08308	PEGA domain	392	457	PF08308	PEGA domain	113	186	PF08308	PEGA domain	499	566
BLACK-SR-VP_26_10_2019_C_40cm_scaffold_23_FINAL_IR_887|BLACK-SR-VP_26_10_2019_C_40cm_scaffold_23_FINAL_IR|SR-VP_26_10_2019_C_40cm	subfam0452	PF08308.11	PEGA	224	1	o121-138i	TRUE												BLACK-SR-VP_26_10_2019_C_40cm_scaffold_23_FINAL_IR_887|BLACK-SR-VP_26_10_2019_C_40cm_scaffold_23_FINAL_IR|SR-VP_26_10_2019_C_40cm	Pfam	PF08308	PEGA domain	44	114
BLACK-SR-VP_26_10_2019_C_40cm_scaffold_23_FINAL_IR_241|BLACK-SR-VP_26_10_2019_C_40cm_scaffold_23_FINAL_IR|SR-VP_26_10_2019_C_40cm	subfam0483	PF01145.25	Band_7	714	2	o10-29i36-58o	TRUE	consensus disorder prediction	659	715									BLACK-SR-VP_26_10_2019_C_40cm_scaffold_23_FINAL_IR_241|BLACK-SR-VP_26_10_2019_C_40cm_scaffold_23_FINAL_IR|SR-VP_26_10_2019_C_40cm	Pfam	PF01145	SPFH domain / Band 7 family	355	535
pink_SRVP18_trech_6_60cm_sc_17_454_432_692-rev9+5088839_14383_-_orf00658_translation	subfam0493	PF08308.11|PF08308.11	PEGA PEGA	424	1	i7-29o	TRUE				SignalP_GRAM_POSITIVE	SignalP-TM	1	25	SignalP_EUK	SignalP-noTM	1	25
SRVP18_hole-7m-from-trench_1_80cm_scaf_35_ext_315-rev_6-w_terminal_repeats_728|SKY_Borg_SRVP18_hole-7m-from-trench_1_80cm_complete|SRVP18_hole-7m-from-trench_1_80cm	subfam0493	PF08308.11|PF08308.11	PEGA PEGA	460	0	o	TRUE												SRVP18_hole-7m-from-trench_1_80cm_scaf_35_ext_315-rev_6-w_terminal_repeats_728|SKY_Borg_SRVP18_hole-7m-from-trench_1_80cm_complete|SRVP18_hole-7m-from-trench_1_80cm	Pfam	PF08308	PEGA domain	5	74	PF08308	PEGA domain	383	456	PF08308	PEGA domain	115	173
SRVP18_hole-7m-from-trench_1_80cm_scaf_35_ext_315-rev_6-w_terminal_repeats_238|SKY_Borg_SRVP18_hole-7m-from-trench_1_80cm_complete|SRVP18_hole-7m-from-trench_1_80cm	subfam0496	PF00005.27|PF06068.13	ABC_tran TIP49	450	0	o	TRUE	consensus disorder prediction	357	451									SRVP18_hole-7m-from-trench_1_80cm_scaf_35_ext_315-rev_6-w_terminal_repeats_238|SKY_Borg_SRVP18_hole-7m-from-trench_1_80cm_complete|SRVP18_hole-7m-from-trench_1_80cm	Pfam	PF00005	ABC transporter	57	187
Brown_BROWN-SR-VP_26_10_2019_2_100cm_FINAL_1201|Brown_BROWN-SR-VP_26_10_2019_2_100cm_FINAL|SR-VP_26_10_2019_2_100cm	subfam0540	PF00127.20	Copper-bind	258	0	o	TRUE				SignalP_GRAM_POSITIVE	SignalP-TM	1	20	SignalP_EUK	SignalP-noTM	1	20
ORANGE_SR-VP_26_10_2019_2_100cm_FINAL_204|ORANGE_SR-VP_26_10_2019_2_100cm_FINAL|SR-VP_26_10_2019_2_100cm	subfam0540	PF00127.20	Copper-bind	251	1	o229-246i	TRUE				SignalP_GRAM_POSITIVE	SignalP-TM	1	21	SignalP_EUK	SignalP-noTM	1	21
ROSE_SR-VP_0-2_FINAL_482|ROSE_SR-VP_0-2_FINAL|SR-VP_0-2cm_Biohub_180515	subfam0581	PF05957.13	DUF883	114	1	i73-95o	TRUE
LILAC_RifSed_csp1_19ft_2_test_LILAC_rev17_terminal_repeats-final_135|LILAC_Borg_RifSed_csp1_19ft_2_complete|RifSed_csp1_19ft_2	subfam0601	PF14582.6	Metallophos_3	311	1	i12-34o	TRUE	consensus disorder prediction	40	62									LILAC_RifSed_csp1_19ft_2_test_LILAC_rev17_terminal_repeats-final_135|LILAC_Borg_RifSed_csp1_19ft_2_complete|RifSed_csp1_19ft_2	Pfam	PF00149	Calcineurin-like phosphoesterase	71	251
BLACK-SR-VP_26_10_2019_C_40cm_scaffold_23_FINAL_IR_1156|BLACK-SR-VP_26_10_2019_C_40cm_scaffold_23_FINAL_IR|SR-VP_26_10_2019_C_40cm	subfam0608	PF02335.15|PF02085.16	Cytochrom_C552 Cytochrom_CIII	190	0	o	TRUE	consensus disorder prediction	28	50	SignalP_GRAM_POSITIVE	SignalP-TM	1	25	SignalP_EUK	SignalP-noTM	1	18
Brown_BROWN-SR-VP_26_10_2019_2_100cm_FINAL_342|Brown_BROWN-SR-VP_26_10_2019_2_100cm_FINAL|SR-VP_26_10_2019_2_100cm	subfam0639	PF10633.9	NPCBM_assoc	473	2	i12-34o406-428i	TRUE
BLACK-SR-VP_26_10_2019_C_40cm_scaffold_23_FINAL_IR_756|BLACK-SR-VP_26_10_2019_C_40cm_scaffold_23_FINAL_IR|SR-VP_26_10_2019_C_40cm	subfam0649			668	0	o	TRUE	consensus disorder prediction	36	67
Green_Borg_SRVP_2020_100_cm_2_FINAL-FINAL_995|Green_Borg_SRVP_2020_100_cm_2_FINAL-FINAL|SR-VP_26_10_2020_2_100CM	subfam0649			726	0	o	TRUE	consensus disorder prediction	251	310
LILAC_RifSed_csp1_19ft_2_test_LILAC_rev17_terminal_repeats-final_540|LILAC_Borg_RifSed_csp1_19ft_2_complete|RifSed_csp1_19ft_2	subfam0649			695	0	o	TRUE	consensus disorder prediction	663	696
SRVP18_trench_6_60cm_scaf_214_117_86_FINAL_437|PURPLE_Borg_SRVP18_trench_6_60cm_32_41_complete|SRVP18_trench_6_60cm	subfam0659			253	0	o	TRUE	consensus disorder prediction	116	171
BLACK-SR-VP_26_10_2019_C_40cm_scaffold_23_FINAL_IR_683|BLACK-SR-VP_26_10_2019_C_40cm_scaffold_23_FINAL_IR|SR-VP_26_10_2019_C_40cm	subfam0677			228	0	o	TRUE	consensus disorder prediction	1	56									BLACK-SR-VP_26_10_2019_C_40cm_scaffold_23_FINAL_IR_683|BLACK-SR-VP_26_10_2019_C_40cm_scaffold_23_FINAL_IR|SR-VP_26_10_2019_C_40cm	Pfam	PF00085	Thioredoxin	135	223
Blue_753133_328463_491721_207kb	subfam0677			157	0	o	TRUE	consensus disorder prediction	1	23									Blue_753133_328463_491721_207kb	Pfam	PF00085	Thioredoxin	65	153
ROSE_SR-VP_0-2_FINAL_672|ROSE_SR-VP_0-2_FINAL|SR-VP_0-2cm_Biohub_180515	subfam0680			169	1	o10-27i	TRUE
LILAC_RifSed_csp1_19ft_2_test_LILAC_rev17_terminal_repeats-final_177|LILAC_Borg_RifSed_csp1_19ft_2_complete|RifSed_csp1_19ft_2	subfam0695			491	1	i7-26o	TRUE	consensus disorder prediction	99	235	SignalP_GRAM_POSITIVE	SignalP-TM	1	25	SignalP_EUK	SignalP-noTM	1	23
Ochre_SR-VP_26_10_2020_2_100CM_FINAL_FINAL_215|Ochre_SR-VP_26_10_2020_2_100CM_FINAL_FINAL|SR-VP_26_10_2019_2_100cm	subfam0695			395	2	i5-27o372-391i	TRUE	consensus disorder prediction	54	175	SignalP_EUK	SignalP-TM	1	26
Red_Borg_Corona_Mine_final_152|Red_Borg_Corona_Mine_final|LC_01_combined	subfam0695			380	1	o358-377i	TRUE	consensus disorder prediction	72	165	SignalP_GRAM_POSITIVE	SignalP-TM	1	21	SignalP_EUK	SignalP-noTM	1	21	Red_Borg_Corona_Mine_final_152|Red_Borg_Corona_Mine_final|LC_01_combined	Pfam	PF18204	PGF-CTERM motif	358	380
ROSE_SR-VP_0-2_FINAL_176|ROSE_SR-VP_0-2_FINAL|SR-VP_0-2cm_Biohub_180515	subfam0695			357	2	i13-35o333-355i	TRUE				SignalP_GRAM_POSITIVE	SignalP-TM	1	34
Green_Borg_SRVP_2020_100_cm_2_FINAL-FINAL_415|Green_Borg_SRVP_2020_100_cm_2_FINAL-FINAL|SR-VP_26_10_2020_2_100CM	subfam0771	PF07752.11|PF07752.11	S-layer S-layer	1357	2	i7-29o1312-1334i	TRUE	consensus disorder prediction	36	100									Green_Borg_SRVP_2020_100_cm_2_FINAL-FINAL_415|Green_Borg_SRVP_2020_100_cm_2_FINAL-FINAL|SR-VP_26_10_2020_2_100CM	Pfam	PF07752	S-layer protein	487	741	PF07752	S-layer protein	788	1032
Red_Borg_Corona_Mine_final_549|Red_Borg_Corona_Mine_final|LC_01_combined	subfam0779	PF00708.18	Acylphosphatase	175	0	o	TRUE												Red_Borg_Corona_Mine_final_549|Red_Borg_Corona_Mine_final|LC_01_combined	Pfam	PF00708	Acylphosphatase	8	78
BLACK-SR-VP_26_10_2019_C_40cm_scaffold_23_FINAL_IR_1253|BLACK-SR-VP_26_10_2019_C_40cm_scaffold_23_FINAL_IR|SR-VP_26_10_2019_C_40cm	subfam0781			114	0	o	TRUE	consensus disorder prediction	1	52
ORANGE_SR-VP_26_10_2019_2_100cm_FINAL_820|ORANGE_SR-VP_26_10_2019_2_100cm_FINAL|SR-VP_26_10_2019_2_100cm	subfam0795	PF17795.1|PF11978.8	Vault_3 MVP_shoulder	888	0	o	TRUE	consensus disorder prediction	855	889									ORANGE_SR-VP_26_10_2019_2_100cm_FINAL_820|ORANGE_SR-VP_26_10_2019_2_100cm_FINAL|SR-VP_26_10_2019_2_100cm	Pfam	PF12208	Domain of unknown function (DUF3601)	299	335	PF17795	Major Vault Protein Repeat domain	508	545	PF11978	Shoulder domain	553	662
Brown_BROWN-SR-VP_26_10_2019_2_100cm_FINAL_470|Brown_BROWN-SR-VP_26_10_2019_2_100cm_FINAL|SR-VP_26_10_2019_2_100cm	subfam0823			276	0	o	TRUE	consensus disorder prediction	172	253
ROSE_SR-VP_0-2_FINAL_198|ROSE_SR-VP_0-2_FINAL|SR-VP_0-2cm_Biohub_180515	subfam0823			234	0	o	TRUE
Blue_753133_328463_491721_109.2kb	subfam0833			129	0	i	TRUE	consensus disorder prediction	1	55
SRVP18_trench_6_60cm_scaf_214_117_86_FINAL_506|PURPLE_Borg_SRVP18_trench_6_60cm_32_41_complete|SRVP18_trench_6_60cm	subfam0833			131	0	i	TRUE	consensus disorder prediction	37	59
SRVP18_trench_6_60cm_scaf_214_117_86_FINAL_955|PURPLE_Borg_SRVP18_trench_6_60cm_32_41_complete|SRVP18_trench_6_60cm	subfam0868			150	0	o	TRUE	consensus disorder prediction	1	48
Green_Borg_SRVP_2020_100_cm_2_FINAL-FINAL_262|Green_Borg_SRVP_2020_100_cm_2_FINAL-FINAL|SR-VP_26_10_2020_2_100CM	subfam0875	PF18741.1	MTES_1575	127	0	o	TRUE
Ochre_SR-VP_26_10_2020_2_100CM_FINAL_FINAL_205|Ochre_SR-VP_26_10_2020_2_100CM_FINAL_FINAL|SR-VP_26_10_2019_2_100cm	subfam0875	PF18741.1	MTES_1575	146	0	o	TRUE
LILAC_RifSed_csp1_19ft_2_test_LILAC_rev17_terminal_repeats-final_671|LILAC_Borg_RifSed_csp1_19ft_2_complete|RifSed_csp1_19ft_2	subfam0877			359	0	o	TRUE
Green_Borg_SRVP_2020_100_cm_2_FINAL-FINAL_350|Green_Borg_SRVP_2020_100_cm_2_FINAL-FINAL|SR-VP_26_10_2020_2_100CM	subfam0897	PF09397.10	FtsK_gamma	292	0	o	TRUE	consensus disorder prediction	63	107
LILAC_RifSed_csp1_19ft_2_test_LILAC_rev17_terminal_repeats-final_150|LILAC_Borg_RifSed_csp1_19ft_2_complete|RifSed_csp1_19ft_2	subfam0897	PF09397.10	FtsK_gamma	289	0	o	TRUE
pink_SRVP18_trech_6_60cm_sc_17_454_432_692-rev9+5088839_14383_-_orf00196_translation	subfam0897	PF09397.10	FtsK_gamma	444	0	o	TRUE												pink_SRVP18_trech_6_60cm_sc_17_454_432_692-rev9+5088839_14383_-_orf00196_translation	Pfam	PF10106	Uncharacterized protein conserved in bacteria (DUF2345)	70	157
SRVP18_trench_6_60cm_scaf_214_117_86_FINAL_274|PURPLE_Borg_SRVP18_trench_6_60cm_32_41_complete|SRVP18_trench_6_60cm	subfam0897	PF09397.10	FtsK_gamma	255	0	o	TRUE
BLACK-SR-VP_26_10_2019_C_40cm_scaffold_23_FINAL_IR_269|BLACK-SR-VP_26_10_2019_C_40cm_scaffold_23_FINAL_IR|SR-VP_26_10_2019_C_40cm	subfam0913			152	0	o	TRUE	consensus disorder prediction	120	153
BLACK-SR-VP_26_10_2019_C_40cm_scaffold_23_FINAL_IR_246|BLACK-SR-VP_26_10_2019_C_40cm_scaffold_23_FINAL_IR|SR-VP_26_10_2019_C_40cm	subfam0937			283	3	o5-27i158-180o195-213i	TRUE	consensus disorder prediction	229	284	SignalP_EUK	SignalP-TM	1	29
Brown_BROWN-SR-VP_26_10_2019_2_100cm_FINAL_13|Brown_BROWN-SR-VP_26_10_2019_2_100cm_FINAL|SR-VP_26_10_2019_2_100cm	subfam0946			182	0	o	TRUE	consensus disorder prediction	132	153
Green_Borg_SRVP_2020_100_cm_2_FINAL-FINAL_986|Green_Borg_SRVP_2020_100_cm_2_FINAL-FINAL|SR-VP_26_10_2020_2_100CM	subfam0966	PF11735.8	CAP59_mtransfer	402	0	o	TRUE	consensus disorder prediction	1	100									Green_Borg_SRVP_2020_100_cm_2_FINAL-FINAL_986|Green_Borg_SRVP_2020_100_cm_2_FINAL-FINAL|SR-VP_26_10_2020_2_100CM	Pfam	PF11735	Cryptococcal mannosyltransferase 1	174	322
Green_Borg_SRVP_2020_100_cm_2_FINAL-FINAL_970|Green_Borg_SRVP_2020_100_cm_2_FINAL-FINAL|SR-VP_26_10_2020_2_100CM	subfam0986			126	0	o	TRUE
Green_Borg_SRVP_2020_100_cm_2_FINAL-FINAL_896|Green_Borg_SRVP_2020_100_cm_2_FINAL-FINAL|SR-VP_26_10_2020_2_100CM	subfam0998	PF09712.10	PHA_synth_III_E	234	0	o	TRUE	consensus disorder prediction	187	235									Green_Borg_SRVP_2020_100_cm_2_FINAL-FINAL_896|Green_Borg_SRVP_2020_100_cm_2_FINAL-FINAL|SR-VP_26_10_2020_2_100CM	Pfam	PF09712	Poly(R)-hydroxyalkanoic acid synthase subunit (PHA_synth_III_E)	11	172
SRVP18_trench_6_60cm_scaf_214_117_86_FINAL_766|PURPLE_Borg_SRVP18_trench_6_60cm_32_41_complete|SRVP18_trench_6_60cm	subfam0998	PF09712.10	PHA_synth_III_E	343	0	o	TRUE	consensus disorder prediction	225	249									SRVP18_trench_6_60cm_scaf_214_117_86_FINAL_766|PURPLE_Borg_SRVP18_trench_6_60cm_32_41_complete|SRVP18_trench_6_60cm	Pfam	PF09712	Poly(R)-hydroxyalkanoic acid synthase subunit (PHA_synth_III_E)	24	195
LILAC_RifSed_csp1_19ft_2_test_LILAC_rev17_terminal_repeats-final_535|LILAC_Borg_RifSed_csp1_19ft_2_complete|RifSed_csp1_19ft_2	subfam1004			137	0	o	TRUE
Ochre_SR-VP_26_10_2020_2_100CM_FINAL_FINAL_249|Ochre_SR-VP_26_10_2020_2_100CM_FINAL_FINAL|SR-VP_26_10_2019_2_100cm	subfam1027	PF05753.14	TRAP_beta	206	2	i17-39o181-203i	TRUE				SignalP_GRAM_POSITIVE	SignalP-TM	1	35	SignalP_GRAM_NEGATIVE	SignalP-noTM	1	35
pink_SRVP18_trech_6_60cm_sc_17_454_432_692-rev9+5088839_14383_-_orf00155_translation	subfam1064			216	0	o	TRUE
LILAC_RifSed_csp1_19ft_2_test_LILAC_rev17_terminal_repeats-final_141|LILAC_Borg_RifSed_csp1_19ft_2_complete|RifSed_csp1_19ft_2	subfam1069			666	1	i7-25o	TRUE	consensus disorder prediction	406	456	SignalP_GRAM_POSITIVE	SignalP-TM	1	24	SignalP_EUK	SignalP-noTM	1	22	LILAC_RifSed_csp1_19ft_2_test_LILAC_rev17_terminal_repeats-final_141|LILAC_Borg_RifSed_csp1_19ft_2_complete|RifSed_csp1_19ft_2	Pfam	PF00149	Calcineurin-like phosphoesterase	115	305
pink_SRVP18_trench_6_60cm_scaffold_141_97kb	subfam1073	PF16363.5	GDP_Man_Dehyd	249	0	o	TRUE												pink_SRVP18_trench_6_60cm_scaffold_141_97kb	Pfam	PF16363	GDP-mannose 4,6 dehydratase	2	237
ORANGE_SR-VP_26_10_2019_2_100cm_FINAL_592|ORANGE_SR-VP_26_10_2019_2_100cm_FINAL|SR-VP_26_10_2019_2_100cm	subfam1074	PF00278.22	Orn_DAP_Arg_deC	511	0	o	TRUE												ORANGE_SR-VP_26_10_2019_2_100cm_FINAL_592|ORANGE_SR-VP_26_10_2019_2_100cm_FINAL|SR-VP_26_10_2019_2_100cm	Pfam	PF02784	Pyridoxal-dependent decarboxylase, pyridoxal binding domain	46	266	PF00278 Pyridoxal-dependent decarboxylase, C-terminal sheet domain 267 465
SRVP18_trench_6_60cm_scaf_214_117_86_FINAL_1231|PURPLE_Borg_SRVP18_trench_6_60cm_32_41_complete|SRVP18_trench_6_60cm	subfam1107			454	0	o	TRUE	consensus disorder prediction	1	103
Brown_BROWN-SR-VP_26_10_2019_2_100cm_FINAL_1255|Brown_BROWN-SR-VP_26_10_2019_2_100cm_FINAL|SR-VP_26_10_2019_2_100cm	subfam1108			368	0	o	TRUE	consensus disorder prediction	80	188
Green_Borg_SRVP_2020_100_cm_2_FINAL-FINAL_1447|Green_Borg_SRVP_2020_100_cm_2_FINAL-FINAL|SR-VP_26_10_2020_2_100CM	subfam1108			437	0	o	TRUE	consensus disorder prediction	176	203
Ochre_SR-VP_26_10_2020_2_100CM_FINAL_FINAL_1100|Ochre_SR-VP_26_10_2020_2_100CM_FINAL_FINAL|SR-VP_26_10_2019_2_100cm	subfam1108			452	0	o	TRUE	consensus disorder prediction	185	239
BLACK-SR-VP_26_10_2019_C_40cm_scaffold_23_FINAL_IR_1103|BLACK-SR-VP_26_10_2019_C_40cm_scaffold_23_FINAL_IR|SR-VP_26_10_2019_C_40cm	subfam1111			432	1	o288-310i	TRUE	consensus disorder prediction	397	433
Brown_BROWN-SR-VP_26_10_2019_2_100cm_FINAL_1130|Brown_BROWN-SR-VP_26_10_2019_2_100cm_FINAL|SR-VP_26_10_2019_2_100cm	subfam1111			425	1	o288-310i	TRUE	consensus disorder prediction	348	426
SRVP18_trench_6_60cm_scaf_214_117_86_FINAL_299|PURPLE_Borg_SRVP18_trench_6_60cm_32_41_complete|SRVP18_trench_6_60cm	subfam1111			417	1	i283-305o	TRUE
ROSE_SR-VP_0-2_FINAL_603|ROSE_SR-VP_0-2_FINAL|SR-VP_0-2cm_Biohub_180515	subfam1117	PF00248.21	Aldo_ket_red	409	0	o	TRUE												ROSE_SR-VP_0-2_FINAL_603|ROSE_SR-VP_0-2_FINAL|SR-VP_0-2cm_Biohub_180515	Pfam	PF00248	Aldo/keto reductase family	14	270
pink_uncertain_SRVP18_trench_6_60cm_scaffold_179_15.6kb	subfam1141			312	0	o	TRUE
SRVP18_trench_6_60cm_scaf_214_117_86_FINAL_854|PURPLE_Borg_SRVP18_trench_6_60cm_32_41_complete|SRVP18_trench_6_60cm	subfam1141			200	0	o	TRUE	consensus disorder prediction	128	178
BLACK-SR-VP_26_10_2019_C_40cm_scaffold_23_FINAL_IR_714|BLACK-SR-VP_26_10_2019_C_40cm_scaffold_23_FINAL_IR|SR-VP_26_10_2019_C_40cm	subfam1168	PF14890.6|PF05203.16	Intein_splicing Hom_end_hint	759	0	o	TRUE	consensus disorder prediction	457	491									BLACK-SR-VP_26_10_2019_C_40cm_scaffold_23_FINAL_IR_714|BLACK-SR-VP_26_10_2019_C_40cm_scaffold_23_FINAL_IR|SR-VP_26_10_2019_C_40cm	Pfam	PF14890	Intein splicing domain	60	603	PF14528	LAGLIDADG-like domain	305	396	PF13521	AAA domain	604	750
ORANGE_SR-VP_26_10_2019_2_100cm_FINAL_1092|ORANGE_SR-VP_26_10_2019_2_100cm_FINAL|SR-VP_26_10_2019_2_100cm	subfam1181			275	0	o	TRUE	consensus disorder prediction	193	251
Ochre_SR-VP_26_10_2020_2_100CM_FINAL_FINAL_164|Ochre_SR-VP_26_10_2020_2_100CM_FINAL_FINAL|SR-VP_26_10_2019_2_100cm	subfam1187			339	0	o	TRUE	consensus disorder prediction	301	331
BLACK-SR-VP_26_10_2019_C_40cm_scaffold_23_FINAL_IR_453|BLACK-SR-VP_26_10_2019_C_40cm_scaffold_23_FINAL_IR|SR-VP_26_10_2019_C_40cm	subfam1195			154	0	o	TRUE	consensus disorder prediction	1	30
Green_Borg_SRVP_2020_100_cm_2_FINAL-FINAL_435|Green_Borg_SRVP_2020_100_cm_2_FINAL-FINAL|SR-VP_26_10_2020_2_100CM	subfam1195			152	0	o	TRUE	consensus disorder prediction	1	28
SRVP18_trench_6_60cm_scaf_214_117_86_FINAL_318|PURPLE_Borg_SRVP18_trench_6_60cm_32_41_complete|SRVP18_trench_6_60cm	subfam1198			179	1	i5-27o	TRUE	consensus disorder prediction	30	180	SignalP_GRAM_POSITIVE	SignalP-TM	1	23	SignalP_EUK	SignalP-noTM	1	23
SRVP18_trench_6_60cm_scaf_214_117_86_FINAL_272|PURPLE_Borg_SRVP18_trench_6_60cm_32_41_complete|SRVP18_trench_6_60cm	subfam1236	PF18516.1	RuvC_1	507	0	o	TRUE	consensus disorder prediction	211	265									SRVP18_trench_6_60cm_scaf_214_117_86_FINAL_272|PURPLE_Borg_SRVP18_trench_6_60cm_32_41_complete|SRVP18_trench_6_60cm	Pfam	PF07282	Putative transposase DNA-binding domain	384	441
SRVP18_trench_6_60cm_scaf_214_117_86_FINAL_727|PURPLE_Borg_SRVP18_trench_6_60cm_32_41_complete|SRVP18_trench_6_60cm	subfam1259			238	0	o	TRUE
BLACK-SR-VP_26_10_2019_C_40cm_scaffold_23_FINAL_IR_303|BLACK-SR-VP_26_10_2019_C_40cm_scaffold_23_FINAL_IR|SR-VP_26_10_2019_C_40cm	subfam1261	PF17209.3	Hfq	112	0	o	TRUE	consensus disorder prediction	1	52
Brown_BROWN-SR-VP_26_10_2019_2_100cm_FINAL_309|Brown_BROWN-SR-VP_26_10_2019_2_100cm_FINAL|SR-VP_26_10_2019_2_100cm	subfam1261	PF17209.3	Hfq	125	0	o	TRUE	consensus disorder prediction	1	68
Ochre_SR-VP_26_10_2020_2_100CM_FINAL_FINAL_353|Ochre_SR-VP_26_10_2020_2_100CM_FINAL_FINAL|SR-VP_26_10_2019_2_100cm	subfam1261	PF17209.3	Hfq	113	0	i	TRUE	consensus disorder prediction	1	25									Ochre_SR-VP_26_10_2020_2_100CM_FINAL_FINAL_353|Ochre_SR-VP_26_10_2020_2_100CM_FINAL_FINAL|SR-VP_26_10_2019_2_100cm	Pfam	PF17209	Hfq protein	63	110
ORANGE_SR-VP_26_10_2019_2_100cm_FINAL_357|ORANGE_SR-VP_26_10_2019_2_100cm_FINAL|SR-VP_26_10_2019_2_100cm	subfam1261	PF17209.3	Hfq	128	0	o	TRUE	consensus disorder prediction	1	72
Steel_Borg_rifcsphigho2_12_scaffold_8283-hfq_verified_major_variant	subfam1261	PF17209.3	Hfq	147	0	o	TRUE	consensus disorder prediction	1	85
ROSE_SR-VP_0-2_FINAL_812|ROSE_SR-VP_0-2_FINAL|SR-VP_0-2cm_Biohub_180515	subfam1275			232	0	o	TRUE	consensus disorder prediction	171	221
LILAC_RifSed_csp1_19ft_2_test_LILAC_rev17_terminal_repeats-final_35|LILAC_Borg_RifSed_csp1_19ft_2_complete|RifSed_csp1_19ft_2	subfam1290	PF14205.6	Cys_rich_KTR	103	0	i	TRUE
Brown_BROWN-SR-VP_26_10_2019_2_100cm_FINAL_303|Brown_BROWN-SR-VP_26_10_2019_2_100cm_FINAL|SR-VP_26_10_2019_2_100cm	subfam1315	PF01233.19	NMT	342	0	o	TRUE	consensus disorder prediction	1	55									Brown_BROWN-SR-VP_26_10_2019_2_100cm_FINAL_303|Brown_BROWN-SR-VP_26_10_2019_2_100cm_FINAL|SR-VP_26_10_2019_2_100cm	Pfam	PF00583	Acetyltransferase (GNAT) family	222	292
SRVP18_trench_6_60cm_scaf_214_117_86_FINAL_11|PURPLE_Borg_SRVP18_trench_6_60cm_32_41_complete|SRVP18_trench_6_60cm	subfam1327			338	0	o	TRUE
BLACK-SR-VP_26_10_2019_C_40cm_scaffold_23_FINAL_IR_857|BLACK-SR-VP_26_10_2019_C_40cm_scaffold_23_FINAL_IR|SR-VP_26_10_2019_C_40cm	subfam1356			544	0	o	TRUE	consensus disorder prediction	451	506									BLACK-SR-VP_26_10_2019_C_40cm_scaffold_23_FINAL_IR_857|BLACK-SR-VP_26_10_2019_C_40cm_scaffold_23_FINAL_IR|SR-VP_26_10_2019_C_40cm	Pfam	PF08308	PEGA domain	12	86
Brown_BROWN-SR-VP_26_10_2019_2_100cm_FINAL_911|Brown_BROWN-SR-VP_26_10_2019_2_100cm_FINAL|SR-VP_26_10_2019_2_100cm	subfam1356			565	0	o	TRUE	consensus disorder prediction	467	520									Brown_BROWN-SR-VP_26_10_2019_2_100cm_FINAL_911|Brown_BROWN-SR-VP_26_10_2019_2_100cm_FINAL|SR-VP_26_10_2019_2_100cm	Pfam	PF08308	PEGA domain	11	85
Brown_BROWN-SR-VP_26_10_2019_2_100cm_FINAL_557|Brown_BROWN-SR-VP_26_10_2019_2_100cm_FINAL|SR-VP_26_10_2019_2_100cm	subfam1366			429	0	o	TRUE	consensus disorder prediction	15	90
LILAC_RifSed_csp1_19ft_2_test_LILAC_rev17_terminal_repeats-final_547|LILAC_Borg_RifSed_csp1_19ft_2_complete|RifSed_csp1_19ft_2	subfam1382			240	0	o	TRUE	consensus disorder prediction	1	42
ORANGE_SR-VP_26_10_2019_2_100cm_FINAL_928|ORANGE_SR-VP_26_10_2019_2_100cm_FINAL|SR-VP_26_10_2019_2_100cm	subfam1382			210	0	o	TRUE	consensus disorder prediction	1	70
Red_Borg_Corona_Mine_final_14|Red_Borg_Corona_Mine_final|LC_01_combined	subfam1412			400	0	o	TRUE	consensus disorder prediction	255	275
LILAC_RifSed_csp1_19ft_2_test_LILAC_rev17_terminal_repeats-final_160|LILAC_Borg_RifSed_csp1_19ft_2_complete|RifSed_csp1_19ft_2	subfam1419	PF13809.6	Tubulin_2	1105	0	o	TRUE
pink_SRVP18_trech_6_60cm_sc_17_454_432_692-rev9+5088839_14383_-_orf00213_translation	subfam1419	PF13809.6	Tubulin_2	1152	0	o	TRUE	consensus disorder prediction	1052	1152
SRVP18_trench_6_60cm_scaf_214_117_86_FINAL_297|PURPLE_Borg_SRVP18_trench_6_60cm_32_41_complete|SRVP18_trench_6_60cm	subfam1419	PF13809.6	Tubulin_2	1140	0	o	TRUE	consensus disorder prediction	1067	1123
Green_Borg_SRVP_2020_100_cm_2_FINAL-FINAL_704|Green_Borg_SRVP_2020_100_cm_2_FINAL-FINAL|SR-VP_26_10_2020_2_100CM	subfam1425			181	0	o	TRUE	consensus disorder prediction	1	64
Blue_5681645_1631381_6759_100324_24.4kb	subfam1451			573	1	i21-40o	TRUE	consensus disorder prediction	289	408	SignalP_GRAM_POSITIVE	SignalP-TM	1	42					Blue_5681645_1631381_6759_100324_24.4kb	Pfam	PF01522	Polysaccharide deacetylase	45	170
pink_SRVP18_trech_6_60cm_sc_17_454_432_692-rev9+5088839_14383_-_orf00070_translation	subfam1451			663	1	i5-24o	TRUE	consensus disorder prediction	523	561	SignalP_GRAM_POSITIVE	SignalP-TM	1	22	SignalP_GRAM_NEGATIVE	SignalP-noTM	1	22	pink_SRVP18_trech_6_60cm_sc_17_454_432_692-rev9+5088839_14383_-_orf00070_translation	Pfam	PF01522	Polysaccharide deacetylase	26	151
ORANGE_SR-VP_26_10_2019_2_100cm_FINAL_381|ORANGE_SR-VP_26_10_2019_2_100cm_FINAL|SR-VP_26_10_2019_2_100cm	subfam1468			172	0	o	TRUE
Blue_SR-VP_4-6_scaf_809380_625032_62kb	subfam1507			286	0	o	TRUE
LILAC_RifSed_csp1_19ft_2_test_LILAC_rev17_terminal_repeats-final_687|LILAC_Borg_RifSed_csp1_19ft_2_complete|RifSed_csp1_19ft_2	subfam1529	PF16968.5	TadZ_N	215	0	o	TRUE												LILAC_RifSed_csp1_19ft_2_test_LILAC_rev17_terminal_repeats-final_687|LILAC_Borg_RifSed_csp1_19ft_2_complete|RifSed_csp1_19ft_2	Pfam	PF00072	Response regulator receiver domain	77	197
Ochre_SR-VP_26_10_2020_2_100CM_FINAL_FINAL_239|Ochre_SR-VP_26_10_2020_2_100CM_FINAL_FINAL|SR-VP_26_10_2019_2_100cm	subfam1533	PF05491.13|PF11023.8	RuvB_C DUF2614	212	0	o	TRUE	consensus disorder prediction	157	180									Ochre_SR-VP_26_10_2020_2_100CM_FINAL_FINAL_239|Ochre_SR-VP_26_10_2020_2_100CM_FINAL_FINAL|SR-VP_26_10_2019_2_100cm	Pfam	PF13240	zinc-ribbon domain	189	210
BLACK-SR-VP_26_10_2019_C_40cm_scaffold_23_FINAL_IR_295|BLACK-SR-VP_26_10_2019_C_40cm_scaffold_23_FINAL_IR|SR-VP_26_10_2019_C_40cm	subfam1546	PF04055.21|PF12544.8	Radical_SAM LAM_C	460	0	o	TRUE	consensus disorder prediction	428	461									BLACK-SR-VP_26_10_2019_C_40cm_scaffold_23_FINAL_IR_295|BLACK-SR-VP_26_10_2019_C_40cm_scaffold_23_FINAL_IR|SR-VP_26_10_2019_C_40cm	Pfam	PF13353	4Fe-4S single cluster domain	128	199	PF04055	Radical SAM superfamily	130	276	PF12544	Lysine-2,3-aminomutase	321	451
Green_Borg_SRVP_2020_100_cm_2_FINAL-FINAL_1387|Green_Borg_SRVP_2020_100_cm_2_FINAL-FINAL|SR-VP_26_10_2020_2_100CM	subfam1548			78	0	i	TRUE	consensus disorder prediction	45	79
LILAC_RifSed_csp1_19ft_2_test_LILAC_rev17_terminal_repeats-final_86|LILAC_Borg_RifSed_csp1_19ft_2_complete|RifSed_csp1_19ft_2	subfam1552			556	1	i5-27o	TRUE
Olive_Borg_SR-VP_0-2_scaffold_141_1523504_49	subfam1552			501	1	i7-29o	TRUE	consensus disorder prediction	481	501	SignalP_GRAM_POSITIVE	SignalP-TM	1	28	SignalP_EUK	SignalP-noTM	1	19
Pink_Borg_SRVP18_trench_6_60cm_scaffold_692_1	subfam1552			769	1	i5-27o	TRUE	consensus disorder prediction	728	769	SignalP_GRAM_POSITIVE	SignalP-TM	1	28
pink_SRVP18_trech_6_60cm_sc_17_454_432_692-rev9+5088839_14383_-_orf00115_MHC_translation	subfam1552			905	1	i5-27o	TRUE	consensus disorder prediction	457	500	SignalP_GRAM_POSITIVE	SignalP-TM	1	28
Green_Borg_SRVP_2020_100_cm_2_FINAL-FINAL_874|Green_Borg_SRVP_2020_100_cm_2_FINAL-FINAL|SR-VP_26_10_2020_2_100CM	subfam1586	PF00285.21	Citrate_synt	438	0	o	TRUE												Green_Borg_SRVP_2020_100_cm_2_FINAL-FINAL_874|Green_Borg_SRVP_2020_100_cm_2_FINAL-FINAL|SR-VP_26_10_2020_2_100CM	Pfam	PF00285	Citrate synthase, C-terminal domain	57	416
BLACK-SR-VP_26_10_2019_C_40cm_scaffold_23_FINAL_IR_866|BLACK-SR-VP_26_10_2019_C_40cm_scaffold_23_FINAL_IR|SR-VP_26_10_2019_C_40cm	subfam1609			413	0	o	TRUE
Brown_BROWN-SR-VP_26_10_2019_2_100cm_FINAL_917|Brown_BROWN-SR-VP_26_10_2019_2_100cm_FINAL|SR-VP_26_10_2019_2_100cm	subfam1609			801	0	o	TRUE
Green_Borg_SRVP_2020_100_cm_2_FINAL-FINAL_1076|Green_Borg_SRVP_2020_100_cm_2_FINAL-FINAL|SR-VP_26_10_2020_2_100CM	subfam1609			425	0	o	TRUE
Green_Borg_SRVP_2020_100_cm_2_FINAL-FINAL_1094|Green_Borg_SRVP_2020_100_cm_2_FINAL-FINAL|SR-VP_26_10_2020_2_100CM	subfam1609			646	0	o	TRUE
SRVP18_hole-7m-from-trench_1_80cm_scaf_35_ext_315-rev_6-w_terminal_repeats_733|SKY_Borg_SRVP18_hole-7m-from-trench_1_80cm_complete|SRVP18_hole-7m-from-trench_1_80cm	subfam1609			629	0	o	TRUE
Green_Borg_SRVP_2020_100_cm_2_FINAL-FINAL_1478|Green_Borg_SRVP_2020_100_cm_2_FINAL-FINAL|SR-VP_26_10_2020_2_100CM	subfam1611	PF14519.6	Macro_2	235	0	o	TRUE	consensus disorder prediction	1	52
Olive_SR-VP_0-2_scaf_1523504_2265850_186kb	subfam1644	PF15421.6	Polysacc_deac_3	1416	0	o	TRUE	consensus disorder prediction	1133	1208									Olive_SR-VP_0-2_scaf_1523504_2265850_186kb	Pfam	PF02494	HYR domain	72	149	PF01522	Polysaccharide deacetylase	159	291
Apricot_Borg_SR-VP_0-2_scaffold_141_4210818_7	subfam1654			843	1	i5-27o	TRUE
BLACK-SR-VP_26_10_2019_C_40cm_scaffold_23_FINAL_IR_184|BLACK-SR-VP_26_10_2019_C_40cm_scaffold_23_FINAL_IR|SR-VP_26_10_2019_C_40cm	subfam1654			659	1	i7-26o	TRUE
SRVP18_trench_6_60cm_scaf_214_117_86_FINAL_185|PURPLE_Borg_SRVP18_trench_6_60cm_32_41_complete|SRVP18_trench_6_60cm	subfam1654			424	1	i7-29o	TRUE	consensus disorder prediction	351	425	SignalP_GRAM_POSITIVE	SignalP-TM	1	28	SignalP_EUK	SignalP-noTM	1	25
ORANGE_SR-VP_26_10_2019_2_100cm_FINAL_779|ORANGE_SR-VP_26_10_2019_2_100cm_FINAL|SR-VP_26_10_2019_2_100cm	subfam1659	PF00127.20|PF06525.11	Copper-bind SoxE	722	2	i7-26o700-717i	TRUE	consensus disorder prediction	629	656	SignalP_GRAM_POSITIVE	SignalP-TM	1	23	SignalP_EUK	SignalP-noTM	1	23	ORANGE_SR-VP_26_10_2019_2_100cm_FINAL_779|ORANGE_SR-VP_26_10_2019_2_100cm_FINAL|SR-VP_26_10_2019_2_100cm	Pfam	PF02494	HYR domain	246	316
SRVP18_trench_6_60cm_scaf_214_117_86_FINAL_676|PURPLE_Borg_SRVP18_trench_6_60cm_32_41_complete|SRVP18_trench_6_60cm	subfam1678	PF00382.19	TFIIB	253	0	o	TRUE
Ochre_SR-VP_26_10_2020_2_100CM_FINAL_FINAL_302|Ochre_SR-VP_26_10_2020_2_100CM_FINAL_FINAL|SR-VP_26_10_2019_2_100cm	subfam1727			152	0	o	TRUE
BLACK-SR-VP_26_10_2019_C_40cm_scaffold_23_FINAL_IR_452|BLACK-SR-VP_26_10_2019_C_40cm_scaffold_23_FINAL_IR|SR-VP_26_10_2019_C_40cm	subfam1731			860	0	o	TRUE	consensus disorder prediction	706	727
Brown_BROWN-SR-VP_26_10_2019_2_100cm_FINAL_467|Brown_BROWN-SR-VP_26_10_2019_2_100cm_FINAL|SR-VP_26_10_2019_2_100cm	subfam1731			854	0	o	TRUE	consensus disorder prediction	13	73
LILAC_RifSed_csp1_19ft_2_test_LILAC_rev17_terminal_repeats-final_93|LILAC_Borg_RifSed_csp1_19ft_2_complete|RifSed_csp1_19ft_2	subfam1747	PF04139.13	Rad9	444	0	o	TRUE	consensus disorder prediction	352	378
Green_Borg_SRVP_2020_100_cm_2_FINAL-FINAL_146|Green_Borg_SRVP_2020_100_cm_2_FINAL-FINAL|SR-VP_26_10_2020_2_100CM	subfam1750	PF04185.14	Phosphoesterase	974	1	i7-24o	TRUE												Green_Borg_SRVP_2020_100_cm_2_FINAL-FINAL_146|Green_Borg_SRVP_2020_100_cm_2_FINAL-FINAL|SR-VP_26_10_2020_2_100CM	Pfam	PF04185	Phosphoesterase family	451	674
Green_Borg_SRVP_2020_100_cm_2_FINAL-FINAL_307|Green_Borg_SRVP_2020_100_cm_2_FINAL-FINAL|SR-VP_26_10_2020_2_100CM	subfam1750	PF04185.14	Phosphoesterase	560	1	i21-39o	TRUE	consensus disorder prediction	174	273									Green_Borg_SRVP_2020_100_cm_2_FINAL-FINAL_307|Green_Borg_SRVP_2020_100_cm_2_FINAL-FINAL|SR-VP_26_10_2020_2_100CM	Pfam	PF04185	Phosphoesterase family	310	490
LILAC_RifSed_csp1_19ft_2_test_LILAC_rev17_terminal_repeats-final_10|LILAC_Borg_RifSed_csp1_19ft_2_complete|RifSed_csp1_19ft_2	subfam1758			240	1	i7-26o	TRUE	consensus disorder prediction	26	117	SignalP_GRAM_POSITIVE	SignalP-TM	1	26	SignalP_EUK	SignalP-noTM	1	26
SRVP18_trench_6_60cm_scaf_214_117_86_FINAL_48|PURPLE_Borg_SRVP18_trench_6_60cm_32_41_complete|SRVP18_trench_6_60cm	subfam1758			319	1	i5-27o	TRUE	consensus disorder prediction	36	219	SignalP_GRAM_NEGATIVE	SignalP-TM	1	27	SignalP_EUK	SignalP-noTM	1	24
ROSE_SR-VP_0-2_FINAL_179|ROSE_SR-VP_0-2_FINAL|SR-VP_0-2cm_Biohub_180515	subfam1766	PF03142.15|PF13506.6	Chitin_synth_2 Glyco_transf_21	387	1	o360-382i	TRUE	consensus disorder prediction	260	322									ROSE_SR-VP_0-2_FINAL_179|ROSE_SR-VP_0-2_FINAL|SR-VP_0-2cm_Biohub_180515	Pfam	PF00535	Glycosyl transferase family 2	23	126
Brown_BROWN-SR-VP_26_10_2019_2_100cm_FINAL_817|Brown_BROWN-SR-VP_26_10_2019_2_100cm_FINAL|SR-VP_26_10_2019_2_100cm	subfam1773	PF09788.9	Tmemb_55A	449	0	o	TRUE	consensus disorder prediction	1	20
Green_Borg_SRVP_2020_100_cm_2_FINAL-FINAL_994|Green_Borg_SRVP_2020_100_cm_2_FINAL-FINAL|SR-VP_26_10_2020_2_100CM	subfam1773	PF09788.9	Tmemb_55A	494	0	o	TRUE	consensus disorder prediction	337	356
LILAC_RifSed_csp1_19ft_2_test_LILAC_rev17_terminal_repeats-final_541|LILAC_Borg_RifSed_csp1_19ft_2_complete|RifSed_csp1_19ft_2	subfam1773	PF09788.9	Tmemb_55A	420	0	o	TRUE	consensus disorder prediction	43	107
Ochre_SR-VP_26_10_2020_2_100CM_FINAL_FINAL_648|Ochre_SR-VP_26_10_2020_2_100CM_FINAL_FINAL|SR-VP_26_10_2019_2_100cm	subfam1773	PF09788.9	Tmemb_55A	389	0	o	TRUE	consensus disorder prediction	65	103
pink_SRVP18_trech_6_60cm_sc_17_454_432_692-rev9+5088839_14383_-_orf00849_translation	subfam1773	PF09788.9	Tmemb_55A	471	0	o	TRUE	consensus disorder prediction	29	70
ROSE_SR-VP_0-2_FINAL_584|ROSE_SR-VP_0-2_FINAL|SR-VP_0-2cm_Biohub_180515	subfam1773	PF09788.9	Tmemb_55A	433	0	o	TRUE	consensus disorder prediction	72	115
SRVP18_hole-7m-from-trench_1_80cm_scaf_35_ext_315-rev_6-w_terminal_repeats_643|SKY_Borg_SRVP18_hole-7m-from-trench_1_80cm_complete|SRVP18_hole-7m-from-trench_1_80cm	subfam1773	PF09788.9	Tmemb_55A	451	0	o	TRUE	consensus disorder prediction	1	20
SRVP18_trench_6_60cm_scaf_214_117_86_FINAL_814|PURPLE_Borg_SRVP18_trench_6_60cm_32_41_complete|SRVP18_trench_6_60cm	subfam1773	PF09788.9	Tmemb_55A	500	0	o	TRUE	consensus disorder prediction	28	67
SRVP18_trench_6_60cm_scaf_214_117_86_FINAL_402|PURPLE_Borg_SRVP18_trench_6_60cm_32_41_complete|SRVP18_trench_6_60cm	subfam1779	PF00382.19	TFIIB	149	0	o	TRUE
pink_SRVP18_trech_6_60cm_sc_17_454_432_692-rev9+5088839_14383_-_orf00230_translation	subfam1791	PF13447.6|PF13750.6	Multi-haem_cyto Big_3_3	646	1	i9-31o	TRUE	consensus disorder prediction	340	416
SRVP18_hole-7m-from-trench_1_80cm_scaf_35_ext_315-rev_6-w_terminal_repeats_255|SKY_Borg_SRVP18_hole-7m-from-trench_1_80cm_complete|SRVP18_hole-7m-from-trench_1_80cm	subfam1814			267	0	o	TRUE	consensus disorder prediction	213	260
Blue_753133_328463_491721_39.6kb	subfam1856			170	0	o	TRUE	consensus disorder prediction	61	88
Green_Borg_SRVP_2020_100_cm_2_FINAL-FINAL_559|Green_Borg_SRVP_2020_100_cm_2_FINAL-FINAL|SR-VP_26_10_2020_2_100CM	subfam1856			320	0	o	TRUE	consensus disorder prediction	219	285
BLACK-SR-VP_26_10_2019_C_40cm_scaffold_23_FINAL_IR_1257|BLACK-SR-VP_26_10_2019_C_40cm_scaffold_23_FINAL_IR|SR-VP_26_10_2019_C_40cm				39	0	i	TRUE	consensus disorder prediction	1	40
BLACK-SR-VP_26_10_2019_C_40cm_scaffold_23_FINAL_IR_195|BLACK-SR-VP_26_10_2019_C_40cm_scaffold_23_FINAL_IR|SR-VP_26_10_2019_C_40cm				30	0	i	TRUE
BLACK-SR-VP_26_10_2019_C_40cm_scaffold_23_FINAL_IR_233|BLACK-SR-VP_26_10_2019_C_40cm_scaffold_23_FINAL_IR|SR-VP_26_10_2019_C_40cm				116	4	i7-24o34-56i63-85o95-112i	TRUE				SignalP_GRAM_POSITIVE	SignalP-TM	1	23	SignalP_EUK	SignalP-noTM	1	23
BLACK-SR-VP_26_10_2019_C_40cm_scaffold_23_FINAL_IR_277|BLACK-SR-VP_26_10_2019_C_40cm_scaffold_23_FINAL_IR|SR-VP_26_10_2019_C_40cm				63	0	i	TRUE
BLACK-SR-VP_26_10_2019_C_40cm_scaffold_23_FINAL_IR_351|BLACK-SR-VP_26_10_2019_C_40cm_scaffold_23_FINAL_IR|SR-VP_26_10_2019_C_40cm				56	0	i	TRUE
BLACK-SR-VP_26_10_2019_C_40cm_scaffold_23_FINAL_IR_963|BLACK-SR-VP_26_10_2019_C_40cm_scaffold_23_FINAL_IR|SR-VP_26_10_2019_C_40cm				106	0	i	TRUE
Blue_18797_1695645_128.8kb				177	1	i5-27o	TRUE	consensus disorder prediction	42	178	SignalP_GRAM_POSITIVE	SignalP-TM	1	24	SignalP_EUK	SignalP-noTM	1	24
Blue_753133_328463_491721_11kb				649	22	i5-27o37-59i66-88o92-114i121-143o153-175i182-204o208-230i237-259o263-285i287-309o313-335i342-364o374-396i403-425o429-451i458-480o495-517i524-546o556-578i580-602o622-644i	TRUE
Blue_753133_328463_491721_72.8kb				47	0	o	TRUE	consensus disorder prediction	29	48
Brown_BROWN-SR-VP_26_10_2019_2_100cm_FINAL_1146|Brown_BROWN-SR-VP_26_10_2019_2_100cm_FINAL|SR-VP_26_10_2019_2_100cm				43	0	o	TRUE
Brown_BROWN-SR-VP_26_10_2019_2_100cm_FINAL_248|Brown_BROWN-SR-VP_26_10_2019_2_100cm_FINAL|SR-VP_26_10_2019_2_100cm				59	0	i	TRUE	consensus disorder prediction	1	60
Brown_BROWN-SR-VP_26_10_2019_2_100cm_FINAL_332|Brown_BROWN-SR-VP_26_10_2019_2_100cm_FINAL|SR-VP_26_10_2019_2_100cm				62	1	i34-56o	TRUE
Brown_BROWN-SR-VP_26_10_2019_2_100cm_FINAL_542|Brown_BROWN-SR-VP_26_10_2019_2_100cm_FINAL|SR-VP_26_10_2019_2_100cm				198	1	i9-28o	TRUE	consensus disorder prediction	37	81	SignalP_EUK	SignalP-TM	1	28
Green_Borg_SRVP_2020_100_cm_2_FINAL-FINAL_324|Green_Borg_SRVP_2020_100_cm_2_FINAL-FINAL|SR-VP_26_10_2020_2_100CM				68	0	o	TRUE
Green_Borg_SRVP_2020_100_cm_2_FINAL-FINAL_499|Green_Borg_SRVP_2020_100_cm_2_FINAL-FINAL|SR-VP_26_10_2020_2_100CM				406	0	o	TRUE	consensus disorder prediction	295	377
Green_Borg_SRVP_2020_100_cm_2_FINAL-FINAL_524|Green_Borg_SRVP_2020_100_cm_2_FINAL-FINAL|SR-VP_26_10_2020_2_100CM				727	1	i13-32o	TRUE	consensus disorder prediction	576	633	SignalP_GRAM_POSITIVE	SignalP-TM	1	32					Green_Borg_SRVP_2020_100_cm_2_FINAL-FINAL_524|Green_Borg_SRVP_2020_100_cm_2_FINAL-FINAL|SR-VP_26_10_2020_2_100CM	Pfam	PF13473	Cupredoxin-like domain	634	718	PF03495	Clostridial binary toxin B/anthrax toxin PA Ca-binding domain	103	163
Green_Borg_SRVP_2020_100_cm_2_FINAL-FINAL_567|Green_Borg_SRVP_2020_100_cm_2_FINAL-FINAL|SR-VP_26_10_2020_2_100CM				360	0	o	TRUE
LILAC_RifSed_csp1_19ft_2_test_LILAC_rev17_terminal_repeats-final_252|LILAC_Borg_RifSed_csp1_19ft_2_complete|RifSed_csp1_19ft_2				908	1	i20-42o	TRUE												LILAC_RifSed_csp1_19ft_2_test_LILAC_rev17_terminal_repeats-final_252|LILAC_Borg_RifSed_csp1_19ft_2_complete|RifSed_csp1_19ft_2	Pfam	PF09459	Ethylbenzene dehydrogenase	346	615	PF00963 Cohesin domain 140 265
LILAC_RifSed_csp1_19ft_2_test_LILAC_rev17_terminal_repeats-final_365|LILAC_Borg_RifSed_csp1_19ft_2_complete|RifSed_csp1_19ft_2				1614	1	i12-29o	TRUE				SignalP_GRAM_POSITIVE	SignalP-TM	1	28	SignalP_EUK	SignalP-noTM	1	28	LILAC_RifSed_csp1_19ft_2_test_LILAC_rev17_terminal_repeats-final_365|LILAC_Borg_RifSed_csp1_19ft_2_complete|RifSed_csp1_19ft_2	Pfam	PF13473	Cupredoxin-like domain	1408	1484	PF13473	Cupredoxin-like domain	1253	1333
LILAC_RifSed_csp1_19ft_2_test_LILAC_rev17_terminal_repeats-final_368|LILAC_Borg_RifSed_csp1_19ft_2_complete|RifSed_csp1_19ft_2				540	1	i13-32o	TRUE
Ochre_SR-VP_26_10_2020_2_100CM_FINAL_FINAL_1040|Ochre_SR-VP_26_10_2020_2_100CM_FINAL_FINAL|SR-VP_26_10_2019_2_100cm				253	0	o	TRUE				SignalP_GRAM_POSITIVE	SignalP-TM	1	24	SignalP_EUK	SignalP-noTM	1	20
ORANGE_SR-VP_26_10_2019_2_100cm_FINAL_1296|ORANGE_SR-VP_26_10_2019_2_100cm_FINAL|SR-VP_26_10_2019_2_100cm				128	0	o	TRUE	consensus disorder prediction	38	118
ORANGE_SR-VP_26_10_2019_2_100cm_FINAL_402|ORANGE_SR-VP_26_10_2019_2_100cm_FINAL|SR-VP_26_10_2019_2_100cm				174	1	i12-34o	TRUE
ORANGE_SR-VP_26_10_2019_2_100cm_FINAL_657|ORANGE_SR-VP_26_10_2019_2_100cm_FINAL|SR-VP_26_10_2019_2_100cm				662	1	i7-26o	TRUE				SignalP_GRAM_POSITIVE	SignalP-TM	1	28	SignalP_EUK	SignalP-noTM	1	23
ORANGE_SR-VP_26_10_2019_2_100cm_FINAL_92|ORANGE_SR-VP_26_10_2019_2_100cm_FINAL|SR-VP_26_10_2019_2_100cm				63	0	i	TRUE	consensus disorder prediction	25	64
ORANGE_SR-VP_26_10_2019_2_100cm_FINAL_946|ORANGE_SR-VP_26_10_2019_2_100cm_FINAL|SR-VP_26_10_2019_2_100cm				98	0	o	TRUE
pink_SRVP18_trech_6_60cm_sc_17_454_432_692-rev9+5088839_14383_-_orf00037_translation				71	0	i	TRUE	consensus disorder prediction	1	71
pink_SRVP18_trech_6_60cm_sc_17_454_432_692-rev9+5088839_14383_-_orf00140_translation				318	0	o	TRUE												pink_SRVP18_trech_6_60cm_sc_17_454_432_692-rev9+5088839_14383_-_orf00140_translation	Pfam	PF16058	Mucin-like	47	118
pink_SRVP18_trech_6_60cm_sc_17_454_432_692-rev9+5088839_14383_-_orf00226_translation				338	1	i13-30o	TRUE	consensus disorder prediction	207	307	SignalP_GRAM_POSITIVE	SignalP-TM	1	29
pink_SRVP18_trech_6_60cm_sc_17_454_432_692-rev9+5088839_14383_-_orf00433_translation				456	1	i7-29o	TRUE				SignalP_GRAM_POSITIVE	SignalP-TM	1	28	SignalP_GRAM_NEGATIVE	SignalP-noTM	1	28	pink_SRVP18_trech_6_60cm_sc_17_454_432_692-rev9+5088839_14383_-_orf00433_translation	Pfam	PF04886	PT repeat	117	151	PF04886	PT repeat	81	115
pink_SRVP18_trech_6_60cm_sc_17_454_432_692-rev9+5088839_14383_-_orf00661_translation				391	0	o	TRUE	consensus disorder prediction	201	268
pink_SRVP18_trech_6_60cm_sc_17_454_432_692-rev9+5088839_14383_-_orf00680_translation				602	1	i13-35o	TRUE	consensus disorder prediction	281	574
pink_uncertain_SRVP18_trench_6_60cm_scaffold_179_51.6kb				70	0	o	TRUE
Red_Borg_Corona_Mine_final_142|Red_Borg_Corona_Mine_final|LC_01_combined				30	0	i	TRUE
Red_Borg_Corona_Mine_final_339|Red_Borg_Corona_Mine_final|LC_01_combined				112	0	i	TRUE	consensus disorder prediction	14	113
Red_Borg_Corona_Mine_final_455|Red_Borg_Corona_Mine_final|LC_01_combined				695	0	o	TRUE
Red_Borg_Corona_Mine_final_456|Red_Borg_Corona_Mine_final|LC_01_combined				53	0	i	TRUE
Red_Borg_Corona_Mine_final_884|Red_Borg_Corona_Mine_final|LC_01_combined				59	0	i	TRUE	consensus disorder prediction	38	52
ROSE_SR-VP_0-2_FINAL_666|ROSE_SR-VP_0-2_FINAL|SR-VP_0-2cm_Biohub_180515				47	0	o	TRUE	consensus disorder prediction	1	30
SRVP18_hole-7m-from-trench_1_80cm_scaf_35_ext_315-rev_6-w_terminal_repeats_200|SKY_Borg_SRVP18_hole-7m-from-trench_1_80cm_complete|SRVP18_hole-7m-from-trench_1_80cm				188	0	o	TRUE
SRVP18_hole-7m-from-trench_1_80cm_scaf_35_ext_315-rev_6-w_terminal_repeats_454|SKY_Borg_SRVP18_hole-7m-from-trench_1_80cm_complete|SRVP18_hole-7m-from-trench_1_80cm				241	0	o	TRUE	consensus disorder prediction	60	128									SRVP18_hole-7m-from-trench_1_80cm_scaf_35_ext_315-rev_6-w_terminal_repeats_454|SKY_Borg_SRVP18_hole-7m-from-trench_1_80cm_complete|SRVP18_hole-7m-from-trench_1_80cm	Pfam	PF00301	Rubredoxin	3	49
SRVP18_trench_6_60cm_scaf_214_117_86_FINAL_1004|PURPLE_Borg_SRVP18_trench_6_60cm_32_41_complete|SRVP18_trench_6_60cm				118	0	o	TRUE	consensus disorder prediction	80	119
