# Supplementary material for: Tandem repeats in giant archaeal Borg elements undergo rapid evolution and create new intrinsically disordered regions in proteins
Source: PLoS Biol. 2023 Jan 26;21(1):e3001980. doi: 10.1371/journal.pbio.3001980 (PMC9879509; doi:10.1371/journal.pbio.3001980)
Supplement: S7 Table — This Table accompanies Fig 5B. Repeat units were hierarchically clustered based on triple aaTR units. Clusters with ≥3 aaTR members were named by amino acids that form the aaTR unit (≥10% abundance, descending order). Features of select aaTRs were predicted using the eukaryotic linear motif (ELM) resource for functional sites in proteins (http://elm.eu.org/). (XLSX) [file pbio.3001980.s016.xlsx]

## Sheet: S7 aaTR cluster + SLiMs
Table S7. Proteins with similar aaTR composition are part of the same repeat cluster. This Table accompanies Fig 5B. Repeat units were hierarchically clustered based on triple aaTR units. Clusters with ≥ 3 aaTR members were named by amino acids that form the aaTR unit (≥10% abundance, descending order). Features of select aaTRs were predicted using the eukaryotic linear motif (ELM) resource for f…
sequence_id	repeat unit	repeat cluster	region_start	region_end	repeat_length	repeat_count	region_length	repeat_uniq_nts_count	repeat_uniq_nts	repeat_seq	region_seq	elm prediction	probability
Apricot_Borg_SR-VP_0-2_scaffold_141_4210818_7	PTETVVP		611	631	7	3	21	4	EPTV	PTETVVP	PTETVVPPTETVVPPTETVVP
Apricot_Borg_SR-VP_0-2_scaffold_141_4210818_7	IVPTIPP	21: PIQ/VT	728	755	7	4	28	4	IPTV	IVPTIPP	IVPTIPPIVPTIPPIVPTIPPIVPTIPP
BLACK-SR-VP_26_10_2019_C_40cm_scaffold_23_FINAL_IR_1103|BLACK-SR-VP_26_10_2019_C_40cm_scaffold_23_FINAL_IR|SR-VP_26_10_2019_C_40cm	TTVAPN		351	380	6	5	30	5	ANPTV	TTVAPN	TTVAPNTTVAPNTTVAPNTTVAPNTTVAPN
BLACK-SR-VP_26_10_2019_C_40cm_scaffold_23_FINAL_IR_1103|BLACK-SR-VP_26_10_2019_C_40cm_scaffold_23_FINAL_IR|SR-VP_26_10_2019_C_40cm	APNTTV		390	413	6	4	24	5	ANPTV	APNTTV	APNTTVAPNTTVAPNTTVAPNTTV
BLACK-SR-VP_26_10_2019_C_40cm_scaffold_23_FINAL_IR_1156|BLACK-SR-VP_26_10_2019_C_40cm_scaffold_23_FINAL_IR|SR-VP_26_10_2019_C_40cm	TTSEKNVS	7: E/S/TG/K	21	52	8	4	32	6	EKNSTV	TTSEKNVS	TTSEKNVSTTSEKNVSTTSEKNVSTTSEKNVS
BLACK-SR-VP_26_10_2019_C_40cm_scaffold_23_FINAL_IR_1253|BLACK-SR-VP_26_10_2019_C_40cm_scaffold_23_FINAL_IR|SR-VP_26_10_2019_C_40cm	GDKGKN	13: E/NKE	20	43	6	4	24	4	DGKN	GDKGKN	GDKGKNGDKGKNGDKGKNGDKGKN
BLACK-SR-VP_26_10_2019_C_40cm_scaffold_23_FINAL_IR_1257|BLACK-SR-VP_26_10_2019_C_40cm_scaffold_23_FINAL_IR|SR-VP_26_10_2019_C_40cm	NKGV	18: EKVP	3	38	4	9	36	4	GKNV	NKGV	NKGVNKGVNKGVNKGVNKGVNKGVNKGVNKGVNKGV
BLACK-SR-VP_26_10_2019_C_40cm_scaffold_23_FINAL_IR_184|BLACK-SR-VP_26_10_2019_C_40cm_scaffold_23_FINAL_IR|SR-VP_26_10_2019_C_40cm	TPNVTE	23: TPVN	492	509	6	3	18	5	ENPTV	TPNVTE	TPNVTETPNVTETPNVTE
BLACK-SR-VP_26_10_2019_C_40cm_scaffold_23_FINAL_IR_195|BLACK-SR-VP_26_10_2019_C_40cm_scaffold_23_FINAL_IR|SR-VP_26_10_2019_C_40cm	DRYLDE	1: DEL/S	4	21	6	3	18	5	DELRY	DRYLDE	DRYLDEDRYLDEDRYLDE
BLACK-SR-VP_26_10_2019_C_40cm_scaffold_23_FINAL_IR_233|BLACK-SR-VP_26_10_2019_C_40cm_scaffold_23_FINAL_IR|SR-VP_26_10_2019_C_40cm	TGVGNIAVT	4: GT	51	77	9	3	27	6	AGINTV	TGVGNIAVT	TGVGNIAVTTGVGNIAVTTGVGNIAVT
BLACK-SR-VP_26_10_2019_C_40cm_scaffold_23_FINAL_IR_241|BLACK-SR-VP_26_10_2019_C_40cm_scaffold_23_FINAL_IR|SR-VP_26_10_2019_C_40cm	EEKKE	15: KEDG	663	687	5	5	25	2	EK	EEKKE	EEKKEEEKKEEEKKEEEKKEEEKKE
BLACK-SR-VP_26_10_2019_C_40cm_scaffold_23_FINAL_IR_246|BLACK-SR-VP_26_10_2019_C_40cm_scaffold_23_FINAL_IR|SR-VP_26_10_2019_C_40cm	DNDKKLDTKDQKELKD	5: KD/EN	230	277	16	3	48	7	DEKLNQT	DNDKKLDTKDQKELKD	DNDKKLDTKDQKELKDDNDKKLDTKDQKELKDDNDKKLDTKDQKELKD
BLACK-SR-VP_26_10_2019_C_40cm_scaffold_23_FINAL_IR_269|BLACK-SR-VP_26_10_2019_C_40cm_scaffold_23_FINAL_IR|SR-VP_26_10_2019_C_40cm	GEIEDS	4: GT	120	137	6	3	18	5	DEGIS	GEIEDS	GEIEDSGEIEDSGEIEDS
BLACK-SR-VP_26_10_2019_C_40cm_scaffold_23_FINAL_IR_277|BLACK-SR-VP_26_10_2019_C_40cm_scaffold_23_FINAL_IR|SR-VP_26_10_2019_C_40cm	YKIKE	11: KEI	5	39	5	7	35	4	EIKY	YKIKE	YKIKEYKIKEYKIKEYKIKEYKIKEYKIKEYKIKE
BLACK-SR-VP_26_10_2019_C_40cm_scaffold_23_FINAL_IR_295|BLACK-SR-VP_26_10_2019_C_40cm_scaffold_23_FINAL_IR|SR-VP_26_10_2019_C_40cm	ENK	13: E/NKE	436	459	3	8	24	3	EKN	ENK	ENKENKENKENKENKENKENKENK
BLACK-SR-VP_26_10_2019_C_40cm_scaffold_23_FINAL_IR_303|BLACK-SR-VP_26_10_2019_C_40cm_scaffold_23_FINAL_IR|SR-VP_26_10_2019_C_40cm	KEQSKEPK	16: KEN	8	39	8	4	32	5	EKPQS	KEQSKEPK	KEQSKEPKKEQSKEPKKEQSKEPKKEQSKEPK
BLACK-SR-VP_26_10_2019_C_40cm_scaffold_23_FINAL_IR_305|BLACK-SR-VP_26_10_2019_C_40cm_scaffold_23_FINAL_IR|SR-VP_26_10_2019_C_40cm	KPISNK	17: SK/PE/N/V	190	213	6	4	24	5	IKNPS	KPISNK	KPISNKKPISNKKPISNKKPISNK
BLACK-SR-VP_26_10_2019_C_40cm_scaffold_23_FINAL_IR_351|BLACK-SR-VP_26_10_2019_C_40cm_scaffold_23_FINAL_IR|SR-VP_26_10_2019_C_40cm	MNNKKEGIKI	2: NE/KM/I	1	40	10	4	40	6	EGIKMN	MNNKKEGIKI	MNNKKEGIKIMNNKKEGIKIMNNKKEGIKIMNNKKEGIKI
BLACK-SR-VP_26_10_2019_C_40cm_scaffold_23_FINAL_IR_452|BLACK-SR-VP_26_10_2019_C_40cm_scaffold_23_FINAL_IR|SR-VP_26_10_2019_C_40cm	EEQEEPKKL	15: KEDG	21	56	9	4	36	5	EKLPQ	EEQEEPKKL	EEQEEPKKLEEQEEPKKLEEQEEPKKLEEQEEPKKL
BLACK-SR-VP_26_10_2019_C_40cm_scaffold_23_FINAL_IR_453|BLACK-SR-VP_26_10_2019_C_40cm_scaffold_23_FINAL_IR|SR-VP_26_10_2019_C_40cm	NVKENEKE	16: KEN	2	25	8	3	24	4	EKNV	NVKENEKE	NVKENEKENVKENEKENVKENEKE
BLACK-SR-VP_26_10_2019_C_40cm_scaffold_23_FINAL_IR_500|BLACK-SR-VP_26_10_2019_C_40cm_scaffold_23_FINAL_IR|SR-VP_26_10_2019_C_40cm	DEENKENKE	13: E/NKE	3	74	9	8	72	4	DEKN	DEENKENKE	DEENKENKEDEENKENKEDEENKENKEDEENKENKEDEENKENKEDEENKENKEDEENKENKEDEENKENKE
BLACK-SR-VP_26_10_2019_C_40cm_scaffold_23_FINAL_IR_683|BLACK-SR-VP_26_10_2019_C_40cm_scaffold_23_FINAL_IR|SR-VP_26_10_2019_C_40cm	KLNNEEGKEV	8: ENK	6	35	10	3	30	6	EGKLNV	KLNNEEGKEV	KLNNEEGKEVKLNNEEGKEVKLNNEEGKEV
BLACK-SR-VP_26_10_2019_C_40cm_scaffold_23_FINAL_IR_683|BLACK-SR-VP_26_10_2019_C_40cm_scaffold_23_FINAL_IR|SR-VP_26_10_2019_C_40cm	NEESTEVKLI	8: ENK	49	78	10	3	30	8	EIKLNSTV	NEESTEVKLI	NEESTEVKLINEESTEVKLINEESTEVKLI
BLACK-SR-VP_26_10_2019_C_40cm_scaffold_23_FINAL_IR_714|BLACK-SR-VP_26_10_2019_C_40cm_scaffold_23_FINAL_IR|SR-VP_26_10_2019_C_40cm	NEENE	13: E/NKE	468	487	5	4	20	2	EN	NEENE	NEENENEENENEENENEENE
BLACK-SR-VP_26_10_2019_C_40cm_scaffold_23_FINAL_IR_754|BLACK-SR-VP_26_10_2019_C_40cm_scaffold_23_FINAL_IR|SR-VP_26_10_2019_C_40cm	EVPKVE	18: EKVP	149	190	6	7	42	4	EKPV	EVPKVE	EVPKVEEVPKVEEVPKVEEVPKVEEVPKVEEVPKVEEVPKVE
BLACK-SR-VP_26_10_2019_C_40cm_scaffold_23_FINAL_IR_756|BLACK-SR-VP_26_10_2019_C_40cm_scaffold_23_FINAL_IR|SR-VP_26_10_2019_C_40cm	ETSGEKN	7: E/S/TG/K	587	628	7	6	42	6	EGKNST	ETSGEKN	ETSGEKNETSGEKNETSGEKNETSGEKNETSGEKNETSGEKN	MOD_GlcNHglycan	0.01792
BLACK-SR-VP_26_10_2019_C_40cm_scaffold_23_FINAL_IR_857|BLACK-SR-VP_26_10_2019_C_40cm_scaffold_23_FINAL_IR|SR-VP_26_10_2019_C_40cm	TVTPTPTP	26: TP	445	516	8	9	72	3	PTV	TVTPTPTP	TVTPTPTPTVTPTPTPTVTPTPTPTVTPTPTPTVTPTPTPTVTPTPTPTVTPTPTPTVTPTPTPTVTPTPTP	MOD_ProDKin_1	0.01543
BLACK-SR-VP_26_10_2019_C_40cm_scaffold_23_FINAL_IR_866|BLACK-SR-VP_26_10_2019_C_40cm_scaffold_23_FINAL_IR|SR-VP_26_10_2019_C_40cm	ISGQSVTTSMSGNIVQ	6: SVG/IQ	114	177	16	4	64	8	GIMNQSTV	ISGQSVTTSMSGNIVQ	ISGQSVTTSMSGNIVQISGQSVTTSMSGNIVQISGQSVTTSMSGNIVQISGQSVTTSMSGNIVQ	MOD_CK1_1	0.01704
BLACK-SR-VP_26_10_2019_C_40cm_scaffold_23_FINAL_IR_887|BLACK-SR-VP_26_10_2019_C_40cm_scaffold_23_FINAL_IR|SR-VP_26_10_2019_C_40cm	RSELMYKDKLKLKRLEQE	11: KEI	148	219	18	4	72	9	DEKLMQRSY	RSELMYKDKLKLKRLEQE	RSELMYKDKLKLKRLEQERSELMYKDKLKLKRLEQERSELMYKDKLKLKRLEQERSELMYKDKLKLKRLEQE	LIG_WD40_WDR5_VDV_2	0.04678
BLACK-SR-VP_26_10_2019_C_40cm_scaffold_23_FINAL_IR_963|BLACK-SR-VP_26_10_2019_C_40cm_scaffold_23_FINAL_IR|SR-VP_26_10_2019_C_40cm	MEEYYTNQWRNIIPINGGILYQS		1	69	23	3	69	13	EGILMNPQRSTWY	MEEYYTNQWRNIIPINGGILYQS	MEEYYTNQWRNIIPINGGILYQSMEEYYTNQWRNIIPINGGILYQSMEEYYTNQWRNIIPINGGILYQS
Blue_18797_1695645_128.8kb	KKDNKQDVKDD	16: KEN	57	166	11	10	110	5	DKNQV	KKDNKQDVKDD	KKDNKQDVKDDKKDNKQDVKDDKKDNKQDVKDDKKDNKQDVKDDKKDNKQDVKDDKKDNKQDVKDDKKDNKQDVKDDKKDNKQDVKDDKKDNKQDVKDDKKDNKQDVKDD
Blue_18797_1695645_98.6kb	SPTPTPTI	26: TP	214	269	8	7	56	4	IPST	SPTPTPTI	SPTPTPTISPTPTPTISPTPTPTISPTPTPTISPTPTPTISPTPTPTISPTPTPTI
Blue_18797_1695645_98.6kb	SPTPTPTI	26: TP	214	269	8	7	56	4	IPST	SPTPTPTI	SPTPTPTISPTPTPTISPTPTPTISPTPTPTISPTPTPTISPTPTPTISPTPTPTI
Blue_5681645_1631381_6759_100324_24.4kb	TPTPVPDPTA		334	363	10	3	30	5	ADPTV	TPTPVPDPTA	TPTPVPDPTATPTPVPDPTATPTPVPDPTA
Blue_5681645_1631381_6759_100324_24.4kb	TPTPVPTP		364	395	8	4	32	3	PTV	TPTPVPTP	TPTPVPTPTPTPVPTPTPTPVPTPTPTPVPTP
Blue_753133_328463_491721_109.2kb	DEITEKA	9: NTD/K/L	12	39	7	4	28	6	ADEIKT	DEITEKA	DEITEKADEITEKADEITEKADEITEKA
Blue_753133_328463_491721_11kb	GVAVAFGV	3: GVA	555	602	8	6	48	4	AFGV	GVAVAFGV	GVAVAFGVGVAVAFGVGVAVAFGVGVAVAFGVGVAVAFGVGVAVAFGV
Blue_753133_328463_491721_11kb	GVGVSIGAGVAVAFGTGVAVAFGT	3: GVA	369	440	24	3	72	7	AFGISTV	GVGVSIGAGVAVAFGTGVAVAFGT	GVGVSIGAGVAVAFGTGVAVAFGTGVGVSIGAGVAVAFGTGVAVAFGTGVGVSIGAGVAVAFGTGVAVAFGT
Blue_753133_328463_491721_207kb	ESDKNIVEK	5: KD/EN	2	64	9	7	63	7	DEIKNSV	ESDKNIVEK	ESDKNIVEKESDKNIVEKESDKNIVEKESDKNIVEKESDKNIVEKESDKNIVEKESDKNIVEK
Blue_753133_328463_491721_39.6kb	ITEKP	20: E/IP	49	78	5	6	30	5	EIKPT	ITEKP	ITEKPITEKPITEKPITEKPITEKPITEKP
Blue_753133_328463_491721_72.8kb	NKKEMKNV	16: KEN	19	42	8	3	24	5	EKMNV	NKKEMKNV	NKKEMKNVNKKEMKNVNKKEMKNV
Blue_SR-VP_4-6_scaf_809380_625032_62kb	ADIE	12: DKI/T	200	231	4	8	32	4	ADEI	ADIE	ADIEADIEADIEADIEADIEADIEADIEADIE
Brown_BROWN-SR-VP_26_10_2019_2_100cm_FINAL_1113|Brown_BROWN-SR-VP_26_10_2019_2_100cm_FINAL|SR-VP_26_10_2019_2_100cm	KVVAE	20: E/IP	72	91	5	4	20	4	AEKV	KVVAE	KVVAEKVVAEKVVAEKVVAE
Brown_BROWN-SR-VP_26_10_2019_2_100cm_FINAL_1130|Brown_BROWN-SR-VP_26_10_2019_2_100cm_FINAL|SR-VP_26_10_2019_2_100cm	TNGTNS	13: E/NKE	358	393	6	6	36	4	GNST	TNGTNS	TNGTNSTNGTNSTNGTNSTNGTNSTNGTNSTNGTNS
Brown_BROWN-SR-VP_26_10_2019_2_100cm_FINAL_1146|Brown_BROWN-SR-VP_26_10_2019_2_100cm_FINAL|SR-VP_26_10_2019_2_100cm	DDFIISR		6	40	7	5	35	5	DFIRS	DDFIISR	DDFIISRDDFIISRDDFIISRDDFIISRDDFIISR
Brown_BROWN-SR-VP_26_10_2019_2_100cm_FINAL_1201|Brown_BROWN-SR-VP_26_10_2019_2_100cm_FINAL|SR-VP_26_10_2019_2_100cm	NSTSKNVTKINNTKL	19: TND	133	207	15	5	75	7	IKLNSTV	NSTSKNVTKINNTKL	NSTSKNVTKINNTKLNSTSKNVTKINNTKLNSTSKNVTKINNTKLNSTSKNVTKINNTKLNSTSKNVTKINNTKL
Brown_BROWN-SR-VP_26_10_2019_2_100cm_FINAL_1255|Brown_BROWN-SR-VP_26_10_2019_2_100cm_FINAL|SR-VP_26_10_2019_2_100cm	DEHKEEKPVEKSLEKE		94	141	16	3	48	8	DEHKLPSV	DEHKEEKPVEKSLEKE	DEHKEEKPVEKSLEKEDEHKEEKPVEKSLEKEDEHKEEKPVEKSLEKE
Brown_BROWN-SR-VP_26_10_2019_2_100cm_FINAL_13|Brown_BROWN-SR-VP_26_10_2019_2_100cm_FINAL|SR-VP_26_10_2019_2_100cm	GGKVGG	4: GT	137	160	6	4	24	3	GKV	GGKVGG	GGKVGGGGKVGGGGKVGGGGKVGG
Brown_BROWN-SR-VP_26_10_2019_2_100cm_FINAL_248|Brown_BROWN-SR-VP_26_10_2019_2_100cm_FINAL|SR-VP_26_10_2019_2_100cm	MSKEQRR		1	56	7	8	56	6	EKMQRS	MSKEQRR	MSKEQRRMSKEQRRMSKEQRRMSKEQRRMSKEQRRMSKEQRRMSKEQRRMSKEQRR
Brown_BROWN-SR-VP_26_10_2019_2_100cm_FINAL_303|Brown_BROWN-SR-VP_26_10_2019_2_100cm_FINAL|SR-VP_26_10_2019_2_100cm	SKDTGV	4: GT	7	54	6	8	48	6	DGKSTV	SKDTGV	SKDTGVSKDTGVSKDTGVSKDTGVSKDTGVSKDTGVSKDTGVSKDTGV
Brown_BROWN-SR-VP_26_10_2019_2_100cm_FINAL_309|Brown_BROWN-SR-VP_26_10_2019_2_100cm_FINAL|SR-VP_26_10_2019_2_100cm	TKEQSKEL	16: KEN	12	43	8	4	32	6	EKLQST	TKEQSKEL	TKEQSKELTKEQSKELTKEQSKELTKEQSKEL
Brown_BROWN-SR-VP_26_10_2019_2_100cm_FINAL_332|Brown_BROWN-SR-VP_26_10_2019_2_100cm_FINAL|SR-VP_26_10_2019_2_100cm	IIKEEKIK	11: KEI	2	25	8	3	24	3	EIK	IIKEEKIK	IIKEEKIKIIKEEKIKIIKEEKIK
Brown_BROWN-SR-VP_26_10_2019_2_100cm_FINAL_342|Brown_BROWN-SR-VP_26_10_2019_2_100cm_FINAL|SR-VP_26_10_2019_2_100cm	STIKEGGV	7: E/S/TG/K	433	464	8	4	32	7	EGIKSTV	STIKEGGV	STIKEGGVSTIKEGGVSTIKEGGVSTIKEGGV
Brown_BROWN-SR-VP_26_10_2019_2_100cm_FINAL_467|Brown_BROWN-SR-VP_26_10_2019_2_100cm_FINAL|SR-VP_26_10_2019_2_100cm	IEPKKPS		35	55	7	3	21	5	EIKPS	IEPKKPS	IEPKKPSIEPKKPSIEPKKPS
Brown_BROWN-SR-VP_26_10_2019_2_100cm_FINAL_470|Brown_BROWN-SR-VP_26_10_2019_2_100cm_FINAL|SR-VP_26_10_2019_2_100cm	SSEQEKIDSKSQID		176	245	14	5	70	6	DEIKQS	SSEQEKIDSKSQID	SSEQEKIDSKSQIDSSEQEKIDSKSQIDSSEQEKIDSKSQIDSSEQEKIDSKSQIDSSEQEKIDSKSQID
Brown_BROWN-SR-VP_26_10_2019_2_100cm_FINAL_542|Brown_BROWN-SR-VP_26_10_2019_2_100cm_FINAL|SR-VP_26_10_2019_2_100cm	TDVKDKDTKKD	12: DKI/T	50	93	11	4	44	4	DKTV	TDVKDKDTKKD	TDVKDKDTKKDTDVKDKDTKKDTDVKDKDTKKDTDVKDKDTKKD
Brown_BROWN-SR-VP_26_10_2019_2_100cm_FINAL_557|Brown_BROWN-SR-VP_26_10_2019_2_100cm_FINAL|SR-VP_26_10_2019_2_100cm	TKGNTDN	9: NTD/K/L	20	89	7	10	70	5	DGKNT	TKGNTDN	TKGNTDNTKGNTDNTKGNTDNTKGNTDNTKGNTDNTKGNTDNTKGNTDNTKGNTDNTKGNTDNTKGNTDN
Brown_BROWN-SR-VP_26_10_2019_2_100cm_FINAL_582|Brown_BROWN-SR-VP_26_10_2019_2_100cm_FINAL|SR-VP_26_10_2019_2_100cm	EESRV	11: KEI	87	116	5	6	30	4	ERSV	EESRV	EESRVEESRVEESRVEESRVEESRVEESRV
Brown_BROWN-SR-VP_26_10_2019_2_100cm_FINAL_627|Brown_BROWN-SR-VP_26_10_2019_2_100cm_FINAL|SR-VP_26_10_2019_2_100cm	TPTY	24: TPY	94	153	4	15	60	3	PTY	TPTY	TPTYTPTYTPTYTPTYTPTYTPTYTPTYTPTYTPTYTPTYTPTYTPTYTPTYTPTYTPTY
Brown_BROWN-SR-VP_26_10_2019_2_100cm_FINAL_627|Brown_BROWN-SR-VP_26_10_2019_2_100cm_FINAL|SR-VP_26_10_2019_2_100cm	TPTYTP	24: TPY	164	229	6	11	66	3	PTY	TPTYTP	TPTYTPTPTYTPTPTYTPTPTYTPTPTYTPTPTYTPTPTYTPTPTYTPTPTYTPTPTYTPTPTYTP
Brown_BROWN-SR-VP_26_10_2019_2_100cm_FINAL_813|Brown_BROWN-SR-VP_26_10_2019_2_100cm_FINAL|SR-VP_26_10_2019_2_100cm	EVPKVE	18: EKVP	149	196	6	8	48	4	EKPV	EVPKVE	EVPKVEEVPKVEEVPKVEEVPKVEEVPKVEEVPKVEEVPKVEEVPKVE
Brown_BROWN-SR-VP_26_10_2019_2_100cm_FINAL_817|Brown_BROWN-SR-VP_26_10_2019_2_100cm_FINAL|SR-VP_26_10_2019_2_100cm	PVAPPIVQTPVP	21: PIQ/VT	257	304	12	4	48	6	AIPQTV	PVAPPIVQTPVP	PVAPPIVQTPVPPVAPPIVQTPVPPVAPPIVQTPVPPVAPPIVQTPVP	DOC_CKS1_1	0.001991
Brown_BROWN-SR-VP_26_10_2019_2_100cm_FINAL_911|Brown_BROWN-SR-VP_26_10_2019_2_100cm_FINAL|SR-VP_26_10_2019_2_100cm	PVTPTPTP	26: TP	469	524	8	7	56	3	PTV	PVTPTPTP	PVTPTPTPPVTPTPTPPVTPTPTPPVTPTPTPPVTPTPTPPVTPTPTPPVTPTPTP	MOD_ProDKin_1	0.01543
Brown_BROWN-SR-VP_26_10_2019_2_100cm_FINAL_917|Brown_BROWN-SR-VP_26_10_2019_2_100cm_FINAL|SR-VP_26_10_2019_2_100cm	ISGQPVSISGQPIV	6: SVG/IQ	85	126	14	3	42	6	GIPQSV	ISGQPVSISGQPIV	ISGQPVSISGQPIVISGQPVSISGQPIVISGQPVSISGQPIV	LIG_WD40_WDR5_VDV_2	0.04678
Green_Borg_SRVP_2020_100_cm_2_FINAL-FINAL_1076|Green_Borg_SRVP_2020_100_cm_2_FINAL-FINAL|SR-VP_26_10_2020_2_100CM	VSGNIVQISGQAVVTDSGSVTS	6: SVG/IQ	138	203	22	3	66	9	ADGINQSTV	VSGNIVQISGQAVVTDSGSVTS	VSGNIVQISGQAVVTDSGSVTSVSGNIVQISGQAVVTDSGSVTSVSGNIVQISGQAVVTDSGSVTS	MOD_GSK3_1	0.02679
Green_Borg_SRVP_2020_100_cm_2_FINAL-FINAL_1079|Green_Borg_SRVP_2020_100_cm_2_FINAL-FINAL|SR-VP_26_10_2020_2_100CM	YQNMDNQEMN	2: NE/KM/I	286	365	10	8	80	6	DEMNQY	YQNMDNQEMN	YQNMDNQEMNYQNMDNQEMNYQNMDNQEMNYQNMDNQEMNYQNMDNQEMNYQNMDNQEMNYQNMDNQEMNYQNMDNQEMN
Green_Borg_SRVP_2020_100_cm_2_FINAL-FINAL_1094|Green_Borg_SRVP_2020_100_cm_2_FINAL-FINAL|SR-VP_26_10_2020_2_100CM	SGQVVNI	6: SVG/IQ	51	99	7	7	49	6	GINQSV	SGQVVNI	SGQVVNISGQVVNISGQVVNISGQVVNISGQVVNISGQVVNISGQVVNI	LIG_PDZ_Class_2	7.889e-05
Green_Borg_SRVP_2020_100_cm_2_FINAL-FINAL_1094|Green_Borg_SRVP_2020_100_cm_2_FINAL-FINAL|SR-VP_26_10_2020_2_100CM	TSISGNIVQISGQQVEISGQSVI	6: SVG/IQ	318	409	23	4	92	8	EGINQSTV	TSISGNIVQISGQQVEISGQSVI	TSISGNIVQISGQQVEISGQSVITSISGNIVQISGQQVEISGQSVITSISGNIVQISGQQVEISGQSVITSISGNIVQISGQQVEISGQSVI	LIG_WD40_WDR5_VDV_2	0.04678
Green_Borg_SRVP_2020_100_cm_2_FINAL-FINAL_1094|Green_Borg_SRVP_2020_100_cm_2_FINAL-FINAL|SR-VP_26_10_2020_2_100CM	SGNIVQISGQPVTV	6: SVG/IQ	450	491	14	3	42	8	GINPQSTV	SGNIVQISGQPVTV	SGNIVQISGQPVTVSGNIVQISGQPVTVSGNIVQISGQPVTV	LIG_WD40_WDR5_VDV_2	0.04678
Green_Borg_SRVP_2020_100_cm_2_FINAL-FINAL_1387|Green_Borg_SRVP_2020_100_cm_2_FINAL-FINAL|SR-VP_26_10_2020_2_100CM	KKEN	16: KEN	59	74	4	4	16	3	EKN	KKEN	KKENKKENKKENKKEN
Green_Borg_SRVP_2020_100_cm_2_FINAL-FINAL_1447|Green_Borg_SRVP_2020_100_cm_2_FINAL-FINAL|SR-VP_26_10_2020_2_100CM	KEEH	16: KEN	181	204	4	6	24	3	EHK	KEEH	KEEHKEEHKEEHKEEHKEEHKEEH
Green_Borg_SRVP_2020_100_cm_2_FINAL-FINAL_146|Green_Borg_SRVP_2020_100_cm_2_FINAL-FINAL|SR-VP_26_10_2020_2_100CM	TPTPIPTA	27: PTDV	701	740	8	5	40	4	AIPT	TPTPIPTA	TPTPIPTATPTPIPTATPTPIPTATPTPIPTATPTPIPTA
Green_Borg_SRVP_2020_100_cm_2_FINAL-FINAL_1478|Green_Borg_SRVP_2020_100_cm_2_FINAL-FINAL|SR-VP_26_10_2020_2_100CM	MNESNKDNIGDK	13: E/NKE	1	48	12	4	48	8	DEGIKMNS	MNESNKDNIGDK	MNESNKDNIGDKMNESNKDNIGDKMNESNKDNIGDKMNESNKDNIGDK
Green_Borg_SRVP_2020_100_cm_2_FINAL-FINAL_262|Green_Borg_SRVP_2020_100_cm_2_FINAL-FINAL|SR-VP_26_10_2020_2_100CM	EKEKVI	11: KEI	98	121	6	4	24	4	EIKV	EKEKVI	EKEKVIEKEKVIEKEKVIEKEKVI
Green_Borg_SRVP_2020_100_cm_2_FINAL-FINAL_304|Green_Borg_SRVP_2020_100_cm_2_FINAL-FINAL|SR-VP_26_10_2020_2_100CM	PVPTDTPT	27: PTDV	147	210	8	8	64	4	DPTV	PVPTDTPT	PVPTDTPTPVPTDTPTPVPTDTPTPVPTDTPTPVPTDTPTPVPTDTPTPVPTDTPTPVPTDTPT	MOD_GSK3_1	0.02679
Green_Borg_SRVP_2020_100_cm_2_FINAL-FINAL_304|Green_Borg_SRVP_2020_100_cm_2_FINAL-FINAL|SR-VP_26_10_2020_2_100CM	TPTPVPTA	27: PTDV	208	271	8	8	64	4	APTV	TPTPVPTA	TPTPVPTATPTPVPTATPTPVPTATPTPVPTATPTPVPTATPTPVPTATPTPVPTATPTPVPTA	LIG_WD40_WDR5_VDV_2	0.04678
Green_Borg_SRVP_2020_100_cm_2_FINAL-FINAL_304|Green_Borg_SRVP_2020_100_cm_2_FINAL-FINAL|SR-VP_26_10_2020_2_100CM	TPTPVPTA	27: PTDV	208	271	8	8	64	4	APTV	TPTPVPTA	TPTPVPTATPTPVPTATPTPVPTATPTPVPTATPTPVPTATPTPVPTATPTPVPTATPTPVPTA	LIG_WD40_WDR5_VDV_2	0.04678
Green_Borg_SRVP_2020_100_cm_2_FINAL-FINAL_304|Green_Borg_SRVP_2020_100_cm_2_FINAL-FINAL|SR-VP_26_10_2020_2_100CM	TPTPVPTA	27: PTDV	208	271	8	8	64	4	APTV	TPTPVPTA	TPTPVPTATPTPVPTATPTPVPTATPTPVPTATPTPVPTATPTPVPTATPTPVPTATPTPVPTA	LIG_WD40_WDR5_VDV_2	0.04678
Green_Borg_SRVP_2020_100_cm_2_FINAL-FINAL_307|Green_Borg_SRVP_2020_100_cm_2_FINAL-FINAL|SR-VP_26_10_2020_2_100CM	TPVPTDTP	27: PTDV	170	193	8	3	24	4	DPTV	TPVPTDTP	TPVPTDTPTPVPTDTPTPVPTDTP
Green_Borg_SRVP_2020_100_cm_2_FINAL-FINAL_307|Green_Borg_SRVP_2020_100_cm_2_FINAL-FINAL|SR-VP_26_10_2020_2_100CM	PVPTDTPTPVPTDTPV	27: PTDV	179	226	16	3	48	4	DPTV	PVPTDTPTPVPTDTPV	PVPTDTPTPVPTDTPVPVPTDTPTPVPTDTPVPVPTDTPTPVPTDTPV
Green_Borg_SRVP_2020_100_cm_2_FINAL-FINAL_307|Green_Borg_SRVP_2020_100_cm_2_FINAL-FINAL|SR-VP_26_10_2020_2_100CM	PVPTATPT		227	282	8	7	56	4	APTV	PVPTATPT	PVPTATPTPVPTATPTPVPTATPTPVPTATPTPVPTATPTPVPTATPTPVPTATPT
Green_Borg_SRVP_2020_100_cm_2_FINAL-FINAL_324|Green_Borg_SRVP_2020_100_cm_2_FINAL-FINAL|SR-VP_26_10_2020_2_100CM	EINENIVTV	5: KD/EN	7	33	9	3	27	5	EINTV	EINENIVTV	EINENIVTVEINENIVTVEINENIVTV
Green_Borg_SRVP_2020_100_cm_2_FINAL-FINAL_350|Green_Borg_SRVP_2020_100_cm_2_FINAL-FINAL|SR-VP_26_10_2020_2_100CM	IPEKIEDGEKIKPEQE	11: KEI	103	166	16	4	64	7	DEGIKPQ	IPEKIEDGEKIKPEQE	IPEKIEDGEKIKPEQEIPEKIEDGEKIKPEQEIPEKIEDGEKIKPEQEIPEKIEDGEKIKPEQE
Green_Borg_SRVP_2020_100_cm_2_FINAL-FINAL_415|Green_Borg_SRVP_2020_100_cm_2_FINAL-FINAL|SR-VP_26_10_2020_2_100CM	TPTPVPTD	27: PTDV	48	103	8	7	56	4	DPTV	TPTPVPTD	TPTPVPTDTPTPVPTDTPTPVPTDTPTPVPTDTPTPVPTDTPTPVPTDTPTPVPTD	DEG_SCF_FBW7_1	0.0007138
Green_Borg_SRVP_2020_100_cm_2_FINAL-FINAL_435|Green_Borg_SRVP_2020_100_cm_2_FINAL-FINAL|SR-VP_26_10_2020_2_100CM	MNEKEEN		1	21	7	3	21	4	EKMN	MNEKEEN	MNEKEENMNEKEENMNEKEEN
Green_Borg_SRVP_2020_100_cm_2_FINAL-FINAL_499|Green_Borg_SRVP_2020_100_cm_2_FINAL-FINAL|SR-VP_26_10_2020_2_100CM	IDREDVNKEEVAKAI		113	172	15	4	60	8	ADEIKNRV	IDREDVNKEEVAKAI	IDREDVNKEEVAKAIIDREDVNKEEVAKAIIDREDVNKEEVAKAIIDREDVNKEEVAKAI
Green_Borg_SRVP_2020_100_cm_2_FINAL-FINAL_499|Green_Borg_SRVP_2020_100_cm_2_FINAL-FINAL|SR-VP_26_10_2020_2_100CM	EEKAEDPEKVP	11: KEI	298	352	11	5	55	6	ADEKPV	EEKAEDPEKVP	EEKAEDPEKVPEEKAEDPEKVPEEKAEDPEKVPEEKAEDPEKVPEEKAEDPEKVP
Green_Borg_SRVP_2020_100_cm_2_FINAL-FINAL_524|Green_Borg_SRVP_2020_100_cm_2_FINAL-FINAL|SR-VP_26_10_2020_2_100CM	PTSTAT	24: TPY	588	629	6	7	42	4	APST	PTSTAT	PTSTATPTSTATPTSTATPTSTATPTSTATPTSTATPTSTAT
Green_Borg_SRVP_2020_100_cm_2_FINAL-FINAL_559|Green_Borg_SRVP_2020_100_cm_2_FINAL-FINAL|SR-VP_26_10_2020_2_100CM	GVQDTVKDAKPISQA		99	143	15	3	45	10	ADGIKPQSTV	GVQDTVKDAKPISQA	GVQDTVKDAKPISQAGVQDTVKDAKPISQAGVQDTVKDAKPISQA
Green_Borg_SRVP_2020_100_cm_2_FINAL-FINAL_559|Green_Borg_SRVP_2020_100_cm_2_FINAL-FINAL|SR-VP_26_10_2020_2_100CM	QKDKDKKEENGK	15: KEDG	228	263	12	3	36	6	DEGKNQ	QKDKDKKEENGK	QKDKDKKEENGKQKDKDKKEENGKQKDKDKKEENGK
Green_Borg_SRVP_2020_100_cm_2_FINAL-FINAL_567|Green_Borg_SRVP_2020_100_cm_2_FINAL-FINAL|SR-VP_26_10_2020_2_100CM	INTDS	8: ENK	39	83	5	9	45	5	DINST	INTDS	INTDSINTDSINTDSINTDSINTDSINTDSINTDSINTDSINTDS
Green_Borg_SRVP_2020_100_cm_2_FINAL-FINAL_704|Green_Borg_SRVP_2020_100_cm_2_FINAL-FINAL|SR-VP_26_10_2020_2_100CM	QMQLSSKEDSH	1: DEL/S	22	65	11	4	44	8	DEHKLMQS	QMQLSSKEDSH	QMQLSSKEDSHQMQLSSKEDSHQMQLSSKEDSHQMQLSSKEDSH
Green_Borg_SRVP_2020_100_cm_2_FINAL-FINAL_874|Green_Borg_SRVP_2020_100_cm_2_FINAL-FINAL|SR-VP_26_10_2020_2_100CM	MNEGFKN		1	35	7	5	35	6	EFGKMN	MNEGFKN	MNEGFKNMNEGFKNMNEGFKNMNEGFKNMNEGFKN
Green_Borg_SRVP_2020_100_cm_2_FINAL-FINAL_896|Green_Borg_SRVP_2020_100_cm_2_FINAL-FINAL|SR-VP_26_10_2020_2_100CM	DESEKGINLTEK	18: EKVP	183	218	12	3	36	9	DEGIKLNST	DESEKGINLTEK	DESEKGINLTEKDESEKGINLTEKDESEKGINLTEK
Green_Borg_SRVP_2020_100_cm_2_FINAL-FINAL_970|Green_Borg_SRVP_2020_100_cm_2_FINAL-FINAL|SR-VP_26_10_2020_2_100CM	MEDNKEEI	16: KEN	1	32	8	4	32	6	DEIKMN	MEDNKEEI	MEDNKEEIMEDNKEEIMEDNKEEIMEDNKEEI
Green_Borg_SRVP_2020_100_cm_2_FINAL-FINAL_986|Green_Borg_SRVP_2020_100_cm_2_FINAL-FINAL|SR-VP_26_10_2020_2_100CM	KEDAVKEGTEKP		21	92	12	6	72	8	ADEGKPTV	KEDAVKEGTEKP	KEDAVKEGTEKPKEDAVKEGTEKPKEDAVKEGTEKPKEDAVKEGTEKPKEDAVKEGTEKPKEDAVKEGTEKP
Green_Borg_SRVP_2020_100_cm_2_FINAL-FINAL_994|Green_Borg_SRVP_2020_100_cm_2_FINAL-FINAL|SR-VP_26_10_2020_2_100CM	AEEQAKKF	14: EKAD/L	199	222	8	3	24	5	AEFKQ	AEEQAKKF	AEEQAKKFAEEQAKKFAEEQAKKF	LIG_BIR_II_1	0.0003252
Green_Borg_SRVP_2020_100_cm_2_FINAL-FINAL_995|Green_Borg_SRVP_2020_100_cm_2_FINAL-FINAL|SR-VP_26_10_2020_2_100CM	SETQEAG		613	647	7	5	35	6	AEGQST	SETQEAG	SETQEAGSETQEAGSETQEAGSETQEAGSETQEAG	LIG_BIR_II_1	0.0003252
Green_Borg_SRVP_2020_100_cm_2_FINAL-FINAL_998|Green_Borg_SRVP_2020_100_cm_2_FINAL-FINAL|SR-VP_26_10_2020_2_100CM	TKTELVAPKTEDI	18: EKVP	204	242	13	3	39	9	ADEIKLPTV	TKTELVAPKTEDI	TKTELVAPKTEDITKTELVAPKTEDITKTELVAPKTEDI
LILAC_RifSed_csp1_19ft_2_test_LILAC_rev17_terminal_repeats-final_10|LILAC_Borg_RifSed_csp1_19ft_2_complete|RifSed_csp1_19ft_2	DDKKG	15: KEDG	28	112	5	17	85	3	DGK	DDKKG	DDKKGDDKKGDDKKGDDKKGDDKKGDDKKGDDKKGDDKKGDDKKGDDKKGDDKKGDDKKGDDKKGDDKKGDDKKGDDKKGDDKKG
LILAC_RifSed_csp1_19ft_2_test_LILAC_rev17_terminal_repeats-final_10|LILAC_Borg_RifSed_csp1_19ft_2_complete|RifSed_csp1_19ft_2	GGDDNA	15: KEDG	112	147	6	6	36	4	ADGN	GGDDNA	GGDDNAGGDDNAGGDDNAGGDDNAGGDDNAGGDDNA
LILAC_RifSed_csp1_19ft_2_test_LILAC_rev17_terminal_repeats-final_135|LILAC_Borg_RifSed_csp1_19ft_2_complete|RifSed_csp1_19ft_2	GNN	13: E/NKE	38	58	3	7	21	2	GN	GNN	GNNGNNGNNGNNGNNGNNGNN
LILAC_RifSed_csp1_19ft_2_test_LILAC_rev17_terminal_repeats-final_141|LILAC_Borg_RifSed_csp1_19ft_2_complete|RifSed_csp1_19ft_2	SGGGNSGGSS	4: GT	410	449	10	4	40	3	GNS	SGGGNSGGSS	SGGGNSGGSSSGGGNSGGSSSGGGNSGGSSSGGGNSGGSS
LILAC_RifSed_csp1_19ft_2_test_LILAC_rev17_terminal_repeats-final_141|LILAC_Borg_RifSed_csp1_19ft_2_complete|RifSed_csp1_19ft_2	ATATPIPI		366	405	8	5	40	4	AIPT	ATATPIPI	ATATPIPIATATPIPIATATPIPIATATPIPIATATPIPI
LILAC_RifSed_csp1_19ft_2_test_LILAC_rev17_terminal_repeats-final_150|LILAC_Borg_RifSed_csp1_19ft_2_complete|RifSed_csp1_19ft_2	RKEDEELK	14: EKAD/L	112	175	8	8	64	5	DEKLR	RKEDEELK	RKEDEELKRKEDEELKRKEDEELKRKEDEELKRKEDEELKRKEDEELKRKEDEELKRKEDEELK
LILAC_RifSed_csp1_19ft_2_test_LILAC_rev17_terminal_repeats-final_160|LILAC_Borg_RifSed_csp1_19ft_2_complete|RifSed_csp1_19ft_2	AEVEKGVEK	18: EKVP	1060	1104	9	5	45	5	AEGKV	AEVEKGVEK	AEVEKGVEKAEVEKGVEKAEVEKGVEKAEVEKGVEKAEVEKGVEK	DOC_USP7_UBL2_3	0.003742
LILAC_RifSed_csp1_19ft_2_test_LILAC_rev17_terminal_repeats-final_177|LILAC_Borg_RifSed_csp1_19ft_2_complete|RifSed_csp1_19ft_2	ATNVTSDN		160	231	8	9	72	6	ADNSTV	ATNVTSDN	ATNVTSDNATNVTSDNATNVTSDNATNVTSDNATNVTSDNATNVTSDNATNVTSDNATNVTSDNATNVTSDN
LILAC_RifSed_csp1_19ft_2_test_LILAC_rev17_terminal_repeats-final_195|LILAC_Borg_RifSed_csp1_19ft_2_complete|RifSed_csp1_19ft_2	NTTNATVLGQ	4: GT	33	72	10	4	40	7	AGLNQTV	NTTNATVLGQ	NTTNATVLGQNTTNATVLGQNTTNATVLGQNTTNATVLGQ	LIG_WD40_WDR5_VDV_2	0.04678
LILAC_RifSed_csp1_19ft_2_test_LILAC_rev17_terminal_repeats-final_252|LILAC_Borg_RifSed_csp1_19ft_2_complete|RifSed_csp1_19ft_2	TPVIPTTNI	22: TP/VI	282	308	9	3	27	5	INPTV	TPVIPTTNI	TPVIPTTNITPVIPTTNITPVIPTTNI
LILAC_RifSed_csp1_19ft_2_test_LILAC_rev17_terminal_repeats-final_35|LILAC_Borg_RifSed_csp1_19ft_2_complete|RifSed_csp1_19ft_2	KKNLKRL	10: KEI	8	28	7	3	21	4	KLNR	KKNLKRL	KKNLKRLKKNLKRLKKNLKRL
LILAC_RifSed_csp1_19ft_2_test_LILAC_rev17_terminal_repeats-final_365|LILAC_Borg_RifSed_csp1_19ft_2_complete|RifSed_csp1_19ft_2	TNITS	19: TND	1496	1520	5	5	25	4	INST	TNITS	TNITSTNITSTNITSTNITSTNITS
LILAC_RifSed_csp1_19ft_2_test_LILAC_rev17_terminal_repeats-final_365|LILAC_Borg_RifSed_csp1_19ft_2_complete|RifSed_csp1_19ft_2	PNVTAEIT		1228	1251	8	3	24	7	AEINPTV	PNVTAEIT	PNVTAEITPNVTAEITPNVTAEIT
LILAC_RifSed_csp1_19ft_2_test_LILAC_rev17_terminal_repeats-final_368|LILAC_Borg_RifSed_csp1_19ft_2_complete|RifSed_csp1_19ft_2	PIEPIPEITSEPIEPI	20: E/IP	421	468	16	3	48	5	EIPST	PIEPIPEITSEPIEPI	PIEPIPEITSEPIEPIPIEPIPEITSEPIEPIPIEPIPEITSEPIEPI
LILAC_RifSed_csp1_19ft_2_test_LILAC_rev17_terminal_repeats-final_368|LILAC_Borg_RifSed_csp1_19ft_2_complete|RifSed_csp1_19ft_2	VTAVETPT		368	391	8	3	24	5	AEPTV	VTAVETPT	VTAVETPTVTAVETPTVTAVETPT
LILAC_RifSed_csp1_19ft_2_test_LILAC_rev17_terminal_repeats-final_368|LILAC_Borg_RifSed_csp1_19ft_2_complete|RifSed_csp1_19ft_2	VTISPTPN	23: TPVN	312	343	8	4	32	6	INPSTV	VTISPTPN	VTISPTPNVTISPTPNVTISPTPNVTISPTPN
LILAC_RifSed_csp1_19ft_2_test_LILAC_rev17_terminal_repeats-final_368|LILAC_Borg_RifSed_csp1_19ft_2_complete|RifSed_csp1_19ft_2	VPKPNVTV	23: TPVN	253	276	8	3	24	5	KNPTV	VPKPNVTV	VPKPNVTVVPKPNVTVVPKPNVTV
LILAC_RifSed_csp1_19ft_2_test_LILAC_rev17_terminal_repeats-final_535|LILAC_Borg_RifSed_csp1_19ft_2_complete|RifSed_csp1_19ft_2	MQNFSILNMNQDRVNRVIRVNRVKIELIYYAEF		1	132	33	4	132	14	ADEFIKLMNQRSVY	MQNFSILNMNQDRVNRVIRVNRVKIELIYYAEF	MQNFSILNMNQDRVNRVIRVNRVKIELIYYAEFMQNFSILNMNQDRVNRVIRVNRVKIELIYYAEFMQNFSILNMNQDRVNRVIRVNRVKIELIYYAEFMQNFSILNMNQDRVNRVIRVNRVKIELIYYAEF
LILAC_RifSed_csp1_19ft_2_test_LILAC_rev17_terminal_repeats-final_539|LILAC_Borg_RifSed_csp1_19ft_2_complete|RifSed_csp1_19ft_2	AEPIKLPEVPIIPKE		242	286	15	3	45	7	AEIKLPV	AEPIKLPEVPIIPKE	AEPIKLPEVPIIPKEAEPIKLPEVPIIPKEAEPIKLPEVPIIPKE
LILAC_RifSed_csp1_19ft_2_test_LILAC_rev17_terminal_repeats-final_539|LILAC_Borg_RifSed_csp1_19ft_2_complete|RifSed_csp1_19ft_2	VELPKEAESLK	18: EKVP	164	196	11	3	33	7	AEKLPSV	VELPKEAESLK	VELPKEAESLKVELPKEAESLKVELPKEAESLK
LILAC_RifSed_csp1_19ft_2_test_LILAC_rev17_terminal_repeats-final_540|LILAC_Borg_RifSed_csp1_19ft_2_complete|RifSed_csp1_19ft_2	SEVPVETSS	17: SK/PE/N/V	586	621	9	4	36	5	EPSTV	SEVPVETSS	SEVPVETSSSEVPVETSSSEVPVETSSSEVPVETSS	DEG_SPOP_SBC_1	0.000938
LILAC_RifSed_csp1_19ft_2_test_LILAC_rev17_terminal_repeats-final_541|LILAC_Borg_RifSed_csp1_19ft_2_complete|RifSed_csp1_19ft_2	KLADERAD	14: EKAD/L	76	107	8	4	32	6	ADEKLR	KLADERAD	KLADERADKLADERADKLADERADKLADERAD	DEG_Nend_UBRbox_1	0.0002064
LILAC_RifSed_csp1_19ft_2_test_LILAC_rev17_terminal_repeats-final_544|LILAC_Borg_RifSed_csp1_19ft_2_complete|RifSed_csp1_19ft_2	NSEHE	13: E/NKE	189	253	5	13	65	4	EHNS	NSEHE	NSEHENSEHENSEHENSEHENSEHENSEHENSEHENSEHENSEHENSEHENSEHENSEHENSEHE		0.0001645
LILAC_RifSed_csp1_19ft_2_test_LILAC_rev17_terminal_repeats-final_547|LILAC_Borg_RifSed_csp1_19ft_2_complete|RifSed_csp1_19ft_2	KADIETKTDDIKDI	12: DKI/T	121	218	14	7	98	6	ADEIKT	KADIETKTDDIKDI	KADIETKTDDIKDIKADIETKTDDIKDIKADIETKTDDIKDIKADIETKTDDIKDIKADIETKTDDIKDIKADIETKTDDIKDIKADIETKTDDIKDI
LILAC_RifSed_csp1_19ft_2_test_LILAC_rev17_terminal_repeats-final_671|LILAC_Borg_RifSed_csp1_19ft_2_complete|RifSed_csp1_19ft_2	ENIEKELEIV	2: NE/KM/I	23	52	10	3	30	6	EIKLNV	ENIEKELEIV	ENIEKELEIVENIEKELEIVENIEKELEIV
LILAC_RifSed_csp1_19ft_2_test_LILAC_rev17_terminal_repeats-final_685|LILAC_Borg_RifSed_csp1_19ft_2_complete|RifSed_csp1_19ft_2	DKSTVTNN		216	247	8	4	32	6	DKNSTV	DKSTVTNN	DKSTVTNNDKSTVTNNDKSTVTNNDKSTVTNN
LILAC_RifSed_csp1_19ft_2_test_LILAC_rev17_terminal_repeats-final_687|LILAC_Borg_RifSed_csp1_19ft_2_complete|RifSed_csp1_19ft_2	DTDITDTKDVT	19: TND	18	61	11	4	44	5	DIKTV	DTDITDTKDVT	DTDITDTKDVTDTDITDTKDVTDTDITDTKDVTDTDITDTKDVT
LILAC_RifSed_csp1_19ft_2_test_LILAC_rev17_terminal_repeats-final_86|LILAC_Borg_RifSed_csp1_19ft_2_complete|RifSed_csp1_19ft_2	PNVTAT	23: TPVN	341	400	6	10	60	5	ANPTV	PNVTAT	PNVTATPNVTATPNVTATPNVTATPNVTATPNVTATPNVTATPNVTATPNVTATPNVTAT
LILAC_RifSed_csp1_19ft_2_test_LILAC_rev17_terminal_repeats-final_86|LILAC_Borg_RifSed_csp1_19ft_2_complete|RifSed_csp1_19ft_2	PVPTETPI		486	541	8	7	56	5	EIPTV	PVPTETPI	PVPTETPIPVPTETPIPVPTETPIPVPTETPIPVPTETPIPVPTETPIPVPTETPI
LILAC_RifSed_csp1_19ft_2_test_LILAC_rev17_terminal_repeats-final_93|LILAC_Borg_RifSed_csp1_19ft_2_complete|RifSed_csp1_19ft_2	DRGGF	4: GT	266	285	5	4	20	4	DFGR	DRGGF	DRGGFDRGGFDRGGFDRGGF
LILAC_RifSed_csp1_19ft_2_test_LILAC_rev17_terminal_repeats-final_93|LILAC_Borg_RifSed_csp1_19ft_2_complete|RifSed_csp1_19ft_2	TGIGEI	4: GT	311	328	6	3	18	4	EGIT	TGIGEI	TGIGEITGIGEITGIGEI
Ochre_SR-VP_26_10_2020_2_100CM_FINAL_FINAL_1040|Ochre_SR-VP_26_10_2020_2_100CM_FINAL_FINAL|SR-VP_26_10_2019_2_100cm	TTSQPTVVK		41	67	9	3	27	6	KPQSTV	TTSQPTVVK	TTSQPTVVKTTSQPTVVKTTSQPTVVK
Ochre_SR-VP_26_10_2020_2_100CM_FINAL_FINAL_1100|Ochre_SR-VP_26_10_2020_2_100CM_FINAL_FINAL|SR-VP_26_10_2019_2_100cm	PPEIEVEK	18: EKVP	195	218	8	3	24	5	EIKPV	PPEIEVEK	PPEIEVEKPPEIEVEKPPEIEVEK
Ochre_SR-VP_26_10_2020_2_100CM_FINAL_FINAL_1100|Ochre_SR-VP_26_10_2020_2_100CM_FINAL_FINAL|SR-VP_26_10_2019_2_100cm	EVEKPVEKLPEV	18: EKVP	135	182	12	4	48	5	EKLPV	EVEKPVEKLPEV	EVEKPVEKLPEVEVEKPVEKLPEVEVEKPVEKLPEVEVEKPVEKLPEV
Ochre_SR-VP_26_10_2020_2_100CM_FINAL_FINAL_1100|Ochre_SR-VP_26_10_2020_2_100CM_FINAL_FINAL|SR-VP_26_10_2019_2_100cm	VEKLPEIEVEKP	18: EKVP	104	139	12	3	36	6	EIKLPV	VEKLPEIEVEKP	VEKLPEIEVEKPVEKLPEIEVEKPVEKLPEIEVEKP
Ochre_SR-VP_26_10_2020_2_100CM_FINAL_FINAL_164|Ochre_SR-VP_26_10_2020_2_100CM_FINAL_FINAL|SR-VP_26_10_2019_2_100cm	DSKN	16: KEN	309	328	4	5	20	4	DKNS	DSKN	DSKNDSKNDSKNDSKNDSKN
Ochre_SR-VP_26_10_2020_2_100CM_FINAL_FINAL_205|Ochre_SR-VP_26_10_2020_2_100CM_FINAL_FINAL|SR-VP_26_10_2019_2_100cm	EKIEKGII	11: KEI	100	131	8	4	32	4	EGIK	EKIEKGII	EKIEKGIIEKIEKGIIEKIEKGIIEKIEKGII
Ochre_SR-VP_26_10_2020_2_100CM_FINAL_FINAL_215|Ochre_SR-VP_26_10_2020_2_100CM_FINAL_FINAL|SR-VP_26_10_2019_2_100cm	DTPT		49	64	4	4	16	3	DPT	DTPT	DTPTDTPTDTPTDTPT
Ochre_SR-VP_26_10_2020_2_100CM_FINAL_FINAL_239|Ochre_SR-VP_26_10_2020_2_100CM_FINAL_FINAL|SR-VP_26_10_2019_2_100cm	EHEKG	13: E/NKE	111	130	5	4	20	4	EGHK	EHEKG	EHEKGEHEKGEHEKGEHEKG
Ochre_SR-VP_26_10_2020_2_100CM_FINAL_FINAL_249|Ochre_SR-VP_26_10_2020_2_100CM_FINAL_FINAL|SR-VP_26_10_2019_2_100cm	MKNKII	11: KEI	1	18	6	3	18	4	IKMN	MKNKII	MKNKIIMKNKIIMKNKII
Ochre_SR-VP_26_10_2020_2_100CM_FINAL_FINAL_302|Ochre_SR-VP_26_10_2020_2_100CM_FINAL_FINAL|SR-VP_26_10_2019_2_100cm	KIEKGKIEDK	11: KEI	65	104	10	4	40	5	DEGIK	KIEKGKIEDK	KIEKGKIEDKKIEKGKIEDKKIEKGKIEDKKIEKGKIEDK
Ochre_SR-VP_26_10_2020_2_100CM_FINAL_FINAL_353|Ochre_SR-VP_26_10_2020_2_100CM_FINAL_FINAL|SR-VP_26_10_2019_2_100cm	KEQIKDSKKEQV		8	43	12	3	36	7	DEIKQSV	KEQIKDSKKEQV	KEQIKDSKKEQVKEQIKDSKKEQVKEQIKDSKKEQV
Ochre_SR-VP_26_10_2020_2_100CM_FINAL_FINAL_648|Ochre_SR-VP_26_10_2020_2_100CM_FINAL_FINAL|SR-VP_26_10_2019_2_100cm	EEQDRKLR	14: EKAD/L	85	108	8	3	24	6	DEKLQR	EEQDRKLR	EEQDRKLREEQDRKLREEQDRKLR	MOD_SUMO_rev_2	0.0128
Ochre_SR-VP_26_10_2020_2_100CM_FINAL_FINAL_648|Ochre_SR-VP_26_10_2020_2_100CM_FINAL_FINAL|SR-VP_26_10_2019_2_100cm	PVQPVAQT	21: PIQ/VT	220	243	8	3	24	5	APQTV	PVQPVAQT	PVQPVAQTPVQPVAQTPVQPVAQT
Olive_Borg_SR-VP_0-2_scaffold_141_1523504_49	TPNVTVVPTAIA	23: TPVN	343	390	12	4	48	6	AINPTV	TPNVTVVPTAIA	TPNVTVVPTAIATPNVTVVPTAIATPNVTVVPTAIATPNVTVVPTAIA
Olive_Borg_SR-VP_0-2_scaffold_141_1618874_3_	SPTPTPTI	26: TP	214	253	8	5	40	4	IPST	SPTPTPTI	SPTPTPTISPTPTPTISPTPTPTISPTPTPTISPTPTPTI
Olive_Borg_SR-VP_0-2_scaffold_141_1618874_3_	SPTPTPTI	26: TP	214	253	8	5	40	4	IPST	SPTPTPTI	SPTPTPTISPTPTPTISPTPTPTISPTPTPTISPTPTPTI
Olive_SR-VP_0-2_scaf_1523504_2265850_186kb	VPTPEPT		812	832	7	3	21	4	EPTV	VPTPEPT	VPTPEPTVPTPEPTVPTPEPT
Olive_SR-VP_0-2_scaf_1523504_2265850_186kb	PTPE		827	846	4	5	20	3	EPT	PTPE	PTPEPTPEPTPEPTPEPTPE
ORANGE_SR-VP_26_10_2019_2_100cm_FINAL_1068|ORANGE_SR-VP_26_10_2019_2_100cm_FINAL|SR-VP_26_10_2019_2_100cm	ISGQPVT	6: SVG/IQ	112	132	7	3	21	7	GIPQSTV	ISGQPVT	ISGQPVTISGQPVTISGQPVT
ORANGE_SR-VP_26_10_2019_2_100cm_FINAL_1092|ORANGE_SR-VP_26_10_2019_2_100cm_FINAL|SR-VP_26_10_2019_2_100cm	EQILDQYQPPQ		183	259	11	7	77	7	DEILPQY	EQILDQYQPPQ	EQILDQYQPPQEQILDQYQPPQEQILDQYQPPQEQILDQYQPPQEQILDQYQPPQEQILDQYQPPQEQILDQYQPPQ
ORANGE_SR-VP_26_10_2019_2_100cm_FINAL_1296|ORANGE_SR-VP_26_10_2019_2_100cm_FINAL|SR-VP_26_10_2019_2_100cm	RVTGK	4: GT	31	50	5	4	20	5	GKRTV	RVTGK	RVTGKRVTGKRVTGKRVTGK
ORANGE_SR-VP_26_10_2019_2_100cm_FINAL_1296|ORANGE_SR-VP_26_10_2019_2_100cm_FINAL|SR-VP_26_10_2019_2_100cm	TGKRKK	4: GT	48	113	6	11	66	4	GKRT	TGKRKK	TGKRKKTGKRKKTGKRKKTGKRKKTGKRKKTGKRKKTGKRKKTGKRKKTGKRKKTGKRKKTGKRKK
ORANGE_SR-VP_26_10_2019_2_100cm_FINAL_204|ORANGE_SR-VP_26_10_2019_2_100cm_FINAL|SR-VP_26_10_2019_2_100cm	INNTED	19: TND	195	212	6	3	18	5	DEINT	INNTED	INNTEDINNTEDINNTED
ORANGE_SR-VP_26_10_2019_2_100cm_FINAL_231|ORANGE_SR-VP_26_10_2019_2_100cm_FINAL|SR-VP_26_10_2019_2_100cm	VKEIYKKIKDK	10: KEI	1	44	11	4	44	6	DEIKVY	VKEIYKKIKDK	VKEIYKKIKDKVKEIYKKIKDKVKEIYKKIKDKVKEIYKKIKDK
ORANGE_SR-VP_26_10_2019_2_100cm_FINAL_357|ORANGE_SR-VP_26_10_2019_2_100cm_FINAL|SR-VP_26_10_2019_2_100cm	EPKKEVREKEQVKEPKK	16: KEN	10	60	17	3	51	6	EKPQRV	EPKKEVREKEQVKEPKK	EPKKEVREKEQVKEPKKEPKKEVREKEQVKEPKKEPKKEVREKEQVKEPKK
ORANGE_SR-VP_26_10_2019_2_100cm_FINAL_381|ORANGE_SR-VP_26_10_2019_2_100cm_FINAL|SR-VP_26_10_2019_2_100cm	YDNKMK	2: NE/KM/I	35	52	6	3	18	5	DKMNY	YDNKMK	YDNKMKYDNKMKYDNKMK
ORANGE_SR-VP_26_10_2019_2_100cm_FINAL_402|ORANGE_SR-VP_26_10_2019_2_100cm_FINAL|SR-VP_26_10_2019_2_100cm	NISKSGV	6: SVG/IQ	39	66	7	4	28	6	GIKNSV	NISKSGV	NISKSGVNISKSGVNISKSGVNISKSGV
ORANGE_SR-VP_26_10_2019_2_100cm_FINAL_592|ORANGE_SR-VP_26_10_2019_2_100cm_FINAL|SR-VP_26_10_2019_2_100cm	DGKYS	11: KEI	316	345	5	6	30	5	DGKSY	DGKYS	DGKYSDGKYSDGKYSDGKYSDGKYSDGKYS
ORANGE_SR-VP_26_10_2019_2_100cm_FINAL_643|ORANGE_SR-VP_26_10_2019_2_100cm_FINAL|SR-VP_26_10_2019_2_100cm	YTPT	24: TPY	53	68	4	4	16	3	PTY	YTPT	YTPTYTPTYTPTYTPT
ORANGE_SR-VP_26_10_2019_2_100cm_FINAL_643|ORANGE_SR-VP_26_10_2019_2_100cm_FINAL|SR-VP_26_10_2019_2_100cm	TATPTY	24: TPY	104	139	6	6	36	4	APTY	TATPTY	TATPTYTATPTYTATPTYTATPTYTATPTYTATPTY
ORANGE_SR-VP_26_10_2019_2_100cm_FINAL_643|ORANGE_SR-VP_26_10_2019_2_100cm_FINAL|SR-VP_26_10_2019_2_100cm	TATPTY	24: TPY	144	191	6	8	48	4	APTY	TATPTY	TATPTYTATPTYTATPTYTATPTYTATPTYTATPTYTATPTYTATPTY
ORANGE_SR-VP_26_10_2019_2_100cm_FINAL_643|ORANGE_SR-VP_26_10_2019_2_100cm_FINAL|SR-VP_26_10_2019_2_100cm	TATPTY	24: TPY	104	139	6	6	36	4	APTY	TATPTY	TATPTYTATPTYTATPTYTATPTYTATPTYTATPTY
ORANGE_SR-VP_26_10_2019_2_100cm_FINAL_643|ORANGE_SR-VP_26_10_2019_2_100cm_FINAL|SR-VP_26_10_2019_2_100cm	TATPTY	24: TPY	144	191	6	8	48	4	APTY	TATPTY	TATPTYTATPTYTATPTYTATPTYTATPTYTATPTYTATPTYTATPTY
ORANGE_SR-VP_26_10_2019_2_100cm_FINAL_657|ORANGE_SR-VP_26_10_2019_2_100cm_FINAL|SR-VP_26_10_2019_2_100cm	NIPTVTPTV	22: TP/VI	615	650	9	4	36	5	INPTV	NIPTVTPTV	NIPTVTPTVNIPTVTPTVNIPTVTPTVNIPTVTPTV
ORANGE_SR-VP_26_10_2019_2_100cm_FINAL_657|ORANGE_SR-VP_26_10_2019_2_100cm_FINAL|SR-VP_26_10_2019_2_100cm	PTKIIVVNTPTVT	22: TP/VI	516	554	13	3	39	6	IKNPTV	PTKIIVVNTPTVT	PTKIIVVNTPTVTPTKIIVVNTPTVTPTKIIVVNTPTVT
ORANGE_SR-VP_26_10_2019_2_100cm_FINAL_779|ORANGE_SR-VP_26_10_2019_2_100cm_FINAL|SR-VP_26_10_2019_2_100cm	ISDIGNMA		452	475	8	3	24	7	ADGIMNS	ISDIGNMA	ISDIGNMAISDIGNMAISDIGNMA
ORANGE_SR-VP_26_10_2019_2_100cm_FINAL_820|ORANGE_SR-VP_26_10_2019_2_100cm_FINAL|SR-VP_26_10_2019_2_100cm	NKDDKTG	9: NTD/K/L	859	879	7	3	21	5	DGKNT	NKDDKTG	NKDDKTGNKDDKTGNKDDKTG
ORANGE_SR-VP_26_10_2019_2_100cm_FINAL_919|ORANGE_SR-VP_26_10_2019_2_100cm_FINAL|SR-VP_26_10_2019_2_100cm	DVPKSEHSKS	18: EKVP	160	199	10	4	40	7	DEHKPSV	DVPKSEHSKS	DVPKSEHSKSDVPKSEHSKSDVPKSEHSKSDVPKSEHSKS
ORANGE_SR-VP_26_10_2019_2_100cm_FINAL_92|ORANGE_SR-VP_26_10_2019_2_100cm_FINAL|SR-VP_26_10_2019_2_100cm	MKEKR	11: KEI	18	62	5	9	45	4	EKMR	MKEKR	MKEKRMKEKRMKEKRMKEKRMKEKRMKEKRMKEKRMKEKRMKEKR
ORANGE_SR-VP_26_10_2019_2_100cm_FINAL_928|ORANGE_SR-VP_26_10_2019_2_100cm_FINAL|SR-VP_26_10_2019_2_100cm	KEEIKTDID		128	208	9	9	81	5	DEIKT	KEEIKTDID	KEEIKTDIDKEEIKTDIDKEEIKTDIDKEEIKTDIDKEEIKTDIDKEEIKTDIDKEEIKTDIDKEEIKTDIDKEEIKTDID
ORANGE_SR-VP_26_10_2019_2_100cm_FINAL_946|ORANGE_SR-VP_26_10_2019_2_100cm_FINAL|SR-VP_26_10_2019_2_100cm	LKEICNRLEKK	10: KEI	1	77	11	7	77	7	CEIKLNR	LKEICNRLEKK	LKEICNRLEKKLKEICNRLEKKLKEICNRLEKKLKEICNRLEKKLKEICNRLEKKLKEICNRLEKKLKEICNRLEKK
Pink_Borg_SRVP18_trench_6_60cm_scaffold_692_1	PNVTGTPL	23: TPVN	408	431	8	3	24	6	GLNPTV	PNVTGTPL	PNVTGTPLPNVTGTPLPNVTGTPL
Pink_Borg_SRVP18_trench_6_60cm_scaffold_692_1	PNVTGTPL	23: TPVN	408	431	8	3	24	6	GLNPTV	PNVTGTPL	PNVTGTPLPNVTGTPLPNVTGTPL
Pink_Borg_SRVP18_trench_6_60cm_scaffold_692_1	TPLPNVTE	23: TPVN	445	484	8	5	40	6	ELNPTV	TPLPNVTE	TPLPNVTETPLPNVTETPLPNVTETPLPNVTETPLPNVTE
Pink_Borg_SRVP18_trench_6_60cm_scaffold_692_1	TPLPNVTE	23: TPVN	445	484	8	5	40	6	ELNPTV	TPLPNVTE	TPLPNVTETPLPNVTETPLPNVTETPLPNVTETPLPNVTE
Pink_Borg_SRVP18_trench_6_60cm_scaffold_692_1	LITPTPISTPTPTI		675	716	14	3	42	5	ILPST	LITPTPISTPTPTI	LITPTPISTPTPTILITPTPISTPTPTILITPTPISTPTPTI
Pink_Borg_SRVP18_trench_6_60cm_scaffold_692_1	LITPTPISTPTPTI		675	716	14	3	42	5	ILPST	LITPTPISTPTPTI	LITPTPISTPTPTILITPTPISTPTPTILITPTPISTPTPTI
Pink_Borg_SRVP18_trench_6_60cm_scaffold_692_1	PTPVPTAT	27: PTDV	726	765	8	5	40	4	APTV	PTPVPTAT	PTPVPTATPTPVPTATPTPVPTATPTPVPTATPTPVPTAT
Pink_Borg_SRVP18_trench_6_60cm_scaffold_692_1	PTPVPTAT	27: PTDV	726	765	8	5	40	4	APTV	PTPVPTAT	PTPVPTATPTPVPTATPTPVPTATPTPVPTATPTPVPTAT
Pink_Borg_SRVP18_trench_6_60cm_scaffold_692_1	TPTPVPTA	27: PTDV	625	648	8	3	24	4	APTV	TPTPVPTA	TPTPVPTATPTPVPTATPTPVPTA
Pink_Borg_SRVP18_trench_6_60cm_scaffold_692_1	TPTPVPTA	27: PTDV	625	648	8	3	24	4	APTV	TPTPVPTA	TPTPVPTATPTPVPTATPTPVPTA
Pink_Borg_SRVP18_trench_6_60cm_scaffold_692_1	TPTPVPTA	27: PTDV	625	648	8	3	24	4	APTV	TPTPVPTA	TPTPVPTATPTPVPTATPTPVPTA
pink_SRVP18_trech_6_60cm_sc_17_454_432_692-rev9+5088839_14383_-_orf00037_translation	AWDED	1: DEL/S	14	68	5	11	55	4	ADEW	AWDED	AWDEDAWDEDAWDEDAWDEDAWDEDAWDEDAWDEDAWDEDAWDEDAWDEDAWDED
pink_SRVP18_trech_6_60cm_sc_17_454_432_692-rev9+5088839_14383_-_orf00070_translation	SPSPTPIV		275	322	8	6	48	5	IPSTV	SPSPTPIV	SPSPTPIVSPSPTPIVSPSPTPIVSPSPTPIVSPSPTPIVSPSPTPIV
pink_SRVP18_trech_6_60cm_sc_17_454_432_692-rev9+5088839_14383_-_orf00070_translation	PTPIVSPP		318	349	8	4	32	5	IPSTV	PTPIVSPP	PTPIVSPPPTPIVSPPPTPIVSPPPTPIVSPP
pink_SRVP18_trech_6_60cm_sc_17_454_432_692-rev9+5088839_14383_-_orf00115_MHC_translation	PNVTGTPL	23: TPVN	408	431	8	3	24	6	GLNPTV	PNVTGTPL	PNVTGTPLPNVTGTPLPNVTGTPL
pink_SRVP18_trech_6_60cm_sc_17_454_432_692-rev9+5088839_14383_-_orf00115_MHC_translation	PNVTGTPL	23: TPVN	408	431	8	3	24	6	GLNPTV	PNVTGTPL	PNVTGTPLPNVTGTPLPNVTGTPL
pink_SRVP18_trech_6_60cm_sc_17_454_432_692-rev9+5088839_14383_-_orf00115_MHC_translation	TPLPNVTE	23: TPVN	445	484	8	5	40	6	ELNPTV	TPLPNVTE	TPLPNVTETPLPNVTETPLPNVTETPLPNVTETPLPNVTE
pink_SRVP18_trech_6_60cm_sc_17_454_432_692-rev9+5088839_14383_-_orf00115_MHC_translation	TPLPNVTE	23: TPVN	445	484	8	5	40	6	ELNPTV	TPLPNVTE	TPLPNVTETPLPNVTETPLPNVTETPLPNVTETPLPNVTE
pink_SRVP18_trech_6_60cm_sc_17_454_432_692-rev9+5088839_14383_-_orf00115_MHC_translation	LITPTPISTPTPTI		675	772	14	7	98	5	ILPST	LITPTPISTPTPTI	LITPTPISTPTPTILITPTPISTPTPTILITPTPISTPTPTILITPTPISTPTPTILITPTPISTPTPTILITPTPISTPTPTILITPTPISTPTPTI
pink_SRVP18_trech_6_60cm_sc_17_454_432_692-rev9+5088839_14383_-_orf00115_MHC_translation	LITPTPISTPTPTI		675	772	14	7	98	5	ILPST	LITPTPISTPTPTI	LITPTPISTPTPTILITPTPISTPTPTILITPTPISTPTPTILITPTPISTPTPTILITPTPISTPTPTILITPTPISTPTPTILITPTPISTPTPTI
pink_SRVP18_trech_6_60cm_sc_17_454_432_692-rev9+5088839_14383_-_orf00115_MHC_translation	PTPVPTAT	27: PTDV	782	837	8	7	56	4	APTV	PTPVPTAT	PTPVPTATPTPVPTATPTPVPTATPTPVPTATPTPVPTATPTPVPTATPTPVPTAT
pink_SRVP18_trech_6_60cm_sc_17_454_432_692-rev9+5088839_14383_-_orf00115_MHC_translation	PTPVPTAT	27: PTDV	782	837	8	7	56	4	APTV	PTPVPTAT	PTPVPTATPTPVPTATPTPVPTATPTPVPTATPTPVPTATPTPVPTATPTPVPTAT
pink_SRVP18_trech_6_60cm_sc_17_454_432_692-rev9+5088839_14383_-_orf00115_MHC_translation	TPTPVPTA	27: PTDV	625	648	8	3	24	4	APTV	TPTPVPTA	TPTPVPTATPTPVPTATPTPVPTA
pink_SRVP18_trech_6_60cm_sc_17_454_432_692-rev9+5088839_14383_-_orf00115_MHC_translation	TPTPVPTA	27: PTDV	625	648	8	3	24	4	APTV	TPTPVPTA	TPTPVPTATPTPVPTATPTPVPTA
pink_SRVP18_trech_6_60cm_sc_17_454_432_692-rev9+5088839_14383_-_orf00115_MHC_translation	TPTPVPTA	27: PTDV	625	648	8	3	24	4	APTV	TPTPVPTA	TPTPVPTATPTPVPTATPTPVPTA
pink_SRVP18_trech_6_60cm_sc_17_454_432_692-rev9+5088839_14383_-_orf00140_translation	STDIVQEDVVP		47	79	11	3	33	8	DEIPQSTV	STDIVQEDVVP	STDIVQEDVVPSTDIVQEDVVPSTDIVQEDVVP
pink_SRVP18_trech_6_60cm_sc_17_454_432_692-rev9+5088839_14383_-_orf00155_translation	QTDINVE	10: KEI	114	134	7	3	21	7	DEINQTV	QTDINVE	QTDINVEQTDINVEQTDINVE
pink_SRVP18_trech_6_60cm_sc_17_454_432_692-rev9+5088839_14383_-_orf00184_translation	ENLDKKQDN	5: KD/EN	16	51	9	4	36	6	DEKLNQ	ENLDKKQDN	ENLDKKQDNENLDKKQDNENLDKKQDNENLDKKQDN	TRG_ER_diLys_1	2.677e-05
pink_SRVP18_trech_6_60cm_sc_17_454_432_692-rev9+5088839_14383_-_orf00196_translation	EEDLKLKA	14: EKAD/L	76	155	8	10	80	5	ADEKL	EEDLKLKA	EEDLKLKAEEDLKLKAEEDLKLKAEEDLKLKAEEDLKLKAEEDLKLKAEEDLKLKAEEDLKLKAEEDLKLKAEEDLKLKA
pink_SRVP18_trech_6_60cm_sc_17_454_432_692-rev9+5088839_14383_-_orf00196_translation	KAEKVKAEEELKV	14: EKAD/L	154	192	13	3	39	5	AEKLV	KAEKVKAEEELKV	KAEKVKAEEELKVKAEKVKAEEELKVKAEKVKAEEELKV
pink_SRVP18_trech_6_60cm_sc_17_454_432_692-rev9+5088839_14383_-_orf00196_translation	KVKAEEELKVKAE	14: EKAD/L	269	333	13	5	65	5	AEKLV	KVKAEEELKVKAE	KVKAEEELKVKAEKVKAEEELKVKAEKVKAEEELKVKAEKVKAEEELKVKAEKVKAEEELKVKAE
pink_SRVP18_trech_6_60cm_sc_17_454_432_692-rev9+5088839_14383_-_orf00213_translation	KQEVQSEQN		1064	1090	9	3	27	6	EKNQSV	KQEVQSEQN	KQEVQSEQNKQEVQSEQNKQEVQSEQN	DEG_Nend_UBRbox_1	0.0002064
pink_SRVP18_trech_6_60cm_sc_17_454_432_692-rev9+5088839_14383_-_orf00226_translation	PTDTPTPI	27: PTDV	264	311	8	6	48	4	DIPT	PTDTPTPI	PTDTPTPIPTDTPTPIPTDTPTPIPTDTPTPIPTDTPTPIPTDTPTPI
pink_SRVP18_trech_6_60cm_sc_17_454_432_692-rev9+5088839_14383_-_orf00230_translation	TPTPIPTD	27: PTDV	339	442	8	13	104	4	DIPT	TPTPIPTD	TPTPIPTDTPTPIPTDTPTPIPTDTPTPIPTDTPTPIPTDTPTPIPTDTPTPIPTDTPTPIPTDTPTPIPTDTPTPIPTDTPTPIPTDTPTPIPTDTPTPIPTD
pink_SRVP18_trech_6_60cm_sc_17_454_432_692-rev9+5088839_14383_-_orf00311_translation	TPTPIA	25: P/TA/I	157	174	6	3	18	4	AIPT	TPTPIA	TPTPIATPTPIATPTPIA
pink_SRVP18_trech_6_60cm_sc_17_454_432_692-rev9+5088839_14383_-_orf00311_translation	PIATPT	25: P/TA/I	228	245	6	3	18	4	AIPT	PIATPT	PIATPTPIATPTPIATPT
pink_SRVP18_trech_6_60cm_sc_17_454_432_692-rev9+5088839_14383_-_orf00311_translation	PIATPT	25: P/TA/I	264	281	6	3	18	4	AIPT	PIATPT	PIATPTPIATPTPIATPT
pink_SRVP18_trech_6_60cm_sc_17_454_432_692-rev9+5088839_14383_-_orf00311_translation	PIATPT	25: P/TA/I	228	245	6	3	18	4	AIPT	PIATPT	PIATPTPIATPTPIATPT
pink_SRVP18_trech_6_60cm_sc_17_454_432_692-rev9+5088839_14383_-_orf00311_translation	PIATPT	25: P/TA/I	264	281	6	3	18	4	AIPT	PIATPT	PIATPTPIATPTPIATPT
pink_SRVP18_trech_6_60cm_sc_17_454_432_692-rev9+5088839_14383_-_orf00311_translation	TPTPIATP		169	224	8	7	56	4	AIPT	TPTPIATP	TPTPIATPTPTPIATPTPTPIATPTPTPIATPTPTPIATPTPTPIATPTPTPIATP
pink_SRVP18_trech_6_60cm_sc_17_454_432_692-rev9+5088839_14383_-_orf00311_translation	TPTPIATP		237	260	8	3	24	4	AIPT	TPTPIATP	TPTPIATPTPTPIATPTPTPIATP
pink_SRVP18_trech_6_60cm_sc_17_454_432_692-rev9+5088839_14383_-_orf00311_translation	TPTPIATP		169	224	8	7	56	4	AIPT	TPTPIATP	TPTPIATPTPTPIATPTPTPIATPTPTPIATPTPTPIATPTPTPIATPTPTPIATP
pink_SRVP18_trech_6_60cm_sc_17_454_432_692-rev9+5088839_14383_-_orf00311_translation	TPTPIATP		237	260	8	3	24	4	AIPT	TPTPIATP	TPTPIATPTPTPIATPTPTPIATP
pink_SRVP18_trech_6_60cm_sc_17_454_432_692-rev9+5088839_14383_-_orf00433_translation	IEPTNYPTSVPT		80	127	12	4	48	8	EINPSTVY	IEPTNYPTSVPT	IEPTNYPTSVPTIEPTNYPTSVPTIEPTNYPTSVPTIEPTNYPTSVPT
pink_SRVP18_trech_6_60cm_sc_17_454_432_692-rev9+5088839_14383_-_orf00552_translation	MKEINKE	10: KEI	1	28	7	4	28	5	EIKMN	MKEINKE	MKEINKEMKEINKEMKEINKEMKEINKE
pink_SRVP18_trech_6_60cm_sc_17_454_432_692-rev9+5088839_14383_-_orf00658_translation	TPSPIIITP		196	231	9	4	36	4	IPST	TPSPIIITP	TPSPIIITPTPSPIIITPTPSPIIITPTPSPIIITP	LIG_SUMO_SIM_par_1	0.004545
pink_SRVP18_trech_6_60cm_sc_17_454_432_692-rev9+5088839_14383_-_orf00658_translation	IITPTPSPV		228	254	9	3	27	5	IPSTV	IITPTPSPV	IITPTPSPVIITPTPSPVIITPTPSPV	DOC_WW_Pin1_4	0.01543
pink_SRVP18_trech_6_60cm_sc_17_454_432_692-rev9+5088839_14383_-_orf00661_translation	PTATPTPT	26: TP	196	251	8	7	56	3	APT	PTATPTPT	PTATPTPTPTATPTPTPTATPTPTPTATPTPTPTATPTPTPTATPTPTPTATPTPT
pink_SRVP18_trech_6_60cm_sc_17_454_432_692-rev9+5088839_14383_-_orf00680_translation	LTGGSTTT	6: SVG/IQ	48	71	8	3	24	4	GLST	LTGGSTTT	LTGGSTTTLTGGSTTTLTGGSTTT
pink_SRVP18_trech_6_60cm_sc_17_454_432_692-rev9+5088839_14383_-_orf00680_translation	PTSTLTAS		148	171	8	3	24	5	ALPST	PTSTLTAS	PTSTLTASPTSTLTASPTSTLTAS
pink_SRVP18_trech_6_60cm_sc_17_454_432_692-rev9+5088839_14383_-_orf00680_translation	TATPTPTP	26: TP	499	530	8	4	32	3	APT	TATPTPTP	TATPTPTPTATPTPTPTATPTPTPTATPTPTP
pink_SRVP18_trech_6_60cm_sc_17_454_432_692-rev9+5088839_14383_-_orf00849_translation	KLADVRADKLADERAN	14: EKAD/L	84	131	16	3	48	8	ADEKLNRV	KLADVRADKLADERAN	KLADVRADKLADERANKLADVRADKLADERANKLADVRADKLADERAN	DEG_Nend_UBRbox_1	0.0002064
pink_SRVP18_trech_6_60cm_sc_17_454_432_692-rev9+5088839_14383_-_orf00849_translation	PIAPIQT	21: PIQ/VT	300	320	7	3	21	5	AIPQT	PIAPIQT	PIAPIQTPIAPIQTPIAPIQT	-
pink_SRVP18_trench_6_60cm_scaffold_141__63kb	HNKDLE	1: DEL/S	382	423	6	7	42	6	DEHKLN	HNKDLE	HNKDLEHNKDLEHNKDLEHNKDLEHNKDLEHNKDLEHNKDLE	-
pink_SRVP18_trench_6_60cm_scaffold_141_97kb	VNNKMLS		162	189	7	4	28	6	KLMNSV	VNNKMLS	VNNKMLSVNNKMLSVNNKMLSVNNKMLS
pink_uncertain_SRVP18_trench_6_60cm_scaffold_179_15.6kb	VKELTVKDP		248	274	9	3	27	7	DEKLPTV	VKELTVKDP	VKELTVKDPVKELTVKDPVKELTVKDP
pink_uncertain_SRVP18_trench_6_60cm_scaffold_179_51.6kb	APTILH		16	39	6	4	24	6	AHILPT	APTILH	APTILHAPTILHAPTILHAPTILH
Red_Borg_Corona_Mine_final_14|Red_Borg_Corona_Mine_final|LC_01_combined	IKQD	16: KEN	294	345	4	13	52	4	DIKQ	IKQD	IKQDIKQDIKQDIKQDIKQDIKQDIKQDIKQDIKQDIKQDIKQDIKQDIKQD
Red_Borg_Corona_Mine_final_142|Red_Borg_Corona_Mine_final|LC_01_combined	LKIGK	11: KEI	7	26	5	4	20	4	GIKL	LKIGK	LKIGKLKIGKLKIGKLKIGK
Red_Borg_Corona_Mine_final_152|Red_Borg_Corona_Mine_final|LC_01_combined	PTNTTPV		94	135	7	6	42	4	NPTV	PTNTTPV	PTNTTPVPTNTTPVPTNTTPVPTNTTPVPTNTTPVPTNTTPV
Red_Borg_Corona_Mine_final_152|Red_Borg_Corona_Mine_final|LC_01_combined	TVTEPTPTV		27	71	9	5	45	4	EPTV	TVTEPTPTV	TVTEPTPTVTVTEPTPTVTVTEPTPTVTVTEPTPTVTVTEPTPTV
Red_Borg_Corona_Mine_final_176|Red_Borg_Corona_Mine_final|LC_01_combined	PTPSPTVT	26: TP	289	352	8	8	64	4	PSTV	PTPSPTVT	PTPSPTVTPTPSPTVTPTPSPTVTPTPSPTVTPTPSPTVTPTPSPTVTPTPSPTVTPTPSPTVT	MOD_GSK3_1	0.02679
Red_Borg_Corona_Mine_final_339|Red_Borg_Corona_Mine_final|LC_01_combined	INDKPN	17: SK/PE/N/V	20	103	6	14	84	5	DIKNP	INDKPN	INDKPNINDKPNINDKPNINDKPNINDKPNINDKPNINDKPNINDKPNINDKPNINDKPNINDKPNINDKPNINDKPNINDKPN
Red_Borg_Corona_Mine_final_37|Red_Borg_Corona_Mine_final|LC_01_combined	KKEQEEKA	15: KEDG	125	268	8	18	144	4	AEKQ	KKEQEEKA	KKEQEEKAKKEQEEKAKKEQEEKAKKEQEEKAKKEQEEKAKKEQEEKAKKEQEEKAKKEQEEKAKKEQEEKAKKEQEEKAKKEQEEKAKKEQEEKAKKEQEEKAKKEQEEKAKKEQEEKAKKEQEEKAKKEQEEKAKKEQEEKA
Red_Borg_Corona_Mine_final_455|Red_Borg_Corona_Mine_final|LC_01_combined	SVSISGTP		150	173	8	3	24	6	GIPSTV	SVSISGTP	SVSISGTPSVSISGTPSVSISGTP
Red_Borg_Corona_Mine_final_456|Red_Borg_Corona_Mine_final|LC_01_combined	LKDIKSK	10: KEI	4	45	7	6	42	5	DIKLS	LKDIKSK	LKDIKSKLKDIKSKLKDIKSKLKDIKSKLKDIKSKLKDIKSK
Red_Borg_Corona_Mine_final_549|Red_Borg_Corona_Mine_final|LC_01_combined	KLVEGQN		114	162	7	7	49	7	EGKLNQV	KLVEGQN	KLVEGQNKLVEGQNKLVEGQNKLVEGQNKLVEGQNKLVEGQNKLVEGQN
Red_Borg_Corona_Mine_final_694|Red_Borg_Corona_Mine_final|LC_01_combined	PKVEL	18: EKVP	251	315	5	13	65	5	EKLPV	PKVEL	PKVELPKVELPKVELPKVELPKVELPKVELPKVELPKVELPKVELPKVELPKVELPKVELPKVEL
Red_Borg_Corona_Mine_final_694|Red_Borg_Corona_Mine_final|LC_01_combined	KVEDIP	18: EKVP	180	203	6	4	24	6	DEIKPV	KVEDIP	KVEDIPKVEDIPKVEDIPKVEDIP
Red_Borg_Corona_Mine_final_694|Red_Borg_Corona_Mine_final|LC_01_combined	PKVEDIPKVEP	18: EKVP	197	229	11	3	33	6	DEIKPV	PKVEDIPKVEP	PKVEDIPKVEPPKVEDIPKVEPPKVEDIPKVEP
Red_Borg_Corona_Mine_final_72|Red_Borg_Corona_Mine_final|LC_01_combined	TGAVR		403	457	5	11	55	5	AGRTV	TGAVR	TGAVRTGAVRTGAVRTGAVRTGAVRTGAVRTGAVRTGAVRTGAVRTGAVRTGAVR
Red_Borg_Corona_Mine_final_884|Red_Borg_Corona_Mine_final|LC_01_combined	YKKGQ	11: KEI	8	37	5	6	30	4	GKQY	YKKGQ	YKKGQYKKGQYKKGQYKKGQYKKGQYKKGQ
ROSE_SR-VP_0-2_FINAL_176|ROSE_SR-VP_0-2_FINAL|SR-VP_0-2cm_Biohub_180515	TVNETPVV		40	119	8	10	80	5	ENPTV	TVNETPVV	TVNETPVVTVNETPVVTVNETPVVTVNETPVVTVNETPVVTVNETPVVTVNETPVVTVNETPVVTVNETPVVTVNETPVV
ROSE_SR-VP_0-2_FINAL_179|ROSE_SR-VP_0-2_FINAL|SR-VP_0-2cm_Biohub_180515	KDGS		259	314	4	14	56	4	DGKS	KDGS	KDGSKDGSKDGSKDGSKDGSKDGSKDGSKDGSKDGSKDGSKDGSKDGSKDGSKDGS
ROSE_SR-VP_0-2_FINAL_198|ROSE_SR-VP_0-2_FINAL|SR-VP_0-2cm_Biohub_180515	KIDESLPG		58	89	8	4	32	8	DEGIKLPS	KIDESLPG	KIDESLPGKIDESLPGKIDESLPGKIDESLPG	DEG_Nend_UBRbox_1	0.0002064
ROSE_SR-VP_0-2_FINAL_224|ROSE_SR-VP_0-2_FINAL|SR-VP_0-2cm_Biohub_180515	GQGTQG	4: GT	88	111	6	4	24	3	GQT	GQGTQG	GQGTQGGQGTQGGQGTQGGQGTQG
ROSE_SR-VP_0-2_FINAL_482|ROSE_SR-VP_0-2_FINAL|SR-VP_0-2cm_Biohub_180515	EGK	13: E/NKE	96	113	3	6	18	3	EGK	EGK	EGKEGKEGKEGKEGKEGK
ROSE_SR-VP_0-2_FINAL_509|ROSE_SR-VP_0-2_FINAL|SR-VP_0-2cm_Biohub_180515	GTDIIKQV	3: GVA	119	150	8	4	32	7	DGIKQTV	GTDIIKQV	GTDIIKQVGTDIIKQVGTDIIKQVGTDIIKQV
ROSE_SR-VP_0-2_FINAL_571|ROSE_SR-VP_0-2_FINAL|SR-VP_0-2cm_Biohub_180515	DEEKVN	11: KEI	60	83	6	4	24	5	DEKNV	DEEKVN	DEEKVNDEEKVNDEEKVNDEEKVN
ROSE_SR-VP_0-2_FINAL_584|ROSE_SR-VP_0-2_FINAL|SR-VP_0-2cm_Biohub_180515	ESKLKQDL	16: KEN	198	229	8	4	32	6	DEKLQS	ESKLKQDL	ESKLKQDLESKLKQDLESKLKQDLESKLKQDL	TRG_ER_diLys_1	2.677e-05
ROSE_SR-VP_0-2_FINAL_603|ROSE_SR-VP_0-2_FINAL|SR-VP_0-2cm_Biohub_180515	LSVLNNN	9: NTD/K/L	284	318	7	5	35	4	LNSV	LSVLNNN	LSVLNNNLSVLNNNLSVLNNNLSVLNNNLSVLNNN
ROSE_SR-VP_0-2_FINAL_666|ROSE_SR-VP_0-2_FINAL|SR-VP_0-2cm_Biohub_180515	NKKE	16: KEN	12	27	4	4	16	3	EKN	NKKE	NKKENKKENKKENKKE
ROSE_SR-VP_0-2_FINAL_672|ROSE_SR-VP_0-2_FINAL|SR-VP_0-2cm_Biohub_180515	TSQLNNA	9: NTD/K/L	69	89	7	3	21	6	ALNQST	TSQLNNA	TSQLNNATSQLNNATSQLNNA
ROSE_SR-VP_0-2_FINAL_812|ROSE_SR-VP_0-2_FINAL|SR-VP_0-2cm_Biohub_180515	KEDKKGSEKN	15: KEDG	183	212	10	3	30	6	DEGKNS	KEDKKGSEKN	KEDKKGSEKNKEDKKGSEKNKEDKKGSEKN
SRVP18_hole-7m-from-trench_1_80cm_scaf_35_ext_315-rev_6-w_terminal_repeats_200|SKY_Borg_SRVP18_hole-7m-from-trench_1_80cm_complete|SRVP18_hole-7m-from-trench_1_80cm	MKTEAD		1	18	6	3	18	6	ADEKMT	MKTEAD	MKTEADMKTEADMKTEAD
SRVP18_hole-7m-from-trench_1_80cm_scaf_35_ext_315-rev_6-w_terminal_repeats_238|SKY_Borg_SRVP18_hole-7m-from-trench_1_80cm_complete|SRVP18_hole-7m-from-trench_1_80cm	NEPK	16: KEN	373	392	4	5	20	4	EKNP	NEPK	NEPKNEPKNEPKNEPKNEPK
SRVP18_hole-7m-from-trench_1_80cm_scaf_35_ext_315-rev_6-w_terminal_repeats_238|SKY_Borg_SRVP18_hole-7m-from-trench_1_80cm_complete|SRVP18_hole-7m-from-trench_1_80cm	NEPE	16: KEN	409	444	4	9	36	3	ENP	NEPE	NEPENEPENEPENEPENEPENEPENEPENEPENEPE
SRVP18_hole-7m-from-trench_1_80cm_scaf_35_ext_315-rev_6-w_terminal_repeats_255|SKY_Borg_SRVP18_hole-7m-from-trench_1_80cm_complete|SRVP18_hole-7m-from-trench_1_80cm	KNDTN		211	265	5	11	55	4	DKNT	KNDTN	KNDTNKNDTNKNDTNKNDTNKNDTNKNDTNKNDTNKNDTNKNDTNKNDTNKNDTN
SRVP18_hole-7m-from-trench_1_80cm_scaf_35_ext_315-rev_6-w_terminal_repeats_454|SKY_Borg_SRVP18_hole-7m-from-trench_1_80cm_complete|SRVP18_hole-7m-from-trench_1_80cm	PKTDTTTAS		57	128	9	8	72	6	ADKPST	PKTDTTTAS	PKTDTTTASPKTDTTTASPKTDTTTASPKTDTTTASPKTDTTTASPKTDTTTASPKTDTTTASPKTDTTTAS
SRVP18_hole-7m-from-trench_1_80cm_scaf_35_ext_315-rev_6-w_terminal_repeats_643|SKY_Borg_SRVP18_hole-7m-from-trench_1_80cm_complete|SRVP18_hole-7m-from-trench_1_80cm	LKQDLESR	16: KEN	193	216	8	3	24	7	DEKLQRS	LKQDLESR	LKQDLESRLKQDLESRLKQDLESR	DEG_Nend_Nbox_1	0.0002302
SRVP18_hole-7m-from-trench_1_80cm_scaf_35_ext_315-rev_6-w_terminal_repeats_643|SKY_Borg_SRVP18_hole-7m-from-trench_1_80cm_complete|SRVP18_hole-7m-from-trench_1_80cm	QPPIAQTPI	21: PIQ/VT	252	287	9	4	36	5	AIPQT	QPPIAQTPI	QPPIAQTPIQPPIAQTPIQPPIAQTPIQPPIAQTPI	DOC_WW_Pin1_4	0.01543
SRVP18_hole-7m-from-trench_1_80cm_scaf_35_ext_315-rev_6-w_terminal_repeats_728|SKY_Borg_SRVP18_hole-7m-from-trench_1_80cm_complete|SRVP18_hole-7m-from-trench_1_80cm	YNNTLSD	9: NTD/K/L	198	260	7	9	63	6	DLNSTY	YNNTLSD	YNNTLSDYNNTLSDYNNTLSDYNNTLSDYNNTLSDYNNTLSDYNNTLSDYNNTLSDYNNTLSD	MOD_Plk_1	0.007674
SRVP18_hole-7m-from-trench_1_80cm_scaf_35_ext_315-rev_6-w_terminal_repeats_733|SKY_Borg_SRVP18_hole-7m-from-trench_1_80cm_complete|SRVP18_hole-7m-from-trench_1_80cm	ISGQSVSVSGNIVQ	6: SVG/IQ	286	341	14	4	56	6	GINQSV	ISGQSVSVSGNIVQ	ISGQSVSVSGNIVQISGQSVSVSGNIVQISGQSVSVSGNIVQISGQSVSVSGNIVQ	LIG_WD40_WDR5_VDV_2	0.04678
SRVP18_hole-7m-from-trench_1_80cm_scaf_35_ext_315-rev_6-w_terminal_repeats_794|SKY_Borg_SRVP18_hole-7m-from-trench_1_80cm_complete|SRVP18_hole-7m-from-trench_1_80cm	KEGQDEKVD	5: KD/EN	152	178	9	3	27	6	DEGKQV	KEGQDEKVD	KEGQDEKVDKEGQDEKVDKEGQDEKVD
SRVP18_hole-7m-from-trench_1_80cm_scaf_35_ext_315-rev_6-w_terminal_repeats_883|SKY_Borg_SRVP18_hole-7m-from-trench_1_80cm_complete|SRVP18_hole-7m-from-trench_1_80cm	EKITEDAK	16: KEN	428	475	8	6	48	6	ADEIKT	EKITEDAK	EKITEDAKEKITEDAKEKITEDAKEKITEDAKEKITEDAKEKITEDAK
SRVP18_trench_6_60cm_scaf_214_117_86_FINAL_1004|PURPLE_Borg_SRVP18_trench_6_60cm_32_41_complete|SRVP18_trench_6_60cm	ADTDTK	12: DKI/T	76	111	6	6	36	4	ADKT	ADTDTK	ADTDTKADTDTKADTDTKADTDTKADTDTKADTDTK
SRVP18_trench_6_60cm_scaf_214_117_86_FINAL_11|PURPLE_Borg_SRVP18_trench_6_60cm_32_41_complete|SRVP18_trench_6_60cm	IIETGSHE		112	135	8	3	24	6	EGHIST	IIETGSHE	IIETGSHEIIETGSHEIIETGSHE
SRVP18_trench_6_60cm_scaf_214_117_86_FINAL_1231|PURPLE_Borg_SRVP18_trench_6_60cm_32_41_complete|SRVP18_trench_6_60cm	EKDKQ	15: KEDG	8	62	5	11	55	4	DEKQ	EKDKQ	EKDKQEKDKQEKDKQEKDKQEKDKQEKDKQEKDKQEKDKQEKDKQEKDKQEKDKQ
SRVP18_trench_6_60cm_scaf_214_117_86_FINAL_1231|PURPLE_Borg_SRVP18_trench_6_60cm_32_41_complete|SRVP18_trench_6_60cm	KQEKY	15: KEDG	61	80	5	4	20	4	EKQY	KQEKY	KQEKYKQEKYKQEKYKQEKY
SRVP18_trench_6_60cm_scaf_214_117_86_FINAL_185|PURPLE_Borg_SRVP18_trench_6_60cm_32_41_complete|SRVP18_trench_6_60cm	PTVSPTDT		354	409	8	7	56	5	DPSTV	PTVSPTDT	PTVSPTDTPTVSPTDTPTVSPTDTPTVSPTDTPTVSPTDTPTVSPTDTPTVSPTDT
SRVP18_trench_6_60cm_scaf_214_117_86_FINAL_272|PURPLE_Borg_SRVP18_trench_6_60cm_32_41_complete|SRVP18_trench_6_60cm	NKDN	16: KEN	226	261	4	9	36	3	DKN	NKDN	NKDNNKDNNKDNNKDNNKDNNKDNNKDNNKDNNKDN
SRVP18_trench_6_60cm_scaf_214_117_86_FINAL_274|PURPLE_Borg_SRVP18_trench_6_60cm_32_41_complete|SRVP18_trench_6_60cm	EELKVKEA	14: EKAD/L	73	120	8	6	48	5	AEKLV	EELKVKEA	EELKVKEAEELKVKEAEELKVKEAEELKVKEAEELKVKEAEELKVKEA
SRVP18_trench_6_60cm_scaf_214_117_86_FINAL_297|PURPLE_Borg_SRVP18_trench_6_60cm_32_41_complete|SRVP18_trench_6_60cm	QIENKDS	9: NTD/K/L	1063	1097	7	5	35	7	DEIKNQS	QIENKDS	QIENKDSQIENKDSQIENKDSQIENKDSQIENKDS	CLV_C14_Caspase3-7	0.003094
SRVP18_trench_6_60cm_scaf_214_117_86_FINAL_299|PURPLE_Borg_SRVP18_trench_6_60cm_32_41_complete|SRVP18_trench_6_60cm	TSNV		386	409	4	6	24	4	NSTV	TSNV	TSNVTSNVTSNVTSNVTSNVTSNV
SRVP18_trench_6_60cm_scaf_214_117_86_FINAL_318|PURPLE_Borg_SRVP18_trench_6_60cm_32_41_complete|SRVP18_trench_6_60cm	DKG	13: E/NKE	95	115	3	7	21	3	DGK	DKG	DKGDKGDKGDKGDKGDKGDKG
SRVP18_trench_6_60cm_scaf_214_117_86_FINAL_318|PURPLE_Borg_SRVP18_trench_6_60cm_32_41_complete|SRVP18_trench_6_60cm	DKG	13: E/NKE	134	151	3	6	18	3	DGK	DKG	DKGDKGDKGDKGDKGDKG
SRVP18_trench_6_60cm_scaf_214_117_86_FINAL_318|PURPLE_Borg_SRVP18_trench_6_60cm_32_41_complete|SRVP18_trench_6_60cm	DKG	13: E/NKE	95	115	3	7	21	3	DGK	DKG	DKGDKGDKGDKGDKGDKGDKG
SRVP18_trench_6_60cm_scaf_214_117_86_FINAL_318|PURPLE_Borg_SRVP18_trench_6_60cm_32_41_complete|SRVP18_trench_6_60cm	DKG	13: E/NKE	134	151	3	6	18	3	DGK	DKG	DKGDKGDKGDKGDKGDKG
SRVP18_trench_6_60cm_scaf_214_117_86_FINAL_40|PURPLE_Borg_SRVP18_trench_6_60cm_32_41_complete|SRVP18_trench_6_60cm	EKENTGKTI	5: KD/EN	22	66	9	5	45	6	EGIKNT	EKENTGKTI	EKENTGKTIEKENTGKTIEKENTGKTIEKENTGKTIEKENTGKTI
SRVP18_trench_6_60cm_scaf_214_117_86_FINAL_402|PURPLE_Borg_SRVP18_trench_6_60cm_32_41_complete|SRVP18_trench_6_60cm	NNELTLK	9: NTD/K/L	21	41	7	3	21	5	EKLNT	NNELTLK	NNELTLKNNELTLKNNELTLK
SRVP18_trench_6_60cm_scaf_214_117_86_FINAL_437|PURPLE_Borg_SRVP18_trench_6_60cm_32_41_complete|SRVP18_trench_6_60cm	EKGKGE	4: GT	111	170	6	10	60	3	EGK	EKGKGE	EKGKGEEKGKGEEKGKGEEKGKGEEKGKGEEKGKGEEKGKGEEKGKGEEKGKGEEKGKGE
SRVP18_trench_6_60cm_scaf_214_117_86_FINAL_48|PURPLE_Borg_SRVP18_trench_6_60cm_32_41_complete|SRVP18_trench_6_60cm	KGGDDNKGDDRDDH	15: KEDG	142	183	14	3	42	6	DGHKNR	KGGDDNKGDDRDDH	KGGDDNKGDDRDDHKGGDDNKGDDRDDHKGGDDNKGDDRDDH
SRVP18_trench_6_60cm_scaf_214_117_86_FINAL_48|PURPLE_Borg_SRVP18_trench_6_60cm_32_41_complete|SRVP18_trench_6_60cm	KGGDDK	15: KEDG	74	97	6	4	24	3	DGK	KGGDDK	KGGDDKKGGDDKKGGDDKKGGDDK
SRVP18_trench_6_60cm_scaf_214_117_86_FINAL_5|PURPLE_Borg_SRVP18_trench_6_60cm_32_41_complete|SRVP18_trench_6_60cm	MGTR	3: GVA	1	24	4	6	24	4	GMRT	MGTR	MGTRMGTRMGTRMGTRMGTRMGTR
SRVP18_trench_6_60cm_scaf_214_117_86_FINAL_506|PURPLE_Borg_SRVP18_trench_6_60cm_32_41_complete|SRVP18_trench_6_60cm	EENISQ	11: KEI	35	52	6	3	18	5	EINQS	EENISQ	EENISQEENISQEENISQ
SRVP18_trench_6_60cm_scaf_214_117_86_FINAL_665|PURPLE_Borg_SRVP18_trench_6_60cm_32_41_complete|SRVP18_trench_6_60cm	GKDKQPEDK	5: KD/EN	362	397	9	4	36	6	DEGKPQ	GKDKQPEDK	GKDKQPEDKGKDKQPEDKGKDKQPEDKGKDKQPEDK
SRVP18_trench_6_60cm_scaf_214_117_86_FINAL_676|PURPLE_Borg_SRVP18_trench_6_60cm_32_41_complete|SRVP18_trench_6_60cm	IEKNMRD	10: KEI	4	24	7	3	21	7	DEIKMNR	IEKNMRD	IEKNMRDIEKNMRDIEKNMRD
SRVP18_trench_6_60cm_scaf_214_117_86_FINAL_727|PURPLE_Borg_SRVP18_trench_6_60cm_32_41_complete|SRVP18_trench_6_60cm	QPEIQ	18: EKVP	87	106	5	4	20	4	EIPQ	QPEIQ	QPEIQQPEIQQPEIQQPEIQ
SRVP18_trench_6_60cm_scaf_214_117_86_FINAL_766|PURPLE_Borg_SRVP18_trench_6_60cm_32_41_complete|SRVP18_trench_6_60cm	KKEEI	15: KEDG	204	243	5	8	40	3	EIK	KKEEI	KKEEIKKEEIKKEEIKKEEIKKEEIKKEEIKKEEIKKEEI
SRVP18_trench_6_60cm_scaf_214_117_86_FINAL_766|PURPLE_Borg_SRVP18_trench_6_60cm_32_41_complete|SRVP18_trench_6_60cm	SESPVK	17: SK/PE/N/V	261	302	6	7	42	5	EKPSV	SESPVK	SESPVKSESPVKSESPVKSESPVKSESPVKSESPVKSESPVK
SRVP18_trench_6_60cm_scaf_214_117_86_FINAL_814|PURPLE_Borg_SRVP18_trench_6_60cm_32_41_complete|SRVP18_trench_6_60cm	KLADERAD	14: EKAD/L	76	99	8	3	24	6	ADEKLR	KLADERAD	KLADERADKLADERADKLADERAD	DEG_Nend_UBRbox_1	0.0002064
SRVP18_trench_6_60cm_scaf_214_117_86_FINAL_814|PURPLE_Borg_SRVP18_trench_6_60cm_32_41_complete|SRVP18_trench_6_60cm	KLADVRADKLADERAN	14: EKAD/L	100	147	16	3	48	8	ADEKLNRV	KLADVRADKLADERAN	KLADVRADKLADERANKLADVRADKLADERANKLADVRADKLADERAN	LIG_WD40_WDR5_VDV_2	0.04678
SRVP18_trench_6_60cm_scaf_214_117_86_FINAL_854|PURPLE_Borg_SRVP18_trench_6_60cm_32_41_complete|SRVP18_trench_6_60cm	KEPI	16: KEN	134	181	4	12	48	4	EIKP	KEPI	KEPIKEPIKEPIKEPIKEPIKEPIKEPIKEPIKEPIKEPIKEPIKEPI
SRVP18_trench_6_60cm_scaf_214_117_86_FINAL_910|PURPLE_Borg_SRVP18_trench_6_60cm_32_41_complete|SRVP18_trench_6_60cm	TTPQIYST		40	79	8	5	40	6	IPQSTY	TTPQIYST	TTPQIYSTTTPQIYSTTTPQIYSTTTPQIYSTTTPQIYST
SRVP18_trench_6_60cm_scaf_214_117_86_FINAL_955|PURPLE_Borg_SRVP18_trench_6_60cm_32_41_complete|SRVP18_trench_6_60cm	SQDNKSQN	16: KEN	5	44	8	5	40	5	DKNQS	SQDNKSQN	SQDNKSQNSQDNKSQNSQDNKSQNSQDNKSQNSQDNKSQN
Steel_Borg_rifcsphigho2_12_scaffold_8283-hfq_verified_major_variant	NKEQ	16: KEN	7	38	4	8	32	4	EKNQ	NKEQ	NKEQNKEQNKEQNKEQNKEQNKEQNKEQNKEQ
