# Supplementary material for: Tandem repeats in giant archaeal Borg elements undergo rapid evolution and create new intrinsically disordered regions in proteins
Source: PLoS Biol. 2023 Jan 26;21(1):e3001980. doi: 10.1371/journal.pbio.3001980 (PMC9879509; doi:10.1371/journal.pbio.3001980)
Supplement: S8 Table — This Table accompanies Fig 5A. (XLSX) [file pbio.3001980.s017.xlsx]

## Sheet: S8 rel aa abundance
Table S8. Relative amino acid abundance in aaTRs versus all proteins. This Table accompanies Fig 5A.
The values represent the relative aa abundance in aaTR regions versus all proteins. -100% means this amino acid is absent in repeat units.
1. Calculate relative abundance aaTRs = (individual aa in aaTR) / (total aa count in aaTR) *100]
2. Calculate relative abundance all proteins = [(individual aa of Borg) / (all aa) *100]
3. Calculate final relative aa abundance (%) = [(rel abundance aaTRs / rel abundance all proteins)-1]*100
relative aa abundance (%)
amino acid	Black	Brown	Green	Lilac	Ochre	Orange	Purple	Red	Rose	Sky	average
D	-36.6231	-6.04287	8.46928	47.5971	47.5971	2.1847	81.5187	-22.9658	27.7293	57.846	20.731
E	166.313	32.6892	78.3413	68.8904	68.8904	24.7227	105.876	57.1248	49.5888	50.0365	70.2473
K	89.3333	42.5339	5.53341	10.8981	10.8981	125.158	121.359	107.346	70.1001	21.7409	60.49
R	-66.8159	-32.0234	-93.3744	-36.2538	-36.2538	-4.75328	-46.4953	-69.1455	-100	-84.2265	-56.9342
S	-18.3101	42.0829	-4.59262	-19.3322	-19.3322	-36.0088	-11.3839	-50.1549	40.875	31.8953	-4.42615
T	70.1564	186.606	126.5	99.0609	99.0609	125.378	35.6321	84.2556	41.2798	150.617	101.855
N	76.7232	-14.9485	14.422	39.8258	39.8258	-33.83	2.57768	-10.9818	75.2645	111.771	30.0649
Q	5.6644	22.2296	105.11	-65.5621	-65.5621	56.9462	101.59	119.153	74.3871	81.4703	43.5427
G	-16.5535	-11.7257	-31.8415	-11.2278	-11.2278	-35.7176	11.2284	-35.0336	69.0871	-62.3216	-13.5333
P	69.9183	209.196	221.935	106.383	106.383	99.0473	36.8127	248.146	5.39366	118.498	122.171
A	-74.3357	-81.8884	-4.50854	19.7027	19.7027	-54.49	-32.3968	-10.4995	-83.4364	-2.03354	-30.4183
V	23.0197	49.9241	51.1933	36.3345	36.3345	-8.99286	-46.5066	62.9421	91.7937	-43.1966	25.2846
I	-55.6971	-48.0888	-34.7343	-20.5103	-20.5103	-24.8011	-49.4613	-41.5821	-71.0328	-52.6405	-41.9059
L	-53.3322	-84.4639	-91.5917	-58.3337	-58.3337	-67.4131	-71.0676	-47.7053	-20.0886	-57.3217	-60.9651
M	-44.7996	-67.9981	-7.70063	-76.9439	-76.9439	-29.7922	-64.5913	-100	-100	-75.402	-64.4172
Y	-47.4913	-38.6088	-87.2119	-86.1892	-86.1892	8.34715	-76.9439	-82.0693	-100	-52.0597	-64.8416
W	-74.7972	-100	-100	-100	-100	-100	-100	-100	-100	-100	-97.4797
H	-100	-82.0164	-61.3627	-45.4005	-45.4005	-73.0273	-65.6942	-100	-100	-100	-77.2902
F	-100	-87.9468	-86.881	-78.8178	-78.8178	-100	-100	-100	-100	-100	-93.2463
C	-100	-100	-100	-100	-100	-44.3227	-100	-100	-100	-100	-94.4323
all	0	0	0	0	0	0	0	0	0	0	0
amino acid count of aaTR regions												amino acid count of all Borg proteins
amino acid	Black	Brown	Green	Lilac	Ochre	Orange	Purple	Red	Rose	Sky		amino acid	Black	Brown	Green	Lilac	Ochre	Orange	Purple	Red	Rose	Sky
D	40	57	101	127	127	54	114	40	33	46		D	15334	16274	18528	11680	11680	17183	16755	12833	11413	13988
E	192	89	183	150	150	74	135	89	42	47		E	17516	17993	20418	12056	12056	19292	17494	13999	12403	15036
K	168	122	133	124	124	165	186	149	60	48		K	21558	22961	25077	15178	15178	23828	22417	17760	15582	18925
R	14	27	4	35	35	34	21	11	0	3		R	10250	10655	12013	7453	7453	11607	10471	8811	7761	9129
S	51	86	91	73	73	32	53	23	33	36		S	15168	16237	18979	12284	12284	16260	15956	11404	10348	13101
T	97	159	201	167	167	107	76	76	31	65		T	13850	14882	17658	11388	11388	15437	14949	10194	9693	12449
N	113	52	102	125	125	33	62	41	42	58		N	15535	16401	17738	12135	12135	16216	16125	11383	10586	13146
Q	29	32	80	12	12	34	50	44	19	22		Q	6668	7023	7761	4730	4730	7044	6617	4962	4813	5819
G	53	54	67	79	79	34	68	31	43	11		G	15431	16410	19560	12080	12080	17198	16310	11793	11234	14013
P	61	108	172	101	101	59	46	89	14	34		P	8722	9370	10631	6643	6643	9638	8970	6318	5868	7469
A	12	8	69	75	75	17	30	29	3	21		A	11360	11849	14378	8505	8505	12146	11839	8008	8001	10289
V	71	83	130	106	106	42	29	68	43	15		V	14022	14851	17109	10554	10554	15006	14463	10314	9904	12675
I	48	54	100	112	112	66	51	47	12	22		I	26323	27905	30488	19126	19126	28538	26922	19884	18300	22297
L	38	12	10	42	42	21	21	30	25	15		L	19783	20720	23665	13683	13683	20954	19364	14178	13820	16870
M	15	8	36	8	8	15	9	0	0	3		M	6602	6706	7761	4710	4710	6947	6781	4958	4646	5854
Y	23	26	8	8	8	38	9	6	0	9		Y	10642	11361	12448	7863	7863	11404	10414	8270	7573	9011
W	3	0	0	0	0	0	0	0	0	0		W	2892	3033	3609	2228	2228	3135	2849	2190	1999	2512
H	0	3	10	13	13	4	6	0	0	0		H	4160	4475	5150	3232	3232	4822	4666	3185	3079	3758
F	0	5	8	12	12	0	0	0	0	0		F	10292	11128	12134	7690	7690	11087	10381	7436	6899	8671
C	0	0	0	0	0	7	0	0	0	0		C	3650	3998	4363	2614	2614	4088	3971	3163	2778	3383
all	1028	985	1505	1369	1369	836	966	773	400	455		all	249758	264232	299468	185832	185832	271830	257714	191043	176700	218395
relative abundance aaTRs												relative abundance all proteins
amino acid	Black	Brown	Green	Lilac	Ochre	Orange	Purple	Red	Rose	Sky		amino acid	Black	Brown	Green	Lilac	Ochre	Orange	Purple	Red	Rose	Sky
D	3.89105	5.7868	6.71096	9.27684	9.27684	6.45933	11.8012	5.17464	8.25	10.1099		D	6.13954	6.15898	6.18697	6.28525	6.28525	6.32123	6.50139	6.71734	6.45897	6.40491
E	18.677	9.03553	12.1595	10.9569	10.9569	8.85167	13.9752	11.5136	10.5	10.3297		E	7.01319	6.80955	6.81809	6.48758	6.48758	7.09708	6.78814	7.32767	7.01924	6.88477
K	16.3424	12.3858	8.83721	9.05771	9.05771	19.7368	19.2547	19.2755	15	10.5495		K	8.63156	8.68971	8.37385	8.16759	8.16759	8.76577	8.6984	9.29634	8.81834	8.66549
R	1.36187	2.74112	0.265781	2.55661	2.55661	4.06699	2.17391	1.42303	0	0.659341		R	4.10397	4.03244	4.01145	4.01061	4.01061	4.26995	4.06303	4.61205	4.39219	4.18004
S	4.96109	8.73096	6.04651	5.33236	5.33236	3.82775	5.48654	2.97542	8.25	7.91209		S	6.07308	6.14498	6.33757	6.61027	6.61027	5.98168	6.19136	5.96934	5.85625	5.99876
T	9.4358	16.1421	13.3555	12.1987	12.1987	12.799	7.86749	9.83182	7.75	14.2857		T	5.54537	5.63217	5.89646	6.12812	6.12812	5.67892	5.80062	5.33597	5.48557	5.70022
N	10.9922	5.27919	6.77741	9.13075	9.13075	3.94737	6.41822	5.30401	10.5	12.7473		N	6.22002	6.20705	5.92317	6.53009	6.53009	5.96549	6.25694	5.95834	5.99095	6.01937
Q	2.82101	3.24873	5.31561	0.876552	0.876552	4.06699	5.17598	5.69211	4.75	4.83516		Q	2.66978	2.65789	2.5916	2.54531	2.54531	2.59133	2.56757	2.59732	2.72383	2.66444
G	5.15564	5.48223	4.45183	5.77064	5.77064	4.06699	7.03934	4.01035	10.75	2.41758		G	6.17838	6.21045	6.53158	6.5005	6.5005	6.32675	6.32872	6.17296	6.35767	6.41636
P	5.93385	10.9645	11.4286	7.37765	7.37765	7.05742	4.7619	11.5136	3.5	7.47253		P	3.49218	3.54613	3.54996	3.57473	3.57473	3.5456	3.4806	3.30711	3.32088	3.41995
A	1.16732	0.812183	4.58472	5.47845	5.47845	2.03349	3.10559	3.75162	0.75	4.61538		A	4.5484	4.48432	4.80118	4.57671	4.57671	4.46823	4.59385	4.19173	4.52801	4.71119
V	6.90661	8.4264	8.63787	7.74288	7.74288	5.02392	3.00207	8.7969	10.75	3.2967		V	5.61423	5.62044	5.71313	5.67932	5.67932	5.52036	5.61204	5.39878	5.60498	5.8037
I	4.66926	5.48223	6.64452	8.18115	8.18115	7.89474	5.2795	6.08021	3	4.83516		I	10.5394	10.5608	10.1807	10.2921	10.2921	10.4985	10.4465	10.4081	10.3565	10.2095
L	3.6965	1.21827	0.664452	3.06793	3.06793	2.51196	2.17391	3.88098	6.25	3.2967		L	7.92087	7.84159	7.90235	7.3631	7.3631	7.70849	7.51376	7.42137	7.82117	7.72454
M	1.45914	0.812183	2.39203	0.584368	0.584368	1.79426	0.931677	0	0	0.659341		M	2.64336	2.53792	2.5916	2.53455	2.53455	2.55564	2.63121	2.59523	2.62932	2.68046
Y	2.23735	2.63959	0.531561	0.584368	0.584368	4.54545	0.931677	0.776197	0	1.97802		Y	4.26092	4.29963	4.1567	4.23124	4.23124	4.19527	4.04091	4.32887	4.2858	4.12601
W	0.291829	0	0	0	0	0	0	0	0	0		W	1.15792	1.14785	1.20514	1.19893	1.19893	1.15329	1.10549	1.14634	1.1313	1.15021
H	0	0.304569	0.664452	0.949598	0.949598	0.478469	0.621118	0	0	0		H	1.66561	1.69359	1.71972	1.73921	1.73921	1.7739	1.81053	1.66716	1.7425	1.72074
F	0	0.507614	0.531561	0.876552	0.876552	0	0	0	0	0		F	4.12079	4.21145	4.05185	4.13815	4.13815	4.07865	4.02811	3.89232	3.90436	3.97033
C	0	0	0	0	0	0.837321	0	0	0	0		C	1.46141	1.51306	1.45692	1.40665	1.40665	1.50388	1.54086	1.65565	1.57216	1.54903
all	100	100	100	100	100	100	100	100	100	100		all	100	100	100	100	100	100	100	100	100	100
