# Supplementary material for: Tandem repeats in giant archaeal Borg elements undergo rapid evolution and create new intrinsically disordered regions in proteins
Source: PLoS Biol. 2023 Jan 26;21(1):e3001980. doi: 10.1371/journal.pbio.3001980 (PMC9879509; doi:10.1371/journal.pbio.3001980)
Supplement: S9 Table — This Table accompanies S7 Fig. (XLSX) [file pbio.3001980.s018.xlsx]

## Sheet: S9 aaTR and IDR stats
Table S9. Statistics on aaTR and IDR regions in aaTR proteins and non aaTR proteins. This Table accompanies Fig S7.
Borg proteins with aaTR region but no IDR. Some proteins have multiple aaTR regions.											Borg proteins with IDR and aaTR region.												Borg proteins with IDR but no aaTR region.
sequence_id	Sequence length	repeat unit	repeat cluster	Start location	Stop location	length aaTR	aaTR fraction (%)	mean aaTR coordinate	localization aaTR		sequence_id	Sequence length	Analysis	Signature accession	Signature description	Start location	Stop location	length IDR	IDR fraction (%)	mean IDR coordinate	localization IDR		sequence_id	Sequence length	Analysis	Signature accession	Signature description	Start location	Stop location	length IDR	IDR fraction (%)	mean IDR coordinate	localization IDR
Apricot_Borg_SR-VP_0-2_scaffold_141_4210818_7	843	PTETVVP		611	631	21	2.5	621	0.736655		ORANGE_SR-VP_26_10_2019_2_100cm_FINAL_357|ORANGE_SR-VP_26_10_2019_2_100cm_FINAL|SR-VP_26_10_2019_2_100cm	129	MobiDBLite	mobidb-lite	consensus disorder prediction	1	72	72	55.814	36.5	0.282946		Ochre_SR-VP_26_10_2020_2_100CM_FINAL_FINAL_103|Ochre_SR-VP_26_10_2020_2_100CM_FINAL_FINAL|SR-VP_26_10_2019_2_100cm	136	MobiDBLite	mobidb-lite	consensus disorder prediction	121	136	16	11.7647	128.5	0.944853
Apricot_Borg_SR-VP_0-2_scaffold_141_4210818_7	843	IVPTIPP	21: PIQ/VT	728	755	28	3.3	741.5	0.879597		Brown_BROWN-SR-VP_26_10_2019_2_100cm_FINAL_470|Brown_BROWN-SR-VP_26_10_2019_2_100cm_FINAL|SR-VP_26_10_2019_2_100cm	277	MobiDBLite	mobidb-lite	consensus disorder prediction	172	253	82	29.6029	212.5	0.767148		BLACK-SR-VP_26_10_2019_C_40cm_scaffold_23_FINAL_IR_504|BLACK-SR-VP_26_10_2019_C_40cm_scaffold_23_FINAL_IR|SR-VP_26_10_2019_C_40cm	254	MobiDBLite	mobidb-lite	consensus disorder prediction	97	137	41	16.1417	117	0.46063
BLACK-SR-VP_26_10_2019_C_40cm_scaffold_23_FINAL_IR_1103|BLACK-SR-VP_26_10_2019_C_40cm_scaffold_23_FINAL_IR|SR-VP_26_10_2019_C_40cm	432	TTVAPN		351	380	30	6.9	365.5	0.846065		ROSE_SR-VP_0-2_FINAL_584|ROSE_SR-VP_0-2_FINAL|SR-VP_0-2cm_Biohub_180515	434	MobiDBLite	mobidb-lite	consensus disorder prediction	72	115	44	10.1382	93.5	0.215438		SRVP18_hole-7m-from-trench_1_80cm_scaf_35_ext_315-rev_6-w_terminal_repeats_252|SKY_Borg_SRVP18_hole-7m-from-trench_1_80cm_complete|SRVP18_hole-7m-from-trench_1_80cm	460	MobiDBLite	mobidb-lite	consensus disorder prediction	439	460	22	4.78261	449.5	0.977174
BLACK-SR-VP_26_10_2019_C_40cm_scaffold_23_FINAL_IR_1103|BLACK-SR-VP_26_10_2019_C_40cm_scaffold_23_FINAL_IR|SR-VP_26_10_2019_C_40cm	432	APNTTV		390	413	24	5.6	401.5	0.929398		ORANGE_SR-VP_26_10_2019_2_100cm_FINAL_779|ORANGE_SR-VP_26_10_2019_2_100cm_FINAL|SR-VP_26_10_2019_2_100cm	723	MobiDBLite	mobidb-lite	consensus disorder prediction	629	656	28	3.87275	642.5	0.888658		ORANGE_SR-VP_26_10_2019_2_100cm_FINAL_666|ORANGE_SR-VP_26_10_2019_2_100cm_FINAL|SR-VP_26_10_2019_2_100cm	76	MobiDBLite	mobidb-lite	consensus disorder prediction	51	76	26	34.2105	63.5	0.835526
BLACK-SR-VP_26_10_2019_C_40cm_scaffold_23_FINAL_IR_1156|BLACK-SR-VP_26_10_2019_C_40cm_scaffold_23_FINAL_IR|SR-VP_26_10_2019_C_40cm	190	TTSEKNVS	7: E/S/TG/K	21	52	32	16.8	36.5	0.192105		Green_Borg_SRVP_2020_100_cm_2_FINAL-FINAL_994|Green_Borg_SRVP_2020_100_cm_2_FINAL-FINAL|SR-VP_26_10_2020_2_100CM	495	MobiDBLite	mobidb-lite	consensus disorder prediction	337	356	20	4.0404	346.5	0.7		BLACK-SR-VP_26_10_2019_C_40cm_scaffold_23_FINAL_IR_658|BLACK-SR-VP_26_10_2019_C_40cm_scaffold_23_FINAL_IR|SR-VP_26_10_2019_C_40cm	207	MobiDBLite	mobidb-lite	consensus disorder prediction	67	95	29	14.0097	81	0.391304
BLACK-SR-VP_26_10_2019_C_40cm_scaffold_23_FINAL_IR_1253|BLACK-SR-VP_26_10_2019_C_40cm_scaffold_23_FINAL_IR|SR-VP_26_10_2019_C_40cm	114	GDKGKN	13: E/NKE	20	43	24	21.1	31.5	0.276316		BLACK-SR-VP_26_10_2019_C_40cm_scaffold_23_FINAL_IR_500|BLACK-SR-VP_26_10_2019_C_40cm_scaffold_23_FINAL_IR|SR-VP_26_10_2019_C_40cm	99	MobiDBLite	mobidb-lite	consensus disorder prediction	1	99	99	100	50	0.505051		SRVP18_hole-7m-from-trench_1_80cm_scaf_35_ext_315-rev_6-w_terminal_repeats_237|SKY_Borg_SRVP18_hole-7m-from-trench_1_80cm_complete|SRVP18_hole-7m-from-trench_1_80cm	387	MobiDBLite	mobidb-lite	consensus disorder prediction	367	387	21	5.42636	377	0.97416
BLACK-SR-VP_26_10_2019_C_40cm_scaffold_23_FINAL_IR_1257|BLACK-SR-VP_26_10_2019_C_40cm_scaffold_23_FINAL_IR|SR-VP_26_10_2019_C_40cm	39	NKGV	18: EKVP	3	38	36	92.3	20.5	0.525641		Red_Borg_Corona_Mine_final_694|Red_Borg_Corona_Mine_final|LC_01_combined	651	MobiDBLite	mobidb-lite	consensus disorder prediction	350	375	26	3.99386	362.5	0.556836		Brown_BROWN-SR-VP_26_10_2019_2_100cm_FINAL_251|Brown_BROWN-SR-VP_26_10_2019_2_100cm_FINAL|SR-VP_26_10_2019_2_100cm	754	MobiDBLite	mobidb-lite	consensus disorder prediction	660	723	64	8.48806	691.5	0.917109
BLACK-SR-VP_26_10_2019_C_40cm_scaffold_23_FINAL_IR_184|BLACK-SR-VP_26_10_2019_C_40cm_scaffold_23_FINAL_IR|SR-VP_26_10_2019_C_40cm	659	TPNVTE	23: TPVN	492	509	18	2.7	500.5	0.759484		BLACK-SR-VP_26_10_2019_C_40cm_scaffold_23_FINAL_IR_1103|BLACK-SR-VP_26_10_2019_C_40cm_scaffold_23_FINAL_IR|SR-VP_26_10_2019_C_40cm	433	MobiDBLite	mobidb-lite	consensus disorder prediction	397	433	37	8.54503	415	0.95843		Green_Borg_SRVP_2020_100_cm_2_FINAL-FINAL_351|Green_Borg_SRVP_2020_100_cm_2_FINAL-FINAL|SR-VP_26_10_2020_2_100CM	52	MobiDBLite	mobidb-lite	consensus disorder prediction	19	33	15	28.8462	26	0.5
BLACK-SR-VP_26_10_2019_C_40cm_scaffold_23_FINAL_IR_195|BLACK-SR-VP_26_10_2019_C_40cm_scaffold_23_FINAL_IR|SR-VP_26_10_2019_C_40cm	30	DRYLDE	1: DEL/S	4	21	18	60	12.5	0.416667		Green_Borg_SRVP_2020_100_cm_2_FINAL-FINAL_896|Green_Borg_SRVP_2020_100_cm_2_FINAL-FINAL|SR-VP_26_10_2020_2_100CM	235	MobiDBLite	mobidb-lite	consensus disorder prediction	187	235	49	20.8511	211	0.897872		Red_Borg_Corona_Mine_final_696|Red_Borg_Corona_Mine_final|LC_01_combined	573	MobiDBLite	mobidb-lite	consensus disorder prediction	251	347	97	16.9284	299	0.521815
BLACK-SR-VP_26_10_2019_C_40cm_scaffold_23_FINAL_IR_233|BLACK-SR-VP_26_10_2019_C_40cm_scaffold_23_FINAL_IR|SR-VP_26_10_2019_C_40cm	116	TGVGNIAVT	4: GT	51	77	27	23.3	64	0.551724		BLACK-SR-VP_26_10_2019_C_40cm_scaffold_23_FINAL_IR_453|BLACK-SR-VP_26_10_2019_C_40cm_scaffold_23_FINAL_IR|SR-VP_26_10_2019_C_40cm	155	MobiDBLite	mobidb-lite	consensus disorder prediction	1	30	30	19.3548	15.5	0.1		Green_Borg_SRVP_2020_100_cm_2_FINAL-FINAL_483|Green_Borg_SRVP_2020_100_cm_2_FINAL-FINAL|SR-VP_26_10_2020_2_100CM	39	MobiDBLite	mobidb-lite	consensus disorder prediction	1	39	39	100	20	0.512821
BLACK-SR-VP_26_10_2019_C_40cm_scaffold_23_FINAL_IR_241|BLACK-SR-VP_26_10_2019_C_40cm_scaffold_23_FINAL_IR|SR-VP_26_10_2019_C_40cm	714	EEKKE	15: KEDG	663	687	25	3.5	675	0.945378		SRVP18_trench_6_60cm_scaf_214_117_86_FINAL_506|PURPLE_Borg_SRVP18_trench_6_60cm_32_41_complete|SRVP18_trench_6_60cm	132	MobiDBLite	mobidb-lite	consensus disorder prediction	37	59	23	17.4242	48	0.363636		ORANGE_SR-VP_26_10_2019_2_100cm_FINAL_245|ORANGE_SR-VP_26_10_2019_2_100cm_FINAL|SR-VP_26_10_2019_2_100cm	187	MobiDBLite	mobidb-lite	consensus disorder prediction	129	149	21	11.2299	139	0.743316
BLACK-SR-VP_26_10_2019_C_40cm_scaffold_23_FINAL_IR_246|BLACK-SR-VP_26_10_2019_C_40cm_scaffold_23_FINAL_IR|SR-VP_26_10_2019_C_40cm	283	DNDKKLDTKDQKELKD	5: KD/EN	230	277	48	17	253.5	0.89576		LILAC_RifSed_csp1_19ft_2_test_LILAC_rev17_terminal_repeats-final_10|LILAC_Borg_RifSed_csp1_19ft_2_complete|RifSed_csp1_19ft_2	241	MobiDBLite	mobidb-lite	consensus disorder prediction	26	117	92	38.1743	71.5	0.29668		SRVP18_trench_6_60cm_scaf_214_117_86_FINAL_255|PURPLE_Borg_SRVP18_trench_6_60cm_32_41_complete|SRVP18_trench_6_60cm	256	MobiDBLite	mobidb-lite	consensus disorder prediction	210	256	47	18.3594	233	0.910156
BLACK-SR-VP_26_10_2019_C_40cm_scaffold_23_FINAL_IR_269|BLACK-SR-VP_26_10_2019_C_40cm_scaffold_23_FINAL_IR|SR-VP_26_10_2019_C_40cm	152	GEIEDS	4: GT	120	137	18	11.8	128.5	0.845395		Brown_BROWN-SR-VP_26_10_2019_2_100cm_FINAL_303|Brown_BROWN-SR-VP_26_10_2019_2_100cm_FINAL|SR-VP_26_10_2019_2_100cm	343	MobiDBLite	mobidb-lite	consensus disorder prediction	1	55	55	16.035	28	0.0816327		ROSE_SR-VP_0-2_FINAL_674|ROSE_SR-VP_0-2_FINAL|SR-VP_0-2cm_Biohub_180515	243	MobiDBLite	mobidb-lite	consensus disorder prediction	184	203	20	8.23045	193.5	0.796296
BLACK-SR-VP_26_10_2019_C_40cm_scaffold_23_FINAL_IR_277|BLACK-SR-VP_26_10_2019_C_40cm_scaffold_23_FINAL_IR|SR-VP_26_10_2019_C_40cm	63	YKIKE	11: KEI	5	39	35	55.6	22	0.349206		ROSE_SR-VP_0-2_FINAL_224|ROSE_SR-VP_0-2_FINAL|SR-VP_0-2cm_Biohub_180515	216	MobiDBLite	mobidb-lite	consensus disorder prediction	85	123	39	18.0556	104	0.481481		Brown_BROWN-SR-VP_26_10_2019_2_100cm_FINAL_546|Brown_BROWN-SR-VP_26_10_2019_2_100cm_FINAL|SR-VP_26_10_2019_2_100cm	105	MobiDBLite	mobidb-lite	consensus disorder prediction	86	105	20	19.0476	95.5	0.909524
BLACK-SR-VP_26_10_2019_C_40cm_scaffold_23_FINAL_IR_295|BLACK-SR-VP_26_10_2019_C_40cm_scaffold_23_FINAL_IR|SR-VP_26_10_2019_C_40cm	460	ENK	13: E/NKE	436	459	24	5.2	447.5	0.972826		Brown_BROWN-SR-VP_26_10_2019_2_100cm_FINAL_813|Brown_BROWN-SR-VP_26_10_2019_2_100cm_FINAL|SR-VP_26_10_2019_2_100cm	515	MobiDBLite	mobidb-lite	consensus disorder prediction	67	95	29	5.63107	81	0.157282		ORANGE_SR-VP_26_10_2019_2_100cm_FINAL_921|ORANGE_SR-VP_26_10_2019_2_100cm_FINAL|SR-VP_26_10_2019_2_100cm	666	MobiDBLite	mobidb-lite	consensus disorder prediction	280	299	20	3.003	289.5	0.434685
BLACK-SR-VP_26_10_2019_C_40cm_scaffold_23_FINAL_IR_303|BLACK-SR-VP_26_10_2019_C_40cm_scaffold_23_FINAL_IR|SR-VP_26_10_2019_C_40cm	112	KEQSKEPK	16: KEN	8	39	32	28.6	23.5	0.209821		LILAC_RifSed_csp1_19ft_2_test_LILAC_rev17_terminal_repeats-final_541|LILAC_Borg_RifSed_csp1_19ft_2_complete|RifSed_csp1_19ft_2	421	MobiDBLite	mobidb-lite	consensus disorder prediction	43	107	65	15.4394	75	0.178147		Red_Borg_Corona_Mine_final_626|Red_Borg_Corona_Mine_final|LC_01_combined	125	MobiDBLite	mobidb-lite	consensus disorder prediction	95	125	31	24.8	110	0.88
BLACK-SR-VP_26_10_2019_C_40cm_scaffold_23_FINAL_IR_305|BLACK-SR-VP_26_10_2019_C_40cm_scaffold_23_FINAL_IR|SR-VP_26_10_2019_C_40cm	250	KPISNK	17: SK/PE/N/V	190	213	24	9.6	201.5	0.806		Brown_BROWN-SR-VP_26_10_2019_2_100cm_FINAL_1113|Brown_BROWN-SR-VP_26_10_2019_2_100cm_FINAL|SR-VP_26_10_2019_2_100cm	242	MobiDBLite	mobidb-lite	consensus disorder prediction	1	63	63	26.0331	32	0.132231		Ochre_SR-VP_26_10_2020_2_100CM_FINAL_FINAL_18|Ochre_SR-VP_26_10_2020_2_100CM_FINAL_FINAL|SR-VP_26_10_2019_2_100cm	153	MobiDBLite	mobidb-lite	consensus disorder prediction	134	153	20	13.0719	143.5	0.937909
BLACK-SR-VP_26_10_2019_C_40cm_scaffold_23_FINAL_IR_351|BLACK-SR-VP_26_10_2019_C_40cm_scaffold_23_FINAL_IR|SR-VP_26_10_2019_C_40cm	56	MNNKKEGIKI	2: NE/KM/I	1	40	40	71.4	20.5	0.366071		Green_Borg_SRVP_2020_100_cm_2_FINAL-FINAL_995|Green_Borg_SRVP_2020_100_cm_2_FINAL-FINAL|SR-VP_26_10_2020_2_100CM	727	MobiDBLite	mobidb-lite	consensus disorder prediction	251	310	60	8.25309	280.5	0.385832		Green_Borg_SRVP_2020_100_cm_2_FINAL-FINAL_989|Green_Borg_SRVP_2020_100_cm_2_FINAL-FINAL|SR-VP_26_10_2020_2_100CM	562	MobiDBLite	mobidb-lite	consensus disorder prediction	1	53	53	9.4306	27	0.0480427
BLACK-SR-VP_26_10_2019_C_40cm_scaffold_23_FINAL_IR_452|BLACK-SR-VP_26_10_2019_C_40cm_scaffold_23_FINAL_IR|SR-VP_26_10_2019_C_40cm	860	EEQEEPKKL	15: KEDG	21	56	36	4.2	38.5	0.0447674		BLACK-SR-VP_26_10_2019_C_40cm_scaffold_23_FINAL_IR_241|BLACK-SR-VP_26_10_2019_C_40cm_scaffold_23_FINAL_IR|SR-VP_26_10_2019_C_40cm	715	MobiDBLite	mobidb-lite	consensus disorder prediction	659	715	57	7.97203	687	0.960839		BLACK-SR-VP_26_10_2019_C_40cm_scaffold_23_FINAL_IR_212|BLACK-SR-VP_26_10_2019_C_40cm_scaffold_23_FINAL_IR|SR-VP_26_10_2019_C_40cm	194	MobiDBLite	mobidb-lite	consensus disorder prediction	162	194	33	17.0103	178	0.917526
BLACK-SR-VP_26_10_2019_C_40cm_scaffold_23_FINAL_IR_453|BLACK-SR-VP_26_10_2019_C_40cm_scaffold_23_FINAL_IR|SR-VP_26_10_2019_C_40cm	154	NVKENEKE	16: KEN	2	25	24	15.6	13.5	0.0876623		SRVP18_trench_6_60cm_scaf_214_117_86_FINAL_955|PURPLE_Borg_SRVP18_trench_6_60cm_32_41_complete|SRVP18_trench_6_60cm	151	MobiDBLite	mobidb-lite	consensus disorder prediction	1	48	48	31.7881	24.5	0.162252		LILAC_RifSed_csp1_19ft_2_test_LILAC_rev17_terminal_repeats-final_792|LILAC_Borg_RifSed_csp1_19ft_2_complete|RifSed_csp1_19ft_2	136	MobiDBLite	mobidb-lite	consensus disorder prediction	112	136	25	18.3824	124	0.911765
BLACK-SR-VP_26_10_2019_C_40cm_scaffold_23_FINAL_IR_500|BLACK-SR-VP_26_10_2019_C_40cm_scaffold_23_FINAL_IR|SR-VP_26_10_2019_C_40cm	98	DEENKENKE	13: E/NKE	3	74	72	73.5	38.5	0.392857		ORANGE_SR-VP_26_10_2019_2_100cm_FINAL_92|ORANGE_SR-VP_26_10_2019_2_100cm_FINAL|SR-VP_26_10_2019_2_100cm	64	MobiDBLite	mobidb-lite	consensus disorder prediction	25	64	40	62.5	44.5	0.695312		Green_Borg_SRVP_2020_100_cm_2_FINAL-FINAL_220|Green_Borg_SRVP_2020_100_cm_2_FINAL-FINAL|SR-VP_26_10_2020_2_100CM	380	MobiDBLite	mobidb-lite	consensus disorder prediction	285	307	23	6.05263	296	0.778947
BLACK-SR-VP_26_10_2019_C_40cm_scaffold_23_FINAL_IR_683|BLACK-SR-VP_26_10_2019_C_40cm_scaffold_23_FINAL_IR|SR-VP_26_10_2019_C_40cm	228	KLNNEEGKEV	8: ENK	6	35	30	13.2	20.5	0.0899123		Brown_BROWN-SR-VP_26_10_2019_2_100cm_FINAL_467|Brown_BROWN-SR-VP_26_10_2019_2_100cm_FINAL|SR-VP_26_10_2019_2_100cm	855	MobiDBLite	mobidb-lite	consensus disorder prediction	13	73	61	7.1345	43	0.0502924		LILAC_RifSed_csp1_19ft_2_test_LILAC_rev17_terminal_repeats-final_431|LILAC_Borg_RifSed_csp1_19ft_2_complete|RifSed_csp1_19ft_2	79	MobiDBLite	mobidb-lite	consensus disorder prediction	1	20	20	25.3165	10.5	0.132911
BLACK-SR-VP_26_10_2019_C_40cm_scaffold_23_FINAL_IR_683|BLACK-SR-VP_26_10_2019_C_40cm_scaffold_23_FINAL_IR|SR-VP_26_10_2019_C_40cm	228	NEESTEVKLI	8: ENK	49	78	30	13.2	63.5	0.278509		ROSE_SR-VP_0-2_FINAL_571|ROSE_SR-VP_0-2_FINAL|SR-VP_0-2cm_Biohub_180515	91	MobiDBLite	mobidb-lite	consensus disorder prediction	66	91	26	28.5714	78.5	0.862637		Ochre_SR-VP_26_10_2020_2_100CM_FINAL_FINAL_533|Ochre_SR-VP_26_10_2020_2_100CM_FINAL_FINAL|SR-VP_26_10_2019_2_100cm	526	MobiDBLite	mobidb-lite	consensus disorder prediction	495	526	32	6.08365	510.5	0.970532
BLACK-SR-VP_26_10_2019_C_40cm_scaffold_23_FINAL_IR_714|BLACK-SR-VP_26_10_2019_C_40cm_scaffold_23_FINAL_IR|SR-VP_26_10_2019_C_40cm	759	NEENE	13: E/NKE	468	487	20	2.6	477.5	0.629117		Brown_BROWN-SR-VP_26_10_2019_2_100cm_FINAL_13|Brown_BROWN-SR-VP_26_10_2019_2_100cm_FINAL|SR-VP_26_10_2019_2_100cm	183	MobiDBLite	mobidb-lite	consensus disorder prediction	132	153	22	12.0219	142.5	0.778689		Brown_BROWN-SR-VP_26_10_2019_2_100cm_FINAL_255|Brown_BROWN-SR-VP_26_10_2019_2_100cm_FINAL|SR-VP_26_10_2019_2_100cm	275	MobiDBLite	mobidb-lite	consensus disorder prediction	227	275	49	17.8182	251	0.912727
BLACK-SR-VP_26_10_2019_C_40cm_scaffold_23_FINAL_IR_754|BLACK-SR-VP_26_10_2019_C_40cm_scaffold_23_FINAL_IR|SR-VP_26_10_2019_C_40cm	501	EVPKVE	18: EKVP	149	190	42	8.4	169.5	0.338323		Green_Borg_SRVP_2020_100_cm_2_FINAL-FINAL_1387|Green_Borg_SRVP_2020_100_cm_2_FINAL-FINAL|SR-VP_26_10_2020_2_100CM	79	MobiDBLite	mobidb-lite	consensus disorder prediction	45	79	35	44.3038	62	0.78481		SRVP18_hole-7m-from-trench_1_80cm_scaf_35_ext_315-rev_6-w_terminal_repeats_161|SKY_Borg_SRVP18_hole-7m-from-trench_1_80cm_complete|SRVP18_hole-7m-from-trench_1_80cm	374	MobiDBLite	mobidb-lite	consensus disorder prediction	280	299	20	5.34759	289.5	0.774064
BLACK-SR-VP_26_10_2019_C_40cm_scaffold_23_FINAL_IR_756|BLACK-SR-VP_26_10_2019_C_40cm_scaffold_23_FINAL_IR|SR-VP_26_10_2019_C_40cm	668	ETSGEKN	7: E/S/TG/K	587	628	42	6.3	607.5	0.909431		SRVP18_hole-7m-from-trench_1_80cm_scaf_35_ext_315-rev_6-w_terminal_repeats_255|SKY_Borg_SRVP18_hole-7m-from-trench_1_80cm_complete|SRVP18_hole-7m-from-trench_1_80cm	268	MobiDBLite	mobidb-lite	consensus disorder prediction	213	260	48	17.9104	236.5	0.882463		ORANGE_SR-VP_26_10_2019_2_100cm_FINAL_146|ORANGE_SR-VP_26_10_2019_2_100cm_FINAL|SR-VP_26_10_2019_2_100cm	513	MobiDBLite	mobidb-lite	consensus disorder prediction	20	57	38	7.40741	38.5	0.0750487
BLACK-SR-VP_26_10_2019_C_40cm_scaffold_23_FINAL_IR_857|BLACK-SR-VP_26_10_2019_C_40cm_scaffold_23_FINAL_IR|SR-VP_26_10_2019_C_40cm	544	TVTPTPTP	26: TP	445	516	72	13.2	480.5	0.883272		SRVP18_trench_6_60cm_scaf_214_117_86_FINAL_854|PURPLE_Borg_SRVP18_trench_6_60cm_32_41_complete|SRVP18_trench_6_60cm	201	MobiDBLite	mobidb-lite	consensus disorder prediction	128	178	51	25.3731	153	0.761194		SRVP18_hole-7m-from-trench_1_80cm_scaf_35_ext_315-rev_6-w_terminal_repeats_245|SKY_Borg_SRVP18_hole-7m-from-trench_1_80cm_complete|SRVP18_hole-7m-from-trench_1_80cm	200	MobiDBLite	mobidb-lite	consensus disorder prediction	66	81	16	8	73.5	0.3675
BLACK-SR-VP_26_10_2019_C_40cm_scaffold_23_FINAL_IR_866|BLACK-SR-VP_26_10_2019_C_40cm_scaffold_23_FINAL_IR|SR-VP_26_10_2019_C_40cm	413	ISGQSVTTSMSGNIVQ	6: SVG/IQ	114	177	64	15.5	145.5	0.3523		ORANGE_SR-VP_26_10_2019_2_100cm_FINAL_820|ORANGE_SR-VP_26_10_2019_2_100cm_FINAL|SR-VP_26_10_2019_2_100cm	889	MobiDBLite	mobidb-lite	consensus disorder prediction	855	889	35	3.93701	872	0.980877		Brown_BROWN-SR-VP_26_10_2019_2_100cm_FINAL_59|Brown_BROWN-SR-VP_26_10_2019_2_100cm_FINAL|SR-VP_26_10_2019_2_100cm	77	MobiDBLite	mobidb-lite	consensus disorder prediction	1	21	21	27.2727	11	0.142857
BLACK-SR-VP_26_10_2019_C_40cm_scaffold_23_FINAL_IR_887|BLACK-SR-VP_26_10_2019_C_40cm_scaffold_23_FINAL_IR|SR-VP_26_10_2019_C_40cm	224	RSELMYKDKLKLKRLEQE	11: KEI	148	219	72	32.1	183.5	0.819196		Green_Borg_SRVP_2020_100_cm_2_FINAL-FINAL_1478|Green_Borg_SRVP_2020_100_cm_2_FINAL-FINAL|SR-VP_26_10_2020_2_100CM	236	MobiDBLite	mobidb-lite	consensus disorder prediction	1	52	52	22.0339	26.5	0.112288		Red_Borg_Corona_Mine_final_170|Red_Borg_Corona_Mine_final|LC_01_combined	514	MobiDBLite	mobidb-lite	consensus disorder prediction	233	274	42	8.17121	253.5	0.493191
BLACK-SR-VP_26_10_2019_C_40cm_scaffold_23_FINAL_IR_963|BLACK-SR-VP_26_10_2019_C_40cm_scaffold_23_FINAL_IR|SR-VP_26_10_2019_C_40cm	106	MEEYYTNQWRNIIPINGGILYQS		1	69	69	65.1	35	0.330189		Green_Borg_SRVP_2020_100_cm_2_FINAL-FINAL_1447|Green_Borg_SRVP_2020_100_cm_2_FINAL-FINAL|SR-VP_26_10_2020_2_100CM	438	MobiDBLite	mobidb-lite	consensus disorder prediction	176	203	28	6.39269	189.5	0.432648		Red_Borg_Corona_Mine_final_871|Red_Borg_Corona_Mine_final|LC_01_combined	102	MobiDBLite	mobidb-lite	consensus disorder prediction	1	32	32	31.3725	16.5	0.161765
Blue_18797_1695645_128.8kb	177	KKDNKQDVKDD	16: KEN	57	166	110	62.1	111.5	0.629944		ORANGE_SR-VP_26_10_2019_2_100cm_FINAL_928|ORANGE_SR-VP_26_10_2019_2_100cm_FINAL|SR-VP_26_10_2019_2_100cm	211	MobiDBLite	mobidb-lite	consensus disorder prediction	1	70	70	33.1754	35.5	0.168246		Red_Borg_Corona_Mine_final_678|Red_Borg_Corona_Mine_final|LC_01_combined	454	MobiDBLite	mobidb-lite	consensus disorder prediction	329	384	56	12.3348	356.5	0.785242
Blue_18797_1695645_98.6kb	1293	SPTPTPTI	26: TP	214	269	56	4.3	241.5	0.186775		LILAC_RifSed_csp1_19ft_2_test_LILAC_rev17_terminal_repeats-final_141|LILAC_Borg_RifSed_csp1_19ft_2_complete|RifSed_csp1_19ft_2	667	MobiDBLite	mobidb-lite	consensus disorder prediction	406	456	51	7.64618	431	0.646177		SRVP18_hole-7m-from-trench_1_80cm_scaf_35_ext_315-rev_6-w_terminal_repeats_1037|SKY_Borg_SRVP18_hole-7m-from-trench_1_80cm_complete|SRVP18_hole-7m-from-trench_1_80cm	345	MobiDBLite	mobidb-lite	consensus disorder prediction	255	277	23	6.66667	266	0.771014
Blue_18797_1695645_98.6kb	1293	SPTPTPTI	26: TP	214	269	56	4.3	241.5	0.186775		SRVP18_hole-7m-from-trench_1_80cm_scaf_35_ext_315-rev_6-w_terminal_repeats_643|SKY_Borg_SRVP18_hole-7m-from-trench_1_80cm_complete|SRVP18_hole-7m-from-trench_1_80cm	452	MobiDBLite	mobidb-lite	consensus disorder prediction	1	20	20	4.42478	10.5	0.0232301		Red_Borg_Corona_Mine_final_124|Red_Borg_Corona_Mine_final|LC_01_combined	335	MobiDBLite	mobidb-lite	consensus disorder prediction	311	331	21	6.26866	321	0.958209
Blue_5681645_1631381_6759_100324_24.4kb	573	TPTPVPDPTA		334	363	30	5.2	348.5	0.608202		SRVP18_trench_6_60cm_scaf_214_117_86_FINAL_185|PURPLE_Borg_SRVP18_trench_6_60cm_32_41_complete|SRVP18_trench_6_60cm	425	MobiDBLite	mobidb-lite	consensus disorder prediction	351	425	75	17.6471	388	0.912941		Ochre_SR-VP_26_10_2020_2_100CM_FINAL_FINAL_460|Ochre_SR-VP_26_10_2020_2_100CM_FINAL_FINAL|SR-VP_26_10_2019_2_100cm	39	MobiDBLite	mobidb-lite	consensus disorder prediction	1	39	39	100	20	0.512821
Blue_5681645_1631381_6759_100324_24.4kb	573	TPTPVPTP		364	395	32	5.6	379.5	0.662304		Brown_BROWN-SR-VP_26_10_2019_2_100cm_FINAL_582|Brown_BROWN-SR-VP_26_10_2019_2_100cm_FINAL|SR-VP_26_10_2019_2_100cm	144	MobiDBLite	mobidb-lite	consensus disorder prediction	75	114	40	27.7778	94.5	0.65625		ORANGE_SR-VP_26_10_2019_2_100cm_FINAL_268|ORANGE_SR-VP_26_10_2019_2_100cm_FINAL|SR-VP_26_10_2019_2_100cm	363	MobiDBLite	mobidb-lite	consensus disorder prediction	341	363	23	6.33609	352	0.969697
Blue_753133_328463_491721_109.2kb	129	DEITEKA	9: NTD/K/L	12	39	28	21.7	25.5	0.197674		LILAC_RifSed_csp1_19ft_2_test_LILAC_rev17_terminal_repeats-final_547|LILAC_Borg_RifSed_csp1_19ft_2_complete|RifSed_csp1_19ft_2	241	MobiDBLite	mobidb-lite	consensus disorder prediction	1	42	42	17.4274	21.5	0.0892116		ORANGE_SR-VP_26_10_2019_2_100cm_FINAL_816|ORANGE_SR-VP_26_10_2019_2_100cm_FINAL|SR-VP_26_10_2019_2_100cm	524	MobiDBLite	mobidb-lite	consensus disorder prediction	45	68	24	4.58015	56.5	0.107824
Blue_753133_328463_491721_11kb	649	GVAVAFGV	3: GVA	555	602	48	7.4	578.5	0.891371		BLACK-SR-VP_26_10_2019_C_40cm_scaffold_23_FINAL_IR_714|BLACK-SR-VP_26_10_2019_C_40cm_scaffold_23_FINAL_IR|SR-VP_26_10_2019_C_40cm	760	MobiDBLite	mobidb-lite	consensus disorder prediction	457	491	35	4.60526	474	0.623684		Green_Borg_SRVP_2020_100_cm_2_FINAL-FINAL_191|Green_Borg_SRVP_2020_100_cm_2_FINAL-FINAL|SR-VP_26_10_2020_2_100CM	631	MobiDBLite	mobidb-lite	consensus disorder prediction	1	42	42	6.6561	21.5	0.0340729
Blue_753133_328463_491721_11kb	649	GVGVSIGAGVAVAFGTGVAVAFGT	3: GVA	369	440	72	11.1	404.5	0.623267		SRVP18_hole-7m-from-trench_1_80cm_scaf_35_ext_315-rev_6-w_terminal_repeats_883|SKY_Borg_SRVP18_hole-7m-from-trench_1_80cm_complete|SRVP18_hole-7m-from-trench_1_80cm	490	MobiDBLite	mobidb-lite	consensus disorder prediction	461	490	30	6.12245	475.5	0.970408		ORANGE_SR-VP_26_10_2019_2_100cm_FINAL_745|ORANGE_SR-VP_26_10_2019_2_100cm_FINAL|SR-VP_26_10_2019_2_100cm	431	MobiDBLite	mobidb-lite	consensus disorder prediction	263	282	20	4.64037	272.5	0.632251
Blue_753133_328463_491721_207kb	157	ESDKNIVEK	5: KD/EN	2	64	63	40.1	33	0.210191		Green_Borg_SRVP_2020_100_cm_2_FINAL-FINAL_350|Green_Borg_SRVP_2020_100_cm_2_FINAL-FINAL|SR-VP_26_10_2020_2_100CM	293	MobiDBLite	mobidb-lite	consensus disorder prediction	63	107	45	15.3584	85	0.290102		ORANGE_SR-VP_26_10_2019_2_100cm_FINAL_341|ORANGE_SR-VP_26_10_2019_2_100cm_FINAL|SR-VP_26_10_2019_2_100cm	112	MobiDBLite	mobidb-lite	consensus disorder prediction	81	101	21	18.75	91	0.8125
Blue_753133_328463_491721_39.6kb	170	ITEKP	20: E/IP	49	78	30	17.6	63.5	0.373529		SRVP18_trench_6_60cm_scaf_214_117_86_FINAL_969|PURPLE_Borg_SRVP18_trench_6_60cm_32_41_complete|SRVP18_trench_6_60cm	356	MobiDBLite	mobidb-lite	consensus disorder prediction	1	63	63	17.6966	32	0.0898876		Ochre_SR-VP_26_10_2020_2_100CM_FINAL_FINAL_781|Ochre_SR-VP_26_10_2020_2_100CM_FINAL_FINAL|SR-VP_26_10_2019_2_100cm	358	MobiDBLite	mobidb-lite	consensus disorder prediction	26	81	56	15.6425	53.5	0.149441
Blue_753133_328463_491721_72.8kb	47	NKKEMKNV	16: KEN	19	42	24	51.1	30.5	0.648936		Green_Borg_SRVP_2020_100_cm_2_FINAL-FINAL_649|Green_Borg_SRVP_2020_100_cm_2_FINAL-FINAL|SR-VP_26_10_2020_2_100CM	504	MobiDBLite	mobidb-lite	consensus disorder prediction	464	500	37	7.34127	482	0.956349		LILAC_RifSed_csp1_19ft_2_test_LILAC_rev17_terminal_repeats-final_545|LILAC_Borg_RifSed_csp1_19ft_2_complete|RifSed_csp1_19ft_2	619	MobiDBLite	mobidb-lite	consensus disorder prediction	188	221	34	5.49273	204.5	0.330372
Blue_SR-VP_4-6_scaf_809380_625032_62kb	286	ADIE	12: DKI/T	200	231	32	11.2	215.5	0.753497		Green_Borg_SRVP_2020_100_cm_2_FINAL-FINAL_704|Green_Borg_SRVP_2020_100_cm_2_FINAL-FINAL|SR-VP_26_10_2020_2_100CM	182	MobiDBLite	mobidb-lite	consensus disorder prediction	1	64	64	35.1648	32.5	0.178571		Red_Borg_Corona_Mine_final_348|Red_Borg_Corona_Mine_final|LC_01_combined	539	MobiDBLite	mobidb-lite	consensus disorder prediction	519	539	21	3.8961	529	0.981447
Brown_BROWN-SR-VP_26_10_2019_2_100cm_FINAL_1113|Brown_BROWN-SR-VP_26_10_2019_2_100cm_FINAL|SR-VP_26_10_2019_2_100cm	241	KVVAE	20: E/IP	72	91	20	8.3	81.5	0.338174		Red_Borg_Corona_Mine_final_884|Red_Borg_Corona_Mine_final|LC_01_combined	60	MobiDBLite	mobidb-lite	consensus disorder prediction	38	52	15	25	45	0.75		SRVP18_hole-7m-from-trench_1_80cm_scaf_35_ext_315-rev_6-w_terminal_repeats_716|SKY_Borg_SRVP18_hole-7m-from-trench_1_80cm_complete|SRVP18_hole-7m-from-trench_1_80cm	238	MobiDBLite	mobidb-lite	consensus disorder prediction	8	30	23	9.66387	19	0.0798319
Brown_BROWN-SR-VP_26_10_2019_2_100cm_FINAL_1130|Brown_BROWN-SR-VP_26_10_2019_2_100cm_FINAL|SR-VP_26_10_2019_2_100cm	425	TNGTNS	13: E/NKE	358	393	36	8.5	375.5	0.883529		Brown_BROWN-SR-VP_26_10_2019_2_100cm_FINAL_557|Brown_BROWN-SR-VP_26_10_2019_2_100cm_FINAL|SR-VP_26_10_2019_2_100cm	430	MobiDBLite	mobidb-lite	consensus disorder prediction	15	90	76	17.6744	52.5	0.122093		SRVP18_hole-7m-from-trench_1_80cm_scaf_35_ext_315-rev_6-w_terminal_repeats_840|SKY_Borg_SRVP18_hole-7m-from-trench_1_80cm_complete|SRVP18_hole-7m-from-trench_1_80cm	100	MobiDBLite	mobidb-lite	consensus disorder prediction	78	100	23	23	89	0.89
Brown_BROWN-SR-VP_26_10_2019_2_100cm_FINAL_1146|Brown_BROWN-SR-VP_26_10_2019_2_100cm_FINAL|SR-VP_26_10_2019_2_100cm	43	DDFIISR		6	40	35	81.4	23	0.534884		BLACK-SR-VP_26_10_2019_C_40cm_scaffold_23_FINAL_IR_269|BLACK-SR-VP_26_10_2019_C_40cm_scaffold_23_FINAL_IR|SR-VP_26_10_2019_C_40cm	153	MobiDBLite	mobidb-lite	consensus disorder prediction	120	153	34	22.2222	136.5	0.892157		Brown_BROWN-SR-VP_26_10_2019_2_100cm_FINAL_253|Brown_BROWN-SR-VP_26_10_2019_2_100cm_FINAL|SR-VP_26_10_2019_2_100cm	977	MobiDBLite	mobidb-lite	consensus disorder prediction	955	977	23	2.35415	966	0.988741
Brown_BROWN-SR-VP_26_10_2019_2_100cm_FINAL_1201|Brown_BROWN-SR-VP_26_10_2019_2_100cm_FINAL|SR-VP_26_10_2019_2_100cm	258	NSTSKNVTKINNTKL	19: TND	133	207	75	29.1	170	0.658915		LILAC_RifSed_csp1_19ft_2_test_LILAC_rev17_terminal_repeats-final_540|LILAC_Borg_RifSed_csp1_19ft_2_complete|RifSed_csp1_19ft_2	696	MobiDBLite	mobidb-lite	consensus disorder prediction	663	696	34	4.88506	679.5	0.976293		SRVP18_hole-7m-from-trench_1_80cm_scaf_35_ext_315-rev_6-w_terminal_repeats_388|SKY_Borg_SRVP18_hole-7m-from-trench_1_80cm_complete|SRVP18_hole-7m-from-trench_1_80cm	171	MobiDBLite	mobidb-lite	consensus disorder prediction	148	171	24	14.0351	159.5	0.932749
Brown_BROWN-SR-VP_26_10_2019_2_100cm_FINAL_1255|Brown_BROWN-SR-VP_26_10_2019_2_100cm_FINAL|SR-VP_26_10_2019_2_100cm	368	DEHKEEKPVEKSLEKE		94	141	48	13	117.5	0.319293		BLACK-SR-VP_26_10_2019_C_40cm_scaffold_23_FINAL_IR_246|BLACK-SR-VP_26_10_2019_C_40cm_scaffold_23_FINAL_IR|SR-VP_26_10_2019_C_40cm	284	MobiDBLite	mobidb-lite	consensus disorder prediction	229	284	56	19.7183	256.5	0.903169		Red_Borg_Corona_Mine_final_604|Red_Borg_Corona_Mine_final|LC_01_combined	866	MobiDBLite	mobidb-lite	consensus disorder prediction	166	204	39	4.50346	185	0.213626
Brown_BROWN-SR-VP_26_10_2019_2_100cm_FINAL_13|Brown_BROWN-SR-VP_26_10_2019_2_100cm_FINAL|SR-VP_26_10_2019_2_100cm	182	GGKVGG	4: GT	137	160	24	13.2	148.5	0.815934		ORANGE_SR-VP_26_10_2019_2_100cm_FINAL_919|ORANGE_SR-VP_26_10_2019_2_100cm_FINAL|SR-VP_26_10_2019_2_100cm	529	MobiDBLite	mobidb-lite	consensus disorder prediction	305	332	28	5.29301	318.5	0.602079		ROSE_SR-VP_0-2_FINAL_503|ROSE_SR-VP_0-2_FINAL|SR-VP_0-2cm_Biohub_180515	200	MobiDBLite	mobidb-lite	consensus disorder prediction	60	91	32	16	75.5	0.3775
Brown_BROWN-SR-VP_26_10_2019_2_100cm_FINAL_248|Brown_BROWN-SR-VP_26_10_2019_2_100cm_FINAL|SR-VP_26_10_2019_2_100cm	59	MSKEQRR		1	56	56	94.9	28.5	0.483051		BLACK-SR-VP_26_10_2019_C_40cm_scaffold_23_FINAL_IR_295|BLACK-SR-VP_26_10_2019_C_40cm_scaffold_23_FINAL_IR|SR-VP_26_10_2019_C_40cm	461	MobiDBLite	mobidb-lite	consensus disorder prediction	428	461	34	7.37527	444.5	0.964208		BLACK-SR-VP_26_10_2019_C_40cm_scaffold_23_FINAL_IR_1214|BLACK-SR-VP_26_10_2019_C_40cm_scaffold_23_FINAL_IR|SR-VP_26_10_2019_C_40cm	279	MobiDBLite	mobidb-lite	consensus disorder prediction	111	173	63	22.5806	142	0.508961
Brown_BROWN-SR-VP_26_10_2019_2_100cm_FINAL_303|Brown_BROWN-SR-VP_26_10_2019_2_100cm_FINAL|SR-VP_26_10_2019_2_100cm	342	SKDTGV	4: GT	7	54	48	14	30.5	0.0891813		ROSE_SR-VP_0-2_FINAL_179|ROSE_SR-VP_0-2_FINAL|SR-VP_0-2cm_Biohub_180515	388	MobiDBLite	mobidb-lite	consensus disorder prediction	260	322	63	16.2371	291	0.75		Ochre_SR-VP_26_10_2020_2_100CM_FINAL_FINAL_236|Ochre_SR-VP_26_10_2020_2_100CM_FINAL_FINAL|SR-VP_26_10_2019_2_100cm	191	MobiDBLite	mobidb-lite	consensus disorder prediction	80	116	37	19.3717	98	0.513089
Brown_BROWN-SR-VP_26_10_2019_2_100cm_FINAL_309|Brown_BROWN-SR-VP_26_10_2019_2_100cm_FINAL|SR-VP_26_10_2019_2_100cm	125	TKEQSKEL	16: KEN	12	43	32	25.6	27.5	0.22		BLACK-SR-VP_26_10_2019_C_40cm_scaffold_23_FINAL_IR_1253|BLACK-SR-VP_26_10_2019_C_40cm_scaffold_23_FINAL_IR|SR-VP_26_10_2019_C_40cm	115	MobiDBLite	mobidb-lite	consensus disorder prediction	1	52	52	45.2174	26.5	0.230435		BLACK-SR-VP_26_10_2019_C_40cm_scaffold_23_FINAL_IR_97|BLACK-SR-VP_26_10_2019_C_40cm_scaffold_23_FINAL_IR|SR-VP_26_10_2019_C_40cm	134	MobiDBLite	mobidb-lite	consensus disorder prediction	111	134	24	17.9104	122.5	0.914179
Brown_BROWN-SR-VP_26_10_2019_2_100cm_FINAL_332|Brown_BROWN-SR-VP_26_10_2019_2_100cm_FINAL|SR-VP_26_10_2019_2_100cm	62	IIKEEKIK	11: KEI	2	25	24	38.7	13.5	0.217742		Red_Borg_Corona_Mine_final_152|Red_Borg_Corona_Mine_final|LC_01_combined	381	MobiDBLite	mobidb-lite	consensus disorder prediction	72	165	94	24.6719	118.5	0.311024		LILAC_RifSed_csp1_19ft_2_test_LILAC_rev17_terminal_repeats-final_104|LILAC_Borg_RifSed_csp1_19ft_2_complete|RifSed_csp1_19ft_2	275	MobiDBLite	mobidb-lite	consensus disorder prediction	243	259	17	6.18182	251	0.912727
Brown_BROWN-SR-VP_26_10_2019_2_100cm_FINAL_342|Brown_BROWN-SR-VP_26_10_2019_2_100cm_FINAL|SR-VP_26_10_2019_2_100cm	473	STIKEGGV	7: E/S/TG/K	433	464	32	6.8	448.5	0.948203		Ochre_SR-VP_26_10_2020_2_100CM_FINAL_FINAL_648|Ochre_SR-VP_26_10_2020_2_100CM_FINAL_FINAL|SR-VP_26_10_2019_2_100cm	390	MobiDBLite	mobidb-lite	consensus disorder prediction	65	103	39	10	84	0.215385		LILAC_RifSed_csp1_19ft_2_test_LILAC_rev17_terminal_repeats-final_720|LILAC_Borg_RifSed_csp1_19ft_2_complete|RifSed_csp1_19ft_2	164	MobiDBLite	mobidb-lite	consensus disorder prediction	130	164	35	21.3415	147	0.896341
Brown_BROWN-SR-VP_26_10_2019_2_100cm_FINAL_467|Brown_BROWN-SR-VP_26_10_2019_2_100cm_FINAL|SR-VP_26_10_2019_2_100cm	854	IEPKKPS		35	55	21	2.5	45	0.0526932		BLACK-SR-VP_26_10_2019_C_40cm_scaffold_23_FINAL_IR_683|BLACK-SR-VP_26_10_2019_C_40cm_scaffold_23_FINAL_IR|SR-VP_26_10_2019_C_40cm	229	MobiDBLite	mobidb-lite	consensus disorder prediction	1	56	56	24.4541	28.5	0.124454		Ochre_SR-VP_26_10_2020_2_100CM_FINAL_FINAL_306|Ochre_SR-VP_26_10_2020_2_100CM_FINAL_FINAL|SR-VP_26_10_2019_2_100cm	292	MobiDBLite	mobidb-lite	consensus disorder prediction	272	292	21	7.19178	282	0.965753
Brown_BROWN-SR-VP_26_10_2019_2_100cm_FINAL_470|Brown_BROWN-SR-VP_26_10_2019_2_100cm_FINAL|SR-VP_26_10_2019_2_100cm	276	SSEQEKIDSKSQID		176	245	70	25.4	210.5	0.762681		BLACK-SR-VP_26_10_2019_C_40cm_scaffold_23_FINAL_IR_756|BLACK-SR-VP_26_10_2019_C_40cm_scaffold_23_FINAL_IR|SR-VP_26_10_2019_C_40cm	669	MobiDBLite	mobidb-lite	consensus disorder prediction	36	67	32	4.78326	51.5	0.0769806		ORANGE_SR-VP_26_10_2019_2_100cm_FINAL_247|ORANGE_SR-VP_26_10_2019_2_100cm_FINAL|SR-VP_26_10_2019_2_100cm	305	MobiDBLite	mobidb-lite	consensus disorder prediction	245	271	27	8.85246	258	0.845902
Brown_BROWN-SR-VP_26_10_2019_2_100cm_FINAL_542|Brown_BROWN-SR-VP_26_10_2019_2_100cm_FINAL|SR-VP_26_10_2019_2_100cm	198	TDVKDKDTKKD	12: DKI/T	50	93	44	22.2	71.5	0.361111		BLACK-SR-VP_26_10_2019_C_40cm_scaffold_23_FINAL_IR_452|BLACK-SR-VP_26_10_2019_C_40cm_scaffold_23_FINAL_IR|SR-VP_26_10_2019_C_40cm	861	MobiDBLite	mobidb-lite	consensus disorder prediction	706	727	22	2.55517	716.5	0.832172		Red_Borg_Corona_Mine_final_878|Red_Borg_Corona_Mine_final|LC_01_combined	551	MobiDBLite	mobidb-lite	consensus disorder prediction	484	521	38	6.89655	502.5	0.911978
Brown_BROWN-SR-VP_26_10_2019_2_100cm_FINAL_557|Brown_BROWN-SR-VP_26_10_2019_2_100cm_FINAL|SR-VP_26_10_2019_2_100cm	429	TKGNTDN	9: NTD/K/L	20	89	70	16.3	54.5	0.12704		Green_Borg_SRVP_2020_100_cm_2_FINAL-FINAL_524|Green_Borg_SRVP_2020_100_cm_2_FINAL-FINAL|SR-VP_26_10_2020_2_100CM	728	MobiDBLite	mobidb-lite	consensus disorder prediction	576	633	58	7.96703	604.5	0.830357		BLACK-SR-VP_26_10_2019_C_40cm_scaffold_23_FINAL_IR_1102|BLACK-SR-VP_26_10_2019_C_40cm_scaffold_23_FINAL_IR|SR-VP_26_10_2019_C_40cm	231	MobiDBLite	mobidb-lite	consensus disorder prediction	176	196	21	9.09091	186	0.805195
Brown_BROWN-SR-VP_26_10_2019_2_100cm_FINAL_582|Brown_BROWN-SR-VP_26_10_2019_2_100cm_FINAL|SR-VP_26_10_2019_2_100cm	143	EESRV	11: KEI	87	116	30	21	101.5	0.70979		Green_Borg_SRVP_2020_100_cm_2_FINAL-FINAL_998|Green_Borg_SRVP_2020_100_cm_2_FINAL-FINAL|SR-VP_26_10_2020_2_100CM	574	MobiDBLite	mobidb-lite	consensus disorder prediction	335	352	18	3.13589	343.5	0.598432		Red_Borg_Corona_Mine_final_636|Red_Borg_Corona_Mine_final|LC_01_combined	253	MobiDBLite	mobidb-lite	consensus disorder prediction	206	253	48	18.9723	229.5	0.907115
Brown_BROWN-SR-VP_26_10_2019_2_100cm_FINAL_627|Brown_BROWN-SR-VP_26_10_2019_2_100cm_FINAL|SR-VP_26_10_2019_2_100cm	235	TPTY	24: TPY	94	153	60	25.5	123.5	0.525532		Ochre_SR-VP_26_10_2020_2_100CM_FINAL_FINAL_164|Ochre_SR-VP_26_10_2020_2_100CM_FINAL_FINAL|SR-VP_26_10_2019_2_100cm	340	MobiDBLite	mobidb-lite	consensus disorder prediction	301	331	31	9.11765	316	0.929412		SRVP18_hole-7m-from-trench_1_80cm_scaf_35_ext_315-rev_6-w_terminal_repeats_337|SKY_Borg_SRVP18_hole-7m-from-trench_1_80cm_complete|SRVP18_hole-7m-from-trench_1_80cm	106	MobiDBLite	mobidb-lite	consensus disorder prediction	1	16	16	15.0943	8.5	0.0801887
Brown_BROWN-SR-VP_26_10_2019_2_100cm_FINAL_627|Brown_BROWN-SR-VP_26_10_2019_2_100cm_FINAL|SR-VP_26_10_2019_2_100cm	235	TPTYTP	24: TPY	164	229	66	28.1	196.5	0.83617		SRVP18_trench_6_60cm_scaf_214_117_86_FINAL_318|PURPLE_Borg_SRVP18_trench_6_60cm_32_41_complete|SRVP18_trench_6_60cm	180	MobiDBLite	mobidb-lite	consensus disorder prediction	30	180	151	83.8889	105	0.583333		BLACK-SR-VP_26_10_2019_C_40cm_scaffold_23_FINAL_IR_656|BLACK-SR-VP_26_10_2019_C_40cm_scaffold_23_FINAL_IR|SR-VP_26_10_2019_C_40cm	66	MobiDBLite	mobidb-lite	consensus disorder prediction	1	21	21	31.8182	11	0.166667
Brown_BROWN-SR-VP_26_10_2019_2_100cm_FINAL_813|Brown_BROWN-SR-VP_26_10_2019_2_100cm_FINAL|SR-VP_26_10_2019_2_100cm	514	EVPKVE	18: EKVP	149	196	48	9.3	172.5	0.335603		BLACK-SR-VP_26_10_2019_C_40cm_scaffold_23_FINAL_IR_1156|BLACK-SR-VP_26_10_2019_C_40cm_scaffold_23_FINAL_IR|SR-VP_26_10_2019_C_40cm	191	MobiDBLite	mobidb-lite	consensus disorder prediction	28	50	23	12.0419	39	0.204188		Ochre_SR-VP_26_10_2020_2_100CM_FINAL_FINAL_439|Ochre_SR-VP_26_10_2020_2_100CM_FINAL_FINAL|SR-VP_26_10_2019_2_100cm	174	MobiDBLite	mobidb-lite	consensus disorder prediction	146	174	29	16.6667	160	0.91954
Brown_BROWN-SR-VP_26_10_2019_2_100cm_FINAL_817|Brown_BROWN-SR-VP_26_10_2019_2_100cm_FINAL|SR-VP_26_10_2019_2_100cm	449	PVAPPIVQTPVP	21: PIQ/VT	257	304	48	10.7	280.5	0.624722		ROSE_SR-VP_0-2_FINAL_666|ROSE_SR-VP_0-2_FINAL|SR-VP_0-2cm_Biohub_180515	48	MobiDBLite	mobidb-lite	consensus disorder prediction	1	30	30	62.5	15.5	0.322917		Ochre_SR-VP_26_10_2020_2_100CM_FINAL_FINAL_275|Ochre_SR-VP_26_10_2020_2_100CM_FINAL_FINAL|SR-VP_26_10_2019_2_100cm	460	MobiDBLite	mobidb-lite	consensus disorder prediction	437	460	24	5.21739	448.5	0.975
Brown_BROWN-SR-VP_26_10_2019_2_100cm_FINAL_911|Brown_BROWN-SR-VP_26_10_2019_2_100cm_FINAL|SR-VP_26_10_2019_2_100cm	565	PVTPTPTP	26: TP	469	524	56	9.9	496.5	0.878761		LILAC_RifSed_csp1_19ft_2_test_LILAC_rev17_terminal_repeats-final_177|LILAC_Borg_RifSed_csp1_19ft_2_complete|RifSed_csp1_19ft_2	492	MobiDBLite	mobidb-lite	consensus disorder prediction	99	235	137	27.8455	167	0.339431		Red_Borg_Corona_Mine_final_309|Red_Borg_Corona_Mine_final|LC_01_combined	101	MobiDBLite	mobidb-lite	consensus disorder prediction	64	83	20	19.802	73.5	0.727723
Brown_BROWN-SR-VP_26_10_2019_2_100cm_FINAL_917|Brown_BROWN-SR-VP_26_10_2019_2_100cm_FINAL|SR-VP_26_10_2019_2_100cm	801	ISGQPVSISGQPIV	6: SVG/IQ	85	126	42	5.2	105.5	0.13171		Brown_BROWN-SR-VP_26_10_2019_2_100cm_FINAL_1130|Brown_BROWN-SR-VP_26_10_2019_2_100cm_FINAL|SR-VP_26_10_2019_2_100cm	426	MobiDBLite	mobidb-lite	consensus disorder prediction	348	426	79	18.5446	387	0.908451		Brown_BROWN-SR-VP_26_10_2019_2_100cm_FINAL_519|Brown_BROWN-SR-VP_26_10_2019_2_100cm_FINAL|SR-VP_26_10_2019_2_100cm	57	MobiDBLite	mobidb-lite	consensus disorder prediction	1	41	41	71.9298	21	0.368421
Green_Borg_SRVP_2020_100_cm_2_FINAL-FINAL_1076|Green_Borg_SRVP_2020_100_cm_2_FINAL-FINAL|SR-VP_26_10_2020_2_100CM	425	VSGNIVQISGQAVVTDSGSVTS	6: SVG/IQ	138	203	66	15.5	170.5	0.401176		SRVP18_trench_6_60cm_scaf_214_117_86_FINAL_272|PURPLE_Borg_SRVP18_trench_6_60cm_32_41_complete|SRVP18_trench_6_60cm	508	MobiDBLite	mobidb-lite	consensus disorder prediction	211	265	55	10.8268	238	0.468504		Red_Borg_Corona_Mine_final_179|Red_Borg_Corona_Mine_final|LC_01_combined	197	MobiDBLite	mobidb-lite	consensus disorder prediction	25	114	90	45.6853	69.5	0.352792
Green_Borg_SRVP_2020_100_cm_2_FINAL-FINAL_1079|Green_Borg_SRVP_2020_100_cm_2_FINAL-FINAL|SR-VP_26_10_2020_2_100CM	577	YQNMDNQEMN	2: NE/KM/I	286	365	80	13.9	325.5	0.564125		BLACK-SR-VP_26_10_2019_C_40cm_scaffold_23_FINAL_IR_1257|BLACK-SR-VP_26_10_2019_C_40cm_scaffold_23_FINAL_IR|SR-VP_26_10_2019_C_40cm	40	MobiDBLite	mobidb-lite	consensus disorder prediction	1	40	40	100	20.5	0.5125		ROSE_SR-VP_0-2_FINAL_779|ROSE_SR-VP_0-2_FINAL|SR-VP_0-2cm_Biohub_180515	206	MobiDBLite	mobidb-lite	consensus disorder prediction	1	34	34	16.5049	17.5	0.0849515
Green_Borg_SRVP_2020_100_cm_2_FINAL-FINAL_1094|Green_Borg_SRVP_2020_100_cm_2_FINAL-FINAL|SR-VP_26_10_2020_2_100CM	646	SGQVVNI	6: SVG/IQ	51	99	49	7.6	75	0.116099		Green_Borg_SRVP_2020_100_cm_2_FINAL-FINAL_304|Green_Borg_SRVP_2020_100_cm_2_FINAL-FINAL|SR-VP_26_10_2020_2_100CM	493	MobiDBLite	mobidb-lite	consensus disorder prediction	150	248	99	20.0811	199	0.403651		Blue_18797_1695645_128.8kb	178	MobiDBLite	mobidb-lite	consensus disorder prediction	42	178	137	76.9663	110	0.617978
Green_Borg_SRVP_2020_100_cm_2_FINAL-FINAL_1094|Green_Borg_SRVP_2020_100_cm_2_FINAL-FINAL|SR-VP_26_10_2020_2_100CM	646	TSISGNIVQISGQQVEISGQSVI	6: SVG/IQ	318	409	92	14.2	363.5	0.562693		Brown_BROWN-SR-VP_26_10_2019_2_100cm_FINAL_817|Brown_BROWN-SR-VP_26_10_2019_2_100cm_FINAL|SR-VP_26_10_2019_2_100cm	450	MobiDBLite	mobidb-lite	consensus disorder prediction	1	20	20	4.44444	10.5	0.0233333		Ochre_SR-VP_26_10_2020_2_100CM_FINAL_FINAL_381|Ochre_SR-VP_26_10_2020_2_100CM_FINAL_FINAL|SR-VP_26_10_2019_2_100cm	721	MobiDBLite	mobidb-lite	consensus disorder prediction	647	695	49	6.79612	671	0.930652
Green_Borg_SRVP_2020_100_cm_2_FINAL-FINAL_1094|Green_Borg_SRVP_2020_100_cm_2_FINAL-FINAL|SR-VP_26_10_2020_2_100CM	646	SGNIVQISGQPVTV	6: SVG/IQ	450	491	42	6.5	470.5	0.728328		SRVP18_trench_6_60cm_scaf_214_117_86_FINAL_1231|PURPLE_Borg_SRVP18_trench_6_60cm_32_41_complete|SRVP18_trench_6_60cm	455	MobiDBLite	mobidb-lite	consensus disorder prediction	1	103	103	22.6374	52	0.114286		ROSE_SR-VP_0-2_FINAL_904|ROSE_SR-VP_0-2_FINAL|SR-VP_0-2cm_Biohub_180515	142	MobiDBLite	mobidb-lite	consensus disorder prediction	120	142	23	16.1972	131	0.922535
Green_Borg_SRVP_2020_100_cm_2_FINAL-FINAL_1387|Green_Borg_SRVP_2020_100_cm_2_FINAL-FINAL|SR-VP_26_10_2020_2_100CM	78	KKEN	16: KEN	59	74	16	20.5	66.5	0.852564		Ochre_SR-VP_26_10_2020_2_100CM_FINAL_FINAL_1100|Ochre_SR-VP_26_10_2020_2_100CM_FINAL_FINAL|SR-VP_26_10_2019_2_100cm	453	MobiDBLite	mobidb-lite	consensus disorder prediction	185	239	55	12.1413	212	0.467991		BLACK-SR-VP_26_10_2019_C_40cm_scaffold_23_FINAL_IR_655|BLACK-SR-VP_26_10_2019_C_40cm_scaffold_23_FINAL_IR|SR-VP_26_10_2019_C_40cm	57	MobiDBLite	mobidb-lite	consensus disorder prediction	29	57	29	50.8772	43	0.754386
Green_Borg_SRVP_2020_100_cm_2_FINAL-FINAL_1447|Green_Borg_SRVP_2020_100_cm_2_FINAL-FINAL|SR-VP_26_10_2020_2_100CM	437	KEEH	16: KEN	181	204	24	5.5	192.5	0.440503		Red_Borg_Corona_Mine_final_339|Red_Borg_Corona_Mine_final|LC_01_combined	113	MobiDBLite	mobidb-lite	consensus disorder prediction	14	113	100	88.4956	63.5	0.561947		Green_Borg_SRVP_2020_100_cm_2_FINAL-FINAL_741|Green_Borg_SRVP_2020_100_cm_2_FINAL-FINAL|SR-VP_26_10_2020_2_100CM	782	MobiDBLite	mobidb-lite	consensus disorder prediction	580	639	60	7.67263	609.5	0.779412
Green_Borg_SRVP_2020_100_cm_2_FINAL-FINAL_146|Green_Borg_SRVP_2020_100_cm_2_FINAL-FINAL|SR-VP_26_10_2020_2_100CM	974	TPTPIPTA	27: PTDV	701	740	40	4.1	720.5	0.739733		Green_Borg_SRVP_2020_100_cm_2_FINAL-FINAL_499|Green_Borg_SRVP_2020_100_cm_2_FINAL-FINAL|SR-VP_26_10_2020_2_100CM	407	MobiDBLite	mobidb-lite	consensus disorder prediction	295	377	83	20.3931	336	0.825553		ORANGE_SR-VP_26_10_2019_2_100cm_FINAL_266|ORANGE_SR-VP_26_10_2019_2_100cm_FINAL|SR-VP_26_10_2019_2_100cm	521	MobiDBLite	mobidb-lite	consensus disorder prediction	52	68	17	3.26296	60	0.115163
Green_Borg_SRVP_2020_100_cm_2_FINAL-FINAL_1478|Green_Borg_SRVP_2020_100_cm_2_FINAL-FINAL|SR-VP_26_10_2020_2_100CM	235	MNESNKDNIGDK	13: E/NKE	1	48	48	20.4	24.5	0.104255		SRVP18_trench_6_60cm_scaf_214_117_86_FINAL_297|PURPLE_Borg_SRVP18_trench_6_60cm_32_41_complete|SRVP18_trench_6_60cm	1141	MobiDBLite	mobidb-lite	consensus disorder prediction	1067	1123	57	4.99562	1095	0.959684		LILAC_RifSed_csp1_19ft_2_test_LILAC_rev17_terminal_repeats-final_76|LILAC_Borg_RifSed_csp1_19ft_2_complete|RifSed_csp1_19ft_2	490	MobiDBLite	mobidb-lite	consensus disorder prediction	463	490	28	5.71429	476.5	0.972449
Green_Borg_SRVP_2020_100_cm_2_FINAL-FINAL_262|Green_Borg_SRVP_2020_100_cm_2_FINAL-FINAL|SR-VP_26_10_2020_2_100CM	127	EKEKVI	11: KEI	98	121	24	18.9	109.5	0.862205		Red_Borg_Corona_Mine_final_37|Red_Borg_Corona_Mine_final|LC_01_combined	603	MobiDBLite	mobidb-lite	consensus disorder prediction	240	273	34	5.63847	256.5	0.425373		SRVP18_hole-7m-from-trench_1_80cm_scaf_35_ext_315-rev_6-w_terminal_repeats_56|SKY_Borg_SRVP18_hole-7m-from-trench_1_80cm_complete|SRVP18_hole-7m-from-trench_1_80cm	174	MobiDBLite	mobidb-lite	consensus disorder prediction	9	44	36	20.6897	26.5	0.152299
Green_Borg_SRVP_2020_100_cm_2_FINAL-FINAL_304|Green_Borg_SRVP_2020_100_cm_2_FINAL-FINAL|SR-VP_26_10_2020_2_100CM	492	PVPTDTPT	27: PTDV	147	210	64	13	178.5	0.362805		SRVP18_hole-7m-from-trench_1_80cm_scaf_35_ext_315-rev_6-w_terminal_repeats_454|SKY_Borg_SRVP18_hole-7m-from-trench_1_80cm_complete|SRVP18_hole-7m-from-trench_1_80cm	242	MobiDBLite	mobidb-lite	consensus disorder prediction	60	128	69	28.5124	94	0.38843		ROSE_SR-VP_0-2_FINAL_222|ROSE_SR-VP_0-2_FINAL|SR-VP_0-2cm_Biohub_180515	52	MobiDBLite	mobidb-lite	consensus disorder prediction	1	52	52	100	26.5	0.509615
Green_Borg_SRVP_2020_100_cm_2_FINAL-FINAL_304|Green_Borg_SRVP_2020_100_cm_2_FINAL-FINAL|SR-VP_26_10_2020_2_100CM	492	TPTPVPTA	27: PTDV	208	271	64	13	239.5	0.486789		Ochre_SR-VP_26_10_2020_2_100CM_FINAL_FINAL_215|Ochre_SR-VP_26_10_2020_2_100CM_FINAL_FINAL|SR-VP_26_10_2019_2_100cm	396	MobiDBLite	mobidb-lite	consensus disorder prediction	54	175	122	30.8081	114.5	0.289141		Red_Borg_Corona_Mine_final_457|Red_Borg_Corona_Mine_final|LC_01_combined	202	MobiDBLite	mobidb-lite	consensus disorder prediction	131	172	42	20.7921	151.5	0.75
Green_Borg_SRVP_2020_100_cm_2_FINAL-FINAL_304|Green_Borg_SRVP_2020_100_cm_2_FINAL-FINAL|SR-VP_26_10_2020_2_100CM	492	TPTPVPTA	27: PTDV	208	271	64	13	239.5	0.486789		LILAC_RifSed_csp1_19ft_2_test_LILAC_rev17_terminal_repeats-final_685|LILAC_Borg_RifSed_csp1_19ft_2_complete|RifSed_csp1_19ft_2	258	MobiDBLite	mobidb-lite	consensus disorder prediction	222	258	37	14.3411	240	0.930233		Brown_BROWN-SR-VP_26_10_2019_2_100cm_FINAL_522|Brown_BROWN-SR-VP_26_10_2019_2_100cm_FINAL|SR-VP_26_10_2019_2_100cm	230	MobiDBLite	mobidb-lite	consensus disorder prediction	108	126	19	8.26087	117	0.508696
Green_Borg_SRVP_2020_100_cm_2_FINAL-FINAL_304|Green_Borg_SRVP_2020_100_cm_2_FINAL-FINAL|SR-VP_26_10_2020_2_100CM	492	TPTPVPTA	27: PTDV	208	271	64	13	239.5	0.486789		Ochre_SR-VP_26_10_2020_2_100CM_FINAL_FINAL_353|Ochre_SR-VP_26_10_2020_2_100CM_FINAL_FINAL|SR-VP_26_10_2019_2_100cm	114	MobiDBLite	mobidb-lite	consensus disorder prediction	1	25	25	21.9298	13	0.114035		Ochre_SR-VP_26_10_2020_2_100CM_FINAL_FINAL_744|Ochre_SR-VP_26_10_2020_2_100CM_FINAL_FINAL|SR-VP_26_10_2019_2_100cm	143	MobiDBLite	mobidb-lite	consensus disorder prediction	1	29	29	20.2797	15	0.104895
Green_Borg_SRVP_2020_100_cm_2_FINAL-FINAL_307|Green_Borg_SRVP_2020_100_cm_2_FINAL-FINAL|SR-VP_26_10_2020_2_100CM	560	TPVPTDTP	27: PTDV	170	193	24	4.3	181.5	0.324107		BLACK-SR-VP_26_10_2019_C_40cm_scaffold_23_FINAL_IR_303|BLACK-SR-VP_26_10_2019_C_40cm_scaffold_23_FINAL_IR|SR-VP_26_10_2019_C_40cm	113	MobiDBLite	mobidb-lite	consensus disorder prediction	1	52	52	46.0177	26.5	0.234513		Green_Borg_SRVP_2020_100_cm_2_FINAL-FINAL_1495|Green_Borg_SRVP_2020_100_cm_2_FINAL-FINAL|SR-VP_26_10_2020_2_100CM	327	MobiDBLite	mobidb-lite	consensus disorder prediction	305	327	23	7.03364	316	0.966361
Green_Borg_SRVP_2020_100_cm_2_FINAL-FINAL_307|Green_Borg_SRVP_2020_100_cm_2_FINAL-FINAL|SR-VP_26_10_2020_2_100CM	560	PVPTDTPTPVPTDTPV	27: PTDV	179	226	48	8.6	202.5	0.361607		LILAC_RifSed_csp1_19ft_2_test_LILAC_rev17_terminal_repeats-final_93|LILAC_Borg_RifSed_csp1_19ft_2_complete|RifSed_csp1_19ft_2	445	MobiDBLite	mobidb-lite	consensus disorder prediction	352	378	27	6.06742	365	0.820225		Brown_BROWN-SR-VP_26_10_2019_2_100cm_FINAL_158|Brown_BROWN-SR-VP_26_10_2019_2_100cm_FINAL|SR-VP_26_10_2019_2_100cm	371	MobiDBLite	mobidb-lite	consensus disorder prediction	275	297	23	6.19946	286	0.770889
Green_Borg_SRVP_2020_100_cm_2_FINAL-FINAL_307|Green_Borg_SRVP_2020_100_cm_2_FINAL-FINAL|SR-VP_26_10_2020_2_100CM	560	PVPTATPT		227	282	56	10	254.5	0.454464		Ochre_SR-VP_26_10_2020_2_100CM_FINAL_FINAL_239|Ochre_SR-VP_26_10_2020_2_100CM_FINAL_FINAL|SR-VP_26_10_2019_2_100cm	213	MobiDBLite	mobidb-lite	consensus disorder prediction	157	180	24	11.2676	168.5	0.79108		LILAC_RifSed_csp1_19ft_2_test_LILAC_rev17_terminal_repeats-final_125|LILAC_Borg_RifSed_csp1_19ft_2_complete|RifSed_csp1_19ft_2	95	MobiDBLite	mobidb-lite	consensus disorder prediction	33	53	21	22.1053	43	0.452632
Green_Borg_SRVP_2020_100_cm_2_FINAL-FINAL_324|Green_Borg_SRVP_2020_100_cm_2_FINAL-FINAL|SR-VP_26_10_2020_2_100CM	68	EINENIVTV	5: KD/EN	7	33	27	39.7	20	0.294118		Brown_BROWN-SR-VP_26_10_2019_2_100cm_FINAL_1255|Brown_BROWN-SR-VP_26_10_2019_2_100cm_FINAL|SR-VP_26_10_2019_2_100cm	369	MobiDBLite	mobidb-lite	consensus disorder prediction	80	188	109	29.5393	134	0.363144		Ochre_SR-VP_26_10_2020_2_100CM_FINAL_FINAL_718|Ochre_SR-VP_26_10_2020_2_100CM_FINAL_FINAL|SR-VP_26_10_2019_2_100cm	67	MobiDBLite	mobidb-lite	consensus disorder prediction	1	67	67	100	34	0.507463
Green_Borg_SRVP_2020_100_cm_2_FINAL-FINAL_350|Green_Borg_SRVP_2020_100_cm_2_FINAL-FINAL|SR-VP_26_10_2020_2_100CM	292	IPEKIEDGEKIKPEQE	11: KEI	103	166	64	21.9	134.5	0.460616		Brown_BROWN-SR-VP_26_10_2019_2_100cm_FINAL_309|Brown_BROWN-SR-VP_26_10_2019_2_100cm_FINAL|SR-VP_26_10_2019_2_100cm	126	MobiDBLite	mobidb-lite	consensus disorder prediction	1	68	68	53.9683	34.5	0.27381		Blue_753133_328463_491721_207kb	158	MobiDBLite	mobidb-lite	consensus disorder prediction	1	23	23	14.557	12	0.0759494
Green_Borg_SRVP_2020_100_cm_2_FINAL-FINAL_415|Green_Borg_SRVP_2020_100_cm_2_FINAL-FINAL|SR-VP_26_10_2020_2_100CM	1357	TPTPVPTD	27: PTDV	48	103	56	4.1	75.5	0.0556374		BLACK-SR-VP_26_10_2019_C_40cm_scaffold_23_FINAL_IR_857|BLACK-SR-VP_26_10_2019_C_40cm_scaffold_23_FINAL_IR|SR-VP_26_10_2019_C_40cm	545	MobiDBLite	mobidb-lite	consensus disorder prediction	451	506	56	10.2752	478.5	0.877982		Brown_BROWN-SR-VP_26_10_2019_2_100cm_FINAL_297|Brown_BROWN-SR-VP_26_10_2019_2_100cm_FINAL|SR-VP_26_10_2019_2_100cm	237	MobiDBLite	mobidb-lite	consensus disorder prediction	1	36	36	15.1899	18.5	0.0780591
Green_Borg_SRVP_2020_100_cm_2_FINAL-FINAL_435|Green_Borg_SRVP_2020_100_cm_2_FINAL-FINAL|SR-VP_26_10_2020_2_100CM	152	MNEKEEN		1	21	21	13.8	11	0.0723684		ORANGE_SR-VP_26_10_2019_2_100cm_FINAL_1296|ORANGE_SR-VP_26_10_2019_2_100cm_FINAL|SR-VP_26_10_2019_2_100cm	129	MobiDBLite	mobidb-lite	consensus disorder prediction	38	118	81	62.7907	78	0.604651		Green_Borg_SRVP_2020_100_cm_2_FINAL-FINAL_1400|Green_Borg_SRVP_2020_100_cm_2_FINAL-FINAL|SR-VP_26_10_2020_2_100CM	483	MobiDBLite	mobidb-lite	consensus disorder prediction	460	483	24	4.96894	471.5	0.97619
Green_Borg_SRVP_2020_100_cm_2_FINAL-FINAL_499|Green_Borg_SRVP_2020_100_cm_2_FINAL-FINAL|SR-VP_26_10_2020_2_100CM	406	IDREDVNKEEVAKAI		113	172	60	14.8	142.5	0.350985		SRVP18_hole-7m-from-trench_1_80cm_scaf_35_ext_315-rev_6-w_terminal_repeats_238|SKY_Borg_SRVP18_hole-7m-from-trench_1_80cm_complete|SRVP18_hole-7m-from-trench_1_80cm	451	MobiDBLite	mobidb-lite	consensus disorder prediction	357	451	95	21.0643	404	0.895787		BLACK-SR-VP_26_10_2019_C_40cm_scaffold_23_FINAL_IR_569|BLACK-SR-VP_26_10_2019_C_40cm_scaffold_23_FINAL_IR|SR-VP_26_10_2019_C_40cm	419	MobiDBLite	mobidb-lite	consensus disorder prediction	256	280	25	5.96659	268	0.639618
Green_Borg_SRVP_2020_100_cm_2_FINAL-FINAL_499|Green_Borg_SRVP_2020_100_cm_2_FINAL-FINAL|SR-VP_26_10_2020_2_100CM	406	EEKAEDPEKVP	11: KEI	298	352	55	13.5	325	0.800493		SRVP18_trench_6_60cm_scaf_214_117_86_FINAL_1004|PURPLE_Borg_SRVP18_trench_6_60cm_32_41_complete|SRVP18_trench_6_60cm	119	MobiDBLite	mobidb-lite	consensus disorder prediction	80	119	40	33.6134	99.5	0.836134		SRVP18_trench_6_60cm_scaf_214_117_86_FINAL_227|PURPLE_Borg_SRVP18_trench_6_60cm_32_41_complete|SRVP18_trench_6_60cm	84	MobiDBLite	mobidb-lite	consensus disorder prediction	23	50	28	33.3333	36.5	0.434524
Green_Borg_SRVP_2020_100_cm_2_FINAL-FINAL_524|Green_Borg_SRVP_2020_100_cm_2_FINAL-FINAL|SR-VP_26_10_2020_2_100CM	727	PTSTAT	24: TPY	588	629	42	5.8	608.5	0.837001		ORANGE_SR-VP_26_10_2019_2_100cm_FINAL_1092|ORANGE_SR-VP_26_10_2019_2_100cm_FINAL|SR-VP_26_10_2019_2_100cm	276	MobiDBLite	mobidb-lite	consensus disorder prediction	193	251	59	21.3768	222	0.804348		SRVP18_hole-7m-from-trench_1_80cm_scaf_35_ext_315-rev_6-w_terminal_repeats_204|SKY_Borg_SRVP18_hole-7m-from-trench_1_80cm_complete|SRVP18_hole-7m-from-trench_1_80cm	624	MobiDBLite	mobidb-lite	consensus disorder prediction	378	406	29	4.64744	392	0.628205
Green_Borg_SRVP_2020_100_cm_2_FINAL-FINAL_559|Green_Borg_SRVP_2020_100_cm_2_FINAL-FINAL|SR-VP_26_10_2020_2_100CM	320	GVQDTVKDAKPISQA		99	143	45	14.1	121	0.378125		Green_Borg_SRVP_2020_100_cm_2_FINAL-FINAL_986|Green_Borg_SRVP_2020_100_cm_2_FINAL-FINAL|SR-VP_26_10_2020_2_100CM	403	MobiDBLite	mobidb-lite	consensus disorder prediction	1	100	100	24.8139	50.5	0.12531		Brown_BROWN-SR-VP_26_10_2019_2_100cm_FINAL_595|Brown_BROWN-SR-VP_26_10_2019_2_100cm_FINAL|SR-VP_26_10_2019_2_100cm	149	MobiDBLite	mobidb-lite	consensus disorder prediction	124	149	26	17.4497	136.5	0.916107
Green_Borg_SRVP_2020_100_cm_2_FINAL-FINAL_559|Green_Borg_SRVP_2020_100_cm_2_FINAL-FINAL|SR-VP_26_10_2020_2_100CM	320	QKDKDKKEENGK	15: KEDG	228	263	36	11.3	245.5	0.767188		Green_Borg_SRVP_2020_100_cm_2_FINAL-FINAL_307|Green_Borg_SRVP_2020_100_cm_2_FINAL-FINAL|SR-VP_26_10_2020_2_100CM	561	MobiDBLite	mobidb-lite	consensus disorder prediction	174	273	100	17.8253	223.5	0.398396		Ochre_SR-VP_26_10_2020_2_100CM_FINAL_FINAL_942|Ochre_SR-VP_26_10_2020_2_100CM_FINAL_FINAL|SR-VP_26_10_2019_2_100cm	143	MobiDBLite	mobidb-lite	consensus disorder prediction	1	99	99	69.2308	50	0.34965
Green_Borg_SRVP_2020_100_cm_2_FINAL-FINAL_567|Green_Borg_SRVP_2020_100_cm_2_FINAL-FINAL|SR-VP_26_10_2020_2_100CM	360	INTDS	8: ENK	39	83	45	12.5	61	0.169444		Brown_BROWN-SR-VP_26_10_2019_2_100cm_FINAL_627|Brown_BROWN-SR-VP_26_10_2019_2_100cm_FINAL|SR-VP_26_10_2019_2_100cm	236	MobiDBLite	mobidb-lite	consensus disorder prediction	211	236	26	11.0169	223.5	0.947034		LILAC_RifSed_csp1_19ft_2_test_LILAC_rev17_terminal_repeats-final_695|LILAC_Borg_RifSed_csp1_19ft_2_complete|RifSed_csp1_19ft_2	479	MobiDBLite	mobidb-lite	consensus disorder prediction	1	20	20	4.17537	10.5	0.0219207
Green_Borg_SRVP_2020_100_cm_2_FINAL-FINAL_704|Green_Borg_SRVP_2020_100_cm_2_FINAL-FINAL|SR-VP_26_10_2020_2_100CM	181	QMQLSSKEDSH	1: DEL/S	22	65	44	24.3	43.5	0.240331		Green_Borg_SRVP_2020_100_cm_2_FINAL-FINAL_435|Green_Borg_SRVP_2020_100_cm_2_FINAL-FINAL|SR-VP_26_10_2020_2_100CM	153	MobiDBLite	mobidb-lite	consensus disorder prediction	1	28	28	18.3007	14.5	0.0947712		Red_Borg_Corona_Mine_final_280|Red_Borg_Corona_Mine_final|LC_01_combined	118	MobiDBLite	mobidb-lite	consensus disorder prediction	30	72	43	36.4407	51	0.432203
Green_Borg_SRVP_2020_100_cm_2_FINAL-FINAL_874|Green_Borg_SRVP_2020_100_cm_2_FINAL-FINAL|SR-VP_26_10_2020_2_100CM	438	MNEGFKN		1	35	35	8	18	0.0410959		Green_Borg_SRVP_2020_100_cm_2_FINAL-FINAL_415|Green_Borg_SRVP_2020_100_cm_2_FINAL-FINAL|SR-VP_26_10_2020_2_100CM	1358	MobiDBLite	mobidb-lite	consensus disorder prediction	36	100	65	4.78645	68	0.0500736		ORANGE_SR-VP_26_10_2019_2_100cm_FINAL_430|ORANGE_SR-VP_26_10_2019_2_100cm_FINAL|SR-VP_26_10_2019_2_100cm	433	MobiDBLite	mobidb-lite	consensus disorder prediction	178	222	45	10.3926	200	0.461894
Green_Borg_SRVP_2020_100_cm_2_FINAL-FINAL_896|Green_Borg_SRVP_2020_100_cm_2_FINAL-FINAL|SR-VP_26_10_2020_2_100CM	234	DESEKGINLTEK	18: EKVP	183	218	36	15.4	200.5	0.856838		SRVP18_trench_6_60cm_scaf_214_117_86_FINAL_48|PURPLE_Borg_SRVP18_trench_6_60cm_32_41_complete|SRVP18_trench_6_60cm	320	MobiDBLite	mobidb-lite	consensus disorder prediction	36	219	184	57.5	127.5	0.398438		Ochre_SR-VP_26_10_2020_2_100CM_FINAL_FINAL_527|Ochre_SR-VP_26_10_2020_2_100CM_FINAL_FINAL|SR-VP_26_10_2019_2_100cm	122	MobiDBLite	mobidb-lite	consensus disorder prediction	59	122	64	52.459	90.5	0.741803
Green_Borg_SRVP_2020_100_cm_2_FINAL-FINAL_970|Green_Borg_SRVP_2020_100_cm_2_FINAL-FINAL|SR-VP_26_10_2020_2_100CM	126	MEDNKEEI	16: KEN	1	32	32	25.4	16.5	0.130952		Red_Borg_Corona_Mine_final_176|Red_Borg_Corona_Mine_final|LC_01_combined	452	MobiDBLite	mobidb-lite	consensus disorder prediction	288	344	57	12.6106	316	0.699115		SRVP18_trench_6_60cm_scaf_214_117_86_FINAL_703|PURPLE_Borg_SRVP18_trench_6_60cm_32_41_complete|SRVP18_trench_6_60cm	170	MobiDBLite	mobidb-lite	consensus disorder prediction	138	170	33	19.4118	154	0.905882
Green_Borg_SRVP_2020_100_cm_2_FINAL-FINAL_986|Green_Borg_SRVP_2020_100_cm_2_FINAL-FINAL|SR-VP_26_10_2020_2_100CM	402	KEDAVKEGTEKP		21	92	72	17.9	56.5	0.140547		LILAC_RifSed_csp1_19ft_2_test_LILAC_rev17_terminal_repeats-final_544|LILAC_Borg_RifSed_csp1_19ft_2_complete|RifSed_csp1_19ft_2	619	MobiDBLite	mobidb-lite	consensus disorder prediction	192	277	86	13.8934	234.5	0.378837		SRVP18_hole-7m-from-trench_1_80cm_scaf_35_ext_315-rev_6-w_terminal_repeats_178|SKY_Borg_SRVP18_hole-7m-from-trench_1_80cm_complete|SRVP18_hole-7m-from-trench_1_80cm	113	MobiDBLite	mobidb-lite	consensus disorder prediction	17	32	16	14.1593	24.5	0.216814
Green_Borg_SRVP_2020_100_cm_2_FINAL-FINAL_994|Green_Borg_SRVP_2020_100_cm_2_FINAL-FINAL|SR-VP_26_10_2020_2_100CM	494	AEEQAKKF	14: EKAD/L	199	222	24	4.9	210.5	0.426113		SRVP18_trench_6_60cm_scaf_214_117_86_FINAL_766|PURPLE_Borg_SRVP18_trench_6_60cm_32_41_complete|SRVP18_trench_6_60cm	344	MobiDBLite	mobidb-lite	consensus disorder prediction	225	249	25	7.26744	237	0.688953		SRVP18_hole-7m-from-trench_1_80cm_scaf_35_ext_315-rev_6-w_terminal_repeats_1021|SKY_Borg_SRVP18_hole-7m-from-trench_1_80cm_complete|SRVP18_hole-7m-from-trench_1_80cm	892	MobiDBLite	mobidb-lite	consensus disorder prediction	669	695	27	3.02691	682	0.764574
Green_Borg_SRVP_2020_100_cm_2_FINAL-FINAL_995|Green_Borg_SRVP_2020_100_cm_2_FINAL-FINAL|SR-VP_26_10_2020_2_100CM	726	SETQEAG		613	647	35	4.8	630	0.867769		Brown_BROWN-SR-VP_26_10_2019_2_100cm_FINAL_542|Brown_BROWN-SR-VP_26_10_2019_2_100cm_FINAL|SR-VP_26_10_2019_2_100cm	199	MobiDBLite	mobidb-lite	consensus disorder prediction	37	81	45	22.6131	59	0.296482		ORANGE_SR-VP_26_10_2019_2_100cm_FINAL_817|ORANGE_SR-VP_26_10_2019_2_100cm_FINAL|SR-VP_26_10_2019_2_100cm	34	MobiDBLite	mobidb-lite	consensus disorder prediction	1	27	27	79.4118	14	0.411765
Green_Borg_SRVP_2020_100_cm_2_FINAL-FINAL_998|Green_Borg_SRVP_2020_100_cm_2_FINAL-FINAL|SR-VP_26_10_2020_2_100CM	573	TKTELVAPKTEDI	18: EKVP	204	242	39	6.8	223	0.38918		LILAC_RifSed_csp1_19ft_2_test_LILAC_rev17_terminal_repeats-final_539|LILAC_Borg_RifSed_csp1_19ft_2_complete|RifSed_csp1_19ft_2	528	MobiDBLite	mobidb-lite	consensus disorder prediction	32	114	83	15.7197	73	0.138258		Brown_BROWN-SR-VP_26_10_2019_2_100cm_FINAL_551|Brown_BROWN-SR-VP_26_10_2019_2_100cm_FINAL|SR-VP_26_10_2019_2_100cm	189	MobiDBLite	mobidb-lite	consensus disorder prediction	79	109	31	16.4021	94	0.497354
LILAC_RifSed_csp1_19ft_2_test_LILAC_rev17_terminal_repeats-final_10|LILAC_Borg_RifSed_csp1_19ft_2_complete|RifSed_csp1_19ft_2	240	DDKKG	15: KEDG	28	112	85	35.4	70	0.291667		Brown_BROWN-SR-VP_26_10_2019_2_100cm_FINAL_911|Brown_BROWN-SR-VP_26_10_2019_2_100cm_FINAL|SR-VP_26_10_2019_2_100cm	566	MobiDBLite	mobidb-lite	consensus disorder prediction	467	520	54	9.54064	493.5	0.871908		ORANGE_SR-VP_26_10_2019_2_100cm_FINAL_334|ORANGE_SR-VP_26_10_2019_2_100cm_FINAL|SR-VP_26_10_2019_2_100cm	116	MobiDBLite	mobidb-lite	consensus disorder prediction	1	22	22	18.9655	11.5	0.0991379
LILAC_RifSed_csp1_19ft_2_test_LILAC_rev17_terminal_repeats-final_10|LILAC_Borg_RifSed_csp1_19ft_2_complete|RifSed_csp1_19ft_2	240	GGDDNA	15: KEDG	112	147	36	15	129.5	0.539583		SRVP18_trench_6_60cm_scaf_214_117_86_FINAL_814|PURPLE_Borg_SRVP18_trench_6_60cm_32_41_complete|SRVP18_trench_6_60cm	501	MobiDBLite	mobidb-lite	consensus disorder prediction	28	67	40	7.98403	47.5	0.0948104		SRVP18_trench_6_60cm_scaf_214_117_86_FINAL_288|PURPLE_Borg_SRVP18_trench_6_60cm_32_41_complete|SRVP18_trench_6_60cm	374	MobiDBLite	mobidb-lite	consensus disorder prediction	265	297	33	8.82353	281	0.751337
LILAC_RifSed_csp1_19ft_2_test_LILAC_rev17_terminal_repeats-final_135|LILAC_Borg_RifSed_csp1_19ft_2_complete|RifSed_csp1_19ft_2	311	GNN	13: E/NKE	38	58	21	6.8	48	0.154341		ROSE_SR-VP_0-2_FINAL_812|ROSE_SR-VP_0-2_FINAL|SR-VP_0-2cm_Biohub_180515	233	MobiDBLite	mobidb-lite	consensus disorder prediction	171	221	51	21.8884	196	0.841202		SRVP18_trench_6_60cm_scaf_214_117_86_FINAL_812|PURPLE_Borg_SRVP18_trench_6_60cm_32_41_complete|SRVP18_trench_6_60cm	462	MobiDBLite	mobidb-lite	consensus disorder prediction	111	125	15	3.24675	118	0.255411
LILAC_RifSed_csp1_19ft_2_test_LILAC_rev17_terminal_repeats-final_141|LILAC_Borg_RifSed_csp1_19ft_2_complete|RifSed_csp1_19ft_2	666	SGGGNSGGSS	4: GT	410	449	40	6	429.5	0.644895		ORANGE_SR-VP_26_10_2019_2_100cm_FINAL_231|ORANGE_SR-VP_26_10_2019_2_100cm_FINAL|SR-VP_26_10_2019_2_100cm	204	MobiDBLite	mobidb-lite	consensus disorder prediction	115	162	48	23.5294	138.5	0.678922		ORANGE_SR-VP_26_10_2019_2_100cm_FINAL_1247|ORANGE_SR-VP_26_10_2019_2_100cm_FINAL|SR-VP_26_10_2019_2_100cm	33	MobiDBLite	mobidb-lite	consensus disorder prediction	1	33	33	100	17	0.515152
LILAC_RifSed_csp1_19ft_2_test_LILAC_rev17_terminal_repeats-final_141|LILAC_Borg_RifSed_csp1_19ft_2_complete|RifSed_csp1_19ft_2	666	ATATPIPI		366	405	40	6	385.5	0.578829		Green_Borg_SRVP_2020_100_cm_2_FINAL-FINAL_559|Green_Borg_SRVP_2020_100_cm_2_FINAL-FINAL|SR-VP_26_10_2020_2_100CM	321	MobiDBLite	mobidb-lite	consensus disorder prediction	219	285	67	20.8723	252	0.785047		Red_Borg_Corona_Mine_final_403|Red_Borg_Corona_Mine_final|LC_01_combined	247	MobiDBLite	mobidb-lite	consensus disorder prediction	1	36	36	14.5749	18.5	0.0748988
LILAC_RifSed_csp1_19ft_2_test_LILAC_rev17_terminal_repeats-final_150|LILAC_Borg_RifSed_csp1_19ft_2_complete|RifSed_csp1_19ft_2	289	RKEDEELK	14: EKAD/L	112	175	64	22.1	143.5	0.49654		SRVP18_trench_6_60cm_scaf_214_117_86_FINAL_40|PURPLE_Borg_SRVP18_trench_6_60cm_32_41_complete|SRVP18_trench_6_60cm	272	MobiDBLite	mobidb-lite	consensus disorder prediction	13	56	44	16.1765	34.5	0.126838		SRVP18_trench_6_60cm_scaf_214_117_86_FINAL_984|PURPLE_Borg_SRVP18_trench_6_60cm_32_41_complete|SRVP18_trench_6_60cm	1298	MobiDBLite	mobidb-lite	consensus disorder prediction	613	635	23	1.77196	624	0.48074
LILAC_RifSed_csp1_19ft_2_test_LILAC_rev17_terminal_repeats-final_160|LILAC_Borg_RifSed_csp1_19ft_2_complete|RifSed_csp1_19ft_2	1105	AEVEKGVEK	18: EKVP	1060	1104	45	4.1	1082	0.979186		Red_Borg_Corona_Mine_final_14|Red_Borg_Corona_Mine_final|LC_01_combined	401	MobiDBLite	mobidb-lite	consensus disorder prediction	255	275	21	5.23691	265	0.660848		SRVP18_hole-7m-from-trench_1_80cm_scaf_35_ext_315-rev_6-w_terminal_repeats_342|SKY_Borg_SRVP18_hole-7m-from-trench_1_80cm_complete|SRVP18_hole-7m-from-trench_1_80cm	42	MobiDBLite	mobidb-lite	consensus disorder prediction	1	32	32	76.1905	16.5	0.392857
LILAC_RifSed_csp1_19ft_2_test_LILAC_rev17_terminal_repeats-final_177|LILAC_Borg_RifSed_csp1_19ft_2_complete|RifSed_csp1_19ft_2	491	ATNVTSDN		160	231	72	14.7	195.5	0.398167		BLACK-SR-VP_26_10_2019_C_40cm_scaffold_23_FINAL_IR_754|BLACK-SR-VP_26_10_2019_C_40cm_scaffold_23_FINAL_IR|SR-VP_26_10_2019_C_40cm	502	MobiDBLite	mobidb-lite	consensus disorder prediction	194	208	15	2.98805	201	0.400398		ORANGE_SR-VP_26_10_2019_2_100cm_FINAL_248|ORANGE_SR-VP_26_10_2019_2_100cm_FINAL|SR-VP_26_10_2019_2_100cm	99	MobiDBLite	mobidb-lite	consensus disorder prediction	44	99	56	56.5657	71.5	0.722222
LILAC_RifSed_csp1_19ft_2_test_LILAC_rev17_terminal_repeats-final_195|LILAC_Borg_RifSed_csp1_19ft_2_complete|RifSed_csp1_19ft_2	436	NTTNATVLGQ	4: GT	33	72	40	9.2	52.5	0.120413		LILAC_RifSed_csp1_19ft_2_test_LILAC_rev17_terminal_repeats-final_135|LILAC_Borg_RifSed_csp1_19ft_2_complete|RifSed_csp1_19ft_2	312	MobiDBLite	mobidb-lite	consensus disorder prediction	40	62	23	7.37179	51	0.163462		Green_Borg_SRVP_2020_100_cm_2_FINAL-FINAL_104|Green_Borg_SRVP_2020_100_cm_2_FINAL-FINAL|SR-VP_26_10_2020_2_100CM	278	MobiDBLite	mobidb-lite	consensus disorder prediction	7	41	35	12.5899	24	0.0863309
LILAC_RifSed_csp1_19ft_2_test_LILAC_rev17_terminal_repeats-final_252|LILAC_Borg_RifSed_csp1_19ft_2_complete|RifSed_csp1_19ft_2	908	TPVIPTTNI	22: TP/VI	282	308	27	3	295	0.32489		SRVP18_trench_6_60cm_scaf_214_117_86_FINAL_437|PURPLE_Borg_SRVP18_trench_6_60cm_32_41_complete|SRVP18_trench_6_60cm	254	MobiDBLite	mobidb-lite	consensus disorder prediction	116	171	56	22.0472	143.5	0.564961		Green_Borg_SRVP_2020_100_cm_2_FINAL-FINAL_660|Green_Borg_SRVP_2020_100_cm_2_FINAL-FINAL|SR-VP_26_10_2020_2_100CM	670	MobiDBLite	mobidb-lite	consensus disorder prediction	409	506	98	14.6269	457.5	0.682836
LILAC_RifSed_csp1_19ft_2_test_LILAC_rev17_terminal_repeats-final_35|LILAC_Borg_RifSed_csp1_19ft_2_complete|RifSed_csp1_19ft_2	103	KKNLKRL	10: KEI	8	28	21	20.4	18	0.174757		Brown_BROWN-SR-VP_26_10_2019_2_100cm_FINAL_248|Brown_BROWN-SR-VP_26_10_2019_2_100cm_FINAL|SR-VP_26_10_2019_2_100cm	60	MobiDBLite	mobidb-lite	consensus disorder prediction	1	60	60	100	30.5	0.508333		BLACK-SR-VP_26_10_2019_C_40cm_scaffold_23_FINAL_IR_762|BLACK-SR-VP_26_10_2019_C_40cm_scaffold_23_FINAL_IR|SR-VP_26_10_2019_C_40cm	443	MobiDBLite	mobidb-lite	consensus disorder prediction	1	52	52	11.7381	26.5	0.0598194
LILAC_RifSed_csp1_19ft_2_test_LILAC_rev17_terminal_repeats-final_365|LILAC_Borg_RifSed_csp1_19ft_2_complete|RifSed_csp1_19ft_2	1614	TNITS	19: TND	1496	1520	25	1.5	1508	0.934325		SRVP18_hole-7m-from-trench_1_80cm_scaf_35_ext_315-rev_6-w_terminal_repeats_794|SKY_Borg_SRVP18_hole-7m-from-trench_1_80cm_complete|SRVP18_hole-7m-from-trench_1_80cm	189	MobiDBLite	mobidb-lite	consensus disorder prediction	160	189	30	15.873	174.5	0.92328		SRVP18_trench_6_60cm_scaf_214_117_86_FINAL_821|PURPLE_Borg_SRVP18_trench_6_60cm_32_41_complete|SRVP18_trench_6_60cm	322	MobiDBLite	mobidb-lite	consensus disorder prediction	1	18	18	5.59006	9.5	0.0295031
LILAC_RifSed_csp1_19ft_2_test_LILAC_rev17_terminal_repeats-final_365|LILAC_Borg_RifSed_csp1_19ft_2_complete|RifSed_csp1_19ft_2	1614	PNVTAEIT		1228	1251	24	1.5	1239.5	0.767968		SRVP18_trench_6_60cm_scaf_214_117_86_FINAL_665|PURPLE_Borg_SRVP18_trench_6_60cm_32_41_complete|SRVP18_trench_6_60cm	498	MobiDBLite	mobidb-lite	consensus disorder prediction	335	419	85	17.0683	377	0.757028		Ochre_SR-VP_26_10_2020_2_100CM_FINAL_FINAL_647|Ochre_SR-VP_26_10_2020_2_100CM_FINAL_FINAL|SR-VP_26_10_2019_2_100cm	642	MobiDBLite	mobidb-lite	consensus disorder prediction	572	606	35	5.45171	589	0.917445
LILAC_RifSed_csp1_19ft_2_test_LILAC_rev17_terminal_repeats-final_368|LILAC_Borg_RifSed_csp1_19ft_2_complete|RifSed_csp1_19ft_2	540	PIEPIPEITSEPIEPI	20: E/IP	421	468	48	8.9	444.5	0.823148														Green_Borg_SRVP_2020_100_cm_2_FINAL-FINAL_59|Green_Borg_SRVP_2020_100_cm_2_FINAL-FINAL|SR-VP_26_10_2020_2_100CM	125	MobiDBLite	mobidb-lite	consensus disorder prediction	106	125	20	16	115.5	0.924
LILAC_RifSed_csp1_19ft_2_test_LILAC_rev17_terminal_repeats-final_368|LILAC_Borg_RifSed_csp1_19ft_2_complete|RifSed_csp1_19ft_2	540	VTAVETPT		368	391	24	4.4	379.5	0.702778														ROSE_SR-VP_0-2_FINAL_380|ROSE_SR-VP_0-2_FINAL|SR-VP_0-2cm_Biohub_180515	464	MobiDBLite	mobidb-lite	consensus disorder prediction	1	20	20	4.31034	10.5	0.0226293
LILAC_RifSed_csp1_19ft_2_test_LILAC_rev17_terminal_repeats-final_368|LILAC_Borg_RifSed_csp1_19ft_2_complete|RifSed_csp1_19ft_2	540	VTISPTPN	23: TPVN	312	343	32	5.9	327.5	0.606481														BLACK-SR-VP_26_10_2019_C_40cm_scaffold_23_FINAL_IR_467|BLACK-SR-VP_26_10_2019_C_40cm_scaffold_23_FINAL_IR|SR-VP_26_10_2019_C_40cm	298	MobiDBLite	mobidb-lite	consensus disorder prediction	278	298	21	7.04698	288	0.966443
LILAC_RifSed_csp1_19ft_2_test_LILAC_rev17_terminal_repeats-final_368|LILAC_Borg_RifSed_csp1_19ft_2_complete|RifSed_csp1_19ft_2	540	VPKPNVTV	23: TPVN	253	276	24	4.4	264.5	0.489815														Ochre_SR-VP_26_10_2020_2_100CM_FINAL_FINAL_197|Ochre_SR-VP_26_10_2020_2_100CM_FINAL_FINAL|SR-VP_26_10_2019_2_100cm	876	MobiDBLite	mobidb-lite	consensus disorder prediction	57	81	25	2.85388	69	0.0787671
LILAC_RifSed_csp1_19ft_2_test_LILAC_rev17_terminal_repeats-final_535|LILAC_Borg_RifSed_csp1_19ft_2_complete|RifSed_csp1_19ft_2	137	MQNFSILNMNQDRVNRVIRVNRVKIELIYYAEF		1	132	132	96.4	66.5	0.485401														SRVP18_trench_6_60cm_scaf_214_117_86_FINAL_755|PURPLE_Borg_SRVP18_trench_6_60cm_32_41_complete|SRVP18_trench_6_60cm	120	MobiDBLite	mobidb-lite	consensus disorder prediction	96	120	25	20.8333	108	0.9
LILAC_RifSed_csp1_19ft_2_test_LILAC_rev17_terminal_repeats-final_539|LILAC_Borg_RifSed_csp1_19ft_2_complete|RifSed_csp1_19ft_2	527	AEPIKLPEVPIIPKE		242	286	45	8.5	264	0.500949														SRVP18_trench_6_60cm_scaf_214_117_86_FINAL_969|PURPLE_Borg_SRVP18_trench_6_60cm_32_41_complete|SRVP18_trench_6_60cm	356	MobiDBLite	mobidb-lite	consensus disorder prediction	1	63	63	17.6966	32	0.0898876
LILAC_RifSed_csp1_19ft_2_test_LILAC_rev17_terminal_repeats-final_539|LILAC_Borg_RifSed_csp1_19ft_2_complete|RifSed_csp1_19ft_2	527	VELPKEAESLK	18: EKVP	164	196	33	6.3	180	0.341556														Green_Borg_SRVP_2020_100_cm_2_FINAL-FINAL_649|Green_Borg_SRVP_2020_100_cm_2_FINAL-FINAL|SR-VP_26_10_2020_2_100CM	504	MobiDBLite	mobidb-lite	consensus disorder prediction	464	500	37	7.34127	482	0.956349
LILAC_RifSed_csp1_19ft_2_test_LILAC_rev17_terminal_repeats-final_540|LILAC_Borg_RifSed_csp1_19ft_2_complete|RifSed_csp1_19ft_2	695	SEVPVETSS	17: SK/PE/N/V	586	621	36	5.2	603.5	0.868345														pink_SRVP18_trech_6_60cm_sc_17_454_432_692-rev9+5088839_14383_-_orf00037_translation	71	MobiDBLite	mobidb-lite	consensus disorder prediction	1	71	71	100	36	0.507042
LILAC_RifSed_csp1_19ft_2_test_LILAC_rev17_terminal_repeats-final_541|LILAC_Borg_RifSed_csp1_19ft_2_complete|RifSed_csp1_19ft_2	420	KLADERAD	14: EKAD/L	76	107	32	7.6	91.5	0.217857														Red_Borg_Corona_Mine_final_210|Red_Borg_Corona_Mine_final|LC_01_combined	127	MobiDBLite	mobidb-lite	consensus disorder prediction	38	61	24	18.8976	49.5	0.389764
LILAC_RifSed_csp1_19ft_2_test_LILAC_rev17_terminal_repeats-final_544|LILAC_Borg_RifSed_csp1_19ft_2_complete|RifSed_csp1_19ft_2	618	NSEHE	13: E/NKE	189	253	65	10.5	221	0.357605														LILAC_RifSed_csp1_19ft_2_test_LILAC_rev17_terminal_repeats-final_549|LILAC_Borg_RifSed_csp1_19ft_2_complete|RifSed_csp1_19ft_2	402	MobiDBLite	mobidb-lite	consensus disorder prediction	1	30	30	7.46269	15.5	0.0385572
LILAC_RifSed_csp1_19ft_2_test_LILAC_rev17_terminal_repeats-final_547|LILAC_Borg_RifSed_csp1_19ft_2_complete|RifSed_csp1_19ft_2	240	KADIETKTDDIKDI	12: DKI/T	121	218	98	40.8	169.5	0.70625														Brown_BROWN-SR-VP_26_10_2019_2_100cm_FINAL_120|Brown_BROWN-SR-VP_26_10_2019_2_100cm_FINAL|SR-VP_26_10_2019_2_100cm	133	MobiDBLite	mobidb-lite	consensus disorder prediction	1	21	21	15.7895	11	0.0827068
LILAC_RifSed_csp1_19ft_2_test_LILAC_rev17_terminal_repeats-final_671|LILAC_Borg_RifSed_csp1_19ft_2_complete|RifSed_csp1_19ft_2	359	ENIEKELEIV	2: NE/KM/I	23	52	30	8.4	37.5	0.104457														Brown_BROWN-SR-VP_26_10_2019_2_100cm_FINAL_495|Brown_BROWN-SR-VP_26_10_2019_2_100cm_FINAL|SR-VP_26_10_2019_2_100cm	564	MobiDBLite	mobidb-lite	consensus disorder prediction	58	74	17	3.01418	66	0.117021
LILAC_RifSed_csp1_19ft_2_test_LILAC_rev17_terminal_repeats-final_685|LILAC_Borg_RifSed_csp1_19ft_2_complete|RifSed_csp1_19ft_2	257	DKSTVTNN		216	247	32	12.5	231.5	0.900778														Ochre_SR-VP_26_10_2020_2_100CM_FINAL_FINAL_1133|Ochre_SR-VP_26_10_2020_2_100CM_FINAL_FINAL|SR-VP_26_10_2019_2_100cm	249	MobiDBLite	mobidb-lite	consensus disorder prediction	10	45	36	14.4578	27.5	0.110442
LILAC_RifSed_csp1_19ft_2_test_LILAC_rev17_terminal_repeats-final_687|LILAC_Borg_RifSed_csp1_19ft_2_complete|RifSed_csp1_19ft_2	215	DTDITDTKDVT	19: TND	18	61	44	20.5	39.5	0.183721														ROSE_SR-VP_0-2_FINAL_342|ROSE_SR-VP_0-2_FINAL|SR-VP_0-2cm_Biohub_180515	36	MobiDBLite	mobidb-lite	consensus disorder prediction	1	36	36	100	18.5	0.513889
LILAC_RifSed_csp1_19ft_2_test_LILAC_rev17_terminal_repeats-final_86|LILAC_Borg_RifSed_csp1_19ft_2_complete|RifSed_csp1_19ft_2	556	PNVTAT	23: TPVN	341	400	60	10.8	370.5	0.666367														LILAC_RifSed_csp1_19ft_2_test_LILAC_rev17_terminal_repeats-final_392|LILAC_Borg_RifSed_csp1_19ft_2_complete|RifSed_csp1_19ft_2	278	MobiDBLite	mobidb-lite	consensus disorder prediction	49	94	46	16.5468	71.5	0.257194
LILAC_RifSed_csp1_19ft_2_test_LILAC_rev17_terminal_repeats-final_86|LILAC_Borg_RifSed_csp1_19ft_2_complete|RifSed_csp1_19ft_2	556	PVPTETPI		486	541	56	10.1	513.5	0.923561														SRVP18_hole-7m-from-trench_1_80cm_scaf_35_ext_315-rev_6-w_terminal_repeats_394|SKY_Borg_SRVP18_hole-7m-from-trench_1_80cm_complete|SRVP18_hole-7m-from-trench_1_80cm	125	MobiDBLite	mobidb-lite	consensus disorder prediction	52	69	18	14.4	60.5	0.484
LILAC_RifSed_csp1_19ft_2_test_LILAC_rev17_terminal_repeats-final_93|LILAC_Borg_RifSed_csp1_19ft_2_complete|RifSed_csp1_19ft_2	444	DRGGF	4: GT	266	285	20	4.5	275.5	0.620495														Brown_BROWN-SR-VP_26_10_2019_2_100cm_FINAL_863|Brown_BROWN-SR-VP_26_10_2019_2_100cm_FINAL|SR-VP_26_10_2019_2_100cm	288	MobiDBLite	mobidb-lite	consensus disorder prediction	237	269	33	11.4583	253	0.878472
LILAC_RifSed_csp1_19ft_2_test_LILAC_rev17_terminal_repeats-final_93|LILAC_Borg_RifSed_csp1_19ft_2_complete|RifSed_csp1_19ft_2	444	TGIGEI	4: GT	311	328	18	4.1	319.5	0.719595														ORANGE_SR-VP_26_10_2019_2_100cm_FINAL_1375|ORANGE_SR-VP_26_10_2019_2_100cm_FINAL|SR-VP_26_10_2019_2_100cm	246	MobiDBLite	mobidb-lite	consensus disorder prediction	9	38	30	12.1951	23.5	0.0955285
Ochre_SR-VP_26_10_2020_2_100CM_FINAL_FINAL_1040|Ochre_SR-VP_26_10_2020_2_100CM_FINAL_FINAL|SR-VP_26_10_2019_2_100cm	253	TTSQPTVVK		41	67	27	10.7	54	0.213439														ROSE_SR-VP_0-2_FINAL_191|ROSE_SR-VP_0-2_FINAL|SR-VP_0-2cm_Biohub_180515	436	MobiDBLite	mobidb-lite	consensus disorder prediction	81	103	23	5.27523	92	0.211009
Ochre_SR-VP_26_10_2020_2_100CM_FINAL_FINAL_1100|Ochre_SR-VP_26_10_2020_2_100CM_FINAL_FINAL|SR-VP_26_10_2019_2_100cm	452	PPEIEVEK	18: EKVP	195	218	24	5.3	206.5	0.456858														ORANGE_SR-VP_26_10_2019_2_100cm_FINAL_737|ORANGE_SR-VP_26_10_2019_2_100cm_FINAL|SR-VP_26_10_2019_2_100cm	562	MobiDBLite	mobidb-lite	consensus disorder prediction	248	272	25	4.4484	260	0.462633
Ochre_SR-VP_26_10_2020_2_100CM_FINAL_FINAL_1100|Ochre_SR-VP_26_10_2020_2_100CM_FINAL_FINAL|SR-VP_26_10_2019_2_100cm	452	EVEKPVEKLPEV	18: EKVP	135	182	48	10.6	158.5	0.350664														Ochre_SR-VP_26_10_2020_2_100CM_FINAL_FINAL_1114|Ochre_SR-VP_26_10_2020_2_100CM_FINAL_FINAL|SR-VP_26_10_2019_2_100cm	79	MobiDBLite	mobidb-lite	consensus disorder prediction	60	79	20	25.3165	69.5	0.879747
Ochre_SR-VP_26_10_2020_2_100CM_FINAL_FINAL_1100|Ochre_SR-VP_26_10_2020_2_100CM_FINAL_FINAL|SR-VP_26_10_2019_2_100cm	452	VEKLPEIEVEKP	18: EKVP	104	139	36	8	121.5	0.268805														BLACK-SR-VP_26_10_2019_C_40cm_scaffold_23_FINAL_IR_348|BLACK-SR-VP_26_10_2019_C_40cm_scaffold_23_FINAL_IR|SR-VP_26_10_2019_C_40cm	2112	MobiDBLite	mobidb-lite	consensus disorder prediction	2077	2112	36	1.70455	2094.5	0.991714
Ochre_SR-VP_26_10_2020_2_100CM_FINAL_FINAL_164|Ochre_SR-VP_26_10_2020_2_100CM_FINAL_FINAL|SR-VP_26_10_2019_2_100cm	339	DSKN	16: KEN	309	328	20	5.9	318.5	0.939528														Red_Borg_Corona_Mine_final_98|Red_Borg_Corona_Mine_final|LC_01_combined	375	MobiDBLite	mobidb-lite	consensus disorder prediction	276	303	28	7.46667	289.5	0.772
Ochre_SR-VP_26_10_2020_2_100CM_FINAL_FINAL_205|Ochre_SR-VP_26_10_2020_2_100CM_FINAL_FINAL|SR-VP_26_10_2019_2_100cm	146	EKIEKGII	11: KEI	100	131	32	21.9	115.5	0.791096														Brown_BROWN-SR-VP_26_10_2019_2_100cm_FINAL_1302|Brown_BROWN-SR-VP_26_10_2019_2_100cm_FINAL|SR-VP_26_10_2019_2_100cm	218	MobiDBLite	mobidb-lite	consensus disorder prediction	198	212	15	6.88073	205	0.940367
Ochre_SR-VP_26_10_2020_2_100CM_FINAL_FINAL_215|Ochre_SR-VP_26_10_2020_2_100CM_FINAL_FINAL|SR-VP_26_10_2019_2_100cm	395	DTPT		49	64	16	4.1	56.5	0.143038														ORANGE_SR-VP_26_10_2019_2_100cm_FINAL_1342|ORANGE_SR-VP_26_10_2019_2_100cm_FINAL|SR-VP_26_10_2019_2_100cm	183	MobiDBLite	mobidb-lite	consensus disorder prediction	162	183	22	12.0219	172.5	0.942623
Ochre_SR-VP_26_10_2020_2_100CM_FINAL_FINAL_239|Ochre_SR-VP_26_10_2020_2_100CM_FINAL_FINAL|SR-VP_26_10_2019_2_100cm	212	EHEKG	13: E/NKE	111	130	20	9.4	120.5	0.568396														ORANGE_SR-VP_26_10_2019_2_100cm_FINAL_1261|ORANGE_SR-VP_26_10_2019_2_100cm_FINAL|SR-VP_26_10_2019_2_100cm	191	MobiDBLite	mobidb-lite	consensus disorder prediction	165	191	27	14.1361	178	0.931937
Ochre_SR-VP_26_10_2020_2_100CM_FINAL_FINAL_249|Ochre_SR-VP_26_10_2020_2_100CM_FINAL_FINAL|SR-VP_26_10_2019_2_100cm	206	MKNKII	11: KEI	1	18	18	8.7	9.5	0.0461165														ORANGE_SR-VP_26_10_2019_2_100cm_FINAL_243|ORANGE_SR-VP_26_10_2019_2_100cm_FINAL|SR-VP_26_10_2019_2_100cm	104	MobiDBLite	mobidb-lite	consensus disorder prediction	30	60	31	29.8077	45	0.432692
Ochre_SR-VP_26_10_2020_2_100CM_FINAL_FINAL_302|Ochre_SR-VP_26_10_2020_2_100CM_FINAL_FINAL|SR-VP_26_10_2019_2_100cm	152	KIEKGKIEDK	11: KEI	65	104	40	26.3	84.5	0.555921														Brown_BROWN-SR-VP_26_10_2019_2_100cm_FINAL_215|Brown_BROWN-SR-VP_26_10_2019_2_100cm_FINAL|SR-VP_26_10_2019_2_100cm	194	MobiDBLite	mobidb-lite	consensus disorder prediction	124	147	24	12.3711	135.5	0.698454
Ochre_SR-VP_26_10_2020_2_100CM_FINAL_FINAL_353|Ochre_SR-VP_26_10_2020_2_100CM_FINAL_FINAL|SR-VP_26_10_2019_2_100cm	113	KEQIKDSKKEQV		8	43	36	31.9	25.5	0.225664														BLACK-SR-VP_26_10_2019_C_40cm_scaffold_23_FINAL_IR_499|BLACK-SR-VP_26_10_2019_C_40cm_scaffold_23_FINAL_IR|SR-VP_26_10_2019_C_40cm	151	MobiDBLite	mobidb-lite	consensus disorder prediction	1	22	22	14.5695	11.5	0.0761589
Ochre_SR-VP_26_10_2020_2_100CM_FINAL_FINAL_648|Ochre_SR-VP_26_10_2020_2_100CM_FINAL_FINAL|SR-VP_26_10_2019_2_100cm	389	EEQDRKLR	14: EKAD/L	85	108	24	6.2	96.5	0.248072														pink_SRVP18_trech_6_60cm_sc_17_454_432_692-rev9+5088839_14383_-_orf00849_translation	471	MobiDBLite	mobidb-lite	consensus disorder prediction	29	70	42	8.9172	49.5	0.105096
Ochre_SR-VP_26_10_2020_2_100CM_FINAL_FINAL_648|Ochre_SR-VP_26_10_2020_2_100CM_FINAL_FINAL|SR-VP_26_10_2019_2_100cm	389	PVQPVAQT	21: PIQ/VT	220	243	24	6.2	231.5	0.595116														Ochre_SR-VP_26_10_2020_2_100CM_FINAL_FINAL_253|Ochre_SR-VP_26_10_2020_2_100CM_FINAL_FINAL|SR-VP_26_10_2019_2_100cm	432	MobiDBLite	mobidb-lite	consensus disorder prediction	361	405	45	10.4167	383	0.886574
Olive_Borg_SR-VP_0-2_scaffold_141_1523504_49	501	TPNVTVVPTAIA	23: TPVN	343	390	48	9.6	366.5	0.731537														SRVP18_trench_6_60cm_scaf_214_117_86_FINAL_239|PURPLE_Borg_SRVP18_trench_6_60cm_32_41_complete|SRVP18_trench_6_60cm	109	MobiDBLite	mobidb-lite	consensus disorder prediction	94	109	16	14.6789	101.5	0.931193
Olive_Borg_SR-VP_0-2_scaffold_141_1618874_3_	1269	SPTPTPTI	26: TP	214	253	40	3.2	233.5	0.184003														Ochre_SR-VP_26_10_2020_2_100CM_FINAL_FINAL_273|Ochre_SR-VP_26_10_2020_2_100CM_FINAL_FINAL|SR-VP_26_10_2019_2_100cm	100	MobiDBLite	mobidb-lite	consensus disorder prediction	59	81	23	23	70	0.7
Olive_Borg_SR-VP_0-2_scaffold_141_1618874_3_	1269	SPTPTPTI	26: TP	214	253	40	3.2	233.5	0.184003														ROSE_SR-VP_0-2_FINAL_272|ROSE_SR-VP_0-2_FINAL|SR-VP_0-2cm_Biohub_180515	101	MobiDBLite	mobidb-lite	consensus disorder prediction	1	44	44	43.5644	22.5	0.222772
Olive_SR-VP_0-2_scaf_1523504_2265850_186kb	1416	VPTPEPT		812	832	21	1.5	822	0.580508														LILAC_RifSed_csp1_19ft_2_test_LILAC_rev17_terminal_repeats-final_351|LILAC_Borg_RifSed_csp1_19ft_2_complete|RifSed_csp1_19ft_2	131	MobiDBLite	mobidb-lite	consensus disorder prediction	62	131	70	53.4351	96.5	0.736641
Olive_SR-VP_0-2_scaf_1523504_2265850_186kb	1416	PTPE		827	846	20	1.4	836.5	0.590749														LILAC_RifSed_csp1_19ft_2_test_LILAC_rev17_terminal_repeats-final_306|LILAC_Borg_RifSed_csp1_19ft_2_complete|RifSed_csp1_19ft_2	648	MobiDBLite	mobidb-lite	consensus disorder prediction	1	40	40	6.17284	20.5	0.0316358
ORANGE_SR-VP_26_10_2019_2_100cm_FINAL_1068|ORANGE_SR-VP_26_10_2019_2_100cm_FINAL|SR-VP_26_10_2019_2_100cm	250	ISGQPVT	6: SVG/IQ	112	132	21	8.4	122	0.488														SRVP18_trench_6_60cm_scaf_214_117_86_FINAL_19|PURPLE_Borg_SRVP18_trench_6_60cm_32_41_complete|SRVP18_trench_6_60cm	154	MobiDBLite	mobidb-lite	consensus disorder prediction	118	134	17	11.039	126	0.818182
ORANGE_SR-VP_26_10_2019_2_100cm_FINAL_1092|ORANGE_SR-VP_26_10_2019_2_100cm_FINAL|SR-VP_26_10_2019_2_100cm	275	EQILDQYQPPQ		183	259	77	28	221	0.803636														BLACK-SR-VP_26_10_2019_C_40cm_scaffold_23_FINAL_IR_904|BLACK-SR-VP_26_10_2019_C_40cm_scaffold_23_FINAL_IR|SR-VP_26_10_2019_C_40cm	170	MobiDBLite	mobidb-lite	consensus disorder prediction	1	47	47	27.6471	24	0.141176
ORANGE_SR-VP_26_10_2019_2_100cm_FINAL_1296|ORANGE_SR-VP_26_10_2019_2_100cm_FINAL|SR-VP_26_10_2019_2_100cm	128	RVTGK	4: GT	31	50	20	15.6	40.5	0.316406														SRVP18_trench_6_60cm_scaf_214_117_86_FINAL_1049|PURPLE_Borg_SRVP18_trench_6_60cm_32_41_complete|SRVP18_trench_6_60cm	533	MobiDBLite	mobidb-lite	consensus disorder prediction	46	61	16	3.00188	53.5	0.100375
ORANGE_SR-VP_26_10_2019_2_100cm_FINAL_1296|ORANGE_SR-VP_26_10_2019_2_100cm_FINAL|SR-VP_26_10_2019_2_100cm	128	TGKRKK	4: GT	48	113	66	51.6	80.5	0.628906														Green_Borg_SRVP_2020_100_cm_2_FINAL-FINAL_263|Green_Borg_SRVP_2020_100_cm_2_FINAL-FINAL|SR-VP_26_10_2020_2_100CM	87	MobiDBLite	mobidb-lite	consensus disorder prediction	64	87	24	27.5862	75.5	0.867816
ORANGE_SR-VP_26_10_2019_2_100cm_FINAL_204|ORANGE_SR-VP_26_10_2019_2_100cm_FINAL|SR-VP_26_10_2019_2_100cm	251	INNTED	19: TND	195	212	18	7.2	203.5	0.810757														ORANGE_SR-VP_26_10_2019_2_100cm_FINAL_1318|ORANGE_SR-VP_26_10_2019_2_100cm_FINAL|SR-VP_26_10_2019_2_100cm	337	MobiDBLite	mobidb-lite	consensus disorder prediction	242	277	36	10.6825	259.5	0.77003
ORANGE_SR-VP_26_10_2019_2_100cm_FINAL_231|ORANGE_SR-VP_26_10_2019_2_100cm_FINAL|SR-VP_26_10_2019_2_100cm	203	VKEIYKKIKDK	10: KEI	1	44	44	21.7	22.5	0.110837														Green_Borg_SRVP_2020_100_cm_2_FINAL-FINAL_1093|Green_Borg_SRVP_2020_100_cm_2_FINAL-FINAL|SR-VP_26_10_2020_2_100CM	374	MobiDBLite	mobidb-lite	consensus disorder prediction	1	99	99	26.4706	50	0.13369
ORANGE_SR-VP_26_10_2019_2_100cm_FINAL_357|ORANGE_SR-VP_26_10_2019_2_100cm_FINAL|SR-VP_26_10_2019_2_100cm	128	EPKKEVREKEQVKEPKK	16: KEN	10	60	51	39.8	35	0.273438														SRVP18_trench_6_60cm_scaf_214_117_86_FINAL_1|PURPLE_Borg_SRVP18_trench_6_60cm_32_41_complete|SRVP18_trench_6_60cm	155	MobiDBLite	mobidb-lite	consensus disorder prediction	125	155	31	20	140	0.903226
ORANGE_SR-VP_26_10_2019_2_100cm_FINAL_381|ORANGE_SR-VP_26_10_2019_2_100cm_FINAL|SR-VP_26_10_2019_2_100cm	172	YDNKMK	2: NE/KM/I	35	52	18	10.5	43.5	0.252907														SRVP18_trench_6_60cm_scaf_214_117_86_FINAL_1321|PURPLE_Borg_SRVP18_trench_6_60cm_32_41_complete|SRVP18_trench_6_60cm	155	MobiDBLite	mobidb-lite	consensus disorder prediction	125	155	31	20	140	0.903226
ORANGE_SR-VP_26_10_2019_2_100cm_FINAL_402|ORANGE_SR-VP_26_10_2019_2_100cm_FINAL|SR-VP_26_10_2019_2_100cm	174	NISKSGV	6: SVG/IQ	39	66	28	16.1	52.5	0.301724														ORANGE_SR-VP_26_10_2019_2_100cm_FINAL_273|ORANGE_SR-VP_26_10_2019_2_100cm_FINAL|SR-VP_26_10_2019_2_100cm	52	MobiDBLite	mobidb-lite	consensus disorder prediction	11	38	28	53.8462	24.5	0.471154
ORANGE_SR-VP_26_10_2019_2_100cm_FINAL_592|ORANGE_SR-VP_26_10_2019_2_100cm_FINAL|SR-VP_26_10_2019_2_100cm	511	DGKYS	11: KEI	316	345	30	5.9	330.5	0.646771														BLACK-SR-VP_26_10_2019_C_40cm_scaffold_23_FINAL_IR_46|BLACK-SR-VP_26_10_2019_C_40cm_scaffold_23_FINAL_IR|SR-VP_26_10_2019_C_40cm	46	MobiDBLite	mobidb-lite	consensus disorder prediction	1	46	46	100	23.5	0.51087
ORANGE_SR-VP_26_10_2019_2_100cm_FINAL_643|ORANGE_SR-VP_26_10_2019_2_100cm_FINAL|SR-VP_26_10_2019_2_100cm	511	YTPT	24: TPY	53	68	16	3.1	60.5	0.118395														BLACK-SR-VP_26_10_2019_C_40cm_scaffold_23_FINAL_IR_1108|BLACK-SR-VP_26_10_2019_C_40cm_scaffold_23_FINAL_IR|SR-VP_26_10_2019_C_40cm	363	MobiDBLite	mobidb-lite	consensus disorder prediction	37	59	23	6.33609	48	0.132231
ORANGE_SR-VP_26_10_2019_2_100cm_FINAL_643|ORANGE_SR-VP_26_10_2019_2_100cm_FINAL|SR-VP_26_10_2019_2_100cm	511	TATPTY	24: TPY	104	139	36	7	121.5	0.237769														Brown_BROWN-SR-VP_26_10_2019_2_100cm_FINAL_10|Brown_BROWN-SR-VP_26_10_2019_2_100cm_FINAL|SR-VP_26_10_2019_2_100cm	91	MobiDBLite	mobidb-lite	consensus disorder prediction	57	91	35	38.4615	74	0.813187
ORANGE_SR-VP_26_10_2019_2_100cm_FINAL_643|ORANGE_SR-VP_26_10_2019_2_100cm_FINAL|SR-VP_26_10_2019_2_100cm	511	TATPTY	24: TPY	144	191	48	9.4	167.5	0.327789														SRVP18_hole-7m-from-trench_1_80cm_scaf_35_ext_315-rev_6-w_terminal_repeats_1066|SKY_Borg_SRVP18_hole-7m-from-trench_1_80cm_complete|SRVP18_hole-7m-from-trench_1_80cm	114	MobiDBLite	mobidb-lite	consensus disorder prediction	93	114	22	19.2982	103.5	0.907895
ORANGE_SR-VP_26_10_2019_2_100cm_FINAL_643|ORANGE_SR-VP_26_10_2019_2_100cm_FINAL|SR-VP_26_10_2019_2_100cm	511	TATPTY	24: TPY	104	139	36	7	121.5	0.237769														pink_SRVP18_trench_6_60cm_scaffold_141__63kb	1296	MobiDBLite	mobidb-lite	consensus disorder prediction	377	417	41	3.16358	397	0.306327
ORANGE_SR-VP_26_10_2019_2_100cm_FINAL_643|ORANGE_SR-VP_26_10_2019_2_100cm_FINAL|SR-VP_26_10_2019_2_100cm	198	TATPTY	24: TPY	144	191	48	24.2	167.5	0.84596														Green_Borg_SRVP_2020_100_cm_2_FINAL-FINAL_1388|Green_Borg_SRVP_2020_100_cm_2_FINAL-FINAL|SR-VP_26_10_2020_2_100CM	134	MobiDBLite	mobidb-lite	consensus disorder prediction	112	134	23	17.1642	123	0.91791
ORANGE_SR-VP_26_10_2019_2_100cm_FINAL_657|ORANGE_SR-VP_26_10_2019_2_100cm_FINAL|SR-VP_26_10_2019_2_100cm	662	NIPTVTPTV	22: TP/VI	615	650	36	5.4	632.5	0.955438														SRVP18_hole-7m-from-trench_1_80cm_scaf_35_ext_315-rev_6-w_terminal_repeats_1095|SKY_Borg_SRVP18_hole-7m-from-trench_1_80cm_complete|SRVP18_hole-7m-from-trench_1_80cm	585	MobiDBLite	mobidb-lite	consensus disorder prediction	558	575	18	3.07692	566.5	0.968376
ORANGE_SR-VP_26_10_2019_2_100cm_FINAL_657|ORANGE_SR-VP_26_10_2019_2_100cm_FINAL|SR-VP_26_10_2019_2_100cm	662	PTKIIVVNTPTVT	22: TP/VI	516	554	39	5.9	535	0.808157														Green_Borg_SRVP_2020_100_cm_2_FINAL-FINAL_473|Green_Borg_SRVP_2020_100_cm_2_FINAL-FINAL|SR-VP_26_10_2020_2_100CM	127	MobiDBLite	mobidb-lite	consensus disorder prediction	94	127	34	26.7717	110.5	0.870079
ORANGE_SR-VP_26_10_2019_2_100cm_FINAL_779|ORANGE_SR-VP_26_10_2019_2_100cm_FINAL|SR-VP_26_10_2019_2_100cm	722	ISDIGNMA		452	475	24	3.3	463.5	0.641967														LILAC_RifSed_csp1_19ft_2_test_LILAC_rev17_terminal_repeats-final_461|LILAC_Borg_RifSed_csp1_19ft_2_complete|RifSed_csp1_19ft_2	172	MobiDBLite	mobidb-lite	consensus disorder prediction	141	172	32	18.6047	156.5	0.909884
ORANGE_SR-VP_26_10_2019_2_100cm_FINAL_820|ORANGE_SR-VP_26_10_2019_2_100cm_FINAL|SR-VP_26_10_2019_2_100cm	888	NKDDKTG	9: NTD/K/L	859	879	21	2.4	869	0.978604														Ochre_SR-VP_26_10_2020_2_100CM_FINAL_FINAL_281|Ochre_SR-VP_26_10_2020_2_100CM_FINAL_FINAL|SR-VP_26_10_2019_2_100cm	52	MobiDBLite	mobidb-lite	consensus disorder prediction	1	52	52	100	26.5	0.509615
ORANGE_SR-VP_26_10_2019_2_100cm_FINAL_919|ORANGE_SR-VP_26_10_2019_2_100cm_FINAL|SR-VP_26_10_2019_2_100cm	528	DVPKSEHSKS	18: EKVP	160	199	40	7.6	179.5	0.339962														Ochre_SR-VP_26_10_2020_2_100CM_FINAL_FINAL_560|Ochre_SR-VP_26_10_2020_2_100CM_FINAL_FINAL|SR-VP_26_10_2019_2_100cm	57	MobiDBLite	mobidb-lite	consensus disorder prediction	29	57	29	50.8772	43	0.754386
ORANGE_SR-VP_26_10_2019_2_100cm_FINAL_92|ORANGE_SR-VP_26_10_2019_2_100cm_FINAL|SR-VP_26_10_2019_2_100cm	63	MKEKR	11: KEI	18	62	45	71.4	40	0.634921														SRVP18_hole-7m-from-trench_1_80cm_scaf_35_ext_315-rev_6-w_terminal_repeats_374|SKY_Borg_SRVP18_hole-7m-from-trench_1_80cm_complete|SRVP18_hole-7m-from-trench_1_80cm	155	MobiDBLite	mobidb-lite	consensus disorder prediction	1	20	20	12.9032	10.5	0.0677419
ORANGE_SR-VP_26_10_2019_2_100cm_FINAL_928|ORANGE_SR-VP_26_10_2019_2_100cm_FINAL|SR-VP_26_10_2019_2_100cm	210	KEEIKTDID		128	208	81	38.6	168	0.8														Red_Borg_Corona_Mine_final_349|Red_Borg_Corona_Mine_final|LC_01_combined	37	MobiDBLite	mobidb-lite	consensus disorder prediction	1	23	23	62.1622	12	0.324324
ORANGE_SR-VP_26_10_2019_2_100cm_FINAL_946|ORANGE_SR-VP_26_10_2019_2_100cm_FINAL|SR-VP_26_10_2019_2_100cm	98	LKEICNRLEKK	10: KEI	1	77	77	78.6	39	0.397959														Red_Borg_Corona_Mine_final_276|Red_Borg_Corona_Mine_final|LC_01_combined	575	MobiDBLite	mobidb-lite	consensus disorder prediction	1	34	34	5.91304	17.5	0.0304348
Pink_Borg_SRVP18_trench_6_60cm_scaffold_692_1	769	PNVTGTPL	23: TPVN	408	431	24	3.1	419.5	0.545514														Green_Borg_SRVP_2020_100_cm_2_FINAL-FINAL_561|Green_Borg_SRVP_2020_100_cm_2_FINAL-FINAL|SR-VP_26_10_2020_2_100CM	146	MobiDBLite	mobidb-lite	consensus disorder prediction	8	23	16	10.9589	15.5	0.106164
Pink_Borg_SRVP18_trench_6_60cm_scaffold_692_1	769	PNVTGTPL	23: TPVN	408	431	24	3.1	419.5	0.545514														SRVP18_hole-7m-from-trench_1_80cm_scaf_35_ext_315-rev_6-w_terminal_repeats_226|SKY_Borg_SRVP18_hole-7m-from-trench_1_80cm_complete|SRVP18_hole-7m-from-trench_1_80cm	105	MobiDBLite	mobidb-lite	consensus disorder prediction	71	105	35	33.3333	88	0.838095
Pink_Borg_SRVP18_trench_6_60cm_scaffold_692_1	769	TPLPNVTE	23: TPVN	445	484	40	5.2	464.5	0.604031														Ochre_SR-VP_26_10_2020_2_100CM_FINAL_FINAL_986|Ochre_SR-VP_26_10_2020_2_100CM_FINAL_FINAL|SR-VP_26_10_2019_2_100cm	134	MobiDBLite	mobidb-lite	consensus disorder prediction	113	134	22	16.4179	123.5	0.921642
Pink_Borg_SRVP18_trench_6_60cm_scaffold_692_1	769	TPLPNVTE	23: TPVN	445	484	40	5.2	464.5	0.604031														Blue_18797_1695645_98.6kb	1294	MobiDBLite	mobidb-lite	consensus disorder prediction	200	215	16	1.23648	207.5	0.160355
Pink_Borg_SRVP18_trench_6_60cm_scaffold_692_1	769	LITPTPISTPTPTI		675	716	42	5.5	695.5	0.904421														BLACK-SR-VP_26_10_2019_C_40cm_scaffold_23_FINAL_IR_338|BLACK-SR-VP_26_10_2019_C_40cm_scaffold_23_FINAL_IR|SR-VP_26_10_2019_C_40cm	202	MobiDBLite	mobidb-lite	consensus disorder prediction	156	176	21	10.396	166	0.821782
Pink_Borg_SRVP18_trench_6_60cm_scaffold_692_1	769	LITPTPISTPTPTI		675	716	42	5.5	695.5	0.904421														SRVP18_trench_6_60cm_scaf_214_117_86_FINAL_284|PURPLE_Borg_SRVP18_trench_6_60cm_32_41_complete|SRVP18_trench_6_60cm	93	MobiDBLite	mobidb-lite	consensus disorder prediction	58	80	23	24.7312	69	0.741935
Pink_Borg_SRVP18_trench_6_60cm_scaffold_692_1	769	PTPVPTAT	27: PTDV	726	765	40	5.2	745.5	0.969441														ORANGE_SR-VP_26_10_2019_2_100cm_FINAL_544|ORANGE_SR-VP_26_10_2019_2_100cm_FINAL|SR-VP_26_10_2019_2_100cm	155	MobiDBLite	mobidb-lite	consensus disorder prediction	1	20	20	12.9032	10.5	0.0677419
Pink_Borg_SRVP18_trench_6_60cm_scaffold_692_1	769	PTPVPTAT	27: PTDV	726	765	40	5.2	745.5	0.969441														ORANGE_SR-VP_26_10_2019_2_100cm_FINAL_203|ORANGE_SR-VP_26_10_2019_2_100cm_FINAL|SR-VP_26_10_2019_2_100cm	155	MobiDBLite	mobidb-lite	consensus disorder prediction	135	155	21	13.5484	145	0.935484
Pink_Borg_SRVP18_trench_6_60cm_scaffold_692_1	769	TPTPVPTA	27: PTDV	625	648	24	3.1	636.5	0.827698														Ochre_SR-VP_26_10_2020_2_100CM_FINAL_FINAL_208|Ochre_SR-VP_26_10_2020_2_100CM_FINAL_FINAL|SR-VP_26_10_2019_2_100cm	268	MobiDBLite	mobidb-lite	consensus disorder prediction	153	175	23	8.58209	164	0.61194
Pink_Borg_SRVP18_trench_6_60cm_scaffold_692_1	769	TPTPVPTA	27: PTDV	625	648	24	3.1	636.5	0.827698														SRVP18_hole-7m-from-trench_1_80cm_scaf_35_ext_315-rev_6-w_terminal_repeats_867|SKY_Borg_SRVP18_hole-7m-from-trench_1_80cm_complete|SRVP18_hole-7m-from-trench_1_80cm	90	MobiDBLite	mobidb-lite	consensus disorder prediction	61	90	30	33.3333	75.5	0.838889
Pink_Borg_SRVP18_trench_6_60cm_scaffold_692_1	769	TPTPVPTA	27: PTDV	625	648	24	3.1	636.5	0.827698														LILAC_RifSed_csp1_19ft_2_test_LILAC_rev17_terminal_repeats-final_181|LILAC_Borg_RifSed_csp1_19ft_2_complete|RifSed_csp1_19ft_2	398	MobiDBLite	mobidb-lite	consensus disorder prediction	378	398	21	5.27638	388	0.974874
pink_SRVP18_trech_6_60cm_sc_17_454_432_692-rev9+5088839_14383_-_orf00037_translation	71	AWDED	1: DEL/S	14	68	55	77.5	41	0.577465														BLACK-SR-VP_26_10_2019_C_40cm_scaffold_23_FINAL_IR_526|BLACK-SR-VP_26_10_2019_C_40cm_scaffold_23_FINAL_IR|SR-VP_26_10_2019_C_40cm	168	MobiDBLite	mobidb-lite	consensus disorder prediction	79	101	23	13.6905	90	0.535714
pink_SRVP18_trech_6_60cm_sc_17_454_432_692-rev9+5088839_14383_-_orf00070_translation	663	SPSPTPIV		275	322	48	7.2	298.5	0.450226														LILAC_RifSed_csp1_19ft_2_test_LILAC_rev17_terminal_repeats-final_255|LILAC_Borg_RifSed_csp1_19ft_2_complete|RifSed_csp1_19ft_2	94	MobiDBLite	mobidb-lite	consensus disorder prediction	46	77	32	34.0426	61.5	0.654255
pink_SRVP18_trech_6_60cm_sc_17_454_432_692-rev9+5088839_14383_-_orf00070_translation	663	PTPIVSPP		318	349	32	4.8	333.5	0.503017														ROSE_SR-VP_0-2_FINAL_652|ROSE_SR-VP_0-2_FINAL|SR-VP_0-2cm_Biohub_180515	241	MobiDBLite	mobidb-lite	consensus disorder prediction	1	28	28	11.6183	14.5	0.060166
pink_SRVP18_trech_6_60cm_sc_17_454_432_692-rev9+5088839_14383_-_orf00115_MHC_translation	905	PNVTGTPL	23: TPVN	408	431	24	2.7	419.5	0.463536														Brown_BROWN-SR-VP_26_10_2019_2_100cm_FINAL_915|Brown_BROWN-SR-VP_26_10_2019_2_100cm_FINAL|SR-VP_26_10_2019_2_100cm	241	MobiDBLite	mobidb-lite	consensus disorder prediction	191	210	20	8.29876	200.5	0.83195
pink_SRVP18_trech_6_60cm_sc_17_454_432_692-rev9+5088839_14383_-_orf00115_MHC_translation	905	PNVTGTPL	23: TPVN	408	431	24	2.7	419.5	0.463536														Red_Borg_Corona_Mine_final_997|Red_Borg_Corona_Mine_final|LC_01_combined	47	MobiDBLite	mobidb-lite	consensus disorder prediction	22	47	26	55.3191	34.5	0.734043
pink_SRVP18_trech_6_60cm_sc_17_454_432_692-rev9+5088839_14383_-_orf00115_MHC_translation	905	TPLPNVTE	23: TPVN	445	484	40	4.4	464.5	0.51326														Ochre_SR-VP_26_10_2020_2_100CM_FINAL_FINAL_256|Ochre_SR-VP_26_10_2020_2_100CM_FINAL_FINAL|SR-VP_26_10_2019_2_100cm	151	MobiDBLite	mobidb-lite	consensus disorder prediction	125	151	27	17.8808	138	0.913907
pink_SRVP18_trech_6_60cm_sc_17_454_432_692-rev9+5088839_14383_-_orf00115_MHC_translation	905	TPLPNVTE	23: TPVN	445	484	40	4.4	464.5	0.51326														Ochre_SR-VP_26_10_2020_2_100CM_FINAL_FINAL_1150|Ochre_SR-VP_26_10_2020_2_100CM_FINAL_FINAL|SR-VP_26_10_2019_2_100cm	72	MobiDBLite	mobidb-lite	consensus disorder prediction	48	72	25	34.7222	60	0.833333
pink_SRVP18_trech_6_60cm_sc_17_454_432_692-rev9+5088839_14383_-_orf00115_MHC_translation	905	LITPTPISTPTPTI		675	772	98	10.8	723.5	0.799448														SRVP18_hole-7m-from-trench_1_80cm_scaf_35_ext_315-rev_6-w_terminal_repeats_553|SKY_Borg_SRVP18_hole-7m-from-trench_1_80cm_complete|SRVP18_hole-7m-from-trench_1_80cm	869	MobiDBLite	mobidb-lite	consensus disorder prediction	162	211	50	5.75374	186.5	0.214615
pink_SRVP18_trech_6_60cm_sc_17_454_432_692-rev9+5088839_14383_-_orf00115_MHC_translation	905	LITPTPISTPTPTI		675	772	98	10.8	723.5	0.799448														SRVP18_trench_6_60cm_scaf_214_117_86_FINAL_572|PURPLE_Borg_SRVP18_trench_6_60cm_32_41_complete|SRVP18_trench_6_60cm	178	MobiDBLite	mobidb-lite	consensus disorder prediction	28	47	20	11.236	37.5	0.210674
pink_SRVP18_trech_6_60cm_sc_17_454_432_692-rev9+5088839_14383_-_orf00115_MHC_translation	905	PTPVPTAT	27: PTDV	782	837	56	6.2	809.5	0.894475														SRVP18_hole-7m-from-trench_1_80cm_scaf_35_ext_315-rev_6-w_terminal_repeats_355|SKY_Borg_SRVP18_hole-7m-from-trench_1_80cm_complete|SRVP18_hole-7m-from-trench_1_80cm	110	MobiDBLite	mobidb-lite	consensus disorder prediction	1	26	26	23.6364	13.5	0.122727
pink_SRVP18_trech_6_60cm_sc_17_454_432_692-rev9+5088839_14383_-_orf00115_MHC_translation	905	PTPVPTAT	27: PTDV	782	837	56	6.2	809.5	0.894475														Green_Borg_SRVP_2020_100_cm_2_FINAL-FINAL_127|Green_Borg_SRVP_2020_100_cm_2_FINAL-FINAL|SR-VP_26_10_2020_2_100CM	168	MobiDBLite	mobidb-lite	consensus disorder prediction	126	168	43	25.5952	147	0.875
pink_SRVP18_trech_6_60cm_sc_17_454_432_692-rev9+5088839_14383_-_orf00115_MHC_translation	905	TPTPVPTA	27: PTDV	625	648	24	2.7	636.5	0.703315														Ochre_SR-VP_26_10_2020_2_100CM_FINAL_FINAL_262|Ochre_SR-VP_26_10_2020_2_100CM_FINAL_FINAL|SR-VP_26_10_2019_2_100cm	122	MobiDBLite	mobidb-lite	consensus disorder prediction	49	69	21	17.2131	59	0.483607
pink_SRVP18_trech_6_60cm_sc_17_454_432_692-rev9+5088839_14383_-_orf00115_MHC_translation	905	TPTPVPTA	27: PTDV	625	648	24	2.7	636.5	0.703315														SRVP18_hole-7m-from-trench_1_80cm_scaf_35_ext_315-rev_6-w_terminal_repeats_641|SKY_Borg_SRVP18_hole-7m-from-trench_1_80cm_complete|SRVP18_hole-7m-from-trench_1_80cm	493	MobiDBLite	mobidb-lite	consensus disorder prediction	142	186	45	9.12779	164	0.332657
pink_SRVP18_trech_6_60cm_sc_17_454_432_692-rev9+5088839_14383_-_orf00115_MHC_translation	905	TPTPVPTA	27: PTDV	625	648	24	2.7	636.5	0.703315														Red_Borg_Corona_Mine_final_10|Red_Borg_Corona_Mine_final|LC_01_combined	167	MobiDBLite	mobidb-lite	consensus disorder prediction	142	167	26	15.5689	154.5	0.92515
pink_SRVP18_trech_6_60cm_sc_17_454_432_692-rev9+5088839_14383_-_orf00140_translation	318	STDIVQEDVVP		47	79	33	10.4	63	0.198113														SRVP18_trench_6_60cm_scaf_214_117_86_FINAL_442|PURPLE_Borg_SRVP18_trench_6_60cm_32_41_complete|SRVP18_trench_6_60cm	213	MobiDBLite	mobidb-lite	consensus disorder prediction	181	201	21	9.85915	191	0.896714
pink_SRVP18_trech_6_60cm_sc_17_454_432_692-rev9+5088839_14383_-_orf00155_translation	216	QTDINVE	10: KEI	114	134	21	9.7	124	0.574074														LILAC_RifSed_csp1_19ft_2_test_LILAC_rev17_terminal_repeats-final_506|LILAC_Borg_RifSed_csp1_19ft_2_complete|RifSed_csp1_19ft_2	236	MobiDBLite	mobidb-lite	consensus disorder prediction	209	236	28	11.8644	222.5	0.942797
pink_SRVP18_trech_6_60cm_sc_17_454_432_692-rev9+5088839_14383_-_orf00184_translation	482	ENLDKKQDN	5: KD/EN	16	51	36	7.5	33.5	0.0695021														ORANGE_SR-VP_26_10_2019_2_100cm_FINAL_950|ORANGE_SR-VP_26_10_2019_2_100cm_FINAL|SR-VP_26_10_2019_2_100cm	174	MobiDBLite	mobidb-lite	consensus disorder prediction	149	174	26	14.9425	161.5	0.928161
pink_SRVP18_trech_6_60cm_sc_17_454_432_692-rev9+5088839_14383_-_orf00196_translation	444	EEDLKLKA	14: EKAD/L	76	155	80	18	115.5	0.260135														ROSE_SR-VP_0-2_FINAL_693|ROSE_SR-VP_0-2_FINAL|SR-VP_0-2cm_Biohub_180515	136	MobiDBLite	mobidb-lite	consensus disorder prediction	15	57	43	31.6176	36	0.264706
pink_SRVP18_trech_6_60cm_sc_17_454_432_692-rev9+5088839_14383_-_orf00196_translation	444	KAEKVKAEEELKV	14: EKAD/L	154	192	39	8.8	173	0.38964														SRVP18_trench_6_60cm_scaf_214_117_86_FINAL_262|PURPLE_Borg_SRVP18_trench_6_60cm_32_41_complete|SRVP18_trench_6_60cm	325	MobiDBLite	mobidb-lite	consensus disorder prediction	266	299	34	10.4615	282.5	0.869231
pink_SRVP18_trech_6_60cm_sc_17_454_432_692-rev9+5088839_14383_-_orf00196_translation	444	KVKAEEELKVKAE	14: EKAD/L	269	333	65	14.6	301	0.677928														Green_Borg_SRVP_2020_100_cm_2_FINAL-FINAL_1397|Green_Borg_SRVP_2020_100_cm_2_FINAL-FINAL|SR-VP_26_10_2020_2_100CM	209	MobiDBLite	mobidb-lite	consensus disorder prediction	187	209	23	11.0048	198	0.947368
pink_SRVP18_trech_6_60cm_sc_17_454_432_692-rev9+5088839_14383_-_orf00213_translation	1152	KQEVQSEQN		1064	1090	27	2.3	1077	0.934896														Brown_BROWN-SR-VP_26_10_2019_2_100cm_FINAL_216|Brown_BROWN-SR-VP_26_10_2019_2_100cm_FINAL|SR-VP_26_10_2019_2_100cm	104	MobiDBLite	mobidb-lite	consensus disorder prediction	84	104	21	20.1923	94	0.903846
pink_SRVP18_trech_6_60cm_sc_17_454_432_692-rev9+5088839_14383_-_orf00226_translation	338	PTDTPTPI	27: PTDV	264	311	48	14.2	287.5	0.850592														Green_Borg_SRVP_2020_100_cm_2_FINAL-FINAL_82|Green_Borg_SRVP_2020_100_cm_2_FINAL-FINAL|SR-VP_26_10_2020_2_100CM	134	MobiDBLite	mobidb-lite	consensus disorder prediction	110	134	25	18.6567	122	0.910448
pink_SRVP18_trech_6_60cm_sc_17_454_432_692-rev9+5088839_14383_-_orf00230_translation	646	TPTPIPTD	27: PTDV	339	442	104	16.1	390.5	0.604489														SRVP18_hole-7m-from-trench_1_80cm_scaf_35_ext_315-rev_6-w_terminal_repeats_916|SKY_Borg_SRVP18_hole-7m-from-trench_1_80cm_complete|SRVP18_hole-7m-from-trench_1_80cm	134	MobiDBLite	mobidb-lite	consensus disorder prediction	113	134	22	16.4179	123.5	0.921642
pink_SRVP18_trech_6_60cm_sc_17_454_432_692-rev9+5088839_14383_-_orf00311_translation	493	TPTPIA	25: P/TA/I	157	174	18	3.7	165.5	0.3357														ORANGE_SR-VP_26_10_2019_2_100cm_FINAL_242|ORANGE_SR-VP_26_10_2019_2_100cm_FINAL|SR-VP_26_10_2019_2_100cm	230	MobiDBLite	mobidb-lite	consensus disorder prediction	169	230	62	26.9565	199.5	0.867391
pink_SRVP18_trech_6_60cm_sc_17_454_432_692-rev9+5088839_14383_-_orf00311_translation	493	PIATPT	25: P/TA/I	228	245	18	3.7	236.5	0.479716														Red_Borg_Corona_Mine_final_150|Red_Borg_Corona_Mine_final|LC_01_combined	71	MobiDBLite	mobidb-lite	consensus disorder prediction	25	71	47	66.1972	48	0.676056
pink_SRVP18_trech_6_60cm_sc_17_454_432_692-rev9+5088839_14383_-_orf00311_translation	493	PIATPT	25: P/TA/I	264	281	18	3.7	272.5	0.552738														Brown_BROWN-SR-VP_26_10_2019_2_100cm_FINAL_199|Brown_BROWN-SR-VP_26_10_2019_2_100cm_FINAL|SR-VP_26_10_2019_2_100cm	79	MobiDBLite	mobidb-lite	consensus disorder prediction	36	79	44	55.6962	57.5	0.727848
pink_SRVP18_trech_6_60cm_sc_17_454_432_692-rev9+5088839_14383_-_orf00311_translation	493	PIATPT	25: P/TA/I	228	245	18	3.7	236.5	0.479716														Ochre_SR-VP_26_10_2020_2_100CM_FINAL_FINAL_1141|Ochre_SR-VP_26_10_2020_2_100CM_FINAL_FINAL|SR-VP_26_10_2019_2_100cm	97	MobiDBLite	mobidb-lite	consensus disorder prediction	1	28	28	28.866	14.5	0.149485
pink_SRVP18_trech_6_60cm_sc_17_454_432_692-rev9+5088839_14383_-_orf00311_translation	493	PIATPT	25: P/TA/I	264	281	18	3.7	272.5	0.552738														LILAC_RifSed_csp1_19ft_2_test_LILAC_rev17_terminal_repeats-final_204|LILAC_Borg_RifSed_csp1_19ft_2_complete|RifSed_csp1_19ft_2	491	MobiDBLite	mobidb-lite	consensus disorder prediction	1	25	25	5.09165	13	0.0264766
pink_SRVP18_trech_6_60cm_sc_17_454_432_692-rev9+5088839_14383_-_orf00311_translation	493	TPTPIATP		169	224	56	11.4	196.5	0.39858														ROSE_SR-VP_0-2_FINAL_813|ROSE_SR-VP_0-2_FINAL|SR-VP_0-2cm_Biohub_180515	137	MobiDBLite	mobidb-lite	consensus disorder prediction	112	137	26	18.9781	124.5	0.908759
pink_SRVP18_trech_6_60cm_sc_17_454_432_692-rev9+5088839_14383_-_orf00311_translation	493	TPTPIATP		237	260	24	4.9	248.5	0.504057														SRVP18_hole-7m-from-trench_1_80cm_scaf_35_ext_315-rev_6-w_terminal_repeats_353|SKY_Borg_SRVP18_hole-7m-from-trench_1_80cm_complete|SRVP18_hole-7m-from-trench_1_80cm	300	MobiDBLite	mobidb-lite	consensus disorder prediction	246	300	55	18.3333	273	0.91
pink_SRVP18_trech_6_60cm_sc_17_454_432_692-rev9+5088839_14383_-_orf00311_translation	493	TPTPIATP		169	224	56	11.4	196.5	0.39858														pink_SRVP18_trech_6_60cm_sc_17_454_432_692-rev9+5088839_14383_-_orf00070_translation	663	MobiDBLite	mobidb-lite	consensus disorder prediction	523	561	39	5.88235	542	0.817496
pink_SRVP18_trech_6_60cm_sc_17_454_432_692-rev9+5088839_14383_-_orf00311_translation	493	TPTPIATP		237	260	24	4.9	248.5	0.504057														Red_Borg_Corona_Mine_final_765|Red_Borg_Corona_Mine_final|LC_01_combined	642	MobiDBLite	mobidb-lite	consensus disorder prediction	609	642	34	5.29595	625.5	0.974299
pink_SRVP18_trech_6_60cm_sc_17_454_432_692-rev9+5088839_14383_-_orf00433_translation	456	IEPTNYPTSVPT		80	127	48	10.5	103.5	0.226974														SRVP18_trench_6_60cm_scaf_214_117_86_FINAL_138|PURPLE_Borg_SRVP18_trench_6_60cm_32_41_complete|SRVP18_trench_6_60cm	392	MobiDBLite	mobidb-lite	consensus disorder prediction	332	392	61	15.5612	362	0.923469
pink_SRVP18_trech_6_60cm_sc_17_454_432_692-rev9+5088839_14383_-_orf00552_translation	955	MKEINKE	10: KEI	1	28	28	2.9	14.5	0.0151832														SRVP18_trench_6_60cm_scaf_214_117_86_FINAL_81|PURPLE_Borg_SRVP18_trench_6_60cm_32_41_complete|SRVP18_trench_6_60cm	126	MobiDBLite	mobidb-lite	consensus disorder prediction	1	25	25	19.8413	13	0.103175
pink_SRVP18_trech_6_60cm_sc_17_454_432_692-rev9+5088839_14383_-_orf00658_translation	424	TPSPIIITP		196	231	36	8.5	213.5	0.503538														ORANGE_SR-VP_26_10_2019_2_100cm_FINAL_823|ORANGE_SR-VP_26_10_2019_2_100cm_FINAL|SR-VP_26_10_2019_2_100cm	57	MobiDBLite	mobidb-lite	consensus disorder prediction	1	31	31	54.386	16	0.280702
pink_SRVP18_trech_6_60cm_sc_17_454_432_692-rev9+5088839_14383_-_orf00658_translation	424	IITPTPSPV		228	254	27	6.4	241	0.568396														BLACK-SR-VP_26_10_2019_C_40cm_scaffold_23_FINAL_IR_846|BLACK-SR-VP_26_10_2019_C_40cm_scaffold_23_FINAL_IR|SR-VP_26_10_2019_C_40cm	452	MobiDBLite	mobidb-lite	consensus disorder prediction	288	338	51	11.2832	313	0.692478
pink_SRVP18_trech_6_60cm_sc_17_454_432_692-rev9+5088839_14383_-_orf00661_translation	391	PTATPTPT	26: TP	196	251	56	14.3	223.5	0.571611														SRVP18_trench_6_60cm_scaf_214_117_86_FINAL_290|PURPLE_Borg_SRVP18_trench_6_60cm_32_41_complete|SRVP18_trench_6_60cm	188	MobiDBLite	mobidb-lite	consensus disorder prediction	136	161	26	13.8298	148.5	0.789894
pink_SRVP18_trech_6_60cm_sc_17_454_432_692-rev9+5088839_14383_-_orf00680_translation	602	LTGGSTTT	6: SVG/IQ	48	71	24	4	59.5	0.0988372														Red_Borg_Corona_Mine_final_867|Red_Borg_Corona_Mine_final|LC_01_combined	561	MobiDBLite	mobidb-lite	consensus disorder prediction	163	184	22	3.92157	173.5	0.309269
pink_SRVP18_trech_6_60cm_sc_17_454_432_692-rev9+5088839_14383_-_orf00680_translation	602	PTSTLTAS		148	171	24	4	159.5	0.26495														Red_Borg_Corona_Mine_final_619|Red_Borg_Corona_Mine_final|LC_01_combined	561	MobiDBLite	mobidb-lite	consensus disorder prediction	163	184	22	3.92157	173.5	0.309269
pink_SRVP18_trech_6_60cm_sc_17_454_432_692-rev9+5088839_14383_-_orf00680_translation	602	TATPTPTP	26: TP	499	530	32	5.3	514.5	0.854651														LILAC_RifSed_csp1_19ft_2_test_LILAC_rev17_terminal_repeats-final_24|LILAC_Borg_RifSed_csp1_19ft_2_complete|RifSed_csp1_19ft_2	909	MobiDBLite	mobidb-lite	consensus disorder prediction	173	195	23	2.53025	184	0.20242
pink_SRVP18_trech_6_60cm_sc_17_454_432_692-rev9+5088839_14383_-_orf00849_translation	471	KLADVRADKLADERAN	14: EKAD/L	84	131	48	10.2	107.5	0.228238														ORANGE_SR-VP_26_10_2019_2_100cm_FINAL_740|ORANGE_SR-VP_26_10_2019_2_100cm_FINAL|SR-VP_26_10_2019_2_100cm	531	MobiDBLite	mobidb-lite	consensus disorder prediction	55	79	25	4.7081	67	0.126177
pink_SRVP18_trech_6_60cm_sc_17_454_432_692-rev9+5088839_14383_-_orf00849_translation	471	PIAPIQT	21: PIQ/VT	300	320	21	4.5	310	0.658174														ROSE_SR-VP_0-2_FINAL_9|ROSE_SR-VP_0-2_FINAL|SR-VP_0-2cm_Biohub_180515	146	MobiDBLite	mobidb-lite	consensus disorder prediction	130	146	17	11.6438	138	0.945205
pink_SRVP18_trench_6_60cm_scaffold_141__63kb	1295	HNKDLE	1: DEL/S	382	423	42	3.2	402.5	0.310811														SRVP18_trench_6_60cm_scaf_214_117_86_FINAL_1286|PURPLE_Borg_SRVP18_trench_6_60cm_32_41_complete|SRVP18_trench_6_60cm	232	MobiDBLite	mobidb-lite	consensus disorder prediction	94	116	23	9.91379	105	0.452586
pink_SRVP18_trench_6_60cm_scaffold_141_97kb	249	VNNKMLS		162	189	28	11.2	175.5	0.704819														Olive_SR-VP_0-2_scaf_1523504_2265850_186kb	1417	MobiDBLite	mobidb-lite	consensus disorder prediction	1133	1208	76	5.36344	1170.5	0.826041
pink_uncertain_SRVP18_trench_6_60cm_scaffold_179_15.6kb	312	VKELTVKDP		248	274	27	8.7	261	0.836538														ORANGE_SR-VP_26_10_2019_2_100cm_FINAL_660|ORANGE_SR-VP_26_10_2019_2_100cm_FINAL|SR-VP_26_10_2019_2_100cm	426	MobiDBLite	mobidb-lite	consensus disorder prediction	273	289	17	3.99061	281	0.659624
pink_uncertain_SRVP18_trench_6_60cm_scaffold_179_51.6kb	70	APTILH		16	39	24	34.3	27.5	0.392857														ORANGE_SR-VP_26_10_2019_2_100cm_FINAL_1220|ORANGE_SR-VP_26_10_2019_2_100cm_FINAL|SR-VP_26_10_2019_2_100cm	453	MobiDBLite	mobidb-lite	consensus disorder prediction	417	453	37	8.16777	435	0.960265
Red_Borg_Corona_Mine_final_14|Red_Borg_Corona_Mine_final|LC_01_combined	400	IKQD	16: KEN	294	345	52	13	319.5	0.79875														Brown_BROWN-SR-VP_26_10_2019_2_100cm_FINAL_1129|Brown_BROWN-SR-VP_26_10_2019_2_100cm_FINAL|SR-VP_26_10_2019_2_100cm	245	MobiDBLite	mobidb-lite	consensus disorder prediction	189	209	21	8.57143	199	0.812245
Red_Borg_Corona_Mine_final_142|Red_Borg_Corona_Mine_final|LC_01_combined	30	LKIGK	11: KEI	7	26	20	66.7	16.5	0.55														LILAC_RifSed_csp1_19ft_2_test_LILAC_rev17_terminal_repeats-final_367|LILAC_Borg_RifSed_csp1_19ft_2_complete|RifSed_csp1_19ft_2	201	MobiDBLite	mobidb-lite	consensus disorder prediction	119	169	51	25.3731	144	0.716418
Red_Borg_Corona_Mine_final_152|Red_Borg_Corona_Mine_final|LC_01_combined	380	PTNTTPV		94	135	42	11.1	114.5	0.301316														Red_Borg_Corona_Mine_final_869|Red_Borg_Corona_Mine_final|LC_01_combined	212	MobiDBLite	mobidb-lite	consensus disorder prediction	1	24	24	11.3208	12.5	0.0589623
Red_Borg_Corona_Mine_final_152|Red_Borg_Corona_Mine_final|LC_01_combined	380	TVTEPTPTV		27	71	45	11.8	49	0.128947														ROSE_SR-VP_0-2_FINAL_583|ROSE_SR-VP_0-2_FINAL|SR-VP_0-2cm_Biohub_180515	653	MobiDBLite	mobidb-lite	consensus disorder prediction	164	229	66	10.1072	196.5	0.300919
Red_Borg_Corona_Mine_final_176|Red_Borg_Corona_Mine_final|LC_01_combined	451	PTPSPTVT	26: TP	289	352	64	14.2	320.5	0.710643														Green_Borg_SRVP_2020_100_cm_2_FINAL-FINAL_769|Green_Borg_SRVP_2020_100_cm_2_FINAL-FINAL|SR-VP_26_10_2020_2_100CM	128	MobiDBLite	mobidb-lite	consensus disorder prediction	55	76	22	17.1875	65.5	0.511719
Red_Borg_Corona_Mine_final_339|Red_Borg_Corona_Mine_final|LC_01_combined	112	INDKPN	17: SK/PE/N/V	20	103	84	75	61.5	0.549107														LILAC_RifSed_csp1_19ft_2_test_LILAC_rev17_terminal_repeats-final_168|LILAC_Borg_RifSed_csp1_19ft_2_complete|RifSed_csp1_19ft_2	665	MobiDBLite	mobidb-lite	consensus disorder prediction	557	579	23	3.45865	568	0.854135
Red_Borg_Corona_Mine_final_37|Red_Borg_Corona_Mine_final|LC_01_combined	602	KKEQEEKA	15: KEDG	125	268	144	23.9	196.5	0.326412														Ochre_SR-VP_26_10_2020_2_100CM_FINAL_FINAL_243|Ochre_SR-VP_26_10_2020_2_100CM_FINAL_FINAL|SR-VP_26_10_2019_2_100cm	99	MobiDBLite	mobidb-lite	consensus disorder prediction	76	99	24	24.2424	87.5	0.883838
Red_Borg_Corona_Mine_final_455|Red_Borg_Corona_Mine_final|LC_01_combined	695	SVSISGTP		150	173	24	3.5	161.5	0.232374														Red_Borg_Corona_Mine_final_103|Red_Borg_Corona_Mine_final|LC_01_combined	270	MobiDBLite	mobidb-lite	consensus disorder prediction	250	264	15	5.55556	257	0.951852
Red_Borg_Corona_Mine_final_456|Red_Borg_Corona_Mine_final|LC_01_combined	53	LKDIKSK	10: KEI	4	45	42	79.2	24.5	0.462264														ORANGE_SR-VP_26_10_2019_2_100cm_FINAL_181|ORANGE_SR-VP_26_10_2019_2_100cm_FINAL|SR-VP_26_10_2019_2_100cm	501	MobiDBLite	mobidb-lite	consensus disorder prediction	394	410	17	3.39321	402	0.802395
Red_Borg_Corona_Mine_final_549|Red_Borg_Corona_Mine_final|LC_01_combined	175	KLVEGQN		114	162	49	28	138	0.788571														SRVP18_trench_6_60cm_scaf_214_117_86_FINAL_388|PURPLE_Borg_SRVP18_trench_6_60cm_32_41_complete|SRVP18_trench_6_60cm	88	MobiDBLite	mobidb-lite	consensus disorder prediction	58	79	22	25	68.5	0.778409
Red_Borg_Corona_Mine_final_694|Red_Borg_Corona_Mine_final|LC_01_combined	650	PKVEL	18: EKVP	251	315	65	10	283	0.435385														ORANGE_SR-VP_26_10_2019_2_100cm_FINAL_96|ORANGE_SR-VP_26_10_2019_2_100cm_FINAL|SR-VP_26_10_2019_2_100cm	134	MobiDBLite	mobidb-lite	consensus disorder prediction	111	134	24	17.9104	122.5	0.914179
Red_Borg_Corona_Mine_final_694|Red_Borg_Corona_Mine_final|LC_01_combined	650	KVEDIP	18: EKVP	180	203	24	3.7	191.5	0.294615														Red_Borg_Corona_Mine_final_121|Red_Borg_Corona_Mine_final|LC_01_combined	141	MobiDBLite	mobidb-lite	consensus disorder prediction	107	122	16	11.3475	114.5	0.812057
Red_Borg_Corona_Mine_final_694|Red_Borg_Corona_Mine_final|LC_01_combined	650	PKVEDIPKVEP	18: EKVP	197	229	33	5.1	213	0.327692														Green_Borg_SRVP_2020_100_cm_2_FINAL-FINAL_1191|Green_Borg_SRVP_2020_100_cm_2_FINAL-FINAL|SR-VP_26_10_2020_2_100CM	116	MobiDBLite	mobidb-lite	consensus disorder prediction	1	19	19	16.3793	10	0.0862069
Red_Borg_Corona_Mine_final_72|Red_Borg_Corona_Mine_final|LC_01_combined	470	TGAVR		403	457	55	11.7	430	0.914894														Brown_BROWN-SR-VP_26_10_2019_2_100cm_FINAL_533|Brown_BROWN-SR-VP_26_10_2019_2_100cm_FINAL|SR-VP_26_10_2019_2_100cm	170	MobiDBLite	mobidb-lite	consensus disorder prediction	141	170	30	17.6471	155.5	0.914706
Red_Borg_Corona_Mine_final_884|Red_Borg_Corona_Mine_final|LC_01_combined	59	YKKGQ	11: KEI	8	37	30	50.8	22.5	0.381356														Brown_BROWN-SR-VP_26_10_2019_2_100cm_FINAL_1011|Brown_BROWN-SR-VP_26_10_2019_2_100cm_FINAL|SR-VP_26_10_2019_2_100cm	292	MobiDBLite	mobidb-lite	consensus disorder prediction	110	130	21	7.19178	120	0.410959
ROSE_SR-VP_0-2_FINAL_176|ROSE_SR-VP_0-2_FINAL|SR-VP_0-2cm_Biohub_180515	357	TVNETPVV		40	119	80	22.4	79.5	0.222689														SRVP18_trench_6_60cm_scaf_214_117_86_FINAL_217|PURPLE_Borg_SRVP18_trench_6_60cm_32_41_complete|SRVP18_trench_6_60cm	207	MobiDBLite	mobidb-lite	consensus disorder prediction	180	207	28	13.5266	193.5	0.934783
ROSE_SR-VP_0-2_FINAL_179|ROSE_SR-VP_0-2_FINAL|SR-VP_0-2cm_Biohub_180515	387	KDGS		259	314	56	14.5	286.5	0.74031														Ochre_SR-VP_26_10_2020_2_100CM_FINAL_FINAL_133|Ochre_SR-VP_26_10_2020_2_100CM_FINAL_FINAL|SR-VP_26_10_2019_2_100cm	122	MobiDBLite	mobidb-lite	consensus disorder prediction	1	32	32	26.2295	16.5	0.135246
ROSE_SR-VP_0-2_FINAL_198|ROSE_SR-VP_0-2_FINAL|SR-VP_0-2cm_Biohub_180515	234	KIDESLPG		58	89	32	13.7	73.5	0.314103														SRVP18_trench_6_60cm_scaf_214_117_86_FINAL_358|PURPLE_Borg_SRVP18_trench_6_60cm_32_41_complete|SRVP18_trench_6_60cm	391	MobiDBLite	mobidb-lite	consensus disorder prediction	370	391	22	5.6266	380.5	0.973146
ROSE_SR-VP_0-2_FINAL_224|ROSE_SR-VP_0-2_FINAL|SR-VP_0-2cm_Biohub_180515	215	GQGTQG	4: GT	88	111	24	11.2	99.5	0.462791														Red_Borg_Corona_Mine_final_181|Red_Borg_Corona_Mine_final|LC_01_combined	91	MobiDBLite	mobidb-lite	consensus disorder prediction	1	23	23	25.2747	12	0.131868
ROSE_SR-VP_0-2_FINAL_482|ROSE_SR-VP_0-2_FINAL|SR-VP_0-2cm_Biohub_180515	114	EGK	13: E/NKE	96	113	18	15.8	104.5	0.916667														ORANGE_SR-VP_26_10_2019_2_100cm_FINAL_1126|ORANGE_SR-VP_26_10_2019_2_100cm_FINAL|SR-VP_26_10_2019_2_100cm	406	MobiDBLite	mobidb-lite	consensus disorder prediction	187	209	23	5.66502	198	0.487685
ROSE_SR-VP_0-2_FINAL_509|ROSE_SR-VP_0-2_FINAL|SR-VP_0-2cm_Biohub_180515	158	GTDIIKQV	3: GVA	119	150	32	20.3	134.5	0.851266														LILAC_RifSed_csp1_19ft_2_test_LILAC_rev17_terminal_repeats-final_325|LILAC_Borg_RifSed_csp1_19ft_2_complete|RifSed_csp1_19ft_2	52	MobiDBLite	mobidb-lite	consensus disorder prediction	1	31	31	59.6154	16	0.307692
ROSE_SR-VP_0-2_FINAL_571|ROSE_SR-VP_0-2_FINAL|SR-VP_0-2cm_Biohub_180515	90	DEEKVN	11: KEI	60	83	24	26.7	71.5	0.794444														ORANGE_SR-VP_26_10_2019_2_100cm_FINAL_147|ORANGE_SR-VP_26_10_2019_2_100cm_FINAL|SR-VP_26_10_2019_2_100cm	276	MobiDBLite	mobidb-lite	consensus disorder prediction	243	276	34	12.3188	259.5	0.940217
ROSE_SR-VP_0-2_FINAL_584|ROSE_SR-VP_0-2_FINAL|SR-VP_0-2cm_Biohub_180515	433	ESKLKQDL	16: KEN	198	229	32	7.4	213.5	0.493072														ORANGE_SR-VP_26_10_2019_2_100cm_FINAL_275|ORANGE_SR-VP_26_10_2019_2_100cm_FINAL|SR-VP_26_10_2019_2_100cm	183	MobiDBLite	mobidb-lite	consensus disorder prediction	141	166	26	14.2077	153.5	0.838798
ROSE_SR-VP_0-2_FINAL_603|ROSE_SR-VP_0-2_FINAL|SR-VP_0-2cm_Biohub_180515	409	LSVLNNN	9: NTD/K/L	284	318	35	8.6	301	0.735941														Olive_Borg_SR-VP_0-2_scaffold_141_1523504_49	501	MobiDBLite	mobidb-lite	consensus disorder prediction	481	501	21	4.19162	491	0.98004
ROSE_SR-VP_0-2_FINAL_666|ROSE_SR-VP_0-2_FINAL|SR-VP_0-2cm_Biohub_180515	47	NKKE	16: KEN	12	27	16	34	19.5	0.414894														SRVP18_trench_6_60cm_scaf_214_117_86_FINAL_248|PURPLE_Borg_SRVP18_trench_6_60cm_32_41_complete|SRVP18_trench_6_60cm	577	MobiDBLite	mobidb-lite	consensus disorder prediction	484	503	20	3.4662	493.5	0.855286
ROSE_SR-VP_0-2_FINAL_672|ROSE_SR-VP_0-2_FINAL|SR-VP_0-2cm_Biohub_180515	169	TSQLNNA	9: NTD/K/L	69	89	21	12.4	79	0.467456														BLACK-SR-VP_26_10_2019_C_40cm_scaffold_23_FINAL_IR_157|BLACK-SR-VP_26_10_2019_C_40cm_scaffold_23_FINAL_IR|SR-VP_26_10_2019_C_40cm	241	MobiDBLite	mobidb-lite	consensus disorder prediction	202	241	40	16.5975	221.5	0.919087
ROSE_SR-VP_0-2_FINAL_812|ROSE_SR-VP_0-2_FINAL|SR-VP_0-2cm_Biohub_180515	232	KEDKKGSEKN	15: KEDG	183	212	30	12.9	197.5	0.851293														pink_SRVP18_trech_6_60cm_sc_17_454_432_692-rev9+5088839_14383_-_orf00184_translation	482	MobiDBLite	mobidb-lite	consensus disorder prediction	1	59	59	12.2407	30	0.0622407
SRVP18_hole-7m-from-trench_1_80cm_scaf_35_ext_315-rev_6-w_terminal_repeats_200|SKY_Borg_SRVP18_hole-7m-from-trench_1_80cm_complete|SRVP18_hole-7m-from-trench_1_80cm	188	MKTEAD		1	18	18	9.6	9.5	0.0505319														pink_SRVP18_trech_6_60cm_sc_17_454_432_692-rev9+5088839_14383_-_orf00226_translation	338	MobiDBLite	mobidb-lite	consensus disorder prediction	207	307	101	29.8817	257	0.760355
SRVP18_hole-7m-from-trench_1_80cm_scaf_35_ext_315-rev_6-w_terminal_repeats_238|SKY_Borg_SRVP18_hole-7m-from-trench_1_80cm_complete|SRVP18_hole-7m-from-trench_1_80cm	450	NEPK	16: KEN	373	392	20	4.4	382.5	0.85														pink_SRVP18_trech_6_60cm_sc_17_454_432_692-rev9+5088839_14383_-_orf00680_translation	602	MobiDBLite	mobidb-lite	consensus disorder prediction	281	574	294	48.8372	427.5	0.710133
SRVP18_hole-7m-from-trench_1_80cm_scaf_35_ext_315-rev_6-w_terminal_repeats_238|SKY_Borg_SRVP18_hole-7m-from-trench_1_80cm_complete|SRVP18_hole-7m-from-trench_1_80cm	450	NEPE	16: KEN	409	444	36	8	426.5	0.947778														LILAC_RifSed_csp1_19ft_2_test_LILAC_rev17_terminal_repeats-final_129|LILAC_Borg_RifSed_csp1_19ft_2_complete|RifSed_csp1_19ft_2	533	MobiDBLite	mobidb-lite	consensus disorder prediction	294	320	27	5.06567	307	0.575985
SRVP18_hole-7m-from-trench_1_80cm_scaf_35_ext_315-rev_6-w_terminal_repeats_255|SKY_Borg_SRVP18_hole-7m-from-trench_1_80cm_complete|SRVP18_hole-7m-from-trench_1_80cm	267	KNDTN		211	265	55	20.6	238	0.891386														BLACK-SR-VP_26_10_2019_C_40cm_scaffold_23_FINAL_IR_407|BLACK-SR-VP_26_10_2019_C_40cm_scaffold_23_FINAL_IR|SR-VP_26_10_2019_C_40cm	54	MobiDBLite	mobidb-lite	consensus disorder prediction	32	54	23	42.5926	43	0.796296
SRVP18_hole-7m-from-trench_1_80cm_scaf_35_ext_315-rev_6-w_terminal_repeats_454|SKY_Borg_SRVP18_hole-7m-from-trench_1_80cm_complete|SRVP18_hole-7m-from-trench_1_80cm	241	PKTDTTTAS		57	128	72	29.9	92.5	0.383817														Green_Borg_SRVP_2020_100_cm_2_FINAL-FINAL_1304|Green_Borg_SRVP_2020_100_cm_2_FINAL-FINAL|SR-VP_26_10_2020_2_100CM	73	MobiDBLite	mobidb-lite	consensus disorder prediction	1	28	28	38.3562	14.5	0.19863
SRVP18_hole-7m-from-trench_1_80cm_scaf_35_ext_315-rev_6-w_terminal_repeats_643|SKY_Borg_SRVP18_hole-7m-from-trench_1_80cm_complete|SRVP18_hole-7m-from-trench_1_80cm	451	LKQDLESR	16: KEN	193	216	24	5.3	204.5	0.453437														Red_Borg_Corona_Mine_final_697|Red_Borg_Corona_Mine_final|LC_01_combined	401	MobiDBLite	mobidb-lite	consensus disorder prediction	157	279	123	30.6733	218	0.543641
SRVP18_hole-7m-from-trench_1_80cm_scaf_35_ext_315-rev_6-w_terminal_repeats_643|SKY_Borg_SRVP18_hole-7m-from-trench_1_80cm_complete|SRVP18_hole-7m-from-trench_1_80cm	451	QPPIAQTPI	21: PIQ/VT	252	287	36	8	269.5	0.597561														Green_Borg_SRVP_2020_100_cm_2_FINAL-FINAL_1422|Green_Borg_SRVP_2020_100_cm_2_FINAL-FINAL|SR-VP_26_10_2020_2_100CM	350	MobiDBLite	mobidb-lite	consensus disorder prediction	1	27	27	7.71429	14	0.04
SRVP18_hole-7m-from-trench_1_80cm_scaf_35_ext_315-rev_6-w_terminal_repeats_728|SKY_Borg_SRVP18_hole-7m-from-trench_1_80cm_complete|SRVP18_hole-7m-from-trench_1_80cm	460	YNNTLSD	9: NTD/K/L	198	260	63	13.7	229	0.497826														ROSE_SR-VP_0-2_FINAL_843|ROSE_SR-VP_0-2_FINAL|SR-VP_0-2cm_Biohub_180515	91	MobiDBLite	mobidb-lite	consensus disorder prediction	63	91	29	31.8681	77	0.846154
SRVP18_hole-7m-from-trench_1_80cm_scaf_35_ext_315-rev_6-w_terminal_repeats_733|SKY_Borg_SRVP18_hole-7m-from-trench_1_80cm_complete|SRVP18_hole-7m-from-trench_1_80cm	629	ISGQSVSVSGNIVQ	6: SVG/IQ	286	341	56	8.9	313.5	0.49841														Blue_753133_328463_491721_109.2kb	130	MobiDBLite	mobidb-lite	consensus disorder prediction	1	55	55	42.3077	28	0.215385
SRVP18_hole-7m-from-trench_1_80cm_scaf_35_ext_315-rev_6-w_terminal_repeats_794|SKY_Borg_SRVP18_hole-7m-from-trench_1_80cm_complete|SRVP18_hole-7m-from-trench_1_80cm	188	KEGQDEKVD	5: KD/EN	152	178	27	14.4	165	0.87766														Brown_BROWN-SR-VP_26_10_2019_2_100cm_FINAL_193|Brown_BROWN-SR-VP_26_10_2019_2_100cm_FINAL|SR-VP_26_10_2019_2_100cm	742	MobiDBLite	mobidb-lite	consensus disorder prediction	496	534	39	5.25606	515	0.69407
SRVP18_hole-7m-from-trench_1_80cm_scaf_35_ext_315-rev_6-w_terminal_repeats_883|SKY_Borg_SRVP18_hole-7m-from-trench_1_80cm_complete|SRVP18_hole-7m-from-trench_1_80cm	489	EKITEDAK	16: KEN	428	475	48	9.8	451.5	0.923313														SRVP18_hole-7m-from-trench_1_80cm_scaf_35_ext_315-rev_6-w_terminal_repeats_243|SKY_Borg_SRVP18_hole-7m-from-trench_1_80cm_complete|SRVP18_hole-7m-from-trench_1_80cm	52	MobiDBLite	mobidb-lite	consensus disorder prediction	1	52	52	100	26.5	0.509615
SRVP18_trench_6_60cm_scaf_214_117_86_FINAL_1004|PURPLE_Borg_SRVP18_trench_6_60cm_32_41_complete|SRVP18_trench_6_60cm	118	ADTDTK	12: DKI/T	76	111	36	30.5	93.5	0.792373														Brown_BROWN-SR-VP_26_10_2019_2_100cm_FINAL_1186|Brown_BROWN-SR-VP_26_10_2019_2_100cm_FINAL|SR-VP_26_10_2019_2_100cm	293	MobiDBLite	mobidb-lite	consensus disorder prediction	249	284	36	12.2867	266.5	0.909556
SRVP18_trench_6_60cm_scaf_214_117_86_FINAL_11|PURPLE_Borg_SRVP18_trench_6_60cm_32_41_complete|SRVP18_trench_6_60cm	338	IIETGSHE		112	135	24	7.1	123.5	0.365385														SRVP18_hole-7m-from-trench_1_80cm_scaf_35_ext_315-rev_6-w_terminal_repeats_476|SKY_Borg_SRVP18_hole-7m-from-trench_1_80cm_complete|SRVP18_hole-7m-from-trench_1_80cm	217	MobiDBLite	mobidb-lite	consensus disorder prediction	55	78	24	11.0599	66.5	0.306452
SRVP18_trench_6_60cm_scaf_214_117_86_FINAL_1231|PURPLE_Borg_SRVP18_trench_6_60cm_32_41_complete|SRVP18_trench_6_60cm	454	EKDKQ	15: KEDG	8	62	55	12.1	35	0.0770925														Red_Borg_Corona_Mine_final_894|Red_Borg_Corona_Mine_final|LC_01_combined	135	MobiDBLite	mobidb-lite	consensus disorder prediction	112	135	24	17.7778	123.5	0.914815
SRVP18_trench_6_60cm_scaf_214_117_86_FINAL_1231|PURPLE_Borg_SRVP18_trench_6_60cm_32_41_complete|SRVP18_trench_6_60cm	454	KQEKY	15: KEDG	61	80	20	4.4	70.5	0.155286														ORANGE_SR-VP_26_10_2019_2_100cm_FINAL_585|ORANGE_SR-VP_26_10_2019_2_100cm_FINAL|SR-VP_26_10_2019_2_100cm	123	MobiDBLite	mobidb-lite	consensus disorder prediction	82	101	20	16.2602	91.5	0.743902
SRVP18_trench_6_60cm_scaf_214_117_86_FINAL_185|PURPLE_Borg_SRVP18_trench_6_60cm_32_41_complete|SRVP18_trench_6_60cm	424	PTVSPTDT		354	409	56	13.2	381.5	0.899764														Ochre_SR-VP_26_10_2020_2_100CM_FINAL_FINAL_224|Ochre_SR-VP_26_10_2020_2_100CM_FINAL_FINAL|SR-VP_26_10_2019_2_100cm	203	MobiDBLite	mobidb-lite	consensus disorder prediction	38	97	60	29.5567	67.5	0.332512
SRVP18_trench_6_60cm_scaf_214_117_86_FINAL_272|PURPLE_Borg_SRVP18_trench_6_60cm_32_41_complete|SRVP18_trench_6_60cm	507	NKDN	16: KEN	226	261	36	7.1	243.5	0.480276														ORANGE_SR-VP_26_10_2019_2_100cm_FINAL_926|ORANGE_SR-VP_26_10_2019_2_100cm_FINAL|SR-VP_26_10_2019_2_100cm	556	MobiDBLite	mobidb-lite	consensus disorder prediction	1	52	52	9.35252	26.5	0.0476619
SRVP18_trench_6_60cm_scaf_214_117_86_FINAL_274|PURPLE_Borg_SRVP18_trench_6_60cm_32_41_complete|SRVP18_trench_6_60cm	255	EELKVKEA	14: EKAD/L	73	120	48	18.8	96.5	0.378431														Ochre_SR-VP_26_10_2020_2_100CM_FINAL_FINAL_1090|Ochre_SR-VP_26_10_2020_2_100CM_FINAL_FINAL|SR-VP_26_10_2019_2_100cm	60	MobiDBLite	mobidb-lite	consensus disorder prediction	39	60	22	36.6667	49.5	0.825
SRVP18_trench_6_60cm_scaf_214_117_86_FINAL_297|PURPLE_Borg_SRVP18_trench_6_60cm_32_41_complete|SRVP18_trench_6_60cm	1140	QIENKDS	9: NTD/K/L	1063	1097	35	3.1	1080	0.947368														Green_Borg_SRVP_2020_100_cm_2_FINAL-FINAL_424|Green_Borg_SRVP_2020_100_cm_2_FINAL-FINAL|SR-VP_26_10_2020_2_100CM	176	MobiDBLite	mobidb-lite	consensus disorder prediction	142	176	35	19.8864	159	0.903409
SRVP18_trench_6_60cm_scaf_214_117_86_FINAL_299|PURPLE_Borg_SRVP18_trench_6_60cm_32_41_complete|SRVP18_trench_6_60cm	417	TSNV		386	409	24	5.8	397.5	0.953237														ROSE_SR-VP_0-2_FINAL_160|ROSE_SR-VP_0-2_FINAL|SR-VP_0-2cm_Biohub_180515	225	MobiDBLite	mobidb-lite	consensus disorder prediction	192	225	34	15.1111	208.5	0.926667
SRVP18_trench_6_60cm_scaf_214_117_86_FINAL_318|PURPLE_Borg_SRVP18_trench_6_60cm_32_41_complete|SRVP18_trench_6_60cm	179	DKG	13: E/NKE	95	115	21	11.7	105	0.586592														Green_Borg_SRVP_2020_100_cm_2_FINAL-FINAL_387|Green_Borg_SRVP_2020_100_cm_2_FINAL-FINAL|SR-VP_26_10_2020_2_100CM	222	MobiDBLite	mobidb-lite	consensus disorder prediction	203	222	20	9.00901	212.5	0.957207
SRVP18_trench_6_60cm_scaf_214_117_86_FINAL_318|PURPLE_Borg_SRVP18_trench_6_60cm_32_41_complete|SRVP18_trench_6_60cm	179	DKG	13: E/NKE	134	151	18	10.1	142.5	0.796089														Red_Borg_Corona_Mine_final_495|Red_Borg_Corona_Mine_final|LC_01_combined	112	MobiDBLite	mobidb-lite	consensus disorder prediction	64	112	49	43.75	88	0.785714
SRVP18_trench_6_60cm_scaf_214_117_86_FINAL_318|PURPLE_Borg_SRVP18_trench_6_60cm_32_41_complete|SRVP18_trench_6_60cm	179	DKG	13: E/NKE	95	115	21	11.7	105	0.586592														ROSE_SR-VP_0-2_FINAL_309|ROSE_SR-VP_0-2_FINAL|SR-VP_0-2cm_Biohub_180515	191	MobiDBLite	mobidb-lite	consensus disorder prediction	1	28	28	14.6597	14.5	0.0759162
SRVP18_trench_6_60cm_scaf_214_117_86_FINAL_318|PURPLE_Borg_SRVP18_trench_6_60cm_32_41_complete|SRVP18_trench_6_60cm	179	DKG	13: E/NKE	134	151	18	10.1	142.5	0.796089														SRVP18_trench_6_60cm_scaf_214_117_86_FINAL_275|PURPLE_Borg_SRVP18_trench_6_60cm_32_41_complete|SRVP18_trench_6_60cm	128	MobiDBLite	mobidb-lite	consensus disorder prediction	65	95	31	24.2188	80	0.625
SRVP18_trench_6_60cm_scaf_214_117_86_FINAL_40|PURPLE_Borg_SRVP18_trench_6_60cm_32_41_complete|SRVP18_trench_6_60cm	271	EKENTGKTI	5: KD/EN	22	66	45	16.6	44	0.162362														Brown_BROWN-SR-VP_26_10_2019_2_100cm_FINAL_1321|Brown_BROWN-SR-VP_26_10_2019_2_100cm_FINAL|SR-VP_26_10_2019_2_100cm	129	MobiDBLite	mobidb-lite	consensus disorder prediction	103	129	27	20.9302	116	0.899225
SRVP18_trench_6_60cm_scaf_214_117_86_FINAL_402|PURPLE_Borg_SRVP18_trench_6_60cm_32_41_complete|SRVP18_trench_6_60cm	149	NNELTLK	9: NTD/K/L	21	41	21	14.1	31	0.208054														Brown_BROWN-SR-VP_26_10_2019_2_100cm_FINAL_1|Brown_BROWN-SR-VP_26_10_2019_2_100cm_FINAL|SR-VP_26_10_2019_2_100cm	129	MobiDBLite	mobidb-lite	consensus disorder prediction	103	129	27	20.9302	116	0.899225
SRVP18_trench_6_60cm_scaf_214_117_86_FINAL_437|PURPLE_Borg_SRVP18_trench_6_60cm_32_41_complete|SRVP18_trench_6_60cm	253	EKGKGE	4: GT	111	170	60	23.7	140.5	0.555336														Steel_Borg_rifcsphigho2_12_scaffold_8283-hfq_verified_major_variant	147	MobiDBLite	mobidb-lite	consensus disorder prediction	1	85	85	57.8231	43	0.292517
SRVP18_trench_6_60cm_scaf_214_117_86_FINAL_48|PURPLE_Borg_SRVP18_trench_6_60cm_32_41_complete|SRVP18_trench_6_60cm	319	KGGDDNKGDDRDDH	15: KEDG	142	183	42	13.2	162.5	0.509404														SRVP18_hole-7m-from-trench_1_80cm_scaf_35_ext_315-rev_6-w_terminal_repeats_1003|SKY_Borg_SRVP18_hole-7m-from-trench_1_80cm_complete|SRVP18_hole-7m-from-trench_1_80cm	463	MobiDBLite	mobidb-lite	consensus disorder prediction	195	378	184	39.7408	286.5	0.618791
SRVP18_trench_6_60cm_scaf_214_117_86_FINAL_48|PURPLE_Borg_SRVP18_trench_6_60cm_32_41_complete|SRVP18_trench_6_60cm	319	KGGDDK	15: KEDG	74	97	24	7.5	85.5	0.268025														Ochre_SR-VP_26_10_2020_2_100CM_FINAL_FINAL_510|Ochre_SR-VP_26_10_2020_2_100CM_FINAL_FINAL|SR-VP_26_10_2019_2_100cm	498	MobiDBLite	mobidb-lite	consensus disorder prediction	475	498	24	4.81928	486.5	0.976908
SRVP18_trench_6_60cm_scaf_214_117_86_FINAL_5|PURPLE_Borg_SRVP18_trench_6_60cm_32_41_complete|SRVP18_trench_6_60cm	120	MGTR	3: GVA	1	24	24	20	12.5	0.104167														Brown_BROWN-SR-VP_26_10_2019_2_100cm_FINAL_699|Brown_BROWN-SR-VP_26_10_2019_2_100cm_FINAL|SR-VP_26_10_2019_2_100cm	694	MobiDBLite	mobidb-lite	consensus disorder prediction	608	654	47	6.77233	631	0.909222
SRVP18_trench_6_60cm_scaf_214_117_86_FINAL_506|PURPLE_Borg_SRVP18_trench_6_60cm_32_41_complete|SRVP18_trench_6_60cm	131	EENISQ	11: KEI	35	52	18	13.7	43.5	0.332061														Green_Borg_SRVP_2020_100_cm_2_FINAL-FINAL_1004|Green_Borg_SRVP_2020_100_cm_2_FINAL-FINAL|SR-VP_26_10_2020_2_100CM	132	MobiDBLite	mobidb-lite	consensus disorder prediction	101	116	16	12.1212	108.5	0.82197
SRVP18_trench_6_60cm_scaf_214_117_86_FINAL_665|PURPLE_Borg_SRVP18_trench_6_60cm_32_41_complete|SRVP18_trench_6_60cm	497	GKDKQPEDK	5: KD/EN	362	397	36	7.2	379.5	0.763581														Ochre_SR-VP_26_10_2020_2_100CM_FINAL_FINAL_240|Ochre_SR-VP_26_10_2020_2_100CM_FINAL_FINAL|SR-VP_26_10_2019_2_100cm	248	MobiDBLite	mobidb-lite	consensus disorder prediction	215	248	34	13.7097	231.5	0.933468
SRVP18_trench_6_60cm_scaf_214_117_86_FINAL_676|PURPLE_Borg_SRVP18_trench_6_60cm_32_41_complete|SRVP18_trench_6_60cm	253	IEKNMRD	10: KEI	4	24	21	8.3	14	0.055336														ORANGE_SR-VP_26_10_2019_2_100cm_FINAL_61|ORANGE_SR-VP_26_10_2019_2_100cm_FINAL|SR-VP_26_10_2019_2_100cm	101	MobiDBLite	mobidb-lite	consensus disorder prediction	67	87	21	20.7921	77	0.762376
SRVP18_trench_6_60cm_scaf_214_117_86_FINAL_727|PURPLE_Borg_SRVP18_trench_6_60cm_32_41_complete|SRVP18_trench_6_60cm	238	QPEIQ	18: EKVP	87	106	20	8.4	96.5	0.405462														BLACK-SR-VP_26_10_2019_C_40cm_scaffold_23_FINAL_IR_800|BLACK-SR-VP_26_10_2019_C_40cm_scaffold_23_FINAL_IR|SR-VP_26_10_2019_C_40cm	285	MobiDBLite	mobidb-lite	consensus disorder prediction	236	271	36	12.6316	253.5	0.889474
SRVP18_trench_6_60cm_scaf_214_117_86_FINAL_766|PURPLE_Borg_SRVP18_trench_6_60cm_32_41_complete|SRVP18_trench_6_60cm	343	KKEEI	15: KEDG	204	243	40	11.7	223.5	0.651603														BLACK-SR-VP_26_10_2019_C_40cm_scaffold_23_FINAL_IR_1115|BLACK-SR-VP_26_10_2019_C_40cm_scaffold_23_FINAL_IR|SR-VP_26_10_2019_C_40cm	622	MobiDBLite	mobidb-lite	consensus disorder prediction	225	248	24	3.85852	236.5	0.380225
SRVP18_trench_6_60cm_scaf_214_117_86_FINAL_766|PURPLE_Borg_SRVP18_trench_6_60cm_32_41_complete|SRVP18_trench_6_60cm	343	SESPVK	17: SK/PE/N/V	261	302	42	12.2	281.5	0.8207														SRVP18_hole-7m-from-trench_1_80cm_scaf_35_ext_315-rev_6-w_terminal_repeats_246|SKY_Borg_SRVP18_hole-7m-from-trench_1_80cm_complete|SRVP18_hole-7m-from-trench_1_80cm	98	MobiDBLite	mobidb-lite	consensus disorder prediction	77	98	22	22.449	87.5	0.892857
SRVP18_trench_6_60cm_scaf_214_117_86_FINAL_814|PURPLE_Borg_SRVP18_trench_6_60cm_32_41_complete|SRVP18_trench_6_60cm	500	KLADERAD	14: EKAD/L	76	99	24	4.8	87.5	0.175														ROSE_SR-VP_0-2_FINAL_650|ROSE_SR-VP_0-2_FINAL|SR-VP_0-2cm_Biohub_180515	167	MobiDBLite	mobidb-lite	consensus disorder prediction	134	167	34	20.3593	150.5	0.901198
SRVP18_trench_6_60cm_scaf_214_117_86_FINAL_814|PURPLE_Borg_SRVP18_trench_6_60cm_32_41_complete|SRVP18_trench_6_60cm	500	KLADVRADKLADERAN	14: EKAD/L	100	147	48	9.6	123.5	0.247														LILAC_RifSed_csp1_19ft_2_test_LILAC_rev17_terminal_repeats-final_273|LILAC_Borg_RifSed_csp1_19ft_2_complete|RifSed_csp1_19ft_2	74	MobiDBLite	mobidb-lite	consensus disorder prediction	1	26	26	35.1351	13.5	0.182432
SRVP18_trench_6_60cm_scaf_214_117_86_FINAL_854|PURPLE_Borg_SRVP18_trench_6_60cm_32_41_complete|SRVP18_trench_6_60cm	200	KEPI	16: KEN	134	181	48	24	157.5	0.7875														Red_Borg_Corona_Mine_final_306|Red_Borg_Corona_Mine_final|LC_01_combined	217	MobiDBLite	mobidb-lite	consensus disorder prediction	66	123	58	26.7281	94.5	0.435484
SRVP18_trench_6_60cm_scaf_214_117_86_FINAL_910|PURPLE_Borg_SRVP18_trench_6_60cm_32_41_complete|SRVP18_trench_6_60cm	166	TTPQIYST		40	79	40	24.1	59.5	0.358434														Olive_Borg_SR-VP_0-2_scaffold_141_1618874_3_	1270	MobiDBLite	mobidb-lite	consensus disorder prediction	445	475	31	2.44094	460	0.362205
SRVP18_trench_6_60cm_scaf_214_117_86_FINAL_955|PURPLE_Borg_SRVP18_trench_6_60cm_32_41_complete|SRVP18_trench_6_60cm	150	SQDNKSQN	16: KEN	5	44	40	26.7	24.5	0.163333														Brown_BROWN-SR-VP_26_10_2019_2_100cm_FINAL_483|Brown_BROWN-SR-VP_26_10_2019_2_100cm_FINAL|SR-VP_26_10_2019_2_100cm	282	MobiDBLite	mobidb-lite	consensus disorder prediction	260	274	15	5.31915	267	0.946809
Steel_Borg_rifcsphigho2_12_scaffold_8283-hfq_verified_major_variant	147	NKEQ	16: KEN	7	38	32	21.8	22.5	0.153061														ORANGE_SR-VP_26_10_2019_2_100cm_FINAL_841|ORANGE_SR-VP_26_10_2019_2_100cm_FINAL|SR-VP_26_10_2019_2_100cm	548	MobiDBLite	mobidb-lite	consensus disorder prediction	421	442	22	4.0146	431.5	0.787409
																							Green_Borg_SRVP_2020_100_cm_2_FINAL-FINAL_11|Green_Borg_SRVP_2020_100_cm_2_FINAL-FINAL|SR-VP_26_10_2020_2_100CM	121	MobiDBLite	mobidb-lite	consensus disorder prediction	99	121	23	19.0083	110	0.909091
																							Green_Borg_SRVP_2020_100_cm_2_FINAL-FINAL_1507|Green_Borg_SRVP_2020_100_cm_2_FINAL-FINAL|SR-VP_26_10_2020_2_100CM	121	MobiDBLite	mobidb-lite	consensus disorder prediction	99	121	23	19.0083	110	0.909091
																							Ochre_SR-VP_26_10_2020_2_100CM_FINAL_FINAL_635|Ochre_SR-VP_26_10_2020_2_100CM_FINAL_FINAL|SR-VP_26_10_2019_2_100cm	77	MobiDBLite	mobidb-lite	consensus disorder prediction	58	77	20	25.974	67.5	0.876623
																							ROSE_SR-VP_0-2_FINAL_340|ROSE_SR-VP_0-2_FINAL|SR-VP_0-2cm_Biohub_180515	156	MobiDBLite	mobidb-lite	consensus disorder prediction	1	22	22	14.1026	11.5	0.073718
																							ROSE_SR-VP_0-2_FINAL_752|ROSE_SR-VP_0-2_FINAL|SR-VP_0-2cm_Biohub_180515	338	MobiDBLite	mobidb-lite	consensus disorder prediction	1	91	91	26.9231	46	0.136095
																							SRVP18_hole-7m-from-trench_1_80cm_scaf_35_ext_315-rev_6-w_terminal_repeats_828|SKY_Borg_SRVP18_hole-7m-from-trench_1_80cm_complete|SRVP18_hole-7m-from-trench_1_80cm	338	MobiDBLite	mobidb-lite	consensus disorder prediction	1	91	91	26.9231	46	0.136095
																							SRVP18_hole-7m-from-trench_1_80cm_scaf_35_ext_315-rev_6-w_terminal_repeats_552|SKY_Borg_SRVP18_hole-7m-from-trench_1_80cm_complete|SRVP18_hole-7m-from-trench_1_80cm	97	MobiDBLite	mobidb-lite	consensus disorder prediction	81	97	17	17.5258	89	0.917526
																							Ochre_SR-VP_26_10_2020_2_100CM_FINAL_FINAL_209|Ochre_SR-VP_26_10_2020_2_100CM_FINAL_FINAL|SR-VP_26_10_2019_2_100cm	601	MobiDBLite	mobidb-lite	consensus disorder prediction	57	87	31	5.15807	72	0.1198
																							BLACK-SR-VP_26_10_2019_C_40cm_scaffold_23_FINAL_IR_244|BLACK-SR-VP_26_10_2019_C_40cm_scaffold_23_FINAL_IR|SR-VP_26_10_2019_C_40cm	462	MobiDBLite	mobidb-lite	consensus disorder prediction	441	462	22	4.7619	451.5	0.977273
																							BLACK-SR-VP_26_10_2019_C_40cm_scaffold_23_FINAL_IR_1136|BLACK-SR-VP_26_10_2019_C_40cm_scaffold_23_FINAL_IR|SR-VP_26_10_2019_C_40cm	133	MobiDBLite	mobidb-lite	consensus disorder prediction	113	133	21	15.7895	123	0.924812
																							Brown_BROWN-SR-VP_26_10_2019_2_100cm_FINAL_443|Brown_BROWN-SR-VP_26_10_2019_2_100cm_FINAL|SR-VP_26_10_2019_2_100cm	128	MobiDBLite	mobidb-lite	consensus disorder prediction	24	43	20	15.625	33.5	0.261719
																							SRVP18_trench_6_60cm_scaf_214_117_86_FINAL_813|PURPLE_Borg_SRVP18_trench_6_60cm_32_41_complete|SRVP18_trench_6_60cm	684	MobiDBLite	mobidb-lite	consensus disorder prediction	1	99	99	14.4737	50	0.0730994
																							BLACK-SR-VP_26_10_2019_C_40cm_scaffold_23_FINAL_IR_556|BLACK-SR-VP_26_10_2019_C_40cm_scaffold_23_FINAL_IR|SR-VP_26_10_2019_C_40cm	143	MobiDBLite	mobidb-lite	consensus disorder prediction	117	143	27	18.8811	130	0.909091
																							Red_Borg_Corona_Mine_final_38|Red_Borg_Corona_Mine_final|LC_01_combined	121	MobiDBLite	mobidb-lite	consensus disorder prediction	102	121	20	16.5289	111.5	0.921488
																							Green_Borg_SRVP_2020_100_cm_2_FINAL-FINAL_902|Green_Borg_SRVP_2020_100_cm_2_FINAL-FINAL|SR-VP_26_10_2020_2_100CM	525	MobiDBLite	mobidb-lite	consensus disorder prediction	510	525	16	3.04762	517.5	0.985714
																							SRVP18_trench_6_60cm_scaf_214_117_86_FINAL_1229|PURPLE_Borg_SRVP18_trench_6_60cm_32_41_complete|SRVP18_trench_6_60cm	227	MobiDBLite	mobidb-lite	consensus disorder prediction	170	227	58	25.5507	198.5	0.874449
																							LILAC_RifSed_csp1_19ft_2_test_LILAC_rev17_terminal_repeats-final_128|LILAC_Borg_RifSed_csp1_19ft_2_complete|RifSed_csp1_19ft_2	617	MobiDBLite	mobidb-lite	consensus disorder prediction	377	406	30	4.86224	391.5	0.634522
																							ROSE_SR-VP_0-2_FINAL_312|ROSE_SR-VP_0-2_FINAL|SR-VP_0-2cm_Biohub_180515	299	MobiDBLite	mobidb-lite	consensus disorder prediction	242	299	58	19.398	270.5	0.904682
																							ORANGE_SR-VP_26_10_2019_2_100cm_FINAL_139|ORANGE_SR-VP_26_10_2019_2_100cm_FINAL|SR-VP_26_10_2019_2_100cm	392	MobiDBLite	mobidb-lite	consensus disorder prediction	292	318	27	6.88776	305	0.778061
																							BLACK-SR-VP_26_10_2019_C_40cm_scaffold_23_FINAL_IR_291|BLACK-SR-VP_26_10_2019_C_40cm_scaffold_23_FINAL_IR|SR-VP_26_10_2019_C_40cm	108	MobiDBLite	mobidb-lite	consensus disorder prediction	83	108	26	24.0741	95.5	0.884259
																							Brown_BROWN-SR-VP_26_10_2019_2_100cm_FINAL_192|Brown_BROWN-SR-VP_26_10_2019_2_100cm_FINAL|SR-VP_26_10_2019_2_100cm	102	MobiDBLite	mobidb-lite	consensus disorder prediction	53	102	50	49.0196	77.5	0.759804
																							Brown_BROWN-SR-VP_26_10_2019_2_100cm_FINAL_585|Brown_BROWN-SR-VP_26_10_2019_2_100cm_FINAL|SR-VP_26_10_2019_2_100cm	878	MobiDBLite	mobidb-lite	consensus disorder prediction	639	669	31	3.53075	654	0.744875
																							Blue_753133_328463_491721_72.8kb	48	MobiDBLite	mobidb-lite	consensus disorder prediction	29	48	20	41.6667	38.5	0.802083
																							pink_SRVP18_trech_6_60cm_sc_17_454_432_692-rev9+5088839_14383_-_orf00115_MHC_translation	905	MobiDBLite	mobidb-lite	consensus disorder prediction	457	500	44	4.86188	478.5	0.528729
																							Green_Borg_SRVP_2020_100_cm_2_FINAL-FINAL_534|Green_Borg_SRVP_2020_100_cm_2_FINAL-FINAL|SR-VP_26_10_2020_2_100CM	40	MobiDBLite	mobidb-lite	consensus disorder prediction	1	21	21	52.5	11	0.275
																							BLACK-SR-VP_26_10_2019_C_40cm_scaffold_23_FINAL_IR_436|BLACK-SR-VP_26_10_2019_C_40cm_scaffold_23_FINAL_IR|SR-VP_26_10_2019_C_40cm	60	MobiDBLite	mobidb-lite	consensus disorder prediction	12	37	26	43.3333	24.5	0.408333
																							ROSE_SR-VP_0-2_FINAL_345|ROSE_SR-VP_0-2_FINAL|SR-VP_0-2cm_Biohub_180515	530	MobiDBLite	mobidb-lite	consensus disorder prediction	499	530	32	6.03774	514.5	0.970755
																							Ochre_SR-VP_26_10_2020_2_100CM_FINAL_FINAL_568|Ochre_SR-VP_26_10_2020_2_100CM_FINAL_FINAL|SR-VP_26_10_2019_2_100cm	207	MobiDBLite	mobidb-lite	consensus disorder prediction	66	92	27	13.0435	79	0.381643
																							ROSE_SR-VP_0-2_FINAL_499|ROSE_SR-VP_0-2_FINAL|SR-VP_0-2cm_Biohub_180515	870	MobiDBLite	mobidb-lite	consensus disorder prediction	162	206	45	5.17241	184	0.211494
																							Ochre_SR-VP_26_10_2020_2_100CM_FINAL_FINAL_189|Ochre_SR-VP_26_10_2020_2_100CM_FINAL_FINAL|SR-VP_26_10_2019_2_100cm	299	MobiDBLite	mobidb-lite	consensus disorder prediction	279	299	21	7.02341	289	0.966555
																							Red_Borg_Corona_Mine_final_998|Red_Borg_Corona_Mine_final|LC_01_combined	89	MobiDBLite	mobidb-lite	consensus disorder prediction	66	89	24	26.9663	77.5	0.870787
																							SRVP18_hole-7m-from-trench_1_80cm_scaf_35_ext_315-rev_6-w_terminal_repeats_45|SKY_Borg_SRVP18_hole-7m-from-trench_1_80cm_complete|SRVP18_hole-7m-from-trench_1_80cm	74	MobiDBLite	mobidb-lite	consensus disorder prediction	49	74	26	35.1351	61.5	0.831081
																							SRVP18_hole-7m-from-trench_1_80cm_scaf_35_ext_315-rev_6-w_terminal_repeats_267|SKY_Borg_SRVP18_hole-7m-from-trench_1_80cm_complete|SRVP18_hole-7m-from-trench_1_80cm	179	MobiDBLite	mobidb-lite	consensus disorder prediction	85	105	21	11.7318	95	0.530726
																							LILAC_RifSed_csp1_19ft_2_test_LILAC_rev17_terminal_repeats-final_295|LILAC_Borg_RifSed_csp1_19ft_2_complete|RifSed_csp1_19ft_2	161	MobiDBLite	mobidb-lite	consensus disorder prediction	14	74	61	37.8882	44	0.273292
																							ORANGE_SR-VP_26_10_2019_2_100cm_FINAL_916|ORANGE_SR-VP_26_10_2019_2_100cm_FINAL|SR-VP_26_10_2019_2_100cm	501	MobiDBLite	mobidb-lite	consensus disorder prediction	381	405	25	4.99002	393	0.784431
																							ROSE_SR-VP_0-2_FINAL_20|ROSE_SR-VP_0-2_FINAL|SR-VP_0-2cm_Biohub_180515	163	MobiDBLite	mobidb-lite	consensus disorder prediction	136	155	20	12.2699	145.5	0.892638
																							BLACK-SR-VP_26_10_2019_C_40cm_scaffold_23_FINAL_IR_243|BLACK-SR-VP_26_10_2019_C_40cm_scaffold_23_FINAL_IR|SR-VP_26_10_2019_C_40cm	763	MobiDBLite	mobidb-lite	consensus disorder prediction	668	706	39	5.1114	687	0.900393
																							SRVP18_trench_6_60cm_scaf_214_117_86_FINAL_820|PURPLE_Borg_SRVP18_trench_6_60cm_32_41_complete|SRVP18_trench_6_60cm	174	MobiDBLite	mobidb-lite	consensus disorder prediction	27	46	20	11.4943	36.5	0.20977
																							BLACK-SR-VP_26_10_2019_C_40cm_scaffold_23_FINAL_IR_216|BLACK-SR-VP_26_10_2019_C_40cm_scaffold_23_FINAL_IR|SR-VP_26_10_2019_C_40cm	376	MobiDBLite	mobidb-lite	consensus disorder prediction	29	58	30	7.97872	43.5	0.115691
																							Ochre_SR-VP_26_10_2020_2_100CM_FINAL_FINAL_279|Ochre_SR-VP_26_10_2020_2_100CM_FINAL_FINAL|SR-VP_26_10_2019_2_100cm	252	MobiDBLite	mobidb-lite	consensus disorder prediction	30	44	15	5.95238	37	0.146825
																							ORANGE_SR-VP_26_10_2019_2_100cm_FINAL_1108|ORANGE_SR-VP_26_10_2019_2_100cm_FINAL|SR-VP_26_10_2019_2_100cm	162	MobiDBLite	mobidb-lite	consensus disorder prediction	1	27	27	16.6667	14	0.0864198
																							Ochre_SR-VP_26_10_2020_2_100CM_FINAL_FINAL_242|Ochre_SR-VP_26_10_2020_2_100CM_FINAL_FINAL|SR-VP_26_10_2019_2_100cm	300	MobiDBLite	mobidb-lite	consensus disorder prediction	228	300	73	24.3333	264	0.88
																							BLACK-SR-VP_26_10_2019_C_40cm_scaffold_23_FINAL_IR_11|BLACK-SR-VP_26_10_2019_C_40cm_scaffold_23_FINAL_IR|SR-VP_26_10_2019_C_40cm	187	MobiDBLite	mobidb-lite	consensus disorder prediction	94	115	22	11.7647	104.5	0.558824
																							Red_Borg_Corona_Mine_final_48|Red_Borg_Corona_Mine_final|LC_01_combined	133	MobiDBLite	mobidb-lite	consensus disorder prediction	111	133	23	17.2932	122	0.917293
																							Ochre_SR-VP_26_10_2020_2_100CM_FINAL_FINAL_985|Ochre_SR-VP_26_10_2020_2_100CM_FINAL_FINAL|SR-VP_26_10_2019_2_100cm	198	MobiDBLite	mobidb-lite	consensus disorder prediction	175	198	24	12.1212	186.5	0.941919
																							Green_Borg_SRVP_2020_100_cm_2_FINAL-FINAL_71|Green_Borg_SRVP_2020_100_cm_2_FINAL-FINAL|SR-VP_26_10_2020_2_100CM	553	MobiDBLite	mobidb-lite	consensus disorder prediction	500	523	24	4.33996	511.5	0.924955
																							SRVP18_trench_6_60cm_scaf_214_117_86_FINAL_243|PURPLE_Borg_SRVP18_trench_6_60cm_32_41_complete|SRVP18_trench_6_60cm	202	MobiDBLite	mobidb-lite	consensus disorder prediction	42	117	76	37.6238	79.5	0.393564
																							Brown_BROWN-SR-VP_26_10_2019_2_100cm_FINAL_681|Brown_BROWN-SR-VP_26_10_2019_2_100cm_FINAL|SR-VP_26_10_2019_2_100cm	105	MobiDBLite	mobidb-lite	consensus disorder prediction	66	105	40	38.0952	85.5	0.814286
																							Brown_BROWN-SR-VP_26_10_2019_2_100cm_FINAL_134|Brown_BROWN-SR-VP_26_10_2019_2_100cm_FINAL|SR-VP_26_10_2019_2_100cm	84	MobiDBLite	mobidb-lite	consensus disorder prediction	15	34	20	23.8095	24.5	0.291667
																							ORANGE_SR-VP_26_10_2019_2_100cm_FINAL_269|ORANGE_SR-VP_26_10_2019_2_100cm_FINAL|SR-VP_26_10_2019_2_100cm	213	MobiDBLite	mobidb-lite	consensus disorder prediction	149	181	33	15.493	165	0.774648
																							ROSE_SR-VP_0-2_FINAL_44|ROSE_SR-VP_0-2_FINAL|SR-VP_0-2cm_Biohub_180515	174	MobiDBLite	mobidb-lite	consensus disorder prediction	9	43	35	20.1149	26	0.149425
																							Green_Borg_SRVP_2020_100_cm_2_FINAL-FINAL_931|Green_Borg_SRVP_2020_100_cm_2_FINAL-FINAL|SR-VP_26_10_2020_2_100CM	166	MobiDBLite	mobidb-lite	consensus disorder prediction	1	26	26	15.6627	13.5	0.0813253
																							Blue_753133_328463_491721_39.6kb	171	MobiDBLite	mobidb-lite	consensus disorder prediction	61	88	28	16.3743	74.5	0.435673
																							Brown_BROWN-SR-VP_26_10_2019_2_100cm_FINAL_816|Brown_BROWN-SR-VP_26_10_2019_2_100cm_FINAL|SR-VP_26_10_2019_2_100cm	670	MobiDBLite	mobidb-lite	consensus disorder prediction	286	385	100	14.9254	335.5	0.500746
																							SRVP18_hole-7m-from-trench_1_80cm_scaf_35_ext_315-rev_6-w_terminal_repeats_647|SKY_Borg_SRVP18_hole-7m-from-trench_1_80cm_complete|SRVP18_hole-7m-from-trench_1_80cm	692	MobiDBLite	mobidb-lite	consensus disorder prediction	293	319	27	3.90173	306	0.442197
																							SRVP18_hole-7m-from-trench_1_80cm_scaf_35_ext_315-rev_6-w_terminal_repeats_554|SKY_Borg_SRVP18_hole-7m-from-trench_1_80cm_complete|SRVP18_hole-7m-from-trench_1_80cm	57	MobiDBLite	mobidb-lite	consensus disorder prediction	8	28	21	36.8421	18	0.315789
																							Green_Borg_SRVP_2020_100_cm_2_FINAL-FINAL_1200|Green_Borg_SRVP_2020_100_cm_2_FINAL-FINAL|SR-VP_26_10_2020_2_100CM	130	MobiDBLite	mobidb-lite	consensus disorder prediction	110	130	21	16.1538	120	0.923077
																							Green_Borg_SRVP_2020_100_cm_2_FINAL-FINAL_328|Green_Borg_SRVP_2020_100_cm_2_FINAL-FINAL|SR-VP_26_10_2020_2_100CM	206	MobiDBLite	mobidb-lite	consensus disorder prediction	168	206	39	18.932	187	0.907767
																							Brown_BROWN-SR-VP_26_10_2019_2_100cm_FINAL_720|Brown_BROWN-SR-VP_26_10_2019_2_100cm_FINAL|SR-VP_26_10_2019_2_100cm	60	MobiDBLite	mobidb-lite	consensus disorder prediction	1	20	20	33.3333	10.5	0.175
																							SRVP18_trench_6_60cm_scaf_214_117_86_FINAL_352|PURPLE_Borg_SRVP18_trench_6_60cm_32_41_complete|SRVP18_trench_6_60cm	81	MobiDBLite	mobidb-lite	consensus disorder prediction	24	42	19	23.4568	33	0.407407
																							SRVP18_hole-7m-from-trench_1_80cm_scaf_35_ext_315-rev_6-w_terminal_repeats_1041|SKY_Borg_SRVP18_hole-7m-from-trench_1_80cm_complete|SRVP18_hole-7m-from-trench_1_80cm	423	MobiDBLite	mobidb-lite	consensus disorder prediction	63	83	21	4.96454	73	0.172577
																							BLACK-SR-VP_26_10_2019_C_40cm_scaffold_23_FINAL_IR_283|BLACK-SR-VP_26_10_2019_C_40cm_scaffold_23_FINAL_IR|SR-VP_26_10_2019_C_40cm	244	MobiDBLite	mobidb-lite	consensus disorder prediction	19	44	26	10.6557	31.5	0.129098
																							Green_Borg_SRVP_2020_100_cm_2_FINAL-FINAL_671|Green_Borg_SRVP_2020_100_cm_2_FINAL-FINAL|SR-VP_26_10_2020_2_100CM	224	MobiDBLite	mobidb-lite	consensus disorder prediction	1	56	56	25	28.5	0.127232
																							BLACK-SR-VP_26_10_2019_C_40cm_scaffold_23_FINAL_IR_757|BLACK-SR-VP_26_10_2019_C_40cm_scaffold_23_FINAL_IR|SR-VP_26_10_2019_C_40cm	438	MobiDBLite	mobidb-lite	consensus disorder prediction	103	205	103	23.516	154	0.351598
																							SRVP18_trench_6_60cm_scaf_214_117_86_FINAL_228|PURPLE_Borg_SRVP18_trench_6_60cm_32_41_complete|SRVP18_trench_6_60cm	881	MobiDBLite	mobidb-lite	consensus disorder prediction	640	656	17	1.92963	648	0.735528
																							ORANGE_SR-VP_26_10_2019_2_100cm_FINAL_392|ORANGE_SR-VP_26_10_2019_2_100cm_FINAL|SR-VP_26_10_2019_2_100cm	419	MobiDBLite	mobidb-lite	consensus disorder prediction	244	328	85	20.2864	286	0.682578
																							ORANGE_SR-VP_26_10_2019_2_100cm_FINAL_922|ORANGE_SR-VP_26_10_2019_2_100cm_FINAL|SR-VP_26_10_2019_2_100cm	507	MobiDBLite	mobidb-lite	consensus disorder prediction	296	358	63	12.426	327	0.64497
																							Brown_BROWN-SR-VP_26_10_2019_2_100cm_FINAL_639|Brown_BROWN-SR-VP_26_10_2019_2_100cm_FINAL|SR-VP_26_10_2019_2_100cm	199	MobiDBLite	mobidb-lite	consensus disorder prediction	1	65	65	32.6633	33	0.165829
																							Red_Borg_Corona_Mine_final_621|Red_Borg_Corona_Mine_final|LC_01_combined	153	MobiDBLite	mobidb-lite	consensus disorder prediction	58	77	20	13.0719	67.5	0.441176
																							ROSE_SR-VP_0-2_FINAL_637|ROSE_SR-VP_0-2_FINAL|SR-VP_0-2cm_Biohub_180515	68	MobiDBLite	mobidb-lite	consensus disorder prediction	38	68	31	45.5882	53	0.779412
																							ORANGE_SR-VP_26_10_2019_2_100cm_FINAL_233|ORANGE_SR-VP_26_10_2019_2_100cm_FINAL|SR-VP_26_10_2019_2_100cm	195	MobiDBLite	mobidb-lite	consensus disorder prediction	35	100	66	33.8462	67.5	0.346154
																							ORANGE_SR-VP_26_10_2019_2_100cm_FINAL_882|ORANGE_SR-VP_26_10_2019_2_100cm_FINAL|SR-VP_26_10_2019_2_100cm	123	MobiDBLite	mobidb-lite	consensus disorder prediction	102	123	22	17.8862	112.5	0.914634
																							Ochre_SR-VP_26_10_2020_2_100CM_FINAL_FINAL_1019|Ochre_SR-VP_26_10_2020_2_100CM_FINAL_FINAL|SR-VP_26_10_2019_2_100cm	107	MobiDBLite	mobidb-lite	consensus disorder prediction	1	18	18	16.8224	9.5	0.0887851
																							ORANGE_SR-VP_26_10_2019_2_100cm_FINAL_513|ORANGE_SR-VP_26_10_2019_2_100cm_FINAL|SR-VP_26_10_2019_2_100cm	858	MobiDBLite	mobidb-lite	consensus disorder prediction	12	75	64	7.45921	43.5	0.0506993
																							pink_SRVP18_trech_6_60cm_sc_17_454_432_692-rev9+5088839_14383_-_orf00311_translation	493	MobiDBLite	mobidb-lite	consensus disorder prediction	1	18	18	3.65112	9.5	0.0192698
																							SRVP18_trench_6_60cm_scaf_214_117_86_FINAL_1289|PURPLE_Borg_SRVP18_trench_6_60cm_32_41_complete|SRVP18_trench_6_60cm	160	MobiDBLite	mobidb-lite	consensus disorder prediction	140	160	21	13.125	150	0.9375
																							SRVP18_hole-7m-from-trench_1_80cm_scaf_35_ext_315-rev_6-w_terminal_repeats_250|SKY_Borg_SRVP18_hole-7m-from-trench_1_80cm_complete|SRVP18_hole-7m-from-trench_1_80cm	784	MobiDBLite	mobidb-lite	consensus disorder prediction	737	756	20	2.55102	746.5	0.952168
																							ORANGE_SR-VP_26_10_2019_2_100cm_FINAL_32|ORANGE_SR-VP_26_10_2019_2_100cm_FINAL|SR-VP_26_10_2019_2_100cm	149	MobiDBLite	mobidb-lite	consensus disorder prediction	123	149	27	18.1208	136	0.912752
																							Ochre_SR-VP_26_10_2020_2_100CM_FINAL_FINAL_453|Ochre_SR-VP_26_10_2020_2_100CM_FINAL_FINAL|SR-VP_26_10_2019_2_100cm	39	MobiDBLite	mobidb-lite	consensus disorder prediction	13	28	16	41.0256	20.5	0.525641
																							pink_SRVP18_trech_6_60cm_sc_17_454_432_692-rev9+5088839_14383_-_orf00661_translation	391	MobiDBLite	mobidb-lite	consensus disorder prediction	201	268	68	17.3913	234.5	0.599744
																							BLACK-SR-VP_26_10_2019_C_40cm_scaffold_23_FINAL_IR_237|BLACK-SR-VP_26_10_2019_C_40cm_scaffold_23_FINAL_IR|SR-VP_26_10_2019_C_40cm	52	MobiDBLite	mobidb-lite	consensus disorder prediction	15	38	24	46.1538	26.5	0.509615
																							Ochre_SR-VP_26_10_2020_2_100CM_FINAL_FINAL_298|Ochre_SR-VP_26_10_2020_2_100CM_FINAL_FINAL|SR-VP_26_10_2019_2_100cm	197	MobiDBLite	mobidb-lite	consensus disorder prediction	1	21	21	10.6599	11	0.0558376
																							Ochre_SR-VP_26_10_2020_2_100CM_FINAL_FINAL_267|Ochre_SR-VP_26_10_2020_2_100CM_FINAL_FINAL|SR-VP_26_10_2019_2_100cm	107	MobiDBLite	mobidb-lite	consensus disorder prediction	77	107	31	28.972	92	0.859813
																							Green_Borg_SRVP_2020_100_cm_2_FINAL-FINAL_536|Green_Borg_SRVP_2020_100_cm_2_FINAL-FINAL|SR-VP_26_10_2020_2_100CM	256	MobiDBLite	mobidb-lite	consensus disorder prediction	123	146	24	9.375	134.5	0.525391
																							SRVP18_trench_6_60cm_scaf_214_117_86_FINAL_501|PURPLE_Borg_SRVP18_trench_6_60cm_32_41_complete|SRVP18_trench_6_60cm	94	MobiDBLite	mobidb-lite	consensus disorder prediction	5	24	20	21.2766	14.5	0.154255
																							BLACK-SR-VP_26_10_2019_C_40cm_scaffold_23_FINAL_IR_864|BLACK-SR-VP_26_10_2019_C_40cm_scaffold_23_FINAL_IR|SR-VP_26_10_2019_C_40cm	255	MobiDBLite	mobidb-lite	consensus disorder prediction	146	229	84	32.9412	187.5	0.735294
																							Pink_Borg_SRVP18_trench_6_60cm_scaffold_692_1	769	MobiDBLite	mobidb-lite	consensus disorder prediction	728	769	42	5.46164	748.5	0.973342
																							LILAC_RifSed_csp1_19ft_2_test_LILAC_rev17_terminal_repeats-final_2|LILAC_Borg_RifSed_csp1_19ft_2_complete|RifSed_csp1_19ft_2	157	MobiDBLite	mobidb-lite	consensus disorder prediction	121	157	37	23.5669	139	0.88535
																							LILAC_RifSed_csp1_19ft_2_test_LILAC_rev17_terminal_repeats-final_824|LILAC_Borg_RifSed_csp1_19ft_2_complete|RifSed_csp1_19ft_2	157	MobiDBLite	mobidb-lite	consensus disorder prediction	121	157	37	23.5669	139	0.88535
																							ROSE_SR-VP_0-2_FINAL_582|ROSE_SR-VP_0-2_FINAL|SR-VP_0-2cm_Biohub_180515	483	MobiDBLite	mobidb-lite	consensus disorder prediction	214	232	19	3.93375	223	0.461698
																							SRVP18_hole-7m-from-trench_1_80cm_scaf_35_ext_315-rev_6-w_terminal_repeats_902|SKY_Borg_SRVP18_hole-7m-from-trench_1_80cm_complete|SRVP18_hole-7m-from-trench_1_80cm	47	MobiDBLite	mobidb-lite	consensus disorder prediction	1	24	24	51.0638	12.5	0.265957
																							Green_Borg_SRVP_2020_100_cm_2_FINAL-FINAL_1|Green_Borg_SRVP_2020_100_cm_2_FINAL-FINAL|SR-VP_26_10_2020_2_100CM	143	MobiDBLite	mobidb-lite	consensus disorder prediction	124	143	20	13.986	133.5	0.933566
																							Green_Borg_SRVP_2020_100_cm_2_FINAL-FINAL_1517|Green_Borg_SRVP_2020_100_cm_2_FINAL-FINAL|SR-VP_26_10_2020_2_100CM	143	MobiDBLite	mobidb-lite	consensus disorder prediction	124	143	20	13.986	133.5	0.933566
																							Green_Borg_SRVP_2020_100_cm_2_FINAL-FINAL_1022|Green_Borg_SRVP_2020_100_cm_2_FINAL-FINAL|SR-VP_26_10_2020_2_100CM	276	MobiDBLite	mobidb-lite	consensus disorder prediction	1	21	21	7.6087	11	0.0398551
																							Green_Borg_SRVP_2020_100_cm_2_FINAL-FINAL_60|Green_Borg_SRVP_2020_100_cm_2_FINAL-FINAL|SR-VP_26_10_2020_2_100CM	168	MobiDBLite	mobidb-lite	consensus disorder prediction	1	23	23	13.6905	12	0.0714286
																							pink_SRVP18_trech_6_60cm_sc_17_454_432_692-rev9+5088839_14383_-_orf00230_translation	646	MobiDBLite	mobidb-lite	consensus disorder prediction	340	416	77	11.9195	378	0.585139
																							Brown_BROWN-SR-VP_26_10_2019_2_100cm_FINAL_719|Brown_BROWN-SR-VP_26_10_2019_2_100cm_FINAL|SR-VP_26_10_2019_2_100cm	58	MobiDBLite	mobidb-lite	consensus disorder prediction	1	58	58	100	29.5	0.508621
																							Ochre_SR-VP_26_10_2020_2_100CM_FINAL_FINAL_905|Ochre_SR-VP_26_10_2020_2_100CM_FINAL_FINAL|SR-VP_26_10_2019_2_100cm	90	MobiDBLite	mobidb-lite	consensus disorder prediction	61	90	30	33.3333	75.5	0.838889
																							Ochre_SR-VP_26_10_2020_2_100CM_FINAL_FINAL_2|Ochre_SR-VP_26_10_2020_2_100CM_FINAL_FINAL|SR-VP_26_10_2019_2_100cm	65	MobiDBLite	mobidb-lite	consensus disorder prediction	39	65	27	41.5385	52	0.8
																							SRVP18_trench_6_60cm_scaf_214_117_86_FINAL_1230|PURPLE_Borg_SRVP18_trench_6_60cm_32_41_complete|SRVP18_trench_6_60cm	133	MobiDBLite	mobidb-lite	consensus disorder prediction	112	133	22	16.5414	122.5	0.921053
																							ROSE_SR-VP_0-2_FINAL_164|ROSE_SR-VP_0-2_FINAL|SR-VP_0-2cm_Biohub_180515	356	MobiDBLite	mobidb-lite	consensus disorder prediction	314	338	25	7.02247	326	0.91573
																							Red_Borg_Corona_Mine_final_238|Red_Borg_Corona_Mine_final|LC_01_combined	524	MobiDBLite	mobidb-lite	consensus disorder prediction	249	270	22	4.19847	259.5	0.495229
																							BLACK-SR-VP_26_10_2019_C_40cm_scaffold_23_FINAL_IR_625|BLACK-SR-VP_26_10_2019_C_40cm_scaffold_23_FINAL_IR|SR-VP_26_10_2019_C_40cm	93	MobiDBLite	mobidb-lite	consensus disorder prediction	67	93	27	29.0323	80	0.860215
																							Green_Borg_SRVP_2020_100_cm_2_FINAL-FINAL_1337|Green_Borg_SRVP_2020_100_cm_2_FINAL-FINAL|SR-VP_26_10_2020_2_100CM	92	MobiDBLite	mobidb-lite	consensus disorder prediction	63	92	30	32.6087	77.5	0.842391
																							Green_Borg_SRVP_2020_100_cm_2_FINAL-FINAL_798|Green_Borg_SRVP_2020_100_cm_2_FINAL-FINAL|SR-VP_26_10_2020_2_100CM	33	MobiDBLite	mobidb-lite	consensus disorder prediction	1	16	16	48.4848	8.5	0.257576
																							SRVP18_trench_6_60cm_scaf_214_117_86_FINAL_50|PURPLE_Borg_SRVP18_trench_6_60cm_32_41_complete|SRVP18_trench_6_60cm	1054	MobiDBLite	mobidb-lite	consensus disorder prediction	829	848	20	1.89753	838.5	0.795541
																							Red_Borg_Corona_Mine_final_241|Red_Borg_Corona_Mine_final|LC_01_combined	551	MobiDBLite	mobidb-lite	consensus disorder prediction	529	551	23	4.17423	540	0.980036
																							ROSE_SR-VP_0-2_FINAL_357|ROSE_SR-VP_0-2_FINAL|SR-VP_0-2cm_Biohub_180515	291	MobiDBLite	mobidb-lite	consensus disorder prediction	71	91	21	7.21649	81	0.278351
																							Brown_BROWN-SR-VP_26_10_2019_2_100cm_FINAL_212|Brown_BROWN-SR-VP_26_10_2019_2_100cm_FINAL|SR-VP_26_10_2019_2_100cm	250	MobiDBLite	mobidb-lite	consensus disorder prediction	195	250	56	22.4	222.5	0.89
																							Green_Borg_SRVP_2020_100_cm_2_FINAL-FINAL_135|Green_Borg_SRVP_2020_100_cm_2_FINAL-FINAL|SR-VP_26_10_2020_2_100CM	114	MobiDBLite	mobidb-lite	consensus disorder prediction	33	55	23	20.1754	44	0.385965
																							SRVP18_trench_6_60cm_scaf_214_117_86_FINAL_386|PURPLE_Borg_SRVP18_trench_6_60cm_32_41_complete|SRVP18_trench_6_60cm	212	MobiDBLite	mobidb-lite	consensus disorder prediction	81	153	73	34.434	117	0.551887
																							Green_Borg_SRVP_2020_100_cm_2_FINAL-FINAL_708|Green_Borg_SRVP_2020_100_cm_2_FINAL-FINAL|SR-VP_26_10_2020_2_100CM	112	MobiDBLite	mobidb-lite	consensus disorder prediction	73	112	40	35.7143	92.5	0.825893
																							Ochre_SR-VP_26_10_2020_2_100CM_FINAL_FINAL_427|Ochre_SR-VP_26_10_2020_2_100CM_FINAL_FINAL|SR-VP_26_10_2019_2_100cm	43	MobiDBLite	mobidb-lite	consensus disorder prediction	1	43	43	100	22	0.511628
																							SRVP18_hole-7m-from-trench_1_80cm_scaf_35_ext_315-rev_6-w_terminal_repeats_7|SKY_Borg_SRVP18_hole-7m-from-trench_1_80cm_complete|SRVP18_hole-7m-from-trench_1_80cm	166	MobiDBLite	mobidb-lite	consensus disorder prediction	70	166	97	58.4337	118	0.710843
																							Brown_BROWN-SR-VP_26_10_2019_2_100cm_FINAL_104|Brown_BROWN-SR-VP_26_10_2019_2_100cm_FINAL|SR-VP_26_10_2019_2_100cm	133	MobiDBLite	mobidb-lite	consensus disorder prediction	111	133	23	17.2932	122	0.917293
																							Ochre_SR-VP_26_10_2020_2_100CM_FINAL_FINAL_28|Ochre_SR-VP_26_10_2020_2_100CM_FINAL_FINAL|SR-VP_26_10_2019_2_100cm	396	MobiDBLite	mobidb-lite	consensus disorder prediction	274	292	19	4.79798	283	0.714646
																							ROSE_SR-VP_0-2_FINAL_747|ROSE_SR-VP_0-2_FINAL|SR-VP_0-2cm_Biohub_180515	304	MobiDBLite	mobidb-lite	consensus disorder prediction	142	166	25	8.22368	154	0.506579
																							Brown_BROWN-SR-VP_26_10_2019_2_100cm_FINAL_472|Brown_BROWN-SR-VP_26_10_2019_2_100cm_FINAL|SR-VP_26_10_2019_2_100cm	53	MobiDBLite	mobidb-lite	consensus disorder prediction	32	53	22	41.5094	42.5	0.801887
																							Ochre_SR-VP_26_10_2020_2_100CM_FINAL_FINAL_44|Ochre_SR-VP_26_10_2020_2_100CM_FINAL_FINAL|SR-VP_26_10_2019_2_100cm	196	MobiDBLite	mobidb-lite	consensus disorder prediction	128	150	23	11.7347	139	0.709184
																							SRVP18_trench_6_60cm_scaf_214_117_86_FINAL_884|PURPLE_Borg_SRVP18_trench_6_60cm_32_41_complete|SRVP18_trench_6_60cm	45	MobiDBLite	mobidb-lite	consensus disorder prediction	1	22	22	48.8889	11.5	0.255556
																							LILAC_RifSed_csp1_19ft_2_test_LILAC_rev17_terminal_repeats-final_246|LILAC_Borg_RifSed_csp1_19ft_2_complete|RifSed_csp1_19ft_2	129	MobiDBLite	mobidb-lite	consensus disorder prediction	68	100	33	25.5814	84	0.651163
																							LILAC_RifSed_csp1_19ft_2_test_LILAC_rev17_terminal_repeats-final_377|LILAC_Borg_RifSed_csp1_19ft_2_complete|RifSed_csp1_19ft_2	85	MobiDBLite	mobidb-lite	consensus disorder prediction	7	51	45	52.9412	29	0.341176
																							Ochre_SR-VP_26_10_2020_2_100CM_FINAL_FINAL_1135|Ochre_SR-VP_26_10_2020_2_100CM_FINAL_FINAL|SR-VP_26_10_2019_2_100cm	72	MobiDBLite	mobidb-lite	consensus disorder prediction	46	72	27	37.5	59	0.819444
																							Ochre_SR-VP_26_10_2020_2_100CM_FINAL_FINAL_347|Ochre_SR-VP_26_10_2020_2_100CM_FINAL_FINAL|SR-VP_26_10_2019_2_100cm	497	MobiDBLite	mobidb-lite	consensus disorder prediction	1	45	45	9.05433	23	0.0462777
																							Red_Borg_Corona_Mine_final_668|Red_Borg_Corona_Mine_final|LC_01_combined	207	MobiDBLite	mobidb-lite	consensus disorder prediction	36	55	20	9.66184	45.5	0.219807
																							Green_Borg_SRVP_2020_100_cm_2_FINAL-FINAL_245|Green_Borg_SRVP_2020_100_cm_2_FINAL-FINAL|SR-VP_26_10_2020_2_100CM	248	MobiDBLite	mobidb-lite	consensus disorder prediction	212	227	16	6.45161	219.5	0.885081
																							SRVP18_hole-7m-from-trench_1_80cm_scaf_35_ext_315-rev_6-w_terminal_repeats_823|SKY_Borg_SRVP18_hole-7m-from-trench_1_80cm_complete|SRVP18_hole-7m-from-trench_1_80cm	304	MobiDBLite	mobidb-lite	consensus disorder prediction	142	166	25	8.22368	154	0.506579
																							Ochre_SR-VP_26_10_2020_2_100CM_FINAL_FINAL_558|Ochre_SR-VP_26_10_2020_2_100CM_FINAL_FINAL|SR-VP_26_10_2019_2_100cm	869	MobiDBLite	mobidb-lite	consensus disorder prediction	169	211	43	4.94822	190	0.218642
																							Red_Borg_Corona_Mine_final_171|Red_Borg_Corona_Mine_final|LC_01_combined	312	MobiDBLite	mobidb-lite	consensus disorder prediction	45	65	21	6.73077	55	0.176282
																							Brown_BROWN-SR-VP_26_10_2019_2_100cm_FINAL_1160|Brown_BROWN-SR-VP_26_10_2019_2_100cm_FINAL|SR-VP_26_10_2019_2_100cm	133	MobiDBLite	mobidb-lite	consensus disorder prediction	113	133	21	15.7895	123	0.924812
																							Red_Borg_Corona_Mine_final_281|Red_Borg_Corona_Mine_final|LC_01_combined	178	MobiDBLite	mobidb-lite	consensus disorder prediction	122	143	22	12.3596	132.5	0.744382
																							Ochre_SR-VP_26_10_2020_2_100CM_FINAL_FINAL_315|Ochre_SR-VP_26_10_2020_2_100CM_FINAL_FINAL|SR-VP_26_10_2019_2_100cm	228	MobiDBLite	mobidb-lite	consensus disorder prediction	1	28	28	12.2807	14.5	0.0635965
																							SRVP18_trench_6_60cm_scaf_214_117_86_FINAL_451|PURPLE_Borg_SRVP18_trench_6_60cm_32_41_complete|SRVP18_trench_6_60cm	1300	MobiDBLite	mobidb-lite	consensus disorder prediction	72	127	56	4.30769	99.5	0.0765385
																							ORANGE_SR-VP_26_10_2019_2_100cm_FINAL_472|ORANGE_SR-VP_26_10_2019_2_100cm_FINAL|SR-VP_26_10_2019_2_100cm	43	MobiDBLite	mobidb-lite	consensus disorder prediction	1	43	43	100	22	0.511628
																							Brown_BROWN-SR-VP_26_10_2019_2_100cm_FINAL_621|Brown_BROWN-SR-VP_26_10_2019_2_100cm_FINAL|SR-VP_26_10_2019_2_100cm	250	MobiDBLite	mobidb-lite	consensus disorder prediction	231	250	20	8	240.5	0.962
																							ORANGE_SR-VP_26_10_2019_2_100cm_FINAL_22|ORANGE_SR-VP_26_10_2019_2_100cm_FINAL|SR-VP_26_10_2019_2_100cm	338	MobiDBLite	mobidb-lite	consensus disorder prediction	247	277	31	9.1716	262	0.775148
																							Green_Borg_SRVP_2020_100_cm_2_FINAL-FINAL_225|Green_Borg_SRVP_2020_100_cm_2_FINAL-FINAL|SR-VP_26_10_2020_2_100CM	269	MobiDBLite	mobidb-lite	consensus disorder prediction	239	269	31	11.5242	254	0.944238
																							ROSE_SR-VP_0-2_FINAL_406|ROSE_SR-VP_0-2_FINAL|SR-VP_0-2cm_Biohub_180515	153	MobiDBLite	mobidb-lite	consensus disorder prediction	1	22	22	14.3791	11.5	0.0751634
																							SRVP18_hole-7m-from-trench_1_80cm_scaf_35_ext_315-rev_6-w_terminal_repeats_440|SKY_Borg_SRVP18_hole-7m-from-trench_1_80cm_complete|SRVP18_hole-7m-from-trench_1_80cm	153	MobiDBLite	mobidb-lite	consensus disorder prediction	1	22	22	14.3791	11.5	0.0751634
																							Brown_BROWN-SR-VP_26_10_2019_2_100cm_FINAL_336|Brown_BROWN-SR-VP_26_10_2019_2_100cm_FINAL|SR-VP_26_10_2019_2_100cm	373	MobiDBLite	mobidb-lite	consensus disorder prediction	241	274	34	9.11528	257.5	0.690349
																							Green_Borg_SRVP_2020_100_cm_2_FINAL-FINAL_1112|Green_Borg_SRVP_2020_100_cm_2_FINAL-FINAL|SR-VP_26_10_2020_2_100CM	237	MobiDBLite	mobidb-lite	consensus disorder prediction	197	237	41	17.2996	217	0.915612
																							ORANGE_SR-VP_26_10_2019_2_100cm_FINAL_1364|ORANGE_SR-VP_26_10_2019_2_100cm_FINAL|SR-VP_26_10_2019_2_100cm	188	MobiDBLite	mobidb-lite	consensus disorder prediction	1	37	37	19.6809	19	0.101064
																							BLACK-SR-VP_26_10_2019_C_40cm_scaffold_23_FINAL_IR_15|BLACK-SR-VP_26_10_2019_C_40cm_scaffold_23_FINAL_IR|SR-VP_26_10_2019_C_40cm	155	MobiDBLite	mobidb-lite	consensus disorder prediction	129	155	27	17.4194	142	0.916129
																							Ochre_SR-VP_26_10_2020_2_100CM_FINAL_FINAL_1105|Ochre_SR-VP_26_10_2020_2_100CM_FINAL_FINAL|SR-VP_26_10_2019_2_100cm	185	MobiDBLite	mobidb-lite	consensus disorder prediction	91	110	20	10.8108	100.5	0.543243
																							Brown_BROWN-SR-VP_26_10_2019_2_100cm_FINAL_477|Brown_BROWN-SR-VP_26_10_2019_2_100cm_FINAL|SR-VP_26_10_2019_2_100cm	218	MobiDBLite	mobidb-lite	consensus disorder prediction	1	53	53	24.3119	27	0.123853
																							BLACK-SR-VP_26_10_2019_C_40cm_scaffold_23_FINAL_IR_514|BLACK-SR-VP_26_10_2019_C_40cm_scaffold_23_FINAL_IR|SR-VP_26_10_2019_C_40cm	171	MobiDBLite	mobidb-lite	consensus disorder prediction	144	171	28	16.3743	157.5	0.921053
																							Brown_BROWN-SR-VP_26_10_2019_2_100cm_FINAL_77|Brown_BROWN-SR-VP_26_10_2019_2_100cm_FINAL|SR-VP_26_10_2019_2_100cm	112	MobiDBLite	mobidb-lite	consensus disorder prediction	93	112	20	17.8571	102.5	0.915179
																							Ochre_SR-VP_26_10_2020_2_100CM_FINAL_FINAL_425|Ochre_SR-VP_26_10_2020_2_100CM_FINAL_FINAL|SR-VP_26_10_2019_2_100cm	160	MobiDBLite	mobidb-lite	consensus disorder prediction	1	20	20	12.5	10.5	0.065625
																							BLACK-SR-VP_26_10_2019_C_40cm_scaffold_23_FINAL_IR_328|BLACK-SR-VP_26_10_2019_C_40cm_scaffold_23_FINAL_IR|SR-VP_26_10_2019_C_40cm	185	MobiDBLite	mobidb-lite	consensus disorder prediction	155	185	31	16.7568	170	0.918919
																							Green_Borg_SRVP_2020_100_cm_2_FINAL-FINAL_1106|Green_Borg_SRVP_2020_100_cm_2_FINAL-FINAL|SR-VP_26_10_2020_2_100CM	906	MobiDBLite	mobidb-lite	consensus disorder prediction	832	851	20	2.20751	841.5	0.928808
																							ORANGE_SR-VP_26_10_2019_2_100cm_FINAL_246|ORANGE_SR-VP_26_10_2019_2_100cm_FINAL|SR-VP_26_10_2019_2_100cm	249	MobiDBLite	mobidb-lite	consensus disorder prediction	213	249	37	14.8594	231	0.927711
																							SRVP18_hole-7m-from-trench_1_80cm_scaf_35_ext_315-rev_6-w_terminal_repeats_642|SKY_Borg_SRVP18_hole-7m-from-trench_1_80cm_complete|SRVP18_hole-7m-from-trench_1_80cm	676	MobiDBLite	mobidb-lite	consensus disorder prediction	173	204	32	4.73373	188.5	0.278846
																							SRVP18_hole-7m-from-trench_1_80cm_scaf_35_ext_315-rev_6-w_terminal_repeats_1138|SKY_Borg_SRVP18_hole-7m-from-trench_1_80cm_complete|SRVP18_hole-7m-from-trench_1_80cm	141	MobiDBLite	mobidb-lite	consensus disorder prediction	127	141	15	10.6383	134	0.950355
																							SRVP18_hole-7m-from-trench_1_80cm_scaf_35_ext_315-rev_6-w_terminal_repeats_1|SKY_Borg_SRVP18_hole-7m-from-trench_1_80cm_complete|SRVP18_hole-7m-from-trench_1_80cm	141	MobiDBLite	mobidb-lite	consensus disorder prediction	127	141	15	10.6383	134	0.950355
																							LILAC_RifSed_csp1_19ft_2_test_LILAC_rev17_terminal_repeats-final_214|LILAC_Borg_RifSed_csp1_19ft_2_complete|RifSed_csp1_19ft_2	420	MobiDBLite	mobidb-lite	consensus disorder prediction	1	22	22	5.2381	11.5	0.027381
																							ORANGE_SR-VP_26_10_2019_2_100cm_FINAL_696|ORANGE_SR-VP_26_10_2019_2_100cm_FINAL|SR-VP_26_10_2019_2_100cm	55	MobiDBLite	mobidb-lite	consensus disorder prediction	29	55	27	49.0909	42	0.763636
																							ORANGE_SR-VP_26_10_2019_2_100cm_FINAL_59|ORANGE_SR-VP_26_10_2019_2_100cm_FINAL|SR-VP_26_10_2019_2_100cm	164	MobiDBLite	mobidb-lite	consensus disorder prediction	1	23	23	14.0244	12	0.0731707
																							Red_Borg_Corona_Mine_final_581|Red_Borg_Corona_Mine_final|LC_01_combined	57	MobiDBLite	mobidb-lite	consensus disorder prediction	1	31	31	54.386	16	0.280702
																							SRVP18_hole-7m-from-trench_1_80cm_scaf_35_ext_315-rev_6-w_terminal_repeats_376|SKY_Borg_SRVP18_hole-7m-from-trench_1_80cm_complete|SRVP18_hole-7m-from-trench_1_80cm	39	MobiDBLite	mobidb-lite	consensus disorder prediction	1	39	39	100	20	0.512821
																							ROSE_SR-VP_0-2_FINAL_935|ROSE_SR-VP_0-2_FINAL|SR-VP_0-2cm_Biohub_180515	141	MobiDBLite	mobidb-lite	consensus disorder prediction	122	141	20	14.1844	131.5	0.932624
																							LILAC_RifSed_csp1_19ft_2_test_LILAC_rev17_terminal_repeats-final_310|LILAC_Borg_RifSed_csp1_19ft_2_complete|RifSed_csp1_19ft_2	472	MobiDBLite	mobidb-lite	consensus disorder prediction	447	472	26	5.50847	459.5	0.973517
																							SRVP18_trench_6_60cm_scaf_214_117_86_FINAL_818|PURPLE_Borg_SRVP18_trench_6_60cm_32_41_complete|SRVP18_trench_6_60cm	589	MobiDBLite	mobidb-lite	consensus disorder prediction	1	29	29	4.9236	15	0.0254669
																							SRVP18_trench_6_60cm_scaf_214_117_86_FINAL_1224|PURPLE_Borg_SRVP18_trench_6_60cm_32_41_complete|SRVP18_trench_6_60cm	288	MobiDBLite	mobidb-lite	consensus disorder prediction	115	139	25	8.68056	127	0.440972
																							SRVP18_hole-7m-from-trench_1_80cm_scaf_35_ext_315-rev_6-w_terminal_repeats_698|SKY_Borg_SRVP18_hole-7m-from-trench_1_80cm_complete|SRVP18_hole-7m-from-trench_1_80cm	68	MobiDBLite	mobidb-lite	consensus disorder prediction	35	57	23	33.8235	46	0.676471
																							SRVP18_trench_6_60cm_scaf_214_117_86_FINAL_560|PURPLE_Borg_SRVP18_trench_6_60cm_32_41_complete|SRVP18_trench_6_60cm	273	MobiDBLite	mobidb-lite	consensus disorder prediction	247	264	18	6.59341	255.5	0.935897
																							BLACK-SR-VP_26_10_2019_C_40cm_scaffold_23_FINAL_IR_57|BLACK-SR-VP_26_10_2019_C_40cm_scaffold_23_FINAL_IR|SR-VP_26_10_2019_C_40cm	77	MobiDBLite	mobidb-lite	consensus disorder prediction	1	21	21	27.2727	11	0.142857
																							Red_Borg_Corona_Mine_final_606|Red_Borg_Corona_Mine_final|LC_01_combined	213	MobiDBLite	mobidb-lite	consensus disorder prediction	76	97	22	10.3286	86.5	0.406103
																							Red_Borg_Corona_Mine_final_498|Red_Borg_Corona_Mine_final|LC_01_combined	603	MobiDBLite	mobidb-lite	consensus disorder prediction	574	603	30	4.97512	588.5	0.975954
																							SRVP18_trench_6_60cm_scaf_214_117_86_FINAL_632|PURPLE_Borg_SRVP18_trench_6_60cm_32_41_complete|SRVP18_trench_6_60cm	78	MobiDBLite	mobidb-lite	consensus disorder prediction	1	20	20	25.641	10.5	0.134615
																							pink_SRVP18_trech_6_60cm_sc_17_454_432_692-rev9+5088839_14383_-_orf00580_translation	390	MobiDBLite	mobidb-lite	consensus disorder prediction	297	377	81	20.7692	337	0.864103
																							BLACK-SR-VP_26_10_2019_C_40cm_scaffold_23_FINAL_IR_571|BLACK-SR-VP_26_10_2019_C_40cm_scaffold_23_FINAL_IR|SR-VP_26_10_2019_C_40cm	115	MobiDBLite	mobidb-lite	consensus disorder prediction	7	34	28	24.3478	20.5	0.178261
																							ROSE_SR-VP_0-2_FINAL_671|ROSE_SR-VP_0-2_FINAL|SR-VP_0-2cm_Biohub_180515	453	MobiDBLite	mobidb-lite	consensus disorder prediction	266	290	25	5.51876	278	0.613687
																							SRVP18_hole-7m-from-trench_1_80cm_scaf_35_ext_315-rev_6-w_terminal_repeats_71|SKY_Borg_SRVP18_hole-7m-from-trench_1_80cm_complete|SRVP18_hole-7m-from-trench_1_80cm	100	MobiDBLite	mobidb-lite	consensus disorder prediction	75	100	26	26	87.5	0.875
																							ORANGE_SR-VP_26_10_2019_2_100cm_FINAL_515|ORANGE_SR-VP_26_10_2019_2_100cm_FINAL|SR-VP_26_10_2019_2_100cm	53	MobiDBLite	mobidb-lite	consensus disorder prediction	25	53	29	54.717	39	0.735849
																							Red_Borg_Corona_Mine_final_282|Red_Borg_Corona_Mine_final|LC_01_combined	293	MobiDBLite	mobidb-lite	consensus disorder prediction	222	265	44	15.0171	243.5	0.831058
																							Ochre_SR-VP_26_10_2020_2_100CM_FINAL_FINAL_773|Ochre_SR-VP_26_10_2020_2_100CM_FINAL_FINAL|SR-VP_26_10_2019_2_100cm	123	MobiDBLite	mobidb-lite	consensus disorder prediction	48	75	28	22.7642	61.5	0.5
																							ORANGE_SR-VP_26_10_2019_2_100cm_FINAL_309|ORANGE_SR-VP_26_10_2019_2_100cm_FINAL|SR-VP_26_10_2019_2_100cm	198	MobiDBLite	mobidb-lite	consensus disorder prediction	1	27	27	13.6364	14	0.0707071
																							LILAC_RifSed_csp1_19ft_2_test_LILAC_rev17_terminal_repeats-final_622|LILAC_Borg_RifSed_csp1_19ft_2_complete|RifSed_csp1_19ft_2	490	MobiDBLite	mobidb-lite	consensus disorder prediction	451	490	40	8.16327	470.5	0.960204
																							Ochre_SR-VP_26_10_2020_2_100CM_FINAL_FINAL_431|Ochre_SR-VP_26_10_2020_2_100CM_FINAL_FINAL|SR-VP_26_10_2019_2_100cm	234	MobiDBLite	mobidb-lite	consensus disorder prediction	115	134	20	8.54701	124.5	0.532051
																							LILAC_RifSed_csp1_19ft_2_test_LILAC_rev17_terminal_repeats-final_713|LILAC_Borg_RifSed_csp1_19ft_2_complete|RifSed_csp1_19ft_2	102	MobiDBLite	mobidb-lite	consensus disorder prediction	27	53	27	26.4706	40	0.392157
																							Brown_BROWN-SR-VP_26_10_2019_2_100cm_FINAL_881|Brown_BROWN-SR-VP_26_10_2019_2_100cm_FINAL|SR-VP_26_10_2019_2_100cm	67	MobiDBLite	mobidb-lite	consensus disorder prediction	1	31	31	46.2687	16	0.238806
																							SRVP18_hole-7m-from-trench_1_80cm_scaf_35_ext_315-rev_6-w_terminal_repeats_398|SKY_Borg_SRVP18_hole-7m-from-trench_1_80cm_complete|SRVP18_hole-7m-from-trench_1_80cm	107	MobiDBLite	mobidb-lite	consensus disorder prediction	66	107	42	39.2523	86.5	0.808411
																							SRVP18_trench_6_60cm_scaf_214_117_86_FINAL_131|PURPLE_Borg_SRVP18_trench_6_60cm_32_41_complete|SRVP18_trench_6_60cm	73	MobiDBLite	mobidb-lite	consensus disorder prediction	53	73	21	28.7671	63	0.863014
																							ROSE_SR-VP_0-2_FINAL_88|ROSE_SR-VP_0-2_FINAL|SR-VP_0-2cm_Biohub_180515	133	MobiDBLite	mobidb-lite	consensus disorder prediction	113	133	21	15.7895	123	0.924812
																							Brown_BROWN-SR-VP_26_10_2019_2_100cm_FINAL_607|Brown_BROWN-SR-VP_26_10_2019_2_100cm_FINAL|SR-VP_26_10_2019_2_100cm	419	MobiDBLite	mobidb-lite	consensus disorder prediction	256	280	25	5.96659	268	0.639618
																							Ochre_SR-VP_26_10_2020_2_100CM_FINAL_FINAL_325|Ochre_SR-VP_26_10_2020_2_100CM_FINAL_FINAL|SR-VP_26_10_2019_2_100cm	107	MobiDBLite	mobidb-lite	consensus disorder prediction	78	99	22	20.5607	88.5	0.827103
																							BLACK-SR-VP_26_10_2019_C_40cm_scaffold_23_FINAL_IR_631|BLACK-SR-VP_26_10_2019_C_40cm_scaffold_23_FINAL_IR|SR-VP_26_10_2019_C_40cm	720	MobiDBLite	mobidb-lite	consensus disorder prediction	603	639	37	5.13889	621	0.8625
																							ORANGE_SR-VP_26_10_2019_2_100cm_FINAL_1363|ORANGE_SR-VP_26_10_2019_2_100cm_FINAL|SR-VP_26_10_2019_2_100cm	80	MobiDBLite	mobidb-lite	consensus disorder prediction	58	80	23	28.75	69	0.8625
																							LILAC_RifSed_csp1_19ft_2_test_LILAC_rev17_terminal_repeats-final_793|LILAC_Borg_RifSed_csp1_19ft_2_complete|RifSed_csp1_19ft_2	391	MobiDBLite	mobidb-lite	consensus disorder prediction	1	21	21	5.37084	11	0.028133
																							SRVP18_hole-7m-from-trench_1_80cm_scaf_35_ext_315-rev_6-w_terminal_repeats_112|SKY_Borg_SRVP18_hole-7m-from-trench_1_80cm_complete|SRVP18_hole-7m-from-trench_1_80cm	133	MobiDBLite	mobidb-lite	consensus disorder prediction	112	133	22	16.5414	122.5	0.921053
																							Green_Borg_SRVP_2020_100_cm_2_FINAL-FINAL_1036|Green_Borg_SRVP_2020_100_cm_2_FINAL-FINAL|SR-VP_26_10_2020_2_100CM	155	MobiDBLite	mobidb-lite	consensus disorder prediction	1	16	16	10.3226	8.5	0.0548387
																							BLACK-SR-VP_26_10_2019_C_40cm_scaffold_23_FINAL_IR_249|BLACK-SR-VP_26_10_2019_C_40cm_scaffold_23_FINAL_IR|SR-VP_26_10_2019_C_40cm	59	MobiDBLite	mobidb-lite	consensus disorder prediction	14	59	46	77.9661	36.5	0.618644
																							Red_Borg_Corona_Mine_final_303|Red_Borg_Corona_Mine_final|LC_01_combined	240	MobiDBLite	mobidb-lite	consensus disorder prediction	90	116	27	11.25	103	0.429167
																							ORANGE_SR-VP_26_10_2019_2_100cm_FINAL_1262|ORANGE_SR-VP_26_10_2019_2_100cm_FINAL|SR-VP_26_10_2019_2_100cm	133	MobiDBLite	mobidb-lite	consensus disorder prediction	113	133	21	15.7895	123	0.924812
																							SRVP18_trench_6_60cm_scaf_214_117_86_FINAL_517|PURPLE_Borg_SRVP18_trench_6_60cm_32_41_complete|SRVP18_trench_6_60cm	476	MobiDBLite	mobidb-lite	consensus disorder prediction	1	22	22	4.62185	11.5	0.0241597
																							SRVP18_hole-7m-from-trench_1_80cm_scaf_35_ext_315-rev_6-w_terminal_repeats_169|SKY_Borg_SRVP18_hole-7m-from-trench_1_80cm_complete|SRVP18_hole-7m-from-trench_1_80cm	282	MobiDBLite	mobidb-lite	consensus disorder prediction	239	282	44	15.6028	260.5	0.923759
																							ORANGE_SR-VP_26_10_2019_2_100cm_FINAL_570|ORANGE_SR-VP_26_10_2019_2_100cm_FINAL|SR-VP_26_10_2019_2_100cm	171	MobiDBLite	mobidb-lite	consensus disorder prediction	141	171	31	18.1287	156	0.912281
																							BLACK-SR-VP_26_10_2019_C_40cm_scaffold_23_FINAL_IR_832|BLACK-SR-VP_26_10_2019_C_40cm_scaffold_23_FINAL_IR|SR-VP_26_10_2019_C_40cm	95	MobiDBLite	mobidb-lite	consensus disorder prediction	1	23	23	24.2105	12	0.126316
																							ORANGE_SR-VP_26_10_2019_2_100cm_FINAL_446|ORANGE_SR-VP_26_10_2019_2_100cm_FINAL|SR-VP_26_10_2019_2_100cm	126	MobiDBLite	mobidb-lite	consensus disorder prediction	47	66	20	15.873	56.5	0.448413
																							Red_Borg_Corona_Mine_final_991|Red_Borg_Corona_Mine_final|LC_01_combined	131	MobiDBLite	mobidb-lite	consensus disorder prediction	110	131	22	16.7939	120.5	0.919847
																							SRVP18_trench_6_60cm_scaf_214_117_86_FINAL_1034|PURPLE_Borg_SRVP18_trench_6_60cm_32_41_complete|SRVP18_trench_6_60cm	106	MobiDBLite	mobidb-lite	consensus disorder prediction	68	90	23	21.6981	79	0.745283
																							Ochre_SR-VP_26_10_2020_2_100CM_FINAL_FINAL_223|Ochre_SR-VP_26_10_2020_2_100CM_FINAL_FINAL|SR-VP_26_10_2019_2_100cm	162	MobiDBLite	mobidb-lite	consensus disorder prediction	58	87	30	18.5185	72.5	0.447531
																							Green_Borg_SRVP_2020_100_cm_2_FINAL-FINAL_1005|Green_Borg_SRVP_2020_100_cm_2_FINAL-FINAL|SR-VP_26_10_2020_2_100CM	323	MobiDBLite	mobidb-lite	consensus disorder prediction	281	301	21	6.50155	291	0.900929
																							ORANGE_SR-VP_26_10_2019_2_100cm_FINAL_166|ORANGE_SR-VP_26_10_2019_2_100cm_FINAL|SR-VP_26_10_2019_2_100cm	248	MobiDBLite	mobidb-lite	consensus disorder prediction	218	248	31	12.5	233	0.939516
																							ORANGE_SR-VP_26_10_2019_2_100cm_FINAL_767|ORANGE_SR-VP_26_10_2019_2_100cm_FINAL|SR-VP_26_10_2019_2_100cm	251	MobiDBLite	mobidb-lite	consensus disorder prediction	232	251	20	7.96813	241.5	0.962151
																							BLACK-SR-VP_26_10_2019_C_40cm_scaffold_23_FINAL_IR_1135|BLACK-SR-VP_26_10_2019_C_40cm_scaffold_23_FINAL_IR|SR-VP_26_10_2019_C_40cm	203	MobiDBLite	mobidb-lite	consensus disorder prediction	166	203	38	18.7192	184.5	0.908867
																							Green_Borg_SRVP_2020_100_cm_2_FINAL-FINAL_131|Green_Borg_SRVP_2020_100_cm_2_FINAL-FINAL|SR-VP_26_10_2020_2_100CM	523	MobiDBLite	mobidb-lite	consensus disorder prediction	55	74	20	3.82409	64.5	0.123327
																							pink_SRVP18_trech_6_60cm_sc_17_454_432_692-rev9+5088839_14383_-_orf00213_translation	1152	MobiDBLite	mobidb-lite	consensus disorder prediction	1052	1152	101	8.76736	1102	0.956597
																							Brown_BROWN-SR-VP_26_10_2019_2_100cm_FINAL_669|Brown_BROWN-SR-VP_26_10_2019_2_100cm_FINAL|SR-VP_26_10_2019_2_100cm	490	MobiDBLite	mobidb-lite	consensus disorder prediction	213	232	20	4.08163	222.5	0.454082
																							SRVP18_trench_6_60cm_scaf_214_117_86_FINAL_245|PURPLE_Borg_SRVP18_trench_6_60cm_32_41_complete|SRVP18_trench_6_60cm	221	MobiDBLite	mobidb-lite	consensus disorder prediction	34	61	28	12.6697	47.5	0.214932
																							LILAC_RifSed_csp1_19ft_2_test_LILAC_rev17_terminal_repeats-final_411|LILAC_Borg_RifSed_csp1_19ft_2_complete|RifSed_csp1_19ft_2	144	MobiDBLite	mobidb-lite	consensus disorder prediction	1	25	25	17.3611	13	0.0902778
																							SRVP18_trench_6_60cm_scaf_214_117_86_FINAL_692|PURPLE_Borg_SRVP18_trench_6_60cm_32_41_complete|SRVP18_trench_6_60cm	52	MobiDBLite	mobidb-lite	consensus disorder prediction	1	31	31	59.6154	16	0.307692
																							Ochre_SR-VP_26_10_2020_2_100CM_FINAL_FINAL_195|Ochre_SR-VP_26_10_2020_2_100CM_FINAL_FINAL|SR-VP_26_10_2019_2_100cm	733	MobiDBLite	mobidb-lite	consensus disorder prediction	54	89	36	4.91132	71.5	0.0975443
																							Green_Borg_SRVP_2020_100_cm_2_FINAL-FINAL_501|Green_Borg_SRVP_2020_100_cm_2_FINAL-FINAL|SR-VP_26_10_2020_2_100CM	82	MobiDBLite	mobidb-lite	consensus disorder prediction	25	59	35	42.6829	42	0.512195
																							Red_Borg_Corona_Mine_final_305|Red_Borg_Corona_Mine_final|LC_01_combined	52	MobiDBLite	mobidb-lite	consensus disorder prediction	19	39	21	40.3846	29	0.557692
																							Red_Borg_Corona_Mine_final_292|Red_Borg_Corona_Mine_final|LC_01_combined	420	MobiDBLite	mobidb-lite	consensus disorder prediction	351	372	22	5.2381	361.5	0.860714
																							BLACK-SR-VP_26_10_2019_C_40cm_scaffold_23_FINAL_IR_664|BLACK-SR-VP_26_10_2019_C_40cm_scaffold_23_FINAL_IR|SR-VP_26_10_2019_C_40cm	411	MobiDBLite	mobidb-lite	consensus disorder prediction	242	262	21	5.10949	252	0.613139
																							Brown_BROWN-SR-VP_26_10_2019_2_100cm_FINAL_302|Brown_BROWN-SR-VP_26_10_2019_2_100cm_FINAL|SR-VP_26_10_2019_2_100cm	55	MobiDBLite	mobidb-lite	consensus disorder prediction	1	20	20	36.3636	10.5	0.190909
																							BLACK-SR-VP_26_10_2019_C_40cm_scaffold_23_FINAL_IR_133|BLACK-SR-VP_26_10_2019_C_40cm_scaffold_23_FINAL_IR|SR-VP_26_10_2019_C_40cm	372	MobiDBLite	mobidb-lite	consensus disorder prediction	276	299	24	6.45161	287.5	0.772849
																							Red_Borg_Corona_Mine_final_140|Red_Borg_Corona_Mine_final|LC_01_combined	886	MobiDBLite	mobidb-lite	consensus disorder prediction	72	86	15	1.693	79	0.0891648
																							SRVP18_trench_6_60cm_scaf_214_117_86_FINAL_80|PURPLE_Borg_SRVP18_trench_6_60cm_32_41_complete|SRVP18_trench_6_60cm	133	MobiDBLite	mobidb-lite	consensus disorder prediction	111	133	23	17.2932	122	0.917293
																							Red_Borg_Corona_Mine_final_910|Red_Borg_Corona_Mine_final|LC_01_combined	63	MobiDBLite	mobidb-lite	consensus disorder prediction	1	26	26	41.2698	13.5	0.214286
																							ORANGE_SR-VP_26_10_2019_2_100cm_FINAL_736|ORANGE_SR-VP_26_10_2019_2_100cm_FINAL|SR-VP_26_10_2019_2_100cm	457	MobiDBLite	mobidb-lite	consensus disorder prediction	430	457	28	6.12691	443.5	0.97046
																							SRVP18_trench_6_60cm_scaf_214_117_86_FINAL_619|PURPLE_Borg_SRVP18_trench_6_60cm_32_41_complete|SRVP18_trench_6_60cm	189	MobiDBLite	mobidb-lite	consensus disorder prediction	1	35	35	18.5185	18	0.0952381
																							Ochre_SR-VP_26_10_2020_2_100CM_FINAL_FINAL_213|Ochre_SR-VP_26_10_2020_2_100CM_FINAL_FINAL|SR-VP_26_10_2019_2_100cm	66	MobiDBLite	mobidb-lite	consensus disorder prediction	37	66	30	45.4545	51.5	0.780303
																							ROSE_SR-VP_0-2_FINAL_500|ROSE_SR-VP_0-2_FINAL|SR-VP_0-2cm_Biohub_180515	57	MobiDBLite	mobidb-lite	consensus disorder prediction	16	57	42	73.6842	36.5	0.640351
																							Ochre_SR-VP_26_10_2020_2_100CM_FINAL_FINAL_183|Ochre_SR-VP_26_10_2020_2_100CM_FINAL_FINAL|SR-VP_26_10_2019_2_100cm	139	MobiDBLite	mobidb-lite	consensus disorder prediction	30	50	21	15.1079	40	0.28777
																							ORANGE_SR-VP_26_10_2019_2_100cm_FINAL_1159|ORANGE_SR-VP_26_10_2019_2_100cm_FINAL|SR-VP_26_10_2019_2_100cm	114	MobiDBLite	mobidb-lite	consensus disorder prediction	72	93	22	19.2982	82.5	0.723684
																							SRVP18_hole-7m-from-trench_1_80cm_scaf_35_ext_315-rev_6-w_terminal_repeats_9|SKY_Borg_SRVP18_hole-7m-from-trench_1_80cm_complete|SRVP18_hole-7m-from-trench_1_80cm	117	MobiDBLite	mobidb-lite	consensus disorder prediction	1	33	33	28.2051	17	0.145299
																							Red_Borg_Corona_Mine_final_317|Red_Borg_Corona_Mine_final|LC_01_combined	46	MobiDBLite	mobidb-lite	consensus disorder prediction	1	26	26	56.5217	13.5	0.293478
																							SRVP18_hole-7m-from-trench_1_80cm_scaf_35_ext_315-rev_6-w_terminal_repeats_1101|SKY_Borg_SRVP18_hole-7m-from-trench_1_80cm_complete|SRVP18_hole-7m-from-trench_1_80cm	252	MobiDBLite	mobidb-lite	consensus disorder prediction	1	47	47	18.6508	24	0.0952381
																							SRVP18_trench_6_60cm_scaf_214_117_86_FINAL_1164|PURPLE_Borg_SRVP18_trench_6_60cm_32_41_complete|SRVP18_trench_6_60cm	98	MobiDBLite	mobidb-lite	consensus disorder prediction	68	98	31	31.6327	83	0.846939
																							BLACK-SR-VP_26_10_2019_C_40cm_scaffold_23_FINAL_IR_141|BLACK-SR-VP_26_10_2019_C_40cm_scaffold_23_FINAL_IR|SR-VP_26_10_2019_C_40cm	270	MobiDBLite	mobidb-lite	consensus disorder prediction	239	270	32	11.8519	254.5	0.942593
																							Ochre_SR-VP_26_10_2020_2_100CM_FINAL_FINAL_645|Ochre_SR-VP_26_10_2020_2_100CM_FINAL_FINAL|SR-VP_26_10_2019_2_100cm	480	MobiDBLite	mobidb-lite	consensus disorder prediction	196	226	31	6.45833	211	0.439583
																							ROSE_SR-VP_0-2_FINAL_358|ROSE_SR-VP_0-2_FINAL|SR-VP_0-2cm_Biohub_180515	171	MobiDBLite	mobidb-lite	consensus disorder prediction	141	171	31	18.1287	156	0.912281
																							ROSE_SR-VP_0-2_FINAL_11|ROSE_SR-VP_0-2_FINAL|SR-VP_0-2cm_Biohub_180515	118	MobiDBLite	mobidb-lite	consensus disorder prediction	1	33	33	27.9661	17	0.144068
																							ORANGE_SR-VP_26_10_2019_2_100cm_FINAL_1057|ORANGE_SR-VP_26_10_2019_2_100cm_FINAL|SR-VP_26_10_2019_2_100cm	124	MobiDBLite	mobidb-lite	consensus disorder prediction	50	71	22	17.7419	60.5	0.487903
																							LILAC_RifSed_csp1_19ft_2_test_LILAC_rev17_terminal_repeats-final_127|LILAC_Borg_RifSed_csp1_19ft_2_complete|RifSed_csp1_19ft_2	65	MobiDBLite	mobidb-lite	consensus disorder prediction	30	65	36	55.3846	47.5	0.730769
																							Green_Borg_SRVP_2020_100_cm_2_FINAL-FINAL_1352|Green_Borg_SRVP_2020_100_cm_2_FINAL-FINAL|SR-VP_26_10_2020_2_100CM	108	MobiDBLite	mobidb-lite	consensus disorder prediction	1	43	43	39.8148	22	0.203704
																							Blue_5681645_1631381_6759_100324_24.4kb	574	MobiDBLite	mobidb-lite	consensus disorder prediction	289	408	120	20.9059	348.5	0.607143
																							SRVP18_trench_6_60cm_scaf_214_117_86_FINAL_990|PURPLE_Borg_SRVP18_trench_6_60cm_32_41_complete|SRVP18_trench_6_60cm	111	MobiDBLite	mobidb-lite	consensus disorder prediction	94	111	18	16.2162	102.5	0.923423
																							Ochre_SR-VP_26_10_2020_2_100CM_FINAL_FINAL_300|Ochre_SR-VP_26_10_2020_2_100CM_FINAL_FINAL|SR-VP_26_10_2019_2_100cm	147	MobiDBLite	mobidb-lite	consensus disorder prediction	125	147	23	15.6463	136	0.92517
																							Brown_BROWN-SR-VP_26_10_2019_2_100cm_FINAL_1095|Brown_BROWN-SR-VP_26_10_2019_2_100cm_FINAL|SR-VP_26_10_2019_2_100cm	84	MobiDBLite	mobidb-lite	consensus disorder prediction	60	84	25	29.7619	72	0.857143
																							SRVP18_hole-7m-from-trench_1_80cm_scaf_35_ext_315-rev_6-w_terminal_repeats_128|SKY_Borg_SRVP18_hole-7m-from-trench_1_80cm_complete|SRVP18_hole-7m-from-trench_1_80cm	170	MobiDBLite	mobidb-lite	consensus disorder prediction	1	31	31	18.2353	16	0.0941176
																							SRVP18_trench_6_60cm_scaf_214_117_86_FINAL_256|PURPLE_Borg_SRVP18_trench_6_60cm_32_41_complete|SRVP18_trench_6_60cm	146	MobiDBLite	mobidb-lite	consensus disorder prediction	120	146	27	18.4932	133	0.910959
																							ORANGE_SR-VP_26_10_2019_2_100cm_FINAL_1067|ORANGE_SR-VP_26_10_2019_2_100cm_FINAL|SR-VP_26_10_2019_2_100cm	371	MobiDBLite	mobidb-lite	consensus disorder prediction	1	21	21	5.66038	11	0.0296496
																							ORANGE_SR-VP_26_10_2019_2_100cm_FINAL_284|ORANGE_SR-VP_26_10_2019_2_100cm_FINAL|SR-VP_26_10_2019_2_100cm	103	MobiDBLite	mobidb-lite	consensus disorder prediction	59	87	29	28.1553	73	0.708738
																							Ochre_SR-VP_26_10_2020_2_100CM_FINAL_FINAL_160|Ochre_SR-VP_26_10_2020_2_100CM_FINAL_FINAL|SR-VP_26_10_2019_2_100cm	274	MobiDBLite	mobidb-lite	consensus disorder prediction	244	266	23	8.39416	255	0.930657
																							Ochre_SR-VP_26_10_2020_2_100CM_FINAL_FINAL_384|Ochre_SR-VP_26_10_2020_2_100CM_FINAL_FINAL|SR-VP_26_10_2019_2_100cm	153	MobiDBLite	mobidb-lite	consensus disorder prediction	1	25	25	16.3399	13	0.0849673
																							Green_Borg_SRVP_2020_100_cm_2_FINAL-FINAL_675|Green_Borg_SRVP_2020_100_cm_2_FINAL-FINAL|SR-VP_26_10_2020_2_100CM	251	MobiDBLite	mobidb-lite	consensus disorder prediction	202	251	50	19.9203	226.5	0.90239
																							SRVP18_hole-7m-from-trench_1_80cm_scaf_35_ext_315-rev_6-w_terminal_repeats_914|SKY_Borg_SRVP18_hole-7m-from-trench_1_80cm_complete|SRVP18_hole-7m-from-trench_1_80cm	221	MobiDBLite	mobidb-lite	consensus disorder prediction	151	221	71	32.1267	186	0.841629
																							ORANGE_SR-VP_26_10_2019_2_100cm_FINAL_1197|ORANGE_SR-VP_26_10_2019_2_100cm_FINAL|SR-VP_26_10_2019_2_100cm	84	MobiDBLite	mobidb-lite	consensus disorder prediction	61	84	24	28.5714	72.5	0.863095
																							BLACK-SR-VP_26_10_2019_C_40cm_scaffold_23_FINAL_IR_1073|BLACK-SR-VP_26_10_2019_C_40cm_scaffold_23_FINAL_IR|SR-VP_26_10_2019_C_40cm	83	MobiDBLite	mobidb-lite	consensus disorder prediction	60	83	24	28.9157	71.5	0.861446
																							Brown_BROWN-SR-VP_26_10_2019_2_100cm_FINAL_825|Brown_BROWN-SR-VP_26_10_2019_2_100cm_FINAL|SR-VP_26_10_2019_2_100cm	397	MobiDBLite	mobidb-lite	consensus disorder prediction	67	91	25	6.29723	79	0.198992
																							SRVP18_hole-7m-from-trench_1_80cm_scaf_35_ext_315-rev_6-w_terminal_repeats_300|SKY_Borg_SRVP18_hole-7m-from-trench_1_80cm_complete|SRVP18_hole-7m-from-trench_1_80cm	121	MobiDBLite	mobidb-lite	consensus disorder prediction	37	62	26	21.4876	49.5	0.409091
																							Brown_BROWN-SR-VP_26_10_2019_2_100cm_FINAL_1226|Brown_BROWN-SR-VP_26_10_2019_2_100cm_FINAL|SR-VP_26_10_2019_2_100cm	349	MobiDBLite	mobidb-lite	consensus disorder prediction	257	276	20	5.73066	266.5	0.76361
																							Ochre_SR-VP_26_10_2020_2_100CM_FINAL_FINAL_641|Ochre_SR-VP_26_10_2020_2_100CM_FINAL_FINAL|SR-VP_26_10_2019_2_100cm	500	MobiDBLite	mobidb-lite	consensus disorder prediction	376	396	21	4.2	386	0.772
																							Brown_BROWN-SR-VP_26_10_2019_2_100cm_FINAL_722|Brown_BROWN-SR-VP_26_10_2019_2_100cm_FINAL|SR-VP_26_10_2019_2_100cm	200	MobiDBLite	mobidb-lite	consensus disorder prediction	61	79	19	9.5	70	0.35
																							ROSE_SR-VP_0-2_FINAL_764|ROSE_SR-VP_0-2_FINAL|SR-VP_0-2cm_Biohub_180515	90	MobiDBLite	mobidb-lite	consensus disorder prediction	62	90	29	32.2222	76	0.844444
																							Green_Borg_SRVP_2020_100_cm_2_FINAL-FINAL_581|Green_Borg_SRVP_2020_100_cm_2_FINAL-FINAL|SR-VP_26_10_2020_2_100CM	382	MobiDBLite	mobidb-lite	consensus disorder prediction	1	34	34	8.90052	17.5	0.0458115
