# Supplementary material for: Tandem repeats in giant archaeal Borg elements undergo rapid evolution and create new intrinsically disordered regions in proteins
Source: PLoS Biol. 2023 Jan 26;21(1):e3001980. doi: 10.1371/journal.pbio.3001980 (PMC9879509; doi:10.1371/journal.pbio.3001980)
Supplement: S10 Table — (XLSX) [file pbio.3001980.s019.xlsx]

## Sheet: S10 multiple aaTRs
Table S10. Borg proteins with multiple aaTR regions.
protein	aaTR regions	aaTRs are similar (adjacent+similar seq)	aaTRs are distinct	same aaTR cluster	sequence_id	repeat unit	repeat cluster	region_start	region_end	repeat_length	repeat_count	region_length	repeat_uniq_nts_count	repeat_uniq_nts	repeat_seq	region_seq
1	2		x		Apricot_Borg_SR-VP_0-2_scaffold_141_4210818_7	PTETVVP		611	631	7	3	21	4	EPTV	PTETVVP	PTETVVPPTETVVPPTETVVP
					Apricot_Borg_SR-VP_0-2_scaffold_141_4210818_7	IVPTIPP	21: PIQ/VT	728	755	7	4	28	4	IPTV	IVPTIPP	IVPTIPPIVPTIPPIVPTIPPIVPTIPP
2	2	x			BLACK-SR-VP_26_10_2019_C_40cm_scaffold_23_FINAL_IR_1103|BLACK-SR-VP_26_10_2019_C_40cm_scaffold_23_FINAL_IR|SR-VP_26_10_2019_C_40cm	TTVAPN		351	380	6	5	30	5	ANPTV	TTVAPN	TTVAPNTTVAPNTTVAPNTTVAPNTTVAPN
					BLACK-SR-VP_26_10_2019_C_40cm_scaffold_23_FINAL_IR_1103|BLACK-SR-VP_26_10_2019_C_40cm_scaffold_23_FINAL_IR|SR-VP_26_10_2019_C_40cm	APNTTV		390	413	6	4	24	5	ANPTV	APNTTV	APNTTVAPNTTVAPNTTVAPNTTV
3	2		x	x	BLACK-SR-VP_26_10_2019_C_40cm_scaffold_23_FINAL_IR_683|BLACK-SR-VP_26_10_2019_C_40cm_scaffold_23_FINAL_IR|SR-VP_26_10_2019_C_40cm	KLNNEEGKEV	8: ENK	6	35	10	3	30	6	EGKLNV	KLNNEEGKEV	KLNNEEGKEVKLNNEEGKEVKLNNEEGKEV
					BLACK-SR-VP_26_10_2019_C_40cm_scaffold_23_FINAL_IR_683|BLACK-SR-VP_26_10_2019_C_40cm_scaffold_23_FINAL_IR|SR-VP_26_10_2019_C_40cm	NEESTEVKLI	8: ENK	49	78	10	3	30	8	EIKLNSTV	NEESTEVKLI	NEESTEVKLINEESTEVKLINEESTEVKLI
4	2	x			Blue_5681645_1631381_6759_100324_24.4kb	TPTPVPDPTA		334	363	10	3	30	5	ADPTV	TPTPVPDPTA	TPTPVPDPTATPTPVPDPTATPTPVPDPTA
					Blue_5681645_1631381_6759_100324_24.4kb	TPTPVPTP		364	395	8	4	32	3	PTV	TPTPVPTP	TPTPVPTPTPTPVPTPTPTPVPTPTPTPVPTP
5	2		x	x	Blue_753133_328463_491721_11kb	GVAVAFGV	3: GVA	555	602	8	6	48	4	AFGV	GVAVAFGV	GVAVAFGVGVAVAFGVGVAVAFGVGVAVAFGVGVAVAFGVGVAVAFGV
					Blue_753133_328463_491721_11kb	GVGVSIGAGVAVAFGTGVAVAFGT	3: GVA	369	440	24	3	72	7	AFGISTV	GVGVSIGAGVAVAFGTGVAVAFGT	GVGVSIGAGVAVAFGTGVAVAFGTGVGVSIGAGVAVAFGTGVAVAFGTGVGVSIGAGVAVAFGTGVAVAFGT
6	2	x		x	Brown_BROWN-SR-VP_26_10_2019_2_100cm_FINAL_627|Brown_BROWN-SR-VP_26_10_2019_2_100cm_FINAL|SR-VP_26_10_2019_2_100cm	TPTY	24: TPY	94	153	4	15	60	3	PTY	TPTY	TPTYTPTYTPTYTPTYTPTYTPTYTPTYTPTYTPTYTPTYTPTYTPTYTPTYTPTYTPTY
					Brown_BROWN-SR-VP_26_10_2019_2_100cm_FINAL_627|Brown_BROWN-SR-VP_26_10_2019_2_100cm_FINAL|SR-VP_26_10_2019_2_100cm	TPTYTP	24: TPY	164	229	6	11	66	3	PTY	TPTYTP	TPTYTPTPTYTPTPTYTPTPTYTPTPTYTPTPTYTPTPTYTPTPTYTPTPTYTPTPTYTPTPTYTP
7	3		x	x	Green_Borg_SRVP_2020_100_cm_2_FINAL-FINAL_1094|Green_Borg_SRVP_2020_100_cm_2_FINAL-FINAL|SR-VP_26_10_2020_2_100CM	SGQVVNI	6: SVG/IQ	51	99	7	7	49	6	GINQSV	SGQVVNI	SGQVVNISGQVVNISGQVVNISGQVVNISGQVVNISGQVVNISGQVVNI
					Green_Borg_SRVP_2020_100_cm_2_FINAL-FINAL_1094|Green_Borg_SRVP_2020_100_cm_2_FINAL-FINAL|SR-VP_26_10_2020_2_100CM	TSISGNIVQISGQQVEISGQSVI	6: SVG/IQ	318	409	23	4	92	8	EGINQSTV	TSISGNIVQISGQQVEISGQSVI	TSISGNIVQISGQQVEISGQSVITSISGNIVQISGQQVEISGQSVITSISGNIVQISGQQVEISGQSVITSISGNIVQISGQQVEISGQSVI
					Green_Borg_SRVP_2020_100_cm_2_FINAL-FINAL_1094|Green_Borg_SRVP_2020_100_cm_2_FINAL-FINAL|SR-VP_26_10_2020_2_100CM	SGNIVQISGQPVTV	6: SVG/IQ	450	491	14	3	42	8	GINPQSTV	SGNIVQISGQPVTV	SGNIVQISGQPVTVSGNIVQISGQPVTVSGNIVQISGQPVTV
8	2	x			Green_Borg_SRVP_2020_100_cm_2_FINAL-FINAL_304|Green_Borg_SRVP_2020_100_cm_2_FINAL-FINAL|SR-VP_26_10_2020_2_100CM	PVPTDTPT	27: PTDV	147	210	8	8	64	4	DPTV	PVPTDTPT	PVPTDTPTPVPTDTPTPVPTDTPTPVPTDTPTPVPTDTPTPVPTDTPTPVPTDTPTPVPTDTPT
					Green_Borg_SRVP_2020_100_cm_2_FINAL-FINAL_304|Green_Borg_SRVP_2020_100_cm_2_FINAL-FINAL|SR-VP_26_10_2020_2_100CM	TPTPVPTA	27: PTDV	208	271	8	8	64	4	APTV	TPTPVPTA	TPTPVPTATPTPVPTATPTPVPTATPTPVPTATPTPVPTATPTPVPTATPTPVPTATPTPVPTA
9	3	x		x (2/3)	Green_Borg_SRVP_2020_100_cm_2_FINAL-FINAL_307|Green_Borg_SRVP_2020_100_cm_2_FINAL-FINAL|SR-VP_26_10_2020_2_100CM	TPVPTDTP	27: PTDV	170	193	8	3	24	4	DPTV	TPVPTDTP	TPVPTDTPTPVPTDTPTPVPTDTP
					Green_Borg_SRVP_2020_100_cm_2_FINAL-FINAL_307|Green_Borg_SRVP_2020_100_cm_2_FINAL-FINAL|SR-VP_26_10_2020_2_100CM	PVPTDTPTPVPTDTPV	27: PTDV	179	226	16	3	48	4	DPTV	PVPTDTPTPVPTDTPV	PVPTDTPTPVPTDTPVPVPTDTPTPVPTDTPVPVPTDTPTPVPTDTPV
					Green_Borg_SRVP_2020_100_cm_2_FINAL-FINAL_307|Green_Borg_SRVP_2020_100_cm_2_FINAL-FINAL|SR-VP_26_10_2020_2_100CM	PVPTATPT		227	282	8	7	56	4	APTV	PVPTATPT	PVPTATPTPVPTATPTPVPTATPTPVPTATPTPVPTATPTPVPTATPTPVPTATPT
10	2		x		Green_Borg_SRVP_2020_100_cm_2_FINAL-FINAL_499|Green_Borg_SRVP_2020_100_cm_2_FINAL-FINAL|SR-VP_26_10_2020_2_100CM	IDREDVNKEEVAKAI		113	172	15	4	60	8	ADEIKNRV	IDREDVNKEEVAKAI	IDREDVNKEEVAKAIIDREDVNKEEVAKAIIDREDVNKEEVAKAIIDREDVNKEEVAKAI
					Green_Borg_SRVP_2020_100_cm_2_FINAL-FINAL_499|Green_Borg_SRVP_2020_100_cm_2_FINAL-FINAL|SR-VP_26_10_2020_2_100CM	EEKAEDPEKVP	11: KEI	298	352	11	5	55	6	ADEKPV	EEKAEDPEKVP	EEKAEDPEKVPEEKAEDPEKVPEEKAEDPEKVPEEKAEDPEKVPEEKAEDPEKVP
11	2		x		Green_Borg_SRVP_2020_100_cm_2_FINAL-FINAL_559|Green_Borg_SRVP_2020_100_cm_2_FINAL-FINAL|SR-VP_26_10_2020_2_100CM	GVQDTVKDAKPISQA		99	143	15	3	45	10	ADGIKPQSTV	GVQDTVKDAKPISQA	GVQDTVKDAKPISQAGVQDTVKDAKPISQAGVQDTVKDAKPISQA
					Green_Borg_SRVP_2020_100_cm_2_FINAL-FINAL_559|Green_Borg_SRVP_2020_100_cm_2_FINAL-FINAL|SR-VP_26_10_2020_2_100CM	QKDKDKKEENGK	15: KEDG	228	263	12	3	36	6	DEGKNQ	QKDKDKKEENGK	QKDKDKKEENGKQKDKDKKEENGKQKDKDKKEENGK
12	2	x		x	LILAC_RifSed_csp1_19ft_2_test_LILAC_rev17_terminal_repeats-final_10|LILAC_Borg_RifSed_csp1_19ft_2_complete|RifSed_csp1_19ft_2	DDKKG	15: KEDG	28	112	5	17	85	3	DGK	DDKKG	DDKKGDDKKGDDKKGDDKKGDDKKGDDKKGDDKKGDDKKGDDKKGDDKKGDDKKGDDKKGDDKKGDDKKGDDKKGDDKKGDDKKG
					LILAC_RifSed_csp1_19ft_2_test_LILAC_rev17_terminal_repeats-final_10|LILAC_Borg_RifSed_csp1_19ft_2_complete|RifSed_csp1_19ft_2	GGDDNA	15: KEDG	112	147	6	6	36	4	ADGN	GGDDNA	GGDDNAGGDDNAGGDDNAGGDDNAGGDDNAGGDDNA
13	2		x		LILAC_RifSed_csp1_19ft_2_test_LILAC_rev17_terminal_repeats-final_141|LILAC_Borg_RifSed_csp1_19ft_2_complete|RifSed_csp1_19ft_2	SGGGNSGGSS	4: GT	410	449	10	4	40	3	GNS	SGGGNSGGSS	SGGGNSGGSSSGGGNSGGSSSGGGNSGGSSSGGGNSGGSS
					LILAC_RifSed_csp1_19ft_2_test_LILAC_rev17_terminal_repeats-final_141|LILAC_Borg_RifSed_csp1_19ft_2_complete|RifSed_csp1_19ft_2	ATATPIPI		366	405	8	5	40	4	AIPT	ATATPIPI	ATATPIPIATATPIPIATATPIPIATATPIPIATATPIPI
14	2		x		LILAC_RifSed_csp1_19ft_2_test_LILAC_rev17_terminal_repeats-final_365|LILAC_Borg_RifSed_csp1_19ft_2_complete|RifSed_csp1_19ft_2	TNITS	19: TND	1496	1520	5	5	25	4	INST	TNITS	TNITSTNITSTNITSTNITSTNITS
					LILAC_RifSed_csp1_19ft_2_test_LILAC_rev17_terminal_repeats-final_365|LILAC_Borg_RifSed_csp1_19ft_2_complete|RifSed_csp1_19ft_2	PNVTAEIT		1228	1251	8	3	24	7	AEINPTV	PNVTAEIT	PNVTAEITPNVTAEITPNVTAEIT
15	4	x	x	x (2/4)	LILAC_RifSed_csp1_19ft_2_test_LILAC_rev17_terminal_repeats-final_368|LILAC_Borg_RifSed_csp1_19ft_2_complete|RifSed_csp1_19ft_2	PIEPIPEITSEPIEPI	20: E/IP	421	468	16	3	48	5	EIPST	PIEPIPEITSEPIEPI	PIEPIPEITSEPIEPIPIEPIPEITSEPIEPIPIEPIPEITSEPIEPI
					LILAC_RifSed_csp1_19ft_2_test_LILAC_rev17_terminal_repeats-final_368|LILAC_Borg_RifSed_csp1_19ft_2_complete|RifSed_csp1_19ft_2	VTAVETPT		368	391	8	3	24	5	AEPTV	VTAVETPT	VTAVETPTVTAVETPTVTAVETPT
					LILAC_RifSed_csp1_19ft_2_test_LILAC_rev17_terminal_repeats-final_368|LILAC_Borg_RifSed_csp1_19ft_2_complete|RifSed_csp1_19ft_2	VTISPTPN	23: TPVN	312	343	8	4	32	6	INPSTV	VTISPTPN	VTISPTPNVTISPTPNVTISPTPNVTISPTPN
					LILAC_RifSed_csp1_19ft_2_test_LILAC_rev17_terminal_repeats-final_368|LILAC_Borg_RifSed_csp1_19ft_2_complete|RifSed_csp1_19ft_2	VPKPNVTV	23: TPVN	253	276	8	3	24	5	KNPTV	VPKPNVTV	VPKPNVTVVPKPNVTVVPKPNVTV
16	2		x		LILAC_RifSed_csp1_19ft_2_test_LILAC_rev17_terminal_repeats-final_539|LILAC_Borg_RifSed_csp1_19ft_2_complete|RifSed_csp1_19ft_2	AEPIKLPEVPIIPKE		242	286	15	3	45	7	AEIKLPV	AEPIKLPEVPIIPKE	AEPIKLPEVPIIPKEAEPIKLPEVPIIPKEAEPIKLPEVPIIPKE
					LILAC_RifSed_csp1_19ft_2_test_LILAC_rev17_terminal_repeats-final_539|LILAC_Borg_RifSed_csp1_19ft_2_complete|RifSed_csp1_19ft_2	VELPKEAESLK	18: EKVP	164	196	11	3	33	7	AEKLPSV	VELPKEAESLK	VELPKEAESLKVELPKEAESLKVELPKEAESLK
17	2		x		LILAC_RifSed_csp1_19ft_2_test_LILAC_rev17_terminal_repeats-final_86|LILAC_Borg_RifSed_csp1_19ft_2_complete|RifSed_csp1_19ft_2	PNVTAT	23: TPVN	341	400	6	10	60	5	ANPTV	PNVTAT	PNVTATPNVTATPNVTATPNVTATPNVTATPNVTATPNVTATPNVTATPNVTATPNVTAT
					LILAC_RifSed_csp1_19ft_2_test_LILAC_rev17_terminal_repeats-final_86|LILAC_Borg_RifSed_csp1_19ft_2_complete|RifSed_csp1_19ft_2	PVPTETPI		486	541	8	7	56	5	EIPTV	PVPTETPI	PVPTETPIPVPTETPIPVPTETPIPVPTETPIPVPTETPIPVPTETPIPVPTETPI
18	2	x		x	LILAC_RifSed_csp1_19ft_2_test_LILAC_rev17_terminal_repeats-final_93|LILAC_Borg_RifSed_csp1_19ft_2_complete|RifSed_csp1_19ft_2	DRGGF	4: GT	266	285	5	4	20	4	DFGR	DRGGF	DRGGFDRGGFDRGGFDRGGF
					LILAC_RifSed_csp1_19ft_2_test_LILAC_rev17_terminal_repeats-final_93|LILAC_Borg_RifSed_csp1_19ft_2_complete|RifSed_csp1_19ft_2	TGIGEI	4: GT	311	328	6	3	18	4	EGIT	TGIGEI	TGIGEITGIGEITGIGEI
19	3	x	x	x	Ochre_SR-VP_26_10_2020_2_100CM_FINAL_FINAL_1100|Ochre_SR-VP_26_10_2020_2_100CM_FINAL_FINAL|SR-VP_26_10_2019_2_100cm	PPEIEVEK	18: EKVP	195	218	8	3	24	5	EIKPV	PPEIEVEK	PPEIEVEKPPEIEVEKPPEIEVEK
					Ochre_SR-VP_26_10_2020_2_100CM_FINAL_FINAL_1100|Ochre_SR-VP_26_10_2020_2_100CM_FINAL_FINAL|SR-VP_26_10_2019_2_100cm	EVEKPVEKLPEV	18: EKVP	135	182	12	4	48	5	EKLPV	EVEKPVEKLPEV	EVEKPVEKLPEVEVEKPVEKLPEVEVEKPVEKLPEVEVEKPVEKLPEV
					Ochre_SR-VP_26_10_2020_2_100CM_FINAL_FINAL_1100|Ochre_SR-VP_26_10_2020_2_100CM_FINAL_FINAL|SR-VP_26_10_2019_2_100cm	VEKLPEIEVEKP	18: EKVP	104	139	12	3	36	6	EIKLPV	VEKLPEIEVEKP	VEKLPEIEVEKPVEKLPEIEVEKPVEKLPEIEVEKP
20	2		x		Ochre_SR-VP_26_10_2020_2_100CM_FINAL_FINAL_648|Ochre_SR-VP_26_10_2020_2_100CM_FINAL_FINAL|SR-VP_26_10_2019_2_100cm	EEQDRKLR	14: EKAD/L	85	108	8	3	24	6	DEKLQR	EEQDRKLR	EEQDRKLREEQDRKLREEQDRKLR
					Ochre_SR-VP_26_10_2020_2_100CM_FINAL_FINAL_648|Ochre_SR-VP_26_10_2020_2_100CM_FINAL_FINAL|SR-VP_26_10_2019_2_100cm	PVQPVAQT	21: PIQ/VT	220	243	8	3	24	5	APQTV	PVQPVAQT	PVQPVAQTPVQPVAQTPVQPVAQT
21	2	x			Olive_SR-VP_0-2_scaf_1523504_2265850_186kb	VPTPEPT		812	832	7	3	21	4	EPTV	VPTPEPT	VPTPEPTVPTPEPTVPTPEPT
					Olive_SR-VP_0-2_scaf_1523504_2265850_186kb	PTPE		827	846	4	5	20	3	EPT	PTPE	PTPEPTPEPTPEPTPEPTPE
22	2	x		x	ORANGE_SR-VP_26_10_2019_2_100cm_FINAL_1296|ORANGE_SR-VP_26_10_2019_2_100cm_FINAL|SR-VP_26_10_2019_2_100cm	RVTGK	4: GT	31	50	5	4	20	5	GKRTV	RVTGK	RVTGKRVTGKRVTGKRVTGK
					ORANGE_SR-VP_26_10_2019_2_100cm_FINAL_1296|ORANGE_SR-VP_26_10_2019_2_100cm_FINAL|SR-VP_26_10_2019_2_100cm	TGKRKK	4: GT	48	113	6	11	66	4	GKRT	TGKRKK	TGKRKKTGKRKKTGKRKKTGKRKKTGKRKKTGKRKKTGKRKKTGKRKKTGKRKKTGKRKKTGKRKK
23	3	x		x	ORANGE_SR-VP_26_10_2019_2_100cm_FINAL_643|ORANGE_SR-VP_26_10_2019_2_100cm_FINAL|SR-VP_26_10_2019_2_100cm	YTPT	24: TPY	53	68	4	4	16	3	PTY	YTPT	YTPTYTPTYTPTYTPT
					ORANGE_SR-VP_26_10_2019_2_100cm_FINAL_643|ORANGE_SR-VP_26_10_2019_2_100cm_FINAL|SR-VP_26_10_2019_2_100cm	TATPTY	24: TPY	104	139	6	6	36	4	APTY	TATPTY	TATPTYTATPTYTATPTYTATPTYTATPTYTATPTY
					ORANGE_SR-VP_26_10_2019_2_100cm_FINAL_643|ORANGE_SR-VP_26_10_2019_2_100cm_FINAL|SR-VP_26_10_2019_2_100cm	TATPTY	24: TPY	144	191	6	8	48	4	APTY	TATPTY	TATPTYTATPTYTATPTYTATPTYTATPTYTATPTYTATPTYTATPTY
24	2	x		x	ORANGE_SR-VP_26_10_2019_2_100cm_FINAL_657|ORANGE_SR-VP_26_10_2019_2_100cm_FINAL|SR-VP_26_10_2019_2_100cm	NIPTVTPTV	22: TP/VI	615	650	9	4	36	5	INPTV	NIPTVTPTV	NIPTVTPTVNIPTVTPTVNIPTVTPTVNIPTVTPTV
					ORANGE_SR-VP_26_10_2019_2_100cm_FINAL_657|ORANGE_SR-VP_26_10_2019_2_100cm_FINAL|SR-VP_26_10_2019_2_100cm	PTKIIVVNTPTVT	22: TP/VI	516	554	13	3	39	6	IKNPTV	PTKIIVVNTPTVT	PTKIIVVNTPTVTPTKIIVVNTPTVTPTKIIVVNTPTVT
26	2	x		x	pink_SRVP18_trech_6_60cm_sc_17_454_432_692-rev9+5088839_14383_-_orf00070_translation	SPSPTPIV		275	322	8	6	48	5	IPSTV	SPSPTPIV	SPSPTPIVSPSPTPIVSPSPTPIVSPSPTPIVSPSPTPIVSPSPTPIV
					pink_SRVP18_trech_6_60cm_sc_17_454_432_692-rev9+5088839_14383_-_orf00070_translation	PTPIVSPP		318	349	8	4	32	5	IPSTV	PTPIVSPP	PTPIVSPPPTPIVSPPPTPIVSPPPTPIVSPP
27	5	x	x	x (2* 2/5)	pink_SRVP18_trech_6_60cm_sc_17_454_432_692-rev9+5088839_14383_-_orf00115_MHC_translation	PNVTGTPL	23: TPVN	408	431	8	3	24	6	GLNPTV	PNVTGTPL	PNVTGTPLPNVTGTPLPNVTGTPL
					pink_SRVP18_trech_6_60cm_sc_17_454_432_692-rev9+5088839_14383_-_orf00115_MHC_translation	TPLPNVTE	23: TPVN	445	484	8	5	40	6	ELNPTV	TPLPNVTE	TPLPNVTETPLPNVTETPLPNVTETPLPNVTETPLPNVTE
					pink_SRVP18_trech_6_60cm_sc_17_454_432_692-rev9+5088839_14383_-_orf00115_MHC_translation	LITPTPISTPTPTI		675	772	14	7	98	5	ILPST	LITPTPISTPTPTI	LITPTPISTPTPTILITPTPISTPTPTILITPTPISTPTPTILITPTPISTPTPTILITPTPISTPTPTILITPTPISTPTPTILITPTPISTPTPTI
					pink_SRVP18_trech_6_60cm_sc_17_454_432_692-rev9+5088839_14383_-_orf00115_MHC_translation	PTPVPTAT	27: PTDV	782	837	8	7	56	4	APTV	PTPVPTAT	PTPVPTATPTPVPTATPTPVPTATPTPVPTATPTPVPTATPTPVPTATPTPVPTAT
					pink_SRVP18_trech_6_60cm_sc_17_454_432_692-rev9+5088839_14383_-_orf00115_MHC_translation	TPTPVPTA	27: PTDV	625	648	8	3	24	4	APTV	TPTPVPTA	TPTPVPTATPTPVPTATPTPVPTA
28	3	x		x	pink_SRVP18_trech_6_60cm_sc_17_454_432_692-rev9+5088839_14383_-_orf00196_translation	EEDLKLKA	14: EKAD/L	76	155	8	10	80	5	ADEKL	EEDLKLKA	EEDLKLKAEEDLKLKAEEDLKLKAEEDLKLKAEEDLKLKAEEDLKLKAEEDLKLKAEEDLKLKAEEDLKLKAEEDLKLKA
					pink_SRVP18_trech_6_60cm_sc_17_454_432_692-rev9+5088839_14383_-_orf00196_translation	KAEKVKAEEELKV	14: EKAD/L	154	192	13	3	39	5	AEKLV	KAEKVKAEEELKV	KAEKVKAEEELKVKAEKVKAEEELKVKAEKVKAEEELKV
					pink_SRVP18_trech_6_60cm_sc_17_454_432_692-rev9+5088839_14383_-_orf00196_translation	KVKAEEELKVKAE	14: EKAD/L	269	333	13	5	65	5	AEKLV	KVKAEEELKVKAE	KVKAEEELKVKAEKVKAEEELKVKAEKVKAEEELKVKAEKVKAEEELKVKAEKVKAEEELKVKAE
29	5	x		x (3/5)	pink_SRVP18_trech_6_60cm_sc_17_454_432_692-rev9+5088839_14383_-_orf00311_translation	TPTPIA	25: P/TA/I	157	174	6	3	18	4	AIPT	TPTPIA	TPTPIATPTPIATPTPIA
					pink_SRVP18_trech_6_60cm_sc_17_454_432_692-rev9+5088839_14383_-_orf00311_translation	PIATPT	25: P/TA/I	228	245	6	3	18	4	AIPT	PIATPT	PIATPTPIATPTPIATPT
					pink_SRVP18_trech_6_60cm_sc_17_454_432_692-rev9+5088839_14383_-_orf00311_translation	PIATPT	25: P/TA/I	264	281	6	3	18	4	AIPT	PIATPT	PIATPTPIATPTPIATPT
					pink_SRVP18_trech_6_60cm_sc_17_454_432_692-rev9+5088839_14383_-_orf00311_translation	TPTPIATP		169	224	8	7	56	4	AIPT	TPTPIATP	TPTPIATPTPTPIATPTPTPIATPTPTPIATPTPTPIATPTPTPIATPTPTPIATP
					pink_SRVP18_trech_6_60cm_sc_17_454_432_692-rev9+5088839_14383_-_orf00311_translation	TPTPIATP		237	260	8	3	24	4	AIPT	TPTPIATP	TPTPIATPTPTPIATPTPTPIATP
30	2	x			pink_SRVP18_trech_6_60cm_sc_17_454_432_692-rev9+5088839_14383_-_orf00658_translation	TPSPIIITP		196	231	9	4	36	4	IPST	TPSPIIITP	TPSPIIITPTPSPIIITPTPSPIIITPTPSPIIITP
					pink_SRVP18_trech_6_60cm_sc_17_454_432_692-rev9+5088839_14383_-_orf00658_translation	IITPTPSPV		228	254	9	3	27	5	IPSTV	IITPTPSPV	IITPTPSPVIITPTPSPVIITPTPSPV
31	5		x		pink_SRVP18_trech_6_60cm_sc_17_454_432_692-rev9+5088839_14383_-_orf00680_translation	LTGGSTTT	6: SVG/IQ	48	71	8	3	24	4	GLST	LTGGSTTT	LTGGSTTTLTGGSTTTLTGGSTTT
					pink_SRVP18_trech_6_60cm_sc_17_454_432_692-rev9+5088839_14383_-_orf00680_translation	PTSTLTAS		148	171	8	3	24	5	ALPST	PTSTLTAS	PTSTLTASPTSTLTASPTSTLTAS
					pink_SRVP18_trech_6_60cm_sc_17_454_432_692-rev9+5088839_14383_-_orf00680_translation	TATPTPTP	26: TP	499	530	8	4	32	3	APT	TATPTPTP	TATPTPTPTATPTPTPTATPTPTPTATPTPTP
					pink_SRVP18_trech_6_60cm_sc_17_454_432_692-rev9+5088839_14383_-_orf00849_translation	KLADVRADKLADERAN	14: EKAD/L	84	131	16	3	48	8	ADEKLNRV	KLADVRADKLADERAN	KLADVRADKLADERANKLADVRADKLADERANKLADVRADKLADERAN
					pink_SRVP18_trech_6_60cm_sc_17_454_432_692-rev9+5088839_14383_-_orf00849_translation	PIAPIQT	21: PIQ/VT	300	320	7	3	21	5	AIPQT	PIAPIQT	PIAPIQTPIAPIQTPIAPIQT
32	2	x			Red_Borg_Corona_Mine_final_152|Red_Borg_Corona_Mine_final|LC_01_combined	PTNTTPV		94	135	7	6	42	4	NPTV	PTNTTPV	PTNTTPVPTNTTPVPTNTTPVPTNTTPVPTNTTPVPTNTTPV
					Red_Borg_Corona_Mine_final_152|Red_Borg_Corona_Mine_final|LC_01_combined	TVTEPTPTV		27	71	9	5	45	4	EPTV	TVTEPTPTV	TVTEPTPTVTVTEPTPTVTVTEPTPTVTVTEPTPTVTVTEPTPTV
33	3	x		x	Red_Borg_Corona_Mine_final_694|Red_Borg_Corona_Mine_final|LC_01_combined	PKVEL	18: EKVP	251	315	5	13	65	5	EKLPV	PKVEL	PKVELPKVELPKVELPKVELPKVELPKVELPKVELPKVELPKVELPKVELPKVELPKVELPKVEL
					Red_Borg_Corona_Mine_final_694|Red_Borg_Corona_Mine_final|LC_01_combined	KVEDIP	18: EKVP	180	203	6	4	24	6	DEIKPV	KVEDIP	KVEDIPKVEDIPKVEDIPKVEDIP
					Red_Borg_Corona_Mine_final_694|Red_Borg_Corona_Mine_final|LC_01_combined	PKVEDIPKVEP	18: EKVP	197	229	11	3	33	6	DEIKPV	PKVEDIPKVEP	PKVEDIPKVEPPKVEDIPKVEPPKVEDIPKVEP
34	2	x		x	SRVP18_hole-7m-from-trench_1_80cm_scaf_35_ext_315-rev_6-w_terminal_repeats_238|SKY_Borg_SRVP18_hole-7m-from-trench_1_80cm_complete|SRVP18_hole-7m-from-trench_1_80cm	NEPK	16: KEN	373	392	4	5	20	4	EKNP	NEPK	NEPKNEPKNEPKNEPKNEPK
					SRVP18_hole-7m-from-trench_1_80cm_scaf_35_ext_315-rev_6-w_terminal_repeats_238|SKY_Borg_SRVP18_hole-7m-from-trench_1_80cm_complete|SRVP18_hole-7m-from-trench_1_80cm	NEPE	16: KEN	409	444	4	9	36	3	ENP	NEPE	NEPENEPENEPENEPENEPENEPENEPENEPENEPE
35	2		x		SRVP18_hole-7m-from-trench_1_80cm_scaf_35_ext_315-rev_6-w_terminal_repeats_643|SKY_Borg_SRVP18_hole-7m-from-trench_1_80cm_complete|SRVP18_hole-7m-from-trench_1_80cm	LKQDLESR	16: KEN	193	216	8	3	24	7	DEKLQRS	LKQDLESR	LKQDLESRLKQDLESRLKQDLESR
					SRVP18_hole-7m-from-trench_1_80cm_scaf_35_ext_315-rev_6-w_terminal_repeats_643|SKY_Borg_SRVP18_hole-7m-from-trench_1_80cm_complete|SRVP18_hole-7m-from-trench_1_80cm	QPPIAQTPI	21: PIQ/VT	252	287	9	4	36	5	AIPQT	QPPIAQTPI	QPPIAQTPIQPPIAQTPIQPPIAQTPIQPPIAQTPI
36	2	x		x	SRVP18_trench_6_60cm_scaf_214_117_86_FINAL_1231|PURPLE_Borg_SRVP18_trench_6_60cm_32_41_complete|SRVP18_trench_6_60cm	EKDKQ	15: KEDG	8	62	5	11	55	4	DEKQ	EKDKQ	EKDKQEKDKQEKDKQEKDKQEKDKQEKDKQEKDKQEKDKQEKDKQEKDKQEKDKQ
					SRVP18_trench_6_60cm_scaf_214_117_86_FINAL_1231|PURPLE_Borg_SRVP18_trench_6_60cm_32_41_complete|SRVP18_trench_6_60cm	KQEKY	15: KEDG	61	80	5	4	20	4	EKQY	KQEKY	KQEKYKQEKYKQEKYKQEKY
37	2	x		x	SRVP18_trench_6_60cm_scaf_214_117_86_FINAL_318|PURPLE_Borg_SRVP18_trench_6_60cm_32_41_complete|SRVP18_trench_6_60cm	DKG	13: E/NKE	95	115	3	7	21	3	DGK	DKG	DKGDKGDKGDKGDKGDKGDKG
					SRVP18_trench_6_60cm_scaf_214_117_86_FINAL_318|PURPLE_Borg_SRVP18_trench_6_60cm_32_41_complete|SRVP18_trench_6_60cm	DKG	13: E/NKE	134	151	3	6	18	3	DGK	DKG	DKGDKGDKGDKGDKGDKG
38	2	x		x	SRVP18_trench_6_60cm_scaf_214_117_86_FINAL_48|PURPLE_Borg_SRVP18_trench_6_60cm_32_41_complete|SRVP18_trench_6_60cm	KGGDDNKGDDRDDH	15: KEDG	142	183	14	3	42	6	DGHKNR	KGGDDNKGDDRDDH	KGGDDNKGDDRDDHKGGDDNKGDDRDDHKGGDDNKGDDRDDH
					SRVP18_trench_6_60cm_scaf_214_117_86_FINAL_48|PURPLE_Borg_SRVP18_trench_6_60cm_32_41_complete|SRVP18_trench_6_60cm	KGGDDK	15: KEDG	74	97	6	4	24	3	DGK	KGGDDK	KGGDDKKGGDDKKGGDDKKGGDDK
39	2		x		SRVP18_trench_6_60cm_scaf_214_117_86_FINAL_766|PURPLE_Borg_SRVP18_trench_6_60cm_32_41_complete|SRVP18_trench_6_60cm	KKEEI	15: KEDG	204	243	5	8	40	3	EIK	KKEEI	KKEEIKKEEIKKEEIKKEEIKKEEIKKEEIKKEEIKKEEI
					SRVP18_trench_6_60cm_scaf_214_117_86_FINAL_766|PURPLE_Borg_SRVP18_trench_6_60cm_32_41_complete|SRVP18_trench_6_60cm	SESPVK	17: SK/PE/N/V	261	302	6	7	42	5	EKPSV	SESPVK	SESPVKSESPVKSESPVKSESPVKSESPVKSESPVKSESPVK
40	2	x		x	SRVP18_trench_6_60cm_scaf_214_117_86_FINAL_814|PURPLE_Borg_SRVP18_trench_6_60cm_32_41_complete|SRVP18_trench_6_60cm	KLADERAD	14: EKAD/L	76	99	8	3	24	6	ADEKLR	KLADERAD	KLADERADKLADERADKLADERAD
					SRVP18_trench_6_60cm_scaf_214_117_86_FINAL_814|PURPLE_Borg_SRVP18_trench_6_60cm_32_41_complete|SRVP18_trench_6_60cm	KLADVRADKLADERAN	14: EKAD/L	100	147	16	3	48	8	ADEKLNRV	KLADVRADKLADERAN	KLADVRADKLADERANKLADVRADKLADERANKLADVRADKLADERAN
