# Supplementary material for: Tandem repeats in giant archaeal Borg elements undergo rapid evolution and create new intrinsically disordered regions in proteins
Source: PLoS Biol. 2023 Jan 26;21(1):e3001980. doi: 10.1371/journal.pbio.3001980 (PMC9879509; doi:10.1371/journal.pbio.3001980)
Supplement: S11 Table — (XLSX) [file pbio.3001980.s020.xlsx]

## Sheet: S11 small aaTR proteins
Table S11. Small proteins with aaTRs.
sequence_id	sequence_length	sequence_gc	total_region_count	total_region_length	total_region_percent	total_repeat_count	repeat_seq	aaTR cluster	intrinsic disorder	coil	annotation
LILAC_RifSed_csp1_19ft_2_test_LILAC_rev17_terminal_repeats-final_535|LILAC_Borg_RifSed_csp1_19ft_2_complete|RifSed_csp1_19ft_2	138	3.62	1	132	95.6522	4	MQNFSILNMNQDRVNRVIRVNRVKIELIYYAEF	-	yes
Brown_BROWN-SR-VP_26_10_2019_2_100cm_FINAL_248|Brown_BROWN-SR-VP_26_10_2019_2_100cm_FINAL|SR-VP_26_10_2019_2_100cm	60	15	1	56	93.3333	8	MSKEQRR	-	yes	yes
BLACK-SR-VP_26_10_2019_C_40cm_scaffold_23_FINAL_IR_1257|BLACK-SR-VP_26_10_2019_C_40cm_scaffold_23_FINAL_IR|SR-VP_26_10_2019_C_40cm	40	22.5	1	36	90	9	NKGV	18: EKVP	yes
Brown_BROWN-SR-VP_26_10_2019_2_100cm_FINAL_1146|Brown_BROWN-SR-VP_26_10_2019_2_100cm_FINAL|SR-VP_26_10_2019_2_100cm	44	11.36	1	35	79.5455	5	DDFIISR	-	no
ORANGE_SR-VP_26_10_2019_2_100cm_FINAL_946|ORANGE_SR-VP_26_10_2019_2_100cm_FINAL|SR-VP_26_10_2019_2_100cm	99	10.1	1	77	77.7778	7	LKEICNRLEKK	10: KEI	no	yes	apolipoprotein G3DSA:1.20.120.20
Red_Borg_Corona_Mine_final_456|Red_Borg_Corona_Mine_final|LC_01_combined	54	12.96	1	42	77.7778	6	LKDIKSK	10: KEI	no	yes	Head and neck region of the ectodomain of NDV fusion glycoprotein (G3DSA:1.20.5.1070)
pink_SRVP18_trech_6_60cm_sc_17_454_432_692-rev9+5088839_14383_-_orf00037_translation	71	1.41	1	55	77.4648	11	AWDED	2: NE/KM/I	no
Red_Borg_Corona_Mine_final_339|Red_Borg_Corona_Mine_final|LC_01_combined	113	1.77	1	84	74.3363	14	INDKPN	18: EKVP	yes
BLACK-SR-VP_26_10_2019_C_40cm_scaffold_23_FINAL_IR_500|BLACK-SR-VP_26_10_2019_C_40cm_scaffold_23_FINAL_IR|SR-VP_26_10_2019_C_40cm	99	8.08	1	72	72.7273	8	DEENKENKE	14: EKAD/L	yes	yes
ORANGE_SR-VP_26_10_2019_2_100cm_FINAL_92|ORANGE_SR-VP_26_10_2019_2_100cm_FINAL|SR-VP_26_10_2019_2_100cm	64	0	1	45	70.3125	9	MKEKR	11: KEI	yes
BLACK-SR-VP_26_10_2019_C_40cm_scaffold_23_FINAL_IR_351|BLACK-SR-VP_26_10_2019_C_40cm_scaffold_23_FINAL_IR|SR-VP_26_10_2019_C_40cm	57	10.53	1	40	70.1754	4	MNNKKEGIKI	3: GVA	no
ORANGE_SR-VP_26_10_2019_2_100cm_FINAL_1296|ORANGE_SR-VP_26_10_2019_2_100cm_FINAL|SR-VP_26_10_2019_2_100cm	129	16.28	2	86	66.6667	15	RVTGK, TGKRKK	4: GT (2x)	yes
Red_Borg_Corona_Mine_final_142|Red_Borg_Corona_Mine_final|LC_01_combined	31	16.13	1	20	64.5161	4	LKIGK	11: KEI	no
BLACK-SR-VP_26_10_2019_C_40cm_scaffold_23_FINAL_IR_963|BLACK-SR-VP_26_10_2019_C_40cm_scaffold_23_FINAL_IR|SR-VP_26_10_2019_C_40cm	107	11.21	1	69	64.486	3	MEEYYTNQWRNIIPINGGILYQS	-
Blue_18797_1695645_128.8kb	178	3.93	1	110	61.7978	10	KKDNKQDVKDD	16: KEN	yes		signal peptide
BLACK-SR-VP_26_10_2019_C_40cm_scaffold_23_FINAL_IR_195|BLACK-SR-VP_26_10_2019_C_40cm_scaffold_23_FINAL_IR|SR-VP_26_10_2019_C_40cm	31	0	1	18	58.0645	3	DRYLDE	2: NE/KM/I	no
BLACK-SR-VP_26_10_2019_C_40cm_scaffold_23_FINAL_IR_277|BLACK-SR-VP_26_10_2019_C_40cm_scaffold_23_FINAL_IR|SR-VP_26_10_2019_C_40cm	64	6.25	1	35	54.6875	7	YKIKE	11: KEI	no
Brown_BROWN-SR-VP_26_10_2019_2_100cm_FINAL_627|Brown_BROWN-SR-VP_26_10_2019_2_100cm_FINAL|SR-VP_26_10_2019_2_100cm	236	2.12	2	126	53.3898	26	TPTY, TPTYTP	24: TPY (2x)	yes		signal peptide + proline rich extension
ORANGE_SR-VP_26_10_2019_2_100cm_FINAL_643|ORANGE_SR-VP_26_10_2019_2_100cm_FINAL|SR-VP_26_10_2019_2_100cm	199	5.03	3	100	50.2513	18	4x TATPTY, YTPT	24: TPY (5x)	yes		signal peptide + proline rich extension
LILAC_RifSed_csp1_19ft_2_test_LILAC_rev17_terminal_repeats-final_10|LILAC_Borg_RifSed_csp1_19ft_2_complete|RifSed_csp1_19ft_2	241	19.92	2	121	50.2075	23	DDKKG, GGDDNA	15: KEDG (2x)	yes		signal peptide
Blue_753133_328463_491721_72.8kb	48	2.08	1	24	50	3	NKKEMKNV	17: SK/PE/N/V	yes	yes
Red_Borg_Corona_Mine_final_884|Red_Borg_Corona_Mine_final|LC_01_combined	60	20	1	30	50	6	YKKGQ	11: KEI	yes
