# Supplementary material for: Tandem repeats in giant archaeal Borg elements undergo rapid evolution and create new intrinsically disordered regions in proteins
Source: PLoS Biol. 2023 Jan 26;21(1):e3001980. doi: 10.1371/journal.pbio.3001980 (PMC9879509; doi:10.1371/journal.pbio.3001980)
Supplement: S12 Table — Features of aaTRs were predicted using the eukaryotic linear motif (ELM) resource for functional sites in proteins (http://elm.eu.org/). (XLSX) [file pbio.3001980.s021.xlsx]

## Sheet: S12 Sm ribonucleoproteins
Table S12. Sm ribonucleoproteins in Borg genomes. Features of aaTRs were predicted using the eukaryotic linear motif (ELM) resource for functional sites in proteins (http://elm.eu.org/).
genome status	Borg	gene name	aaTR-protein	repeat unit	repeat type	elm prediction	probability	full aa sequence
complete	Black	BLACK-SR-VP_26_10_2019_C_40cm_scaffold_23_FINAL_IR_303|BLACK-SR-VP_26_10_2019_C_40cm_scaffold_23_FINAL_IR|SR-VP_26_10_2019_C_40cm	yes	KEQSKEPK	16: KEN	DEG_Nend_UBRbox_1	0.0002064	MKSDIETKEQSKEPKKEQSKEPKKEQSKEPKKEQSKEPKKEQSKEKKSSHREQQSIINNFIGKEITITLRSGNSIKGRLETVAQYEVLITTAYVPMILMKHAIDSIILAGEK*
complete	Purple	SRVP18_trench_6_60cm_scaf_214_117_86_FINAL_750	no					MNKEKDFKETKEIKEIIRGFVGKNVSVALRGKKTLKGRLESVSQYELLVTVAHEPIVIMKHAIDYVELTESP*
complete	Sky	SRVP18_hole-7m-from-trench_1_80cm_scaf_35_ext_315-rev_6-w_terminal_repeats_300	no					MCNWQDRADSKKKMQGIYMKTDTGKGSNEQIIGLKKDPSKVQSRVQKTESTKEKTNDGRERPSMIKNFIGKEVAIILRNGSGINGRLEAVVQYELLVTTPRNPIIVMKHAIDYIELTGEK*
complete	Red	LC_0.1_scaffold_2250_8	no					MNVDIQRTEDLKKVYKRETKEVREPKKDNKEVREQVNMVKGLIGKDIAITLRGGKELKGKLEAVTQYELVITILQSPVIVMKHAVDCIIPTGEK*
complete	Rose	SR-VP_0-2_scaffold_141_936180_86	no					MKTAIENTGQNRGLKKDQYKDQPNIQSNAQKKEQKNNGRERPSVIKNLIGKEITITLRNGTSIKGRLETVVQYELVITTPRNPIIVMKHAIDYIEPVGEK*
complete	Brown	Brown_BROWN-SR-VP_26_10_2019_2_100cm_FINAL_309|Brown_BROWN-SR-VP_26_10_2019_2_100cm_FINAL|SR-VP_26_10_2019_2_100cm	yes	TKEQSKEL	16: KEN	DOC_USP7_UBL2_3	0.003742	MKSDIDIKEQPTKEQSKELTKEQSKELTKEQSKELTKEQSKELTKEQSKEKKKELSKEKKSSHREQQSIINNFIGKEIAITLRSGNSIKGRLETVAQYEVLITTAYVPMILMKHAIDSITLAGEK
complete	Green	SR-VP_26_10_2019_2_100cm_scaffold_2474_5	no					MTKIDIKRYKHKEKSIPPKTVRYCYICKKKTKWMFNPRIGHSLCGECGYRKISDILINYEGRIMEKETKTKEEKHKTKNTYVQSYLQKLLDKKVKCVLLNSEIMEGTLIGINQYEIVMLVSNIAGEVITNEQVVIFKHGILTIKECKHDQC*
complete	Ochre	Ochre_SR-VP_26_10_2020_2_100CM_FINAL_FINAL_353|Ochre_SR-VP_26_10_2020_2_100CM_FINAL_FINAL|SR-VP_26_10_2019_2_100cm	yes	KEQIKDSKKEQV	-	DOC_USP7_UBL2_3	0.003742	MKTDIENKEQIKDSKKEQVKEQIKDSKKEQVKEQIKDSKKEQVKEQIKDSKKEYPSIIKNFIRKEITITLRSGNKIKGKLETVAQYELVITVAYNPIIVMKHAIDYIEPTGEK
complete	Orange	ORANGE_SR-VP_26_10_2019_2_100cm_FINAL_357|ORANGE_SR-VP_26_10_2019_2_100cm_FINAL|SR-VP_26_10_2019_2_100cm	yes	EPKKEVREKEQVKEPKK	16: KEN	DOC_USP7_UBL2_3	0.003742	MKIDIEGIEEPKKEVREKEQVKEPKKEPKKEVREKEQVKEPKKEPKKEVREKEQVKEPKKEKKSDNREHPSIIKNFIGKEIAITLRDGNIIKGKLEAVAQYELVITTAYNPMIVMKHAIDYIEPKGEK
partial	Blue	SR-VP_0-2_scaffold_141_3704283_34	no					MRQDMRNTRQDMNNTRQDMRQDIRQERDDRPMQDDKPAQYVKEIVKGFIGRNVNVVIRGKKTLTGKLESVSNYELLLTVKHEPVLIMKHAIDYIELITTPS*
partial	Pink	SRVP18_trench_6_60cm_scaffold_454_85	no					MRSDIRIERSRADIRAELEEKDIKETKTKEIKEIIRGFVGKNVIVQLRGKKSLRGRLESVTQYELLITSAAHEPLLIMKHAIDYIELTEMTS*
partial	Aqua	SRVP18_trench_6_60cm_scaffold_714_45	no					MGNMRQERDNRPMQRPEQESQPVQTVKEIVKGFIGRNVTVVIRGKKTLSGKLESVSNYELLLTVKHEPKLIMKHAIDYIELTETPS*
partial	Aqua	SRVP18_trench_6_60cm_scaffold_600_15	no					MGNIRQERDNRPMQINRPAQESQSVQNIKEIVKGFVGRNVTVVIRGKKTLSGKLESVSNYELLLTVKHEPVIIMKHAIDYIEMTETSS*
partial	White	MancosShaleSediment_B_50_Aug_scaffold_581418_2	no					MVNKGKLDKEDKEQRRESVIKNFLGKNVAIILRCGTNLKGRLESVAQYELIITISHKPVIIMKHAVDYIEFVDESTESTIPS*
partial	Steel	Steel_Borg_rifcsphigho2_12_scaffold_8283-hfq_verified_major_variant	yes	NKEQ	16: KEN	DEG_Nend_UBRbox_3	0.0001645	MRPDIENKEQNKEQNKEQNKEQNKEQNKEQNKEQNKEQTKLQSKEVQSREIQSKEVQSREIQSREIQSKEQKKEPKKEIKEKKINNKEYPSIIKNFIGKEITITLRNGSKIKGKLETVVQYELVITTAYNPIIVMKHAIDYIELGEK
partial	Grey	MancosShaleSediment_B_50_Aug_scaffold_757040_9	almost					MRTDIENKEQNKEQVKEQNKEQIKEQNKEQIKVQSKEQKKEPKKELKKEKDATYKEHPSIMKNFIGKEITITLRSGNKIKGKLETVAQYEIVITVAYNPMIVMKHAIDYVELAGEK
partial	Olive	SR-VP_0-2_scaffold_141_6495358_50	no					MEQRLRQEIRPEKEIKDITRGFLGRDMIVALRGKKTLKGKLESVSQYELLLTVDHKPVLIMKHAVDYIELVEKAI*
partial	Olive	SR-VP_0-2_scaffold_141_6707132_37	no					MRQDMRGQDTRQDMRQERDNRPMQEDRPTQNIKEIVKGFIGRNVTVIVRGKKTLSGKLETVSNYEILLTVKQKPVLIMKHAIDYIELDETPS*
partial	unknown	SR-VP_4-6_scaffold_141_5101204_3	no					MKQDVKQDMRQEREIRPVQDDKPTQNIKEIVKGFVGRNVTVAIRGKKTLSGKLESVSNYELLITVKERPILIMKHAIDYIELDTPSS
partial	unknown	SR-VP_26_10_2020_1_100CM_scaffold_3718927_3	no					VLKSSTLLHRCGQISKLCYSLIKVKGKNLYRGIKNMRPDNRYLNERDQRQDIRQDTRQEVRQDTTPSKETKIKDMVRGFIGKNIAIYLRGKKTALKGKLESVSQYELVITMNQQPVLVMKHAIDYIEPAGEP
partial	unknown	SR-VP_0-2_scaffold_141_4663964_24	no					MRQYARSDMREESKPNEDIRDNVNTENSGIRNQSIDKTKAPKEAVKVFIGKNVTVALRGKKSIKGKLEATTNYELIMTVNRSTFIVMKHAVDYVELTDTA*
near complete	Methanoperedens metagenome	RifSed_csp1_19ft_2_scaffold_12359_7|RifSed_csp1_19ft_2_Methanoperedens_44_10|RifSed_csp1_19ft_2	no					MGNRPLDILNNALNKSVLVRLKGAREFRGELQGYDMHMNLVLANAEEMKDSETKKLGTVVVRGDNIVFISP*
near complete	Methanoperedens metagenome	RifSed_csp1_19ft_2_scaffold_34664_4|RifSed_csp1_19ft_2_Methanoperedens_44_10|RifSed_csp1_19ft_2	no					LFPNKKVQTLIGSRIQVEMKGDKNTLEGRLESVDDNLNLHLVETFEIANGVKSRSLGSVVLRGNNIILLCPVGE*
near complete	Methanoperedens metagenome	RifSed_csp2_16ft_3_scaffold_3176_7|RifSed_csp2_16ft_3_Methanoperedens_45_12|RifSed_csp2_16ft_3	no					LFPNKKVQTLIGSRIQVEMKGDKNTLEGRLESVDDNLNLHLVETFEIANGVKSRSLGSVVLRGNNIILLCPVGE*
near complete	Methanoperedens metagenome	RifSed_csp2_16ft_3_scaffold_10340_7|RifSed_csp2_16ft_3_Methanoperedens_45_12|RifSed_csp2_16ft_3	no					MGNRPLDILNNALNKSVLVRLKGAREFRGELQGYDMHMNLVLANAEEMKDSETKKLGTVVVRGDNIVFISP*
near complete	Methanoperedens metagenome	SRVP18_hole-7m-from-trench_1_20cm_scaffold_5_120|SRVP18_hole-7m-from-trench_1_20cm__Methanoperedens-related_44_31|SRVP18_hole-7m-from-trench_1_20cm	no					LFPNKKVQTLIGKRVQVEMKGDKHTLEGKLESADDNLNLHLVDTFEIADGAKSRSLGSVVLRGNNIILLCPIGE*
near complete	Methanoperedens metagenome	SRVP18_hole-7m-from-trench_1_20cm_scaffold_136_10|SRVP18_hole-7m-from-trench_1_20cm__Methanoperedens-related_44_31|SRVP18_hole-7m-from-trench_1_20cm	no					MFAEQKNIDELSQKSNKYLNDFMNKIVVCETLSGKTITGILTGCDKYELILVETKDIKSKKPIKTIVYKHGLVSIRELD*
near complete	Methanoperedens metagenome	SRVP18_hole-7m-from-trench_1_20cm_scaffold_166_127|SRVP18_hole-7m-from-trench_1_20cm__Methanoperedens-related_44_31|SRVP18_hole-7m-from-trench_1_20cm	no					MGNRPLDILNNALNKSVIIRLKGAREFRGELQGYDMHMNLVLANAEEIKETETKKLGTVVVRGDNIVFISP*
