# Supplementary material for: Tandem repeats in giant archaeal Borg elements undergo rapid evolution and create new intrinsically disordered regions in proteins
Source: PLoS Biol. 2023 Jan 26;21(1):e3001980. doi: 10.1371/journal.pbio.3001980 (PMC9879509; doi:10.1371/journal.pbio.3001980)
Supplement: S13 Table — Features of aaTRs were predicted using the eukaryotic linear motif (ELM) resource for functional sites in proteins (http://elm.eu.org/). (XLSX) [file pbio.3001980.s022.xlsx]

## Sheet: S13 MHCs
Table S13. Multiheme cytochromes in Borg genomes. Features of aaTRs were predicted using the eukaryotic linear motif (ELM) resource for functional sites in proteins (http://elm.eu.org/).
sequence_id	region_start	region_end	repeat_length	repeat_count	region_length	repeat_uniq_nts_count	repeat_uniq_nts	repeat_seq	region_seq	repeat cluster	elm prediction	probability
Blue_18797_1695645_98.6kb	214	269	8	7	56	4	IPST	SPTPTPTI	SPTPTPTISPTPTPTISPTPTPTISPTPTPTISPTPTPTISPTPTPTISPTPTPTI	26: TP	LIG_WD40_WDR5_VDV_2	0.04678
Olive_Borg_SR-VP_0-2_scaffold_141_1618874_3_	214	261	8	6	48	4	IPST	SPTPTPTI	SPTPTPTISPTPTPTISPTPTPTISPTPTPTISPTPTPTISPTPTPTI	26: TP	LIG_WD40_WDR5_VDV_2	0.04678
Green_Borg_SRVP_2020_100_cm_2_FINAL-FINAL_146|Green_Borg_SRVP_2020_100_cm_2_FINAL-FINAL|SR-VP_26_10_2020_2_100CM	688	727	8	5	40	4	AIPT	TPTPIPTA	TPTPIPTATPTPIPTATPTPIPTATPTPIPTATPTPIPTA	27: PTDV	LIG_WD40_WDR5_VDV_2	0.04678
pink_SRVP18_trech_6_60cm_sc_17_454_432_692-rev9 5088839_14383_-_orf00552_translation	1	28	7	4	28	5	EIKMN	MKEINKE	MKEINKEMKEINKEMKEINKEMKEINKE	10: KEI	DOC_USP7_UBL2_3	0.003742
Pink_Borg_SRVP18_trench_6_60cm_scaffold_692_1	408	431	8	3	24	6	GLNPTV	PNVTGTPL	PNVTGTPLPNVTGTPLPNVTGTPL	23: TPVN	DOC_WW_Pin1_4	0.01543
	445	484	8	5	40	6	ELNPTV	TPLPNVTE	TPLPNVTETPLPNVTETPLPNVTETPLPNVTETPLPNVTE	23: TPVN	none
	625	648	8	3	24	4	APTV	TPTPVPTA	TPTPVPTATPTPVPTATPTPVPTA	27: PTDV	LIG_WD40_WDR5_VDV_2	0.04678
	675	772	14	7	98	5	ILPST	LITPTPISTPTPTI	LITPTPISTPTPTILITPTPISTPTPTILITPTPISTPTPTILITPTPISTPTPTILITPTPISTPTPTILITPTPISTPTPTILITPTPISTPTPTI	not clustered	LIG_WD40_WDR5_VDV_2	0.04678
	782	837	8	7	56	4	APTV	PTPVPTAT	PTPVPTATPTPVPTATPTPVPTATPTPVPTATPTPVPTATPTPVPTATPTPVPTAT	27: PTDV	LIG_WD40_WDR5_VDV_2	0.04678
Apricot_Borg_SR-VP_0-2_scaffold_141_4210818_7	611	631	7	3	21	4	EPTV	PTETVVP	PTETVVPPTETVVPPTETVVP	none	MOD_Plk_4	0.006019
	770	797	7	4	28	4	IPTV	IVPTIPP	IVPTIPPIVPTIPPIVPTIPPIVPTIPP	21: PIQ/VT	DEG_Nend_Nbox_1	0.0002302
BLACK-SR-VP_26_10_2019_C_40cm_scaffold_23_FINAL_IR_184|BLACK-SR-VP_26_10_2019_C_40cm_scaffold_23_FINAL_IR|SR-VP_26_10_2019_C_40cm	492	509	6	3	18	5	ENPTV	TPNVTE	TPNVTETPNVTETPNVTE	23: TPVN	none
Apricot_SR-VP_4-6_scaffold_141_2157288_9|SR-VP_4-6cm_Biohub_180515_Apricot_Borg_34_8|SR-VP_4-6cm_Biohub_180515	346	393	8	6	48	4	ANPT	PTPNATAT	PTPNATATPTPNATATPTPNATATPTPNATATPTPNATATPTPNATAT	not clustered	LIG_WD40_WDR5_VDV_2	0.04678
pink_SRVP18_trech_6_60cm_sc_17_454_432_692-rev9+5088839_14383_-_MHC-3	339	442	8	13	104	4	DIPT	TPTPIPTD	TPTPIPTDTPTPIPTDTPTPIPTDTPTPIPTDTPTPIPTDTPTPIPTDTPTPIPTDTPTPIPTDTPTPIPTDTPTPIPTDTPTPIPTDTPTPIPTDTPTPIPTD	27: PTDV	DEG_SCF_FBW7_1	0.0007138
LILAC_RifSed_csp1_19ft_2_test_LILAC_rev17_terminal_repeats-final_86	341	400	6	10	60	5	ANPTV	PNVTAT	PNVTATPNVTATPNVTATPNVTATPNVTATPNVTATPNVTATPNVTATPNVTATPNVTAT	23: TPVN	MOD_N-GLC_1	0.005018
	486	541	8	7	56	5	EIPTV	PVPTETPI	PVPTETPIPVPTETPIPVPTETPIPVPTETPIPVPTETPIPVPTETPIPVPTETPI	none	LIG_PDZ_Class_1	7.255e-05
63_Olive_Borg_SR-VP_0-2_scaffold_141_1523504_49	343	390	12	4	48	6	AINPTV	TPNVTVVPTAIA	TPNVTVVPTAIATPNVTVVPTAIATPNVTVVPTAIATPNVTVVPTAIA	23: TPVN	MOD_GSK3_1	0.02679
Purple_SRVP18_trench_6_60cm_scaf_214_117_86_FINAL_185	354	409	8	7	56	5	DPSTV	PTVSPTDT	PTVSPTDTPTVSPTDTPTVSPTDTPTVSPTDTPTVSPTDTPTVSPTDTPTVSPTDT	none	MOD_GSK3_1	0.02679
??-partial_SR-VP_26_10_2020_2_100CM_scaffold_7125470_MHC	357	396	8	5	40	4	NPTV	VPTPNVTV	VPTPNVTVVPTPNVTVVPTPNVTVVPTPNVTVVPTPNVTV	not clustered	LIG_PDZ_Class_2	7.889e-05
BLACK-SR-VP_26_10_2019_C_40cm_scaffold_23_FINAL_IR_1156	21	52	8	4	32	6	EKNSTV	TTSEKNVS	TTSEKNVSTTSEKNVSTTSEKNVSTTSEKNVS	7: E/S/TG/K	none
