# Supplementary material for: Tandem repeats in giant archaeal Borg elements undergo rapid evolution and create new intrinsically disordered regions in proteins
Source: PLoS Biol. 2023 Jan 26;21(1):e3001980. doi: 10.1371/journal.pbio.3001980 (PMC9879509; doi:10.1371/journal.pbio.3001980)
Supplement: S14 Table — TR regions were identified using custom code available on GitHub (https://github.com/rohansachdeva/tandem_repeats). (XLSX) [file pbio.3001980.s023.xlsx]

## Sheet: S14 TR regions per genome
Table S14. Statistics on TR regions in each Borg genome. TR regions were identified using custom code available on GitHub (https://github.com/rohansachdeva/tandem_repeats).
sequence_id	region_start	region_end	repeat_length	repeat_count	region_length	repeat_uniq_nts_count	repeat_uniq_nts	repeat_gc	repeat_shannon_entropy	repeat_seq	name	location	divisbility by 3	divisbility by 3
BLACK-SR-VP_26_10_2019_C_40cm_scaffold_23_FINAL_IR	16479	16538	20	3	60	3	AGT	25	1.08	ATAAAAAGAAAAAAGAGGAG	tandem 1	intergenic	6.66667	FALSE
BLACK-SR-VP_26_10_2019_C_40cm_scaffold_23_FINAL_IR	34486	34625	35	4	140	4	ACGT	25.71	1.81	ATTTCTGAATAATATAACATACTGGTACAGATACA	tandem 2	intergenic	11.6667	FALSE
BLACK-SR-VP_26_10_2019_C_40cm_scaffold_23_FINAL_IR	53006	53056	17	3	51	4	ACGT	29.41	1.78	AGAATGATGTATTTGTC	tandem 3	intergenic	5.66667	FALSE
BLACK-SR-VP_26_10_2019_C_40cm_scaffold_23_FINAL_IR	67662	67821	16	10	160	3	AGT	12.5	1.37	AAAGATAGATTATTAA	tandem 4	intergenic	5.33333	FALSE
BLACK-SR-VP_26_10_2019_C_40cm_scaffold_23_FINAL_IR	82715	82786	18	4	72	4	ACGT	16.67	1.4	AAATAAAGAAAAAGCTAT	tandem 5	intergenic	6	TRUE
BLACK-SR-VP_26_10_2019_C_40cm_scaffold_23_FINAL_IR	106158	106223	22	3	66	4	ACGT	9.09	1.38	TTTTTAATTATTAGATTTTCAA	tandem 6	intergenic	7.33333	FALSE
BLACK-SR-VP_26_10_2019_C_40cm_scaffold_23_FINAL_IR	111877	111930	18	3	54	4	ACGT	38.89	1.86	ACACCTAATGTAACAGAG	tandem 7	orf	6	TRUE
BLACK-SR-VP_26_10_2019_C_40cm_scaffold_23_FINAL_IR	122540	122611	18	4	72	3	AGT	22.22	1.53	AAGATAGATATTTAGATG	tandem 8	new orf	6	TRUE
BLACK-SR-VP_26_10_2019_C_40cm_scaffold_23_FINAL_IR	143027	143077	17	3	51	3	AGT	17.65	1.38	TATTTTGAAATGGTTTT	tandem 9	intergenic	5.66667	FALSE
BLACK-SR-VP_26_10_2019_C_40cm_scaffold_23_FINAL_IR	159706	159786	27	3	81	4	ACGT	44.44	1.91	GACTGGGGTTGGAAATATTGCAGTTAC	tandem 10	orf	9	TRUE
BLACK-SR-VP_26_10_2019_C_40cm_scaffold_23_FINAL_IR	172162	172241	20	4	80	4	ACGT	20	1.36	AAAACAAAAGATAAATAGAC	tandem 11	intergenic	6.66667	FALSE
BLACK-SR-VP_26_10_2019_C_40cm_scaffold_23_FINAL_IR	189205	189264	15	4	60	4	ACGT	20	1.69	TTTTAAACAAGTAGA	tandem 12	intergenic	5	TRUE
BLACK-SR-VP_26_10_2019_C_40cm_scaffold_23_FINAL_IR	196499	196552	18	3	54	4	ACGT	44.44	1.63	GGAGAGATAGAAGATAGC	tandem 13	orf	6	TRUE
BLACK-SR-VP_26_10_2019_C_40cm_scaffold_23_FINAL_IR	202709	202813	15	7	105	3	AGT	13.33	1.24	AATATAAGATAAAAG	tandem 14	orf	5	TRUE
BLACK-SR-VP_26_10_2019_C_40cm_scaffold_23_FINAL_IR	213119	213190	9	8	72	3	AGT	11.11	0.99	AAGAAAATA	tandem 15	orf	3	TRUE
BLACK-SR-VP_26_10_2019_C_40cm_scaffold_23_FINAL_IR	216207	216302	24	4	96	3	ACG	37.5	1.33	AAGGAACAAAGCAAAGAACCAAAG	tandem 16	orf	8	TRUE
BLACK-SR-VP_26_10_2019_C_40cm_scaffold_23_FINAL_IR	217922	217993	18	4	72	4	ACGT	16.67	1.57	AAACCTATTAGTAATAAA	tandem 17	orf	6	TRUE
BLACK-SR-VP_26_10_2019_C_40cm_scaffold_23_FINAL_IR	225263	225313	17	3	51	3	AGT	23.53	1.47	ATGATATAAAGGAGATA	tandem 18	intergenic	5.66667	FALSE
BLACK-SR-VP_26_10_2019_C_40cm_scaffold_23_FINAL_IR	239988	240122	45	3	135	4	ACGT	26.67	1.68	TGAATAGATGAGAATAGGAATGATATCTATATTTATGTTAGAAGG	tandem 19	intergenic	15	TRUE
BLACK-SR-VP_26_10_2019_C_40cm_scaffold_23_FINAL_IR	267532	267681	30	5	150	3	AGT	23.33	1.42	AAGGAGGGAATTAAAATAATGAATAATAAG	tandem 20	orf	10	TRUE
BLACK-SR-VP_26_10_2019_C_40cm_scaffold_23_FINAL_IR	340706	340768	21	3	63	4	ACGT	38.1	1.88	GGGTTGGCATAAAACTATTGT	tandem 21	overlap	7	TRUE
BLACK-SR-VP_26_10_2019_C_40cm_scaffold_23_FINAL_IR	349545	349652	27	4	108	4	ACGT	40.74	1.68	AGAAGAGCAAGAAGAGCCTAAAAAGCT	tandem 22	orf	9	TRUE
BLACK-SR-VP_26_10_2019_C_40cm_scaffold_23_FINAL_IR	352098	352202	35	3	105	4	ACGT	34.29	1.69	GGTGAAATATGAATGTAAAAGAGAATAAAGGCGAC	tandem 23	intergenic	11.6667	FALSE
BLACK-SR-VP_26_10_2019_C_40cm_scaffold_23_FINAL_IR	356098	356148	17	3	51	4	ACGT	17.65	1.55	AACTTAAAATTCAAAGA	tandem 24	intergenic	5.66667	FALSE
BLACK-SR-VP_26_10_2019_C_40cm_scaffold_23_FINAL_IR	377649	377864	27	8	216	4	ACGT	22.22	1.26	AAGACGAAGAAAATAAAGAAAATAAAG	tandem 25	new orf	9	TRUE
BLACK-SR-VP_26_10_2019_C_40cm_scaffold_23_FINAL_IR	388691	388845	31	5	155	4	ACGT	19.35	1.58	GATAAACTACAATAAATTGATAAACACAATA	tandem 26	intergenic	10.3333	FALSE
BLACK-SR-VP_26_10_2019_C_40cm_scaffold_23_FINAL_IR	389721	389789	23	3	69	4	ACGT	30.43	1.63	AAACGGATGGTAGATAAAGATAA	tandem 27	intergenic	7.66667	FALSE
BLACK-SR-VP_26_10_2019_C_40cm_scaffold_23_FINAL_IR	449197	449356	20	8	160	4	ACGT	25	1.42	AATAAGCAAAAGAGAATAGA	tandem 28	intergenic	6.66667	FALSE
BLACK-SR-VP_26_10_2019_C_40cm_scaffold_23_FINAL_IR	470499	470593	19	5	95	3	ACT	15.79	1.43	ATATAAATTCTAACAATCA	tandem 29	intergenic	6.33333	FALSE
BLACK-SR-VP_26_10_2019_C_40cm_scaffold_23_FINAL_IR	470583	470639	19	3	57	3	ACT	15.79	1.38	TCTAACAATCAATATAAAA	tandem 30	intergenic	6.33333	FALSE
BLACK-SR-VP_26_10_2019_C_40cm_scaffold_23_FINAL_IR	493016	493171	39	4	156	4	ACGT	17.95	1.57	AAGAAAATAACATTATATATTATGAAAGAAGATAACTGA	tandem 31	intergenic	13	TRUE
BLACK-SR-VP_26_10_2019_C_40cm_scaffold_23_FINAL_IR	508117	508206	30	3	90	4	ACGT	30	1.64	TAAATTAAATAACGAAGAGGGTAAAGAGGT	tandem 32	orf	10	TRUE
BLACK-SR-VP_26_10_2019_C_40cm_scaffold_23_FINAL_IR	530071	530145	15	5	75	3	AGT	20	1.24	AAAATGAAGAAAATG	tandem 33	orf	5	TRUE
BLACK-SR-VP_26_10_2019_C_40cm_scaffold_23_FINAL_IR	554143	554262	20	6	120	4	ACGT	20	1.71	AGATTTATATTCTCGTATAA	tandem 34	intergenic	6.66667	FALSE
BLACK-SR-VP_26_10_2019_C_40cm_scaffold_23_FINAL_IR	555439	555564	18	7	126	4	ACGT	38.89	1.82	GAAGTTCCAAAGGTAGAA	tandem 35	orf	6	TRUE
BLACK-SR-VP_26_10_2019_C_40cm_scaffold_23_FINAL_IR	558992	559117	21	6	126	4	ACGT	33.33	1.78	GAAACTTCTGGAGAAAAGAAT	tandem 36	orf	7	TRUE
BLACK-SR-VP_26_10_2019_C_40cm_scaffold_23_FINAL_IR	599048	599257	15	14	210	4	ACGT	26.67	1.75	ATTAGATGAACTGAA	tandem 37	intergenic	5	TRUE
BLACK-SR-VP_26_10_2019_C_40cm_scaffold_23_FINAL_IR	638060	638251	24	8	192	4	ACGT	50	1.73	ACAGTAACTCCGACACCTACACCA	tandem 38	orf	8	TRUE
BLACK-SR-VP_26_10_2019_C_40cm_scaffold_23_FINAL_IR	645181	645372	48	4	192	4	ACGT	39.58	1.97	TCTGGACAATCTGTTACTACATCGATGAGTGGTAACATAGTTCAGATC	tandem 39	orf	16	TRUE
BLACK-SR-VP_26_10_2019_C_40cm_scaffold_23_FINAL_IR	662762	662977	54	4	216	4	ACGT	25.93	1.67	AAAGATCAGAACTAATGTACAAAGACAAATTAAAGTTGAAAAGATTAGAACAAG	tandem 40	orf	18	TRUE
BLACK-SR-VP_26_10_2019_C_40cm_scaffold_23_FINAL_IR	672809	672948	14	10	140	4	ACGT	28.57	1.86	TATCTGAAAGTATC	tandem 41	intergenic	4.66667	FALSE
BLACK-SR-VP_26_10_2019_C_40cm_scaffold_23_FINAL_IR	699336	699398	21	3	63	3	AGT	19.05	1.49	ATATTAGAGATTTGAAATGAA	tandem 42	intergenic	7	TRUE
BLACK-SR-VP_26_10_2019_C_40cm_scaffold_23_FINAL_IR	704527	704779	23	11	253	4	ACGT	30.43	1.85	AATGGAGGAATATTATACCAATC	tandem 43	new orf	7.66667	FALSE
BLACK-SR-VP_26_10_2019_C_40cm_scaffold_23_FINAL_IR	763872	764261	26	15	390	4	ACGT	19.23	1.53	TTATTTGCCTTGATTTGTTTTAATTA	tandem 44	intergenic	8.66667	FALSE
BLACK-SR-VP_26_10_2019_C_40cm_scaffold_23_FINAL_IR	772991	773062	18	4	72	4	ACGT	50	1.99	GTGCCACAGTAGTATTCG	tandem 45	orf	6	TRUE
BLACK-SR-VP_26_10_2019_C_40cm_scaffold_23_FINAL_IR	775686	775742	19	3	57	3	AGT	10.53	1.27	TTTTATGATATTTTTATGA	tandem 46	intergenic	6.33333	FALSE
BLACK-SR-VP_26_10_2019_C_40cm_scaffold_23_FINAL_IR	779295	779374	20	4	80	4	ACGT	25	1.74	ATTTTCCACTAGAAAATCAT	tandem 47	intergenic	6.66667	FALSE
BLACK-SR-VP_26_10_2019_C_40cm_scaffold_23_FINAL_IR	818240	818335	24	4	96	4	ACGT	33.33	1.91	AACATTCTTCTCAGAAGTTGTTGA	tandem 48	orf	8	TRUE
BLACK-SR-VP_26_10_2019_C_40cm_scaffold_23_FINAL_IR	822381	822437	19	3	57	4	ACGT	21.05	1.57	TATAATCTTACTTGTTTCT	tandem 49	intergenic	6.33333	FALSE
BLACK-SR-VP_26_10_2019_C_40cm_scaffold_23_FINAL_IR	836193	836256	16	4	64	4	ACGT	37.5	1.81	CAACATCTTTCATTGC	tandem 50	intergenic	5.33333	FALSE
BLACK-SR-VP_26_10_2019_C_40cm_scaffold_23_FINAL_IR	840368	840437	10	7	70	3	ACT	20	1.49	AATTATCTTC	tandem 51	overlap	3.33333	FALSE
BLACK-SR-VP_26_10_2019_C_40cm_scaffold_23_FINAL_IR	846896	847050	31	5	155	4	ACGT	16.13	1.35	TATTTTTTTTTCATATTTTTTTCATAGCTTC	tandem 52	intergenic	10.3333	FALSE
BLACK-SR-VP_26_10_2019_C_40cm_scaffold_23_FINAL_IR	847055	847109	11	5	55	3	ACT	9.09	1.1	TTTTTTTCATA	tandem 53	intergenic	3.66667	FALSE
BLACK-SR-VP_26_10_2019_C_40cm_scaffold_23_FINAL_IR	869257	869310	18	3	54	3	ACT	38.89	1.38	CTTTATCCCCATTCTTTC	tandem 54	orf	6	TRUE
BLACK-SR-VP_26_10_2019_C_40cm_scaffold_23_FINAL_IR	878646	878753	12	9	108	3	ACT	25	1.38	TTTACTCCTTTA	tandem 55	new orf	4	TRUE
BLACK-SR-VP_26_10_2019_C_40cm_scaffold_23_FINAL_IR	888167	888226	20	3	60	4	ACGT	40	1.78	CTCTATGCCTATCGTTATTC	tandem 56	intergenic	6.66667	FALSE
Brown_BROWN-SR-VP_26_10_2019_2_100cm_FINAL	374	433	12	5	60	4	ACGT	50	1.83	TCTTCATGGTGC	tandem 1	ITR	4	TRUE
Brown_BROWN-SR-VP_26_10_2019_2_100cm_FINAL	6454	6543	18	5	90	3	AGT	55.56	1.23	GGGGAGGAAAAGTAGGAG	tandem 2	orf	6	TRUE
Brown_BROWN-SR-VP_26_10_2019_2_100cm_FINAL	23715	23778	16	4	64	3	AGT	6.25	1.25	ATATTGATATAATAAA	tandem 3	intergenic	5.33333	FALSE
Brown_BROWN-SR-VP_26_10_2019_2_100cm_FINAL	80291	80359	23	3	69	4	ACGT	34.78	1.72	AGGGGCGAATAAAATGGTAATTA	tandem 4	intergenic	7.66667	FALSE
Brown_BROWN-SR-VP_26_10_2019_2_100cm_FINAL	86266	86321	14	4	56	3	AGT	14.29	1.45	ATGGAATTAAATTT	tandem 5	intergenic	4.66667	FALSE
Brown_BROWN-SR-VP_26_10_2019_2_100cm_FINAL	90330	90549	22	10	220	3	AGT	31.82	1.39	GAAATGAAGTGAAATGAAGAGA	tandem 6	intergenic	7.33333	FALSE
Brown_BROWN-SR-VP_26_10_2019_2_100cm_FINAL	174024	174191	21	8	168	4	ACGT	33.33	1.51	AACAAAGAAGGATGAGTAAAG	tandem 7	new orf	7	TRUE
Brown_BROWN-SR-VP_26_10_2019_2_100cm_FINAL	186627	186731	35	3	105	4	ACGT	17.14	1.32	AAAAAAAGCGATAAAAAATAGTTAAAAAATAGAGA	tandem 8	intergenic	11.6667	FALSE
Brown_BROWN-SR-VP_26_10_2019_2_100cm_FINAL	197546	197599	18	3	54	3	AGT	16.67	1.12	AATAGAAGAAGAAAAAAT	tandem 9	orf, just below threshold for AA repeat	6	TRUE
Brown_BROWN-SR-VP_26_10_2019_2_100cm_FINAL	218247	218390	18	8	144	4	ACGT	38.89	1.88	ATCTAAAGATACAGGGGT	tandem 10	orf	6	TRUE
Brown_BROWN-SR-VP_26_10_2019_2_100cm_FINAL	220891	220986	24	4	96	4	ACGT	33.33	1.61	AACTAAGGAACAAAGCAAAGAACT	tandem 11	orf	8	TRUE
Brown_BROWN-SR-VP_26_10_2019_2_100cm_FINAL	235776	235847	24	3	72	4	ACGT	20.83	1.39	GATCATAAAAGAAGAGAAAATAAA	tandem 12	orf	8	TRUE
Brown_BROWN-SR-VP_26_10_2019_2_100cm_FINAL	243725	243820	24	4	96	4	ACGT	37.5	1.81	ATCGACAATAAAAGAAGGTGGTGT	tandem 13	orf	8	TRUE
Brown_BROWN-SR-VP_26_10_2019_2_100cm_FINAL	263771	263910	20	7	140	3	AGT	15	1.28	GGAAAATAAATAAGATAAAT	tandem 14	intergenic	6.66667	FALSE
Brown_BROWN-SR-VP_26_10_2019_2_100cm_FINAL	267688	267879	24	8	192	4	ACGT	29.17	1.79	AAGGAAAAGCTGAACAATGATTTT	tandem 15	intergenic	8	TRUE
Brown_BROWN-SR-VP_26_10_2019_2_100cm_FINAL	354949	355011	21	3	63	4	ACGT	33.33	1.78	TATAGAGCCTAAAAAACCATC	tandem 16	orf	7	TRUE
Brown_BROWN-SR-VP_26_10_2019_2_100cm_FINAL	359481	359690	42	5	210	4	ACGT	23.81	1.65	ATAGTTCAGAACAAGAAAAAATAGATTCAAAATCACAAATAG	tandem 17	orf	14	TRUE
Brown_BROWN-SR-VP_26_10_2019_2_100cm_FINAL	363042	363125	14	6	84	3	AGT	21.43	1.49	AGTAAAGTTTGAAA	tandem 18	intergenic	4.66667	FALSE
Brown_BROWN-SR-VP_26_10_2019_2_100cm_FINAL	396379	396458	20	4	80	4	ACGT	10	1.34	GAAAATAAATTTATAAAAAC	tandem 19	intergenic	6.66667	FALSE
Brown_BROWN-SR-VP_26_10_2019_2_100cm_FINAL	401599	401730	33	4	132	4	ACGT	33.33	1.71	ACACTGATGTCAAAGACAAAGATACCAAAAAAG	tandem 20	orf	11	TRUE
Brown_BROWN-SR-VP_26_10_2019_2_100cm_FINAL	418184	418393	21	10	210	4	ACGT	33.33	1.82	TACTAAAGGGAATACTGACAA	tandem 21	orf	7	TRUE
Brown_BROWN-SR-VP_26_10_2019_2_100cm_FINAL	431420	431494	15	5	75	4	ACGT	40	1.69	GAAGAATCAAGAGTG	tandem 22	orf	5	TRUE
Brown_BROWN-SR-VP_26_10_2019_2_100cm_FINAL	455098	455221	31	4	124	4	ACGT	29.03	1.74	ACTACCAAAAATATGTGAGAAGAAGAATATG	tandem 23	intergenic	10.3333	FALSE
Brown_BROWN-SR-VP_26_10_2019_2_100cm_FINAL	472531	472626	24	4	96	4	ACGT	41.67	1.68	TACACCGACATATACACCAACCTA	tandem 24	orf	8	TRUE
Brown_BROWN-SR-VP_26_10_2019_2_100cm_FINAL	472766	472945	18	10	180	3	ACT	38.89	1.38	ACATATACACCAACACCA	tandem 25	same orf	6	TRUE
Brown_BROWN-SR-VP_26_10_2019_2_100cm_FINAL	513539	513613	25	3	75	4	ACGT	28	1.76	TCAGATGAGAATTAAAAACATTAGG	tandem 26	intergenic	8.33333	FALSE
Brown_BROWN-SR-VP_26_10_2019_2_100cm_FINAL	525958	526057	25	4	100	3	AGT	24	1.16	AAAAAAAGGAAAAGAGAAAAGGTTA	tandem 27	intergenic	8.33333	FALSE
Brown_BROWN-SR-VP_26_10_2019_2_100cm_FINAL	545598	545795	22	9	198	4	ACGT	27.27	1.51	AATATCAGGAGAACAAAAAACA	tandem 28	intergenic	7.33333	FALSE
Brown_BROWN-SR-VP_26_10_2019_2_100cm_FINAL	549671	549820	25	6	150	3	AGT	12	1.13	AAAAAAAATTAAAAAAAAGATGATG	tandem 29	intergenic	8.33333	FALSE
Brown_BROWN-SR-VP_26_10_2019_2_100cm_FINAL	555528	555627	25	4	100	4	ACGT	20	1.69	TTATAAACTAAGATTCAACTGAAAT	tandem 30	overlap	8.33333	FALSE
Brown_BROWN-SR-VP_26_10_2019_2_100cm_FINAL	602137	602280	18	8	144	4	ACGT	38.89	1.82	GAAGTTCCAAAGGTAGAA	tandem 31	orf	6	TRUE
Brown_BROWN-SR-VP_26_10_2019_2_100cm_FINAL	606892	607035	36	4	144	4	ACGT	47.22	1.9	ACCTGTTGCTCCACCTATTGTTCAAACACCAGTACC	tandem 32	orf	12	TRUE
Brown_BROWN-SR-VP_26_10_2019_2_100cm_FINAL	616901	617000	20	5	100	3	AGT	15	1.44	AAGATAATGATGTAAATTAT	tandem 33	intergenic	6.66667	FALSE
Brown_BROWN-SR-VP_26_10_2019_2_100cm_FINAL	669084	669299	24	9	216	4	ACGT	25	1.76	ATTACCAAATAGTGTTGAATAAGA	tandem 34	intergenic	8	TRUE
Brown_BROWN-SR-VP_26_10_2019_2_100cm_FINAL	679454	679621	24	7	168	4	ACGT	54.17	1.64	CACCTGTCACACCTACACCTACAC	tandem 35	orf	8	TRUE
Brown_BROWN-SR-VP_26_10_2019_2_100cm_FINAL	683360	683485	42	3	126	4	ACGT	38.1	1.96	ATATCTGGTCAGCCTGTTAGTATATCAGGACAACCTATAGTA	tandem 36	orf	14	TRUE
Brown_BROWN-SR-VP_26_10_2019_2_100cm_FINAL	716300	716427	32	4	128	4	ACGT	21.88	1.71	AGAAAGTTATTAAAGAATTCAGAAATATTCAC	tandem 37	overlap	10.6667	FALSE
Brown_BROWN-SR-VP_26_10_2019_2_100cm_FINAL	745945	746013	23	3	69	4	ACGT	30.43	1.85	GAATATTATACCAATCAATGGAG	tandem 38	intergenic	7.66667	FALSE
Brown_BROWN-SR-VP_26_10_2019_2_100cm_FINAL	800017	800076	15	4	60	4	ACGT	40	1.69	TTTTCTGCTACCACT	tandem 39	orf	5	TRUE
Brown_BROWN-SR-VP_26_10_2019_2_100cm_FINAL	804986	805036	17	3	51	3	ACT	41.18	1.5	TCACCTCTCCCATTTTA	tandem 40	intergenic	5.66667	FALSE
Brown_BROWN-SR-VP_26_10_2019_2_100cm_FINAL	809114	809221	18	6	108	4	ACGT	44.44	1.93	TTGGTACCATTCGTACTG	tandem 41	orf	6	TRUE
Brown_BROWN-SR-VP_26_10_2019_2_100cm_FINAL	819062	819141	20	4	80	3	ACT	30	1.58	TATCCCTTATAATATCAACC	tandem 42	intergenic	6.66667	FALSE
Brown_BROWN-SR-VP_26_10_2019_2_100cm_FINAL	823662	823766	21	5	105	4	ACGT	23.81	1.69	TCATCCCTAGAAATTATAAAA	tandem 43	new orf	7	TRUE
Brown_BROWN-SR-VP_26_10_2019_2_100cm_FINAL	826626	826765	28	5	140	4	ACGT	21.43	1.71	TATCAGTTTATAATTTTAGTCGTTCTAA	tandem 44	intergenic	9.33333	FALSE
Brown_BROWN-SR-VP_26_10_2019_2_100cm_FINAL	845174	845224	17	3	51	4	ACGT	17.65	1.65	CATGATTTCAAAATTTT	tandem 45	intergenic	5.66667	FALSE
Brown_BROWN-SR-VP_26_10_2019_2_100cm_FINAL	850647	850712	22	3	66	4	ACGT	22.73	1.72	GCTTATTATTTCTTTATCAAAG	tandem 46	intergenic	7.33333	FALSE
Brown_BROWN-SR-VP_26_10_2019_2_100cm_FINAL	858811	859035	45	5	225	4	ACGT	20	1.62	TGTCGAATTTAATTTTGTATTATTGATTTTTGTCACATTTTTAGA	tandem 47	orf	15	TRUE
Brown_BROWN-SR-VP_26_10_2019_2_100cm_FINAL	894494	894603	22	5	110	3	ACT	27.27	1.5	ATCATCTCATTTTATTCTCTAC	tandem 48	intergenic	7.33333	FALSE
Brown_BROWN-SR-VP_26_10_2019_2_100cm_FINAL	897903	898046	48	3	144	4	ACGT	31.25	1.73	GGTTTCTCTTCTTTATGTTCATCTTCTTTCTCAAGAGATTTTTCTACA	tandem 49	orf	16	TRUE
Brown_BROWN-SR-VP_26_10_2019_2_100cm_FINAL	937491	937550	12	5	60	4	ACGT	50	1.83	CCATGAAGAGCA	tandem 50	ITR	4	TRUE
Green_Borg_SRVP_2020_100_cm_2_FINAL-FINAL	20457	20540	14	6	84	4	ACGT	28.57	1.43	ATAAAAAAGGAGAC	tandem 1	intergenic	4.66667	FALSE
Green_Borg_SRVP_2020_100_cm_2_FINAL-FINAL	65499	65674	44	4	176	4	ACGT	18.18	1.65	TATGAATCTTTAGATTCTAAAATTCTGAAAAAATAGAAAATAGA	tandem 2	intergenic	14.6667	FALSE
Green_Borg_SRVP_2020_100_cm_2_FINAL-FINAL	87051	87166	29	4	116	4	ACGT	20.69	1.45	ACAAAGAATGAATTAAAAATGAAAAACGA	tandem 3	intergenic	9.66667	FALSE
Green_Borg_SRVP_2020_100_cm_2_FINAL-FINAL	96890	97009	24	5	120	4	ACGT	45.83	1.62	ACACCAACACCAATACCAACTGCT	tandem 4	orf	8	TRUE
Green_Borg_SRVP_2020_100_cm_2_FINAL-FINAL	104961	105053	31	3	93	4	ACGT	32.26	1.84	TTGTTTATCTACCTTGCAGATTAACGACTTT	tandem 5	intergenic	10.3333	FALSE
Green_Borg_SRVP_2020_100_cm_2_FINAL-FINAL	144615	144851	79	3	237	4	ACGT	22.78	1.74	ATGAAATTTTTGTCAAACTATCGAAATCATTAGAGAATTTAGTTTTTGGTGATTAAAGGTTAATGACTAATATTTAAAG	tandem 6	overlap	26.3333	FALSE
Green_Borg_SRVP_2020_100_cm_2_FINAL-FINAL	151754	151805	13	4	52	3	AGT	15.38	1.42	GATGATAAATAAT	tandem 7	overlap	4.33333	FALSE
Green_Borg_SRVP_2020_100_cm_2_FINAL-FINAL	167055	167166	28	4	112	4	ACGT	14.29	1.49	TTATGATAGTTATATTTTGATTATTATC	tandem 8	intergenic	9.33333	FALSE
Green_Borg_SRVP_2020_100_cm_2_FINAL-FINAL	168931	169091	23	7	161	4	ACGT	21.74	1.58	CAGGAAAAATTGAAGATATATAA	tandem 9	overlap	7.66667	FALSE
Green_Borg_SRVP_2020_100_cm_2_FINAL-FINAL	177179	177250	18	4	72	3	AGT	16.67	1.12	AGAAAAAGAAAAAGTAAT	tandem 10	orf	6	TRUE
Green_Borg_SRVP_2020_100_cm_2_FINAL-FINAL	184220	184402	61	3	183	4	ACGT	18.03	1.51	AAAAATTAGACAATAATGCAAATAATATCCACGTATAAAAAAAGATAAAAATGAAAAAGAT	tandem 11	overlap	20.3333	FALSE
Green_Borg_SRVP_2020_100_cm_2_FINAL-FINAL	190857	190976	40	3	120	4	ACGT	15	1.48	AAAGAAAAATTTAATAATAGACAAAAAAATTGATGATTTG	tandem 12	overlap	13.3333	FALSE
Green_Borg_SRVP_2020_100_cm_2_FINAL-FINAL	198247	198376	26	5	130	4	ACGT	23.08	1.57	ATTAACATCCATGAAAAAAGAAAAGA	tandem 13	overlap	8.66667	FALSE
Green_Borg_SRVP_2020_100_cm_2_FINAL-FINAL	209147	209278	33	4	132	4	ACGT	21.21	1.74	AATAATCCTGAATCATTATTTTATTAATGAGGT	tandem 14	intergenic	11	TRUE
Green_Borg_SRVP_2020_100_cm_2_FINAL-FINAL	210466	210517	13	4	52	4	ACGT	38.46	1.83	TTGACTAAAGGAG	tandem 15	intergenic	4.33333	FALSE
Green_Borg_SRVP_2020_100_cm_2_FINAL-FINAL	219487	219678	24	8	192	4	ACGT	45.83	1.73	CACCAGTACCAACTGATACACCAA	tandem 16	orf	8	TRUE
Green_Borg_SRVP_2020_100_cm_2_FINAL-FINAL	219678	219845	24	7	168	4	ACGT	58.33	1.78	ACACCAGTACCAACTGCAACGCCG	tandem 17	orf	8	TRUE
Green_Borg_SRVP_2020_100_cm_2_FINAL-FINAL	220620	220685	22	3	66	3	AGT	18.18	1.1	AATAAAAAAGTAGAAAAAGAGA	tandem 18	intergenic	7.33333	FALSE
Green_Borg_SRVP_2020_100_cm_2_FINAL-FINAL	222747	222818	24	3	72	4	ACGT	45.83	1.73	ACACCAGTACCAACTGATACACCA	tandem 19	orf	8	TRUE
Green_Borg_SRVP_2020_100_cm_2_FINAL-FINAL	222773	222916	48	3	144	4	ACGT	45.83	1.8	ACCAGTACCAACTGATACACCAACACCAGTACCAACTGATACACCAGT	tandem 20	orf	16	TRUE
Green_Borg_SRVP_2020_100_cm_2_FINAL-FINAL	222917	223084	24	7	168	4	ACGT	58.33	1.78	ACCAGTACCAACTGCAACGCCGAC	tandem 21	orf	8	TRUE
Green_Borg_SRVP_2020_100_cm_2_FINAL-FINAL	233250	233330	27	3	81	4	ACGT	33.33	1.84	TGGAAATCAATGAAAATATCGTGACAG	tandem 22	orf	9	TRUE
Green_Borg_SRVP_2020_100_cm_2_FINAL-FINAL	250254	250445	48	4	192	4	ACGT	37.5	1.75	AAATTCCAGAAAAGATAGAGGATGGCGAAAAAATAAAGCCTGAACAGG	tandem 23	orf	16	TRUE
Green_Borg_SRVP_2020_100_cm_2_FINAL-FINAL	291590	291757	24	7	168	4	ACGT	50	1.9	TACACCTACTCCTGTACCGACAGA	tandem 24	orf	8	TRUE
Green_Borg_SRVP_2020_100_cm_2_FINAL-FINAL	307771	307833	21	3	63	3	AGT	19.05	1.25	AAATATGAATGAAAAAGAAGA	tandem 25	orf	7	TRUE
Green_Borg_SRVP_2020_100_cm_2_FINAL-FINAL	316086	316273	47	4	188	4	ACGT	23.4	1.49	AGAAAAATAAAATGAGGAAAAATGATGAATAATGACGAAAAAACTAG	tandem 26	intergenic	15.6667	FALSE
Green_Borg_SRVP_2020_100_cm_2_FINAL-FINAL	336996	337051	14	4	56	3	AGT	7.14	1.09	ATAAAATTAGAAAA	tandem 27	intergenic	4.66667	FALSE
Green_Borg_SRVP_2020_100_cm_2_FINAL-FINAL	340650	340985	14	24	336	3	AGT	21.43	1.41	TAAGAAATAGGAAT	tandem 28	overlap	4.66667	FALSE
Green_Borg_SRVP_2020_100_cm_2_FINAL-FINAL	351822	351986	33	5	165	4	ACGT	42.42	1.74	GAAGAGAAAGCTGAAGATCCAGAAAAGGTACCA	tandem 29	orf	11	TRUE
Green_Borg_SRVP_2020_100_cm_2_FINAL-FINAL	374726	374851	18	7	126	4	ACGT	50	1.76	ACCAACATCAACTGCGAC	tandem 30	orf	6	TRUE
Green_Borg_SRVP_2020_100_cm_2_FINAL-FINAL	380620	380724	35	3	105	4	ACGT	17.14	1.65	ATTTTAGTCAGATAAATCTGATAAACATTTTAAAA	tandem 31	intergenic	11.6667	FALSE
Green_Borg_SRVP_2020_100_cm_2_FINAL-FINAL	384918	385025	36	3	108	4	ACGT	22.22	1.44	ACAAAAAGATGAACAGGAAAAATTAATACAAAAAGA	tandem 32	intergenic	12	TRUE
Green_Borg_SRVP_2020_100_cm_2_FINAL-FINAL	404615	404749	45	3	135	4	ACGT	48.89	1.94	CGGTGTACAAGACACGGTGAAAGATGCAAAGCCTATATCCCAAGC	tandem 33	orf	15	TRUE
Green_Borg_SRVP_2020_100_cm_2_FINAL-FINAL	410512	410646	15	9	135	4	ACGT	26.67	1.8	ATTAATACAGATAGC	tandem 34	orf	5	TRUE
Green_Borg_SRVP_2020_100_cm_2_FINAL-FINAL	412760	412864	35	3	105	4	ACGT	20	1.49	AAAAAATTAGAATAGAAAATGAAAAAACCGTTAGA	tandem 35	intergenic	11.6667	FALSE
Green_Borg_SRVP_2020_100_cm_2_FINAL-FINAL	422235	422351	39	3	117	4	ACGT	20.51	1.46	AAGACGAAGATTCAAAAAATGAAAAGATAAAAAAATTAG	tandem 36	orf	13	TRUE
Green_Borg_SRVP_2020_100_cm_2_FINAL-FINAL	464079	464153	15	5	75	4	ACGT	26.67	1.83	TTTGATAAAATTCGC	tandem 37	intergenic	5	TRUE
Green_Borg_SRVP_2020_100_cm_2_FINAL-FINAL	494062	494246	37	5	185	4	ACGT	18.92	1.52	TAAATAAACAGTAATAGAACTTACAGAAAAAATAACA	tandem 38	intergenic	12.3333	FALSE
Green_Borg_SRVP_2020_100_cm_2_FINAL-FINAL	504969	505064	12	8	96	3	ACT	58.33	1.28	ACTCCAACACCC	tandem 39	orf	4	TRUE
Green_Borg_SRVP_2020_100_cm_2_FINAL-FINAL	596364	596531	28	6	168	3	AGT	21.43	1.52	TGAAAGGTGTATAAAATAATATGATGTA	tandem 40	intergenic	9.33333	FALSE
Green_Borg_SRVP_2020_100_cm_2_FINAL-FINAL	627480	627559	20	4	80	4	ACGT	20	1.69	AAATGGATATTACATACAAT	tandem 41	intergenic	6.66667	FALSE
Green_Borg_SRVP_2020_100_cm_2_FINAL-FINAL	645925	646124	40	5	200	3	AGT	12.5	1.33	AAAATTAATAAAAGGAGATAATAATATTATGGAAAATAAT	tandem 42	overlap	13.3333	FALSE
Green_Borg_SRVP_2020_100_cm_2_FINAL-FINAL	692234	692341	36	3	108	4	ACGT	25	1.66	AGATGAGTCTGAAAAAGGAATAAATTTAACTGAAAA	tandem 43	orf	12	TRUE
Green_Borg_SRVP_2020_100_cm_2_FINAL-FINAL	695701	695790	30	3	90	4	ACGT	23.33	1.75	AAATGAAAGATTTATAAATATCATTCACCG	tandem 44	intergenic	10	TRUE
Green_Borg_SRVP_2020_100_cm_2_FINAL-FINAL	703732	703959	38	6	228	4	ACGT	15.79	1.23	GATAAAACAAATAAAACAATGAAAAAAATGAAAGAAAA	tandem 45	overlap	12.6667	FALSE
Green_Borg_SRVP_2020_100_cm_2_FINAL-FINAL	717281	717466	31	6	186	4	ACGT	19.35	1.42	AAAAGAATAAAGGAGAAACAAAAATATGATT	tandem 46	overlap	10.3333	FALSE
Green_Borg_SRVP_2020_100_cm_2_FINAL-FINAL	743750	743869	24	5	120	4	ACGT	29.17	1.6	TGTTATCTTCCATAATTTCCTCTT	tandem 47	orf	8	TRUE
Green_Borg_SRVP_2020_100_cm_2_FINAL-FINAL	759495	759710	36	6	216	4	ACGT	38.89	1.68	ATCTTCTTTAGGTTTTTCTGTTCCTTCCTTGACTGC	tandem 48	orf	12	TRUE
Green_Borg_SRVP_2020_100_cm_2_FINAL-FINAL	767347	767418	24	3	72	4	ACGT	41.67	1.85	TCTGCAAACTTCTTAGCTTGTTCC	tandem 49	orf	8	TRUE
Green_Borg_SRVP_2020_100_cm_2_FINAL-FINAL	768257	768361	21	5	105	4	ACGT	47.62	1.82	AGATCCTGCTTCTTGTGTCTC	tandem 50	orf	7	TRUE
Green_Borg_SRVP_2020_100_cm_2_FINAL-FINAL	772750	772866	39	3	117	4	ACGT	38.46	1.84	TCTGTCTTTGGAGCCACCAATTCTGTTTTTGTGATATCT	tandem 51	orf	13	TRUE
Green_Borg_SRVP_2020_100_cm_2_FINAL-FINAL	774113	774312	50	4	200	4	ACGT	20	1.71	TGAAAATGGAGCCAATTTACAATATCTTAATCATATATTACATATATTAT	tandem 52	intergenic	16.6667	FALSE
Green_Borg_SRVP_2020_100_cm_2_FINAL-FINAL	774400	774576	59	3	177	4	ACGT	32.2	1.83	AAGCTATACACATATAAATCATAAACATACGCTCATAAGAACGTATCATACCAGGTCAT	tandem 53	intergenic	19.6667	FALSE
Green_Borg_SRVP_2020_100_cm_2_FINAL-FINAL	784338	784441	26	4	104	4	ACGT	30.77	1.83	AATACTCCATTCTACATGTGATCTAT	tandem 54	intergenic	8.66667	FALSE
Green_Borg_SRVP_2020_100_cm_2_FINAL-FINAL	788603	788725	41	3	123	4	ACGT	34.15	1.92	AAGTAAGTTCAATTCTCTGCTCACACAGATCATTGTAAAGT	tandem 55	intergenic	13.6667	FALSE
Green_Borg_SRVP_2020_100_cm_2_FINAL-FINAL	792644	792733	30	3	90	4	ACGT	23.33	1.69	CAAAGAAATGTAATACTACTAAAATGAACT	tandem 56	intergenic	10	TRUE
Green_Borg_SRVP_2020_100_cm_2_FINAL-FINAL	797078	797167	30	3	90	4	ACGT	23.33	1.66	AAATATCAAAATAGATAGAAATGTGATGCA	tandem 57	intergenic	10	TRUE
Green_Borg_SRVP_2020_100_cm_2_FINAL-FINAL	803323	803378	14	4	56	4	ACGT	35.71	1.78	AACATGCAGAACTA	tandem 58	intergenic	4.66667	FALSE
Green_Borg_SRVP_2020_100_cm_2_FINAL-FINAL	804199	804374	44	4	176	4	ACGT	15.91	1.59	TAAATAGAACTATATAATAATTACAGAGTTTAATAATTACAGAA	tandem 59	intergenic	14.6667	FALSE
Green_Borg_SRVP_2020_100_cm_2_FINAL-FINAL	838507	838704	66	3	198	4	ACGT	42.42	1.93	AATATTGTACAGATATCTGGGCAAGCTGTTGTGACAGATAGTGGGTCTGTTACGTCAGTATCTGGT	tandem 60	orf	22	TRUE
Green_Borg_SRVP_2020_100_cm_2_FINAL-FINAL	842473	842712	30	8	240	4	ACGT	23.33	1.69	ATTACCAAAATATGGATAATCAAGAAATGA	tandem 61	orf	10	TRUE
Green_Borg_SRVP_2020_100_cm_2_FINAL-FINAL	858127	858273	21	7	147	4	ACGT	28.57	1.82	TATCTGGACAAGTAGTAAATA	tandem 62	orf	7	TRUE
Green_Borg_SRVP_2020_100_cm_2_FINAL-FINAL	858972	859178	69	3	207	4	ACGT	39.13	1.96	GTAGAAATATCTGGTCAATCTGTCATCACAAGCATATCAGGTAATATAGTTCAGATCTCTGGCCAACAG	tandem 63	orf	23	TRUE
Green_Borg_SRVP_2020_100_cm_2_FINAL-FINAL	859332	859457	42	3	126	4	ACGT	42.86	1.98	AATATAGTTCAGATCTCTGGACAGCCAGTAACAGTTAGTGGC	tandem 64	orf	14	TRUE
Green_Borg_SRVP_2020_100_cm_2_FINAL-FINAL	901583	901752	17	10	170	4	ACGT	35.29	1.87	ATGACATCACTACAATG	tandem 65	intergenic	5.66667	FALSE
Green_Borg_SRVP_2020_100_cm_2_FINAL-FINAL	916203	916325	41	3	123	3	AGT	24.39	1.53	GGGATGAATAATTATAAATAAAGATGGTAGGATAATTATGA	tandem 66	intergenic	13.6667	FALSE
Green_Borg_SRVP_2020_100_cm_2_FINAL-FINAL	944481	944576	32	3	96	4	ACGT	28.12	1.73	TCGCGAAGCGATAAACAATAAAATAAAGTTAA	tandem 67	intergenic	10.6667	FALSE
Green_Borg_SRVP_2020_100_cm_2_FINAL-FINAL	955761	955838	26	3	78	4	ACGT	26.92	1.69	GATAAAATTGCAAGATTGATATAGGA	tandem 68	intergenic	8.66667	FALSE
Green_Borg_SRVP_2020_100_cm_2_FINAL-FINAL	976349	976565	31	7	217	4	ACGT	29.03	1.78	TCATGAAAGAATATTCATGAAAAGAAATGGC	tandem 69	intergenic	10.3333	FALSE
Green_Borg_SRVP_2020_100_cm_2_FINAL-FINAL	988245	988355	37	3	111	4	ACGT	18.92	1.69	ATAAATATATATAAATCAATTTATGCAGATGAATCTG	tandem 70	overlap	12.3333	FALSE
Green_Borg_SRVP_2020_100_cm_2_FINAL-FINAL	1014727	1014818	23	4	92	4	ACGT	34.78	1.86	TAAATCTGACAATTCCAGCAGAA	tandem 71	intergenic	7.66667	FALSE
Green_Borg_SRVP_2020_100_cm_2_FINAL-FINAL	1019256	1019351	32	3	96	3	ACT	28.12	1.53	TTATCTTTTACCATATCAATCTATCACCTTTC	tandem 72	overlap	10.6667	FALSE
Green_Borg_SRVP_2020_100_cm_2_FINAL-FINAL	1054860	1054931	12	6	72	4	ACGT	25	1.42	TTCTTCTTTATG	tandem 73	orf	4	TRUE
Green_Borg_SRVP_2020_100_cm_2_FINAL-FINAL	1066853	1067112	10	26	260	3	ACT	50	1.49	TCACCACATC	tandem 74	intergenic	3.33333	FALSE
Green_Borg_SRVP_2020_100_cm_2_FINAL-FINAL	1068492	1068545	18	3	54	3	ACT	22.22	1.5	TATTTCTCAATATTCTCA	tandem 75	overlap	6	TRUE
Green_Borg_SRVP_2020_100_cm_2_FINAL-FINAL	1071891	1072034	36	4	144	4	ACGT	22.22	1.64	TTATCTTTATTAGACTCATTCATTTTATCACCAATA	tandem 76	orf	12	TRUE
LILAC_RifSed_csp1_19ft_2_test_LILAC_rev17_terminal_repeats-final	5323	5412	15	6	90	4	ACGT	46.67	1.69	CGATGACAAGAAAGG	tandem 1	orf	5	TRUE
LILAC_RifSed_csp1_19ft_2_test_LILAC_rev17_terminal_repeats-final	5414	5563	15	10	150	4	ACGT	40	1.53	GATGACAAGAAAGGA	tandem 2	orf	5	TRUE
LILAC_RifSed_csp1_19ft_2_test_LILAC_rev17_terminal_repeats-final	5582	5689	18	6	108	4	ACGT	55.56	1.84	GATGATAACGCAGGCGGA	tandem 3	orf	6	TRUE
LILAC_RifSed_csp1_19ft_2_test_LILAC_rev17_terminal_repeats-final	8303	8455	17	9	153	4	ACGT	23.53	1.57	TAAAAAGAGGTACAATA	tandem 4	overlap	5.66667	FALSE
LILAC_RifSed_csp1_19ft_2_test_LILAC_rev17_terminal_repeats-final	22449	22511	21	3	63	3	AGT	9.52	1.21	AAAAAGAATTTAAAAAGATTA	tandem 5	orf	7	TRUE
LILAC_RifSed_csp1_19ft_2_test_LILAC_rev17_terminal_repeats-final	32219	32370	38	4	152	4	ACGT	21.05	1.61	ACATTTAGAAAAAAAGAAAAGAGCATAATATTTAGATG	tandem 6	overlap	12.6667	FALSE
LILAC_RifSed_csp1_19ft_2_test_LILAC_rev17_terminal_repeats-final	39328	39393	22	3	66	3	AGT	18.18	1.47	AGAAAAATATAAATTTTTGGAG	tandem 7	overlap	7.33333	FALSE
LILAC_RifSed_csp1_19ft_2_test_LILAC_rev17_terminal_repeats-final	53374	53472	33	3	99	4	ACGT	12.12	1.49	GATTTTAAAAATGATGAACTTATAAAATTATAA	tandem 8	intergenic	11	TRUE
LILAC_RifSed_csp1_19ft_2_test_LILAC_rev17_terminal_repeats-final	63252	63431	18	10	180	4	ACGT	44.44	1.82	CCAAATGTGACAGCAACA	tandem 9	orf	6	TRUE
LILAC_RifSed_csp1_19ft_2_test_LILAC_rev17_terminal_repeats-final	63686	63853	24	7	168	4	ACGT	45.83	1.86	ACCTGTGCCTACAGAAACACCAAT	tandem 10	orf	8	TRUE
LILAC_RifSed_csp1_19ft_2_test_LILAC_rev17_terminal_repeats-final	73342	73395	18	3	54	4	ACGT	44.44	1.77	ACTGGGATTGGAGAGATA	tandem 11	orf	6	TRUE
LILAC_RifSed_csp1_19ft_2_test_LILAC_rev17_terminal_repeats-final	88929	88991	21	3	63	4	ACGT	14.29	1.57	GATAAAATATTGAAATATCTT	tandem 12	intergenic	7	TRUE
LILAC_RifSed_csp1_19ft_2_test_LILAC_rev17_terminal_repeats-final	103622	103684	9	7	63	3	AGT	22.22	1.44	GGAAATAAT	tandem 13	orf	3	TRUE
LILAC_RifSed_csp1_19ft_2_test_LILAC_rev17_terminal_repeats-final	110033	110152	24	5	120	4	ACGT	41.67	1.78	TTGCTACAGCAACACCAATACCAA	tandem 14	orf	8	TRUE
LILAC_RifSed_csp1_19ft_2_test_LILAC_rev17_terminal_repeats-final	110165	110284	30	4	120	4	ACGT	50	1.64	GCAGTGGTGGAGGAAATAGTGGAGGAAGTA	tandem 15	orf	10	TRUE
LILAC_RifSed_csp1_19ft_2_test_LILAC_rev17_terminal_repeats-final	117047	117160	38	3	114	4	ACGT	26.32	1.76	CCAATGTTAAAGACAAAGATATAAATAATATCGATGAC	tandem 16	overlap	12.6667	FALSE
LILAC_RifSed_csp1_19ft_2_test_LILAC_rev17_terminal_repeats-final	118661	118852	24	8	192	4	ACGT	45.83	1.64	AGAGAAAGGAGGATGAAGAGCTCA	tandem 17	orf	8	TRUE
LILAC_RifSed_csp1_19ft_2_test_LILAC_rev17_terminal_repeats-final	123921	124076	26	6	156	4	ACGT	34.62	1.81	TTTTTTGTTGTTGAAATGCGAAGGCA	tandem 18	intergenic	8.66667	FALSE
LILAC_RifSed_csp1_19ft_2_test_LILAC_rev17_terminal_repeats-final	124893	124992	20	5	100	3	AGT	15	1.35	TAAAAAATTATAGGAGATAA	tandem 19	intergenic	6.66667	FALSE
LILAC_RifSed_csp1_19ft_2_test_LILAC_rev17_terminal_repeats-final	128175	128309	27	5	135	4	ACGT	37.04	1.55	GCAGAAGTAGAAAAAGGTGTAGAAAAG	tandem 20	orf	9	TRUE
LILAC_RifSed_csp1_19ft_2_test_LILAC_rev17_terminal_repeats-final	140838	140967	26	5	130	3	AGT	19.23	1.35	AAAGGATTAAAAATAAGAGGATAAAT	tandem 21	intergenic	8.66667	FALSE
LILAC_RifSed_csp1_19ft_2_test_LILAC_rev17_terminal_repeats-final	153424	153639	24	9	216	4	ACGT	37.5	1.95	TGCTACAAATGTGACCTCTGATAA	tandem 22	orf	8	TRUE
LILAC_RifSed_csp1_19ft_2_test_LILAC_rev17_terminal_repeats-final	166691	166825	27	5	135	3	AGT	25.93	1.43	AATTGAGGGAAAAATATAGATAAAGGA	tandem 23	intergenic	9	TRUE
LILAC_RifSed_csp1_19ft_2_test_LILAC_rev17_terminal_repeats-final	171357	171436	10	8	80	3	AGT	20	1.37	AAATAATGGA	tandem 24	overlap	3.33333	FALSE
LILAC_RifSed_csp1_19ft_2_test_LILAC_rev17_terminal_repeats-final	174990	175109	30	4	120	4	ACGT	40	1.88	AGAATACAACAAATGCAACGGTTCTAGGAC	tandem 25	orf	10	TRUE
LILAC_RifSed_csp1_19ft_2_test_LILAC_rev17_terminal_repeats-final	177476	177675	25	8	200	4	ACGT	24	1.52	CAAGATAAGAAAAAATGAGAAATTG	tandem 26	overlap	8.33333	FALSE
LILAC_RifSed_csp1_19ft_2_test_LILAC_rev17_terminal_repeats-final	188773	188876	26	4	104	4	ACGT	11.54	1.29	GATAACAAAAATAATATAACAAAAAT	tandem 27	intergenic	8.66667	FALSE
LILAC_RifSed_csp1_19ft_2_test_LILAC_rev17_terminal_repeats-final	239970	240050	27	3	81	4	ACGT	33.33	1.82	TTACTCCAGTAATACCGACTACAAATA	tandem 28	orf	9	TRUE
LILAC_RifSed_csp1_19ft_2_test_LILAC_rev17_terminal_repeats-final	257355	257508	22	7	154	4	ACGT	31.82	1.79	TCATTTTTGAAGATGGTTCCTT	tandem 29	intergenic	7.33333	FALSE
LILAC_RifSed_csp1_19ft_2_test_LILAC_rev17_terminal_repeats-final	296314	296364	17	3	51	3	AGT	17.65	1.5	GTGATAAATTATAAGTT	tandem 30	overlap	5.66667	FALSE
LILAC_RifSed_csp1_19ft_2_test_LILAC_rev17_terminal_repeats-final	323259	323330	24	3	72	4	ACGT	33.33	1.78	AATGTAACAGCAGAAATAACACCT	tandem 31	orf	8	TRUE
LILAC_RifSed_csp1_19ft_2_test_LILAC_rev17_terminal_repeats-final	324060	324134	15	5	75	4	ACGT	26.67	1.75	ACAAATATAACTTCG	tandem 32	orf	5	TRUE
LILAC_RifSed_csp1_19ft_2_test_LILAC_rev17_terminal_repeats-final	326917	326988	24	3	72	4	ACGT	45.83	1.97	TTGTACCAAAGCCAAATGTGACGG	tandem 33	orf	8	TRUE
LILAC_RifSed_csp1_19ft_2_test_LILAC_rev17_terminal_repeats-final	327095	327190	24	4	96	4	ACGT	37.5	1.81	TGTGACAATTTCACCAACACCAAA	tandem 34	orf	8	TRUE
LILAC_RifSed_csp1_19ft_2_test_LILAC_rev17_terminal_repeats-final	327422	327565	48	3	144	4	ACGT	37.5	1.85	ACCAATTGAACCAATACCTGAGATTACAAGCGAACCAATTGAACCAAT	tandem 35	orf	16	TRUE
LILAC_RifSed_csp1_19ft_2_test_LILAC_rev17_terminal_repeats-final	327777	327836	15	4	60	4	ACGT	33.33	1.75	ACCAATTGAACCAAT	tandem 36	overlap	5	TRUE
LILAC_RifSed_csp1_19ft_2_test_LILAC_rev17_terminal_repeats-final	327848	327952	15	7	105	4	ACGT	33.33	1.75	ACCAATTGAACCAAT	tandem 37	intergenic	5	TRUE
LILAC_RifSed_csp1_19ft_2_test_LILAC_rev17_terminal_repeats-final	327945	328016	24	3	72	4	ACGT	41.67	1.89	GAACCAATACCTGAGATTACAAGC	tandem 38	intergenic	8	TRUE
LILAC_RifSed_csp1_19ft_2_test_LILAC_rev17_terminal_repeats-final	374004	374105	34	3	102	4	ACGT	20.59	1.49	ATGAATAAGAATGAAAAAATTAAAAACAACAACC	tandem 39	intergenic	11.3333	FALSE
LILAC_RifSed_csp1_19ft_2_test_LILAC_rev17_terminal_repeats-final	423093	423176	28	3	84	4	ACGT	21.43	1.67	AAAATTGGAATTGTTACTATGATAGAAT	tandem 40	intergenic	9.33333	FALSE
LILAC_RifSed_csp1_19ft_2_test_LILAC_rev17_terminal_repeats-final	436859	436972	38	3	114	4	ACGT	26.32	1.81	CTTTTTTCCAATAATTATTTGATAGCGTATGCTATGAA	tandem 41	intergenic	12.6667	FALSE
LILAC_RifSed_csp1_19ft_2_test_LILAC_rev17_terminal_repeats-final	438218	438268	17	3	51	4	ACGT	11.76	1.52	ATATTTTTTAAATCAGA	tandem 42	intergenic	5.66667	FALSE
LILAC_RifSed_csp1_19ft_2_test_LILAC_rev17_terminal_repeats-final	441270	441360	13	7	91	4	ACGT	23.08	1.74	AATTGTGACTAAA	tandem 43	intergenic	4.33333	FALSE
LILAC_RifSed_csp1_19ft_2_test_LILAC_rev17_terminal_repeats-final	451749	451828	20	4	80	4	ACGT	30	1.88	ATGCTGAAATTCTGCATAAT	tandem 44	intergenic	6.66667	FALSE
LILAC_RifSed_csp1_19ft_2_test_LILAC_rev17_terminal_repeats-final	452602	452700	33	3	99	4	ACGT	30.3	1.77	AAGTAGAACTTCCAAAAGAAGCAGAATCATTAA	tandem 45	orf	11	TRUE
LILAC_RifSed_csp1_19ft_2_test_LILAC_rev17_terminal_repeats-final	455486	455593	27	4	108	4	ACGT	44.44	1.9	CAAGCGAAGTACCAGTAGAGACATCAT	tandem 46	orf	9	TRUE
LILAC_RifSed_csp1_19ft_2_test_LILAC_rev17_terminal_repeats-final	456122	456217	24	4	96	4	ACGT	37.5	1.87	ATAAACTTGCTGATGAAAGAGCAG	tandem 47	orf	8	TRUE
LILAC_RifSed_csp1_19ft_2_test_LILAC_rev17_terminal_repeats-final	458822	459016	15	13	195	4	ACGT	26.67	1.67	AAAATAGTGAACATG	tandem 48	orf	5	TRUE
LILAC_RifSed_csp1_19ft_2_test_LILAC_rev17_terminal_repeats-final	462005	462085	27	3	81	3	AGT	11.11	1.08	AAAGAAAAATATAATGAAAGAAAAATA	tandem 49	overlap	9	TRUE
LILAC_RifSed_csp1_19ft_2_test_LILAC_rev17_terminal_repeats-final	463546	463839	42	7	294	4	ACGT	26.19	1.72	AAAAGCTGATATAGAGACCAAAACTGATGATATAAAAGATAT	tandem 50	orf	14	TRUE
LILAC_RifSed_csp1_19ft_2_test_LILAC_rev17_terminal_repeats-final	466572	466622	17	3	51	3	AGT	5.88	1.09	AAGTAAATAAATAAAAT	tandem 51	overlap	5.66667	FALSE
LILAC_RifSed_csp1_19ft_2_test_LILAC_rev17_terminal_repeats-final	511161	511260	20	5	100	4	ACGT	25	1.74	ATAGACATCAATAATAGATC	tandem 52	intergenic	6.66667	FALSE
LILAC_RifSed_csp1_19ft_2_test_LILAC_rev17_terminal_repeats-final	511289	511345	19	3	57	4	ACGT	21.05	1.68	AATAATAGATCATAGACAT	tandem 53	intergenic	6.33333	FALSE
LILAC_RifSed_csp1_19ft_2_test_LILAC_rev17_terminal_repeats-final	523711	523818	27	4	108	4	ACGT	18.52	1.5	AATAAAAACATATCCAATTAAAAAAGG	tandem 54	overlap	9	TRUE
LILAC_RifSed_csp1_19ft_2_test_LILAC_rev17_terminal_repeats-final	548505	548580	19	4	76	4	ACGT	21.05	1.61	GAATATAATCAACATAAAG	tandem 55	overlap	6.33333	FALSE
LILAC_RifSed_csp1_19ft_2_test_LILAC_rev17_terminal_repeats-final	554048	554167	30	4	120	4	ACGT	33.33	1.9	CCGATAGCAATGAAATATGTTGCATAGATT	tandem 56	overlap	10	TRUE
LILAC_RifSed_csp1_19ft_2_test_LILAC_rev17_terminal_repeats-final	562552	562641	30	3	90	3	AGT	30	1.52	TAGAAAATATAGAGAAGGAGTTGGAAATTG	tandem 57	orf	10	TRUE
LILAC_RifSed_csp1_19ft_2_test_LILAC_rev17_terminal_repeats-final	581997	582116	24	5	120	4	ACGT	29.17	1.72	ACGATAAGAGTACAGTAACAAATA	tandem 58	orf	8	TRUE
LILAC_RifSed_csp1_19ft_2_test_LILAC_rev17_terminal_repeats-final	585747	585878	33	4	132	4	ACGT	30.3	1.76	CAGATACAGATATAACAGATACAAAGGATGTAA	tandem 59	orf	11	TRUE
LILAC_RifSed_csp1_19ft_2_test_LILAC_rev17_terminal_repeats-final	632341	632439	33	3	99	4	ACGT	30.3	1.63	TGTTCTCAACTTTTTAGTCTTTCATCTCTCTTA	tandem 60	overlap	11	TRUE
LILAC_RifSed_csp1_19ft_2_test_LILAC_rev17_terminal_repeats-final	658576	658647	12	6	72	3	ACT	16.67	1.46	TATCTATCATTA	tandem 61	intergenic	4	TRUE
Ochre_SR-VP_26_10_2020_2_100CM_FINAL_FINAL	13155	13205	17	3	51	3	AGT	41.18	1.4	ATAATGGGAAGAAGGAG	tandem 1	intergenic	5.66667	FALSE
Ochre_SR-VP_26_10_2020_2_100CM_FINAL_FINAL	13208	13275	17	4	68	3	AGT	41.18	1.4	AATGGGAAGAATGAGAG	tandem 2	overlap	5.66667	FALSE
Ochre_SR-VP_26_10_2020_2_100CM_FINAL_FINAL	46726	46837	16	7	112	4	ACGT	43.75	1.88	GGATGGATATAAAGCC	tandem 3	overlap	5.33333	FALSE
Ochre_SR-VP_26_10_2020_2_100CM_FINAL_FINAL	58256	58325	14	5	70	3	AGT	14.29	1.29	ATAGAAAAAGATAT	tandem 4	intergenic	4.66667	FALSE
Ochre_SR-VP_26_10_2020_2_100CM_FINAL_FINAL	72748	72831	12	7	84	3	AGT	16.67	1.25	AGTAAATAGAAA	tandem 5	intergenic	4	TRUE
Ochre_SR-VP_26_10_2020_2_100CM_FINAL_FINAL	79549	79626	13	6	78	3	ACT	7.69	1.14	AATCATAAAATAA	tandem 6	intergenic	4.33333	FALSE
Ochre_SR-VP_26_10_2020_2_100CM_FINAL_FINAL	92769	92840	12	6	72	3	AGT	16.67	1.38	ATGATAGTAAAA	tandem 7	orf	4	TRUE
Ochre_SR-VP_26_10_2020_2_100CM_FINAL_FINAL	127334	127429	24	4	96	3	AGT	16.67	1.16	AGAAAAAATAGAAAAAGGAATAAT	tandem 8	orf	8	TRUE
Ochre_SR-VP_26_10_2020_2_100CM_FINAL_FINAL	156459	156518	15	4	60	4	ACGT	40	1.69	GAACATGAAAAGGGT	tandem 9	orf	5	TRUE
Ochre_SR-VP_26_10_2020_2_100CM_FINAL_FINAL	206870	206989	30	4	120	3	AGT	20	1.16	AAAAAATAGAAAAGGGAAAAATAGAAGATA	tandem 10	orf	10	TRUE
Ochre_SR-VP_26_10_2020_2_100CM_FINAL_FINAL	233957	234064	36	3	108	4	ACGT	27.78	1.66	TAAAGAACAGATTAAGGATTCAAAGAAAGAACAAGT	tandem 11	orf	12	TRUE
Ochre_SR-VP_26_10_2020_2_100CM_FINAL_FINAL	286379	286518	35	4	140	4	ACGT	20	1.64	ATCTGATAAACATAATAAAGAAGTTAATCAGATAA	tandem 12	intergenic	11.6667	FALSE
Ochre_SR-VP_26_10_2020_2_100CM_FINAL_FINAL	294478	294627	50	3	150	4	ACGT	30	1.81	AATAGAGAAAAATTTGGAAAAGCGTGTACTTATCAATACCGTAAGTGAAA	tandem 13	overlap	16.6667	FALSE
Ochre_SR-VP_26_10_2020_2_100CM_FINAL_FINAL	412085	412156	24	3	72	4	ACGT	25	1.46	AGAAGAACAAGATAGAAAATTAAG	tandem 14	orf	8	TRUE
Ochre_SR-VP_26_10_2020_2_100CM_FINAL_FINAL	412490	412561	24	3	72	4	ACGT	50	1.95	ACCAGTACAACCTGTTGCTCAGAC	tandem 15	orf	8	TRUE
Ochre_SR-VP_26_10_2020_2_100CM_FINAL_FINAL	424516	424647	44	3	132	4	ACGT	22.73	1.7	TAGCATTATAAGAACTATCAAAACTATAAAATACGAAGATAATG	tandem 16	overlap	14.6667	FALSE
Ochre_SR-VP_26_10_2020_2_100CM_FINAL_FINAL	429264	429344	27	3	81	3	AGT	14.81	1.17	AAATAAAGGAAATAAAATATAAAGGAA	tandem 17	intergenic	9	TRUE
Ochre_SR-VP_26_10_2020_2_100CM_FINAL_FINAL	527272	527352	27	3	81	3	AGT	18.52	1.38	ATTAAAAAGGAGAGTAATAAAAAGATT	tandem 18	intergenic	9	TRUE
Ochre_SR-VP_26_10_2020_2_100CM_FINAL_FINAL	623365	623420	14	4	56	4	ACGT	28.57	1.79	TATCATGCTATCTA	tandem 19	intergenic	4.66667	FALSE
Ochre_SR-VP_26_10_2020_2_100CM_FINAL_FINAL	660288	660368	27	3	81	4	ACGT	44.44	1.91	GTCTTTACCACTGTAGGTTGAGATGTG	tandem 20	orf	9	TRUE
Ochre_SR-VP_26_10_2020_2_100CM_FINAL_FINAL	695175	695246	24	3	72	4	ACGT	37.5	1.85	TTCTGGAGGTTTCTCAACTTCTAT	tandem 21	orf	8	TRUE
Ochre_SR-VP_26_10_2020_2_100CM_FINAL_FINAL	695277	695420	36	4	144	4	ACGT	41.67	1.92	AGGTTTCTCAACCTCTACTTCTGGAAGTTTCTCAAC	tandem 22	orf	12	TRUE
Ochre_SR-VP_26_10_2020_2_100CM_FINAL_FINAL	695403	695510	36	3	108	4	ACGT	36.11	1.89	TTCTGGAAGTTTCTCAACAGGTTTCTCAACTTCTAT	tandem 23	orf	12	TRUE
ORANGE_SR-VP_26_10_2019_2_100cm_FINAL	7290	7391	34	3	102	4	ACGT	23.53	1.57	ATAATAGGAAAACCTAAATAATAGGAGAAATAAG	tandem 1	overlap	11.3333	FALSE
ORANGE_SR-VP_26_10_2019_2_100cm_FINAL	14929	15024	24	4	96	4	ACGT	29.17	1.68	AAGATTGGAGAATAGAACAATAAC	tandem 2	overlap	8	TRUE
ORANGE_SR-VP_26_10_2019_2_100cm_FINAL	25450	25503	18	3	54	3	AGT	16.67	1.25	ATGAAAAAATAGATGAAA	tandem 3	orf	6	TRUE
ORANGE_SR-VP_26_10_2019_2_100cm_FINAL	50189	50323	15	9	135	3	AGT	33.33	1.23	ATGAAAGAAAAGAGG	tandem 4	orf	5	TRUE
ORANGE_SR-VP_26_10_2019_2_100cm_FINAL	54034	54093	20	3	60	4	ACGT	30	1.85	AAAGGTAGACAGAATTTTTC	tandem 5	overlap	6.66667	FALSE
ORANGE_SR-VP_26_10_2019_2_100cm_FINAL	86560	86640	27	3	81	3	AGT	14.81	1.36	AATTAGAAAGATAAAATAAGTAATGAT	tandem 6	overlap	9	TRUE
ORANGE_SR-VP_26_10_2019_2_100cm_FINAL	98054	98105	13	4	52	3	AGT	15.38	1.33	ATAGATGATAAAA	tandem 7	overlap	4.33333	FALSE
ORANGE_SR-VP_26_10_2019_2_100cm_FINAL	116500	116563	16	4	64	4	ACGT	18.75	1.19	GAAAAAAATGACAAAA	tandem 8	intergenic	5.33333	FALSE
ORANGE_SR-VP_26_10_2019_2_100cm_FINAL	120372	120499	32	4	128	3	AGT	25	1.36	AAAGTGGAAAAATAGATAAAGTAAAGTGGAAA	tandem 9	intergenic	10.6667	FALSE
ORANGE_SR-VP_26_10_2019_2_100cm_FINAL	141477	141527	17	3	51	4	ACGT	29.41	1.73	AATTAATAGACACGGAA	tandem 10	intergenic	5.66667	FALSE
ORANGE_SR-VP_26_10_2019_2_100cm_FINAL	157029	157127	33	3	99	3	AGT	12.12	1.18	AAAGAAATATATAAAAAGATAAAAGATAAAGTA	tandem 11	orf	11	TRUE
ORANGE_SR-VP_26_10_2019_2_100cm_FINAL	198794	198859	22	3	66	3	AGT	27.27	1.35	AAAGGAGATAAATAAGGAAGAT	tandem 12	intergenic	7.33333	FALSE
ORANGE_SR-VP_26_10_2019_2_100cm_FINAL	227750	227851	17	6	102	3	AGT	17.65	1.45	AAGTGTATTGAAAAATA	tandem 13	overlap	5.66667	FALSE
ORANGE_SR-VP_26_10_2019_2_100cm_FINAL	229737	229820	12	7	84	3	ACT	16.67	1.38	ATATACACAAAT	tandem 14	intergenic	4	TRUE
ORANGE_SR-VP_26_10_2019_2_100cm_FINAL	230919	231006	22	4	88	4	ACGT	27.27	1.61	ATAGAGAGGGTACAAAATAAAT	tandem 15	intergenic	7.33333	FALSE
ORANGE_SR-VP_26_10_2019_2_100cm_FINAL	245375	245452	26	3	78	4	ACGT	19.23	1.63	ATATGACAATAAATAATACGAATCAT	tandem 16	overlap	8.66667	FALSE
ORANGE_SR-VP_26_10_2019_2_100cm_FINAL	245451	245658	26	8	208	4	ACGT	19.23	1.63	ATATGACAATAAATAATACGAATCAT	tandem 17	intergenic	8.66667	FALSE
ORANGE_SR-VP_26_10_2019_2_100cm_FINAL	256116	256268	51	3	153	4	ACGT	31.37	1.53	AAGAACCAAAGAAAGAAGTTAGAGAAAAAGAACAAGTTAAGGAACCAAAGA	tandem 18	orf	17	TRUE
ORANGE_SR-VP_26_10_2019_2_100cm_FINAL	257889	257939	17	3	51	3	AGT	17.65	1.48	ATTGGTAATATATTGTA	tandem 19	overlap	5.66667	FALSE
ORANGE_SR-VP_26_10_2019_2_100cm_FINAL	270927	270980	18	3	54	3	AGT	16.67	1.42	ATATGATAATAAGATGAA	tandem 20	orf	6	TRUE
ORANGE_SR-VP_26_10_2019_2_100cm_FINAL	281577	281660	21	4	84	4	ACGT	33.33	1.86	AATATCAGTAAAAGTGGCGTT	tandem 21	orf	7	TRUE
ORANGE_SR-VP_26_10_2019_2_100cm_FINAL	308788	308877	18	5	90	3	ACT	50	1.38	CAACACCAACACCTACTC	tandem 22	orf	6	TRUE
ORANGE_SR-VP_26_10_2019_2_100cm_FINAL	332782	332866	17	5	85	4	ACGT	29.41	1.73	TGGTGATAAAATAGACA	tandem 23	overlap	5.66667	FALSE
ORANGE_SR-VP_26_10_2019_2_100cm_FINAL	411930	412073	24	6	144	4	ACGT	20.83	1.48	TAAAATATAAATAAAGACAGGAGA	tandem 24	intergenic	8	TRUE
ORANGE_SR-VP_26_10_2019_2_100cm_FINAL	419874	420025	19	8	152	3	AGT	26.32	1.52	TAGAATATGAGATGATAAG	tandem 25	overlap	6.33333	FALSE
ORANGE_SR-VP_26_10_2019_2_100cm_FINAL	421767	421832	22	3	66	4	ACGT	27.27	1.85	ATTGGATGACATAAATTCATTC	tandem 26	intergenic	7.33333	FALSE
ORANGE_SR-VP_26_10_2019_2_100cm_FINAL	426612	426671	15	4	60	4	ACGT	26.67	1.78	AAATATTCTGATGGA	tandem 27	orf	5	TRUE
ORANGE_SR-VP_26_10_2019_2_100cm_FINAL	462180	462287	18	6	108	4	ACGT	44.44	1.84	TATACAGCGACACCTACA	tandem 28	orf	6	TRUE
ORANGE_SR-VP_26_10_2019_2_100cm_FINAL	469987	470103	39	3	117	4	ACGT	35.9	1.89	TCCTACCAAGATTATAGTTGTTAATACTCCAACAGTCAC	tandem 29	orf	13	TRUE
ORANGE_SR-VP_26_10_2019_2_100cm_FINAL	470284	470391	27	4	108	4	ACGT	37.04	1.85	TAATATTCCAACAGTCACTCCTACTGT	tandem 30	orf	9	TRUE
ORANGE_SR-VP_26_10_2019_2_100cm_FINAL	571546	571617	24	3	72	4	ACGT	29.17	1.81	CAATATCAGATATAGGTAATATGG	tandem 31	orf	8	TRUE
ORANGE_SR-VP_26_10_2019_2_100cm_FINAL	601977	602060	21	4	84	4	ACGT	28.57	1.53	GAAATAAAGACGATAAAACAG	tandem 32	orf	7	TRUE
ORANGE_SR-VP_26_10_2019_2_100cm_FINAL	622013	622096	28	3	84	3	AGT	10.71	0.85	AAAGAAAAAAAATAGAAAGAAAAAATAA	tandem 33	intergenic	9.33333	FALSE
ORANGE_SR-VP_26_10_2019_2_100cm_FINAL	652128	652330	29	7	203	4	ACGT	24.14	1.7	TAAAGTTGAGATCTTGAGATATTAAATGT	tandem 34	overlap	9.66667	FALSE
ORANGE_SR-VP_26_10_2019_2_100cm_FINAL	664706	664822	39	3	117	3	AGT	10.26	1.31	TAAAGAAAAGAAATTAATAAGAAATTAAGATTAATATTT	tandem 35	overlap	13	TRUE
ORANGE_SR-VP_26_10_2019_2_100cm_FINAL	666941	667030	30	3	90	4	ACGT	33.33	1.9	CATTCAAAATCTGATGTTCCAAAATCTGAG	tandem 36	orf	10	TRUE
ORANGE_SR-VP_26_10_2019_2_100cm_FINAL	677989	678231	27	9	243	4	ACGT	29.63	1.6	ACAAAGAAGAAATAAAGACAGATATCG	tandem 37	orf	9	TRUE
ORANGE_SR-VP_26_10_2019_2_100cm_FINAL	693565	693795	33	7	231	3	AGT	15.15	1.38	AATTGAAAGAAATTTGTAATAGATTAGAAAAAA	tandem 38	orf	11	TRUE
ORANGE_SR-VP_26_10_2019_2_100cm_FINAL	712201	712410	14	15	210	3	AGT	28.57	1.56	ATAAGAATTTGAGG	tandem 39	intergenic	4.66667	FALSE
ORANGE_SR-VP_26_10_2019_2_100cm_FINAL	717769	717906	46	3	138	4	ACGT	15.22	1.58	TATGACTCATTTACAATAATATTTACAATAATATCTAAAAAGATAT	tandem 40	overlap	15.3333	FALSE
ORANGE_SR-VP_26_10_2019_2_100cm_FINAL	718348	718440	31	3	93	4	ACGT	16.13	1.56	ATGAAATATAATTACATATCATAAATATCAC	tandem 41	intergenic	10.3333	FALSE
ORANGE_SR-VP_26_10_2019_2_100cm_FINAL	754988	755047	20	3	60	4	ACGT	15	1.54	ACAATAAGAAAATGATTTTA	tandem 42	intergenic	6.66667	FALSE
ORANGE_SR-VP_26_10_2019_2_100cm_FINAL	758642	758746	21	5	105	4	ACGT	14.29	1.58	ATGATATAAGTTATAATTATC	tandem 43	intergenic	7	TRUE
ORANGE_SR-VP_26_10_2019_2_100cm_FINAL	767207	767358	38	4	152	4	ACGT	10.53	1.46	TTTTGATAATATATCAATTTTAATATATCAAAAATCAA	tandem 44	intergenic	12.6667	FALSE
ORANGE_SR-VP_26_10_2019_2_100cm_FINAL	778252	778314	21	3	63	4	ACGT	38.1	1.94	ATATCTGGACAACCTGTTACA	tandem 45	orf	7	TRUE
ORANGE_SR-VP_26_10_2019_2_100cm_FINAL	805102	805332	33	7	231	4	ACGT	36.36	1.69	AAGAACAAATATTAGACCAATACCAACCACCTC	tandem 46	orf	11	TRUE
ORANGE_SR-VP_26_10_2019_2_100cm_FINAL	815658	815762	35	3	105	4	ACGT	11.43	1.44	ATAATTGGAAAATAACATTATTAAAATATTAAAAG	tandem 47	overlap	11.6667	FALSE
ORANGE_SR-VP_26_10_2019_2_100cm_FINAL	849150	849224	25	3	75	4	ACGT	20	1.66	AATAGATTGTAGATATCTATATTTG	tandem 48	intergenic	8.33333	FALSE
ORANGE_SR-VP_26_10_2019_2_100cm_FINAL	851944	852006	21	3	63	4	ACGT	28.57	1.8	CGAAAAATATTGCAAAATTCG	tandem 49	intergenic	7	TRUE
ORANGE_SR-VP_26_10_2019_2_100cm_FINAL	882704	882771	17	4	68	4	ACGT	23.53	1.45	AATTTTTCTCTTTGCTT	tandem 50	intergenic	5.66667	FALSE
ORANGE_SR-VP_26_10_2019_2_100cm_FINAL	897891	897982	23	4	92	4	ACGT	21.74	1.63	TTTCACCTTATCTTTATATGATA	tandem 51	intergenic	7.66667	FALSE
ORANGE_SR-VP_26_10_2019_2_100cm_FINAL	919544	919759	18	12	216	3	CGT	33.33	1.13	TTTTTTCTTTTCCCTGTC	tandem 52	orf	6	TRUE
ORANGE_SR-VP_26_10_2019_2_100cm_FINAL	919747	919806	15	4	60	4	ACGT	46.67	1.56	TCTTTTCCCTGTCAC	tandem 53	orf	5	TRUE
SRVP18_trench_6_60cm_scaf_214_117_86_FINAL	2568	2639	12	6	72	4	ACGT	50	1.65	ATGGGAACAAGG	tandem 1	orf	4	TRUE
SRVP18_trench_6_60cm_scaf_214_117_86_FINAL	18948	19082	27	5	135	4	ACGT	33.33	1.66	AGAAAAAGAGAATACTGGAAAGACCAT	tandem 2	orf	9	TRUE
SRVP18_trench_6_60cm_scaf_214_117_86_FINAL	24386	24511	42	3	126	4	ACGT	47.62	1.89	GACGATAACAAAGGCGATGATCGCGATGATCACAAAGGTGGA	tandem 3	orf	14	TRUE
SRVP18_trench_6_60cm_scaf_214_117_86_FINAL	42132	42206	25	3	75	3	AGT	20	1.37	AATAAAATGGTGAAAATAAAATAGG	tandem 4	intergenic	8.33333	FALSE
SRVP18_trench_6_60cm_scaf_214_117_86_FINAL	50547	50706	20	8	160	3	AGT	20	1.51	TGGAAAATTGAATATTTAAG	tandem 5	overlap	6.66667	FALSE
SRVP18_trench_6_60cm_scaf_214_117_86_FINAL	50710	50835	21	6	126	3	AGT	9.52	1.13	AAATGATAATAAAATAAAGAA	tandem 6	intergenic	7	TRUE
SRVP18_trench_6_60cm_scaf_214_117_86_FINAL	52893	52976	14	6	84	3	AGT	21.43	1.09	ATAAAAAAAGGGAA	tandem 7	overlap	4.66667	FALSE
SRVP18_trench_6_60cm_scaf_214_117_86_FINAL	97994	98059	22	3	66	4	ACGT	18.18	1.46	AAATAACAAGAAGTAAAGATTA	tandem 8	intergenic	7.33333	FALSE
SRVP18_trench_6_60cm_scaf_214_117_86_FINAL	112960	113127	24	7	168	4	ACGT	45.83	1.92	GTTTCACCTACTGATACTCCGACA	tandem 9	overlap	8	TRUE
SRVP18_trench_6_60cm_scaf_214_117_86_FINAL	113189	113260	24	3	72	4	ACGT	45.83	1.83	CCGACAACTTCACCTACTGAAACT	tandem 10	intergenic	8	TRUE
SRVP18_trench_6_60cm_scaf_214_117_86_FINAL	145774	145871	14	7	98	4	ACGT	28.57	1.79	TGATAAAACGATGT	tandem 11	intergenic	4.66667	FALSE
SRVP18_trench_6_60cm_scaf_214_117_86_FINAL	149432	149575	18	8	144	4	ACGT	27.78	1.68	AATAAATGACAGAGACAT	tandem 12	overlap	6	TRUE
SRVP18_trench_6_60cm_scaf_214_117_86_FINAL	191643	191714	12	6	72	4	ACGT	16.67	1.42	AAAGATAATAAC	tandem 13	orf	4	TRUE
SRVP18_trench_6_60cm_scaf_214_117_86_FINAL	193037	193180	24	6	144	4	ACGT	45.83	1.72	GAAGAGCTCAAAGTAAAGGAGGCA	tandem 14	orf	8	TRUE
SRVP18_trench_6_60cm_scaf_214_117_86_FINAL	200529	200643	23	5	115	3	AGT	21.74	1.47	AATATAAAAGATATAAATGTGGG	tandem 15	overlap	7.66667	FALSE
SRVP18_trench_6_60cm_scaf_214_117_86_FINAL	200645	200878	26	9	234	4	ACGT	15.38	1.51	ATATAAAACGATGAAGATATAAATAT	tandem 16	intergenic	8.66667	FALSE
SRVP18_trench_6_60cm_scaf_214_117_86_FINAL	216040	216144	21	5	105	4	ACGT	23.81	1.71	CAGATTGAAAATAAAGATTCA	tandem 17	orf	7	TRUE
SRVP18_trench_6_60cm_scaf_214_117_86_FINAL	218835	218906	12	6	72	4	ACGT	25	1.73	ACATCAAATGTA	tandem 18	orf	4	TRUE
SRVP18_trench_6_60cm_scaf_214_117_86_FINAL	236475	236540	22	3	66	3	AGT	13.64	1.22	AAAAATAGAATAGAATAAGAAT	tandem 19	intergenic	7.33333	FALSE
SRVP18_trench_6_60cm_scaf_214_117_86_FINAL	294121	294264	18	8	144	4	ACGT	16.67	1.4	AAATAGAAAAATGACATA	tandem 20	overlap	6	TRUE
SRVP18_trench_6_60cm_scaf_214_117_86_FINAL	318519	318581	21	3	63	4	ACGT	28.57	1.8	AGAATAACGAATTAACCTTGA	tandem 21	orf	7	TRUE
SRVP18_trench_6_60cm_scaf_214_117_86_FINAL	323386	323442	19	3	57	4	ACGT	26.32	1.64	ATTGGACAATAGCAAAAAA	tandem 22	intergenic	6.33333	FALSE
SRVP18_trench_6_60cm_scaf_214_117_86_FINAL	323449	323502	18	3	54	4	ACGT	16.67	1.5	ACAATAATAAAAGATTGA	tandem 23	intergenic	6	TRUE
SRVP18_trench_6_60cm_scaf_214_117_86_FINAL	350986	351147	18	9	162	2	AG	33.33	0.92	GAAAAAGGAAAAGGAGAA	tandem 24	orf	6	TRUE
SRVP18_trench_6_60cm_scaf_214_117_86_FINAL	364288	364401	38	3	114	4	ACGT	21.05	1.52	ATAAACGACAATATAAAAAACGATAAATAAACGATAAG	tandem 25	intergenic	12.6667	FALSE
SRVP18_trench_6_60cm_scaf_214_117_86_FINAL	380421	380489	23	3	69	4	ACGT	21.74	1.56	ATATGAAAAACGATAAAAACGTA	tandem 26	intergenic	7.66667	FALSE
SRVP18_trench_6_60cm_scaf_214_117_86_FINAL	380483	380597	23	5	115	4	ACGT	26.09	1.65	AAACGTAATATGAAAAACGATAG	tandem 27	intergenic	7.66667	FALSE
SRVP18_trench_6_60cm_scaf_214_117_86_FINAL	397604	397657	18	3	54	4	ACGT	22.22	1.53	AAGAAGAAAATATAAGTC	tandem 28	orf	6	TRUE
SRVP18_trench_6_60cm_scaf_214_117_86_FINAL	429181	429282	17	6	102	4	ACGT	35.29	1.87	ATATAAAAACGGTGGTC	tandem 29	intergenic	5.66667	FALSE
SRVP18_trench_6_60cm_scaf_214_117_86_FINAL	436748	436825	26	3	78	4	ACGT	23.08	1.29	ATAAAGAAAAGATAAGAAAAGAAACG	tandem 30	intergenic	8.66667	FALSE
SRVP18_trench_6_60cm_scaf_214_117_86_FINAL	490529	490621	31	3	93	4	ACGT	29.03	1.83	ATTTCCATTAAAACAAGGATTAAACATGGCA	tandem 31	intergenic	10.3333	FALSE
SRVP18_trench_6_60cm_scaf_214_117_86_FINAL	509700	509834	27	5	135	4	ACGT	29.63	1.6	AAGGAAAAGATAAACAACCTGAAGATA	tandem 32	orf	9	TRUE
SRVP18_trench_6_60cm_scaf_214_117_86_FINAL	517678	517740	21	3	63	4	ACGT	28.57	1.56	ATATAGAAAAGAACATGAGAG	tandem 33	orf	7	TRUE
SRVP18_trench_6_60cm_scaf_214_117_86_FINAL	523965	524045	27	3	81	4	ACGT	51.85	1.67	GCTAAAGCCAAGGCAGGAGCAGAAGAA	tandem 34	intergenic	9	TRUE
SRVP18_trench_6_60cm_scaf_214_117_86_FINAL	528623	528682	20	3	60	4	ACGT	15	1.49	GATTCCTATTAATTTTTTAT	tandem 35	intergenic	6.66667	FALSE
SRVP18_trench_6_60cm_scaf_214_117_86_FINAL	547925	548008	28	3	84	4	ACGT	28.57	1.69	GACAAAAATGATGGTTGTAAAATAGTAG	tandem 36	overlap	9.33333	FALSE
SRVP18_trench_6_60cm_scaf_214_117_86_FINAL	554287	554346	15	4	60	4	ACGT	33.33	1.64	ACAACCTGAAATACA	tandem 37	orf	5	TRUE
SRVP18_trench_6_60cm_scaf_214_117_86_FINAL	567952	568005	18	3	54	3	AGT	11.11	1.35	TGATTTATATTTGATTAA	tandem 38	intergenic	6	TRUE
SRVP18_trench_6_60cm_scaf_214_117_86_FINAL	568041	568120	20	4	80	3	ACT	10	1.36	TATCAATTATTTATAATACT	tandem 39	intergenic	6.66667	FALSE
SRVP18_trench_6_60cm_scaf_214_117_86_FINAL	576584	576703	15	8	120	4	ACGT	26.67	1.38	AAGAAAGAAGAAATC	tandem 40	orf	5	TRUE
SRVP18_trench_6_60cm_scaf_214_117_86_FINAL	576755	576880	18	7	126	4	ACGT	44.44	1.9	AGTGAATCGCCAGTGAAA	tandem 41	orf	6	TRUE
SRVP18_trench_6_60cm_scaf_214_117_86_FINAL	588125	588175	17	3	51	3	AGT	11.76	1.4	AATAATTGTTAATGATT	tandem 42	overlap	5.66667	FALSE
SRVP18_trench_6_60cm_scaf_214_117_86_FINAL	595390	595560	19	9	171	4	ACGT	15.79	1.36	TCTTAAATTTTGTCTTTTT	tandem 43	intergenic	6.33333	FALSE
SRVP18_trench_6_60cm_scaf_214_117_86_FINAL	612198	612269	24	3	72	4	ACGT	50	1.9	ATAAACTTGCCGACGAGAGAGCAG	tandem 44	orf	8	TRUE
SRVP18_trench_6_60cm_scaf_214_117_86_FINAL	612270	612413	48	3	144	4	ACGT	43.75	1.92	ATAAACTTGCTGACGTGAGAGCAGATAAACTTGCCGATGAGAGAGCAA	tandem 45	orf	16	TRUE
SRVP18_trench_6_60cm_scaf_214_117_86_FINAL	642655	642777	41	3	123	4	ACGT	24.39	1.75	TACAATAAGAATTAGAACTATCGATACTAAGATAGATGATA	tandem 46	overlap	13.6667	FALSE
SRVP18_trench_6_60cm_scaf_214_117_86_FINAL	648252	648395	12	12	144	4	ACGT	41.67	1.73	AAGGAGCCAATA	tandem 47	orf	4	TRUE
SRVP18_trench_6_60cm_scaf_214_117_86_FINAL	653276	653375	20	5	100	4	ACGT	10	1.44	ATTATATACATATTAAAAAG	tandem 48	intergenic	6.66667	FALSE
SRVP18_trench_6_60cm_scaf_214_117_86_FINAL	665182	665280	33	3	99	4	ACGT	18.18	1.64	TTTTACCAAAATATAAAATGTATATAAGAGAAC	tandem 49	intergenic	11	TRUE
SRVP18_trench_6_60cm_scaf_214_117_86_FINAL	675413	675532	24	5	120	4	ACGT	37.5	1.67	ACACCCCAAATATATTCGACAACA	tandem 50	orf	8	TRUE
SRVP18_trench_6_60cm_scaf_214_117_86_FINAL	694236	694327	23	4	92	4	ACGT	13.04	1.52	TTATTAATTTAATTAGTTAGTCA	tandem 51	intergenic	7.66667	FALSE
SRVP18_trench_6_60cm_scaf_214_117_86_FINAL	701403	701550	37	4	148	4	ACGT	16.22	1.6	ATACATAAATTAAATAATAGATGCATAAATTTAGATG	tandem 52	intergenic	12.3333	FALSE
SRVP18_trench_6_60cm_scaf_214_117_86_FINAL	711299	711418	24	5	120	4	ACGT	20.83	1.6	ATAGTCAAGATAATAAATCACAAA	tandem 53	orf	8	TRUE
SRVP18_trench_6_60cm_scaf_214_117_86_FINAL	720673	720741	23	3	69	4	ACGT	13.04	1.52	TAGATTATTTTTCAGATATATTA	tandem 54	overlap	7.66667	FALSE
SRVP18_trench_6_60cm_scaf_214_117_86_FINAL	748052	748159	18	6	108	4	ACGT	44.44	1.68	AGCAGACACAGACACTAA	tandem 55	orf	6	TRUE
SRVP18_trench_6_60cm_scaf_214_117_86_FINAL	748165	748272	18	6	108	4	ACGT	44.44	1.68	AAAGCAGACACAGACACT	tandem 56	overlap	6	TRUE
SRVP18_trench_6_60cm_scaf_214_117_86_FINAL	774136	774255	20	6	120	4	ACGT	15	1.54	ATATCATATATATAACAAAG	tandem 57	intergenic	6.66667	FALSE
SRVP18_trench_6_60cm_scaf_214_117_86_FINAL	783176	783235	20	3	60	3	AGT	30	1.57	TGAGATAATAGGTAATTGGA	tandem 58	intergenic	6.66667	FALSE
SRVP18_trench_6_60cm_scaf_214_117_86_FINAL	796120	796170	17	3	51	4	ACGT	29.41	1.73	ATAGACAGATGATATAG	tandem 59	overlap	5.66667	FALSE
SRVP18_trench_6_60cm_scaf_214_117_86_FINAL	806010	806156	21	7	147	4	ACGT	33.33	1.64	ATCACAAACAATAAAGAGGAC	tandem 60	intergenic	7	TRUE
SRVP18_trench_6_60cm_scaf_214_117_86_FINAL	850987	851086	25	4	100	4	ACGT	16	1.54	AATAAAGAGATCATAAATTTGAATA	tandem 61	overlap	8.33333	FALSE
SRVP18_trench_6_60cm_scaf_214_117_86_FINAL	851108	851182	25	3	75	4	ACGT	16	1.54	CATAAATTTGAATAAATAAAGAGAT	tandem 62	intergenic	8.33333	FALSE
SRVP18_trench_6_60cm_scaf_214_117_86_FINAL	865717	865788	24	3	72	4	ACGT	25	1.61	TTTTTTTAACTATATTCGCATCTC	tandem 63	intergenic	8	TRUE
SRVP18_trench_6_60cm_scaf_214_117_86_FINAL	876746	876805	15	4	60	4	ACGT	20	1.43	TTATATTTTTCCTGT	tandem 64	orf	5	TRUE
SRVP18_trench_6_60cm_scaf_214_117_86_FINAL	876796	876960	15	11	165	4	ACGT	26.67	1.38	TTTTTCCTGTTTATC	tandem 65	orf	5	TRUE
SRVP18_trench_6_60cm_scaf_214_117_86_FINAL	885606	885685	10	8	80	3	ACT	10	0.92	TTTTACTTTT	tandem 66	intergenic	3.33333	FALSE
Red_Borg_Corona_Mine_final	7881	8036	12	13	156	4	ACGT	25	1.61	ATAAAACAGGAT	tandem 1	orf	4	TRUE
Red_Borg_Corona_Mine_final	21526	21957	24	18	432	4	ACGT	37.5	1.46	AAGAAAGAGCAAGAAGAAAAGGCT	tandem 2	orf	8	TRUE
Red_Borg_Corona_Mine_final	46624	46788	15	11	165	4	ACGT	46.67	1.91	GAACTGGAGCAGTTA	tandem 3	orf	5	TRUE
Red_Borg_Corona_Mine_final	46830	46985	13	12	156	4	ACGT	38.46	1.83	TAAAAATGGCACG	tandem 4	overlap	4.33333	FALSE
Red_Borg_Corona_Mine_final	57558	57629	18	4	72	3	AGT	38.89	1.57	GGTATGGGAATAGGTATT	tandem 5	overlap	6	TRUE
Red_Borg_Corona_Mine_final	60523	60615	31	3	93	4	ACGT	32.26	1.59	GTTGTAGAAAACGAAAAGGTATGAAGAAAAG	tandem 6	intergenic	10.3333	FALSE
Red_Borg_Corona_Mine_final	100689	100740	13	4	52	3	AGT	38.46	1.46	GATAGATGGAAAG	tandem 7	overlap	4.33333	FALSE
Red_Borg_Corona_Mine_final	103780	103875	32	3	96	3	AGT	28.12	1.53	AGGAAATATAAGGAGAATATTATGGATAGGAT	tandem 8	overlap	10.6667	FALSE
Red_Borg_Corona_Mine_final	115565	115648	21	4	84	4	ACGT	42.86	1.87	GTTCCAACTAATACAACGCCT	tandem 9	orf	7	TRUE
Red_Borg_Corona_Mine_final	123985	124192	16	13	208	4	ACGT	25	1.75	ATGACGATTATGATAA	tandem 10	overlap	5.33333	FALSE
Red_Borg_Corona_Mine_final	138696	138887	24	8	192	4	ACGT	54.17	1.87	TCCTACACCTTCACCAACGGTGAC	tandem 11	orf	8	TRUE
Red_Borg_Corona_Mine_final	211769	211852	28	3	84	3	AGT	25	1.46	AGAGAAGATAGAGATATAATATAAGTAG	tandem 12	overlap	9.33333	FALSE
Red_Borg_Corona_Mine_final	225104	225163	20	3	60	3	AGT	10	1.05	AAGAAATAAAAAATAAGATA	tandem 13	overlap	6.66667	FALSE
Red_Borg_Corona_Mine_final	257422	257673	18	14	252	4	ACGT	22.22	1.66	ATAAATGATAAGCCAAAT	tandem 14	orf	6	TRUE
Red_Borg_Corona_Mine_final	291365	291490	14	9	126	4	ACGT	28.57	1.79	ATGCCAATAATACT	tandem 15	intergenic	4.66667	FALSE
Red_Borg_Corona_Mine_final	335853	336004	19	8	152	4	ACGT	10.53	1.43	TAACAAATTAATAGATAAT	tandem 16	overlap	6.33333	FALSE
Red_Borg_Corona_Mine_final	339713	339838	21	6	126	4	ACGT	28.57	1.75	ACTAAAGGATATCAAATCGAA	tandem 17	orf	7	TRUE
Red_Borg_Corona_Mine_final	387960	388031	18	4	72	4	ACGT	33.33	1.9	TTATCAGATTTATGCGAC	tandem 18	intergenic	6	TRUE
Red_Borg_Corona_Mine_final	393200	393346	21	7	147	4	ACGT	28.57	1.7	TAAATTGGTAGAAGGTCAAAA	tandem 19	orf	7	TRUE
Red_Borg_Corona_Mine_final	482610	482681	18	4	72	4	ACGT	27.78	1.82	AAAAGTTGAAGATATTCC	tandem 20	orf	6	TRUE
Red_Borg_Corona_Mine_final	482661	482759	33	3	99	4	ACGT	36.36	1.92	TCCAAAAGTTGAAGATATTCCAAAGGTTGAACC	tandem 21	orf	11	TRUE
Red_Borg_Corona_Mine_final	482823	483017	15	13	195	4	ACGT	33.33	1.89	TCCAAAAGTTGAACT	tandem 22	orf	5	TRUE
Red_Borg_Corona_Mine_final	598032	598121	15	6	90	4	ACGT	33.33	1.64	TCCCTTCTTATATTG	tandem 23	orf	5	TRUE
ROSE_SR-VP_0-2_FINAL	55150	55305	26	6	156	4	ACGT	26.92	1.72	TTAAAGGCTATTAAGATAAAGATGGT	tandem 1	intergenic	8.66667	FALSE
ROSE_SR-VP_0-2_FINAL	82719	82858	35	4	140	4	ACGT	28.57	1.71	ATAAATAATATGATGGGTATTAATGTACGATGGGT	tandem 2	intergenic	11.6667	FALSE
ROSE_SR-VP_0-2_FINAL	82825	82964	35	4	140	4	ACGT	31.43	1.72	TAAATAATATGATGGGTATTAATGTACGATGGGTG	tandem 3	intergenic	11.6667	FALSE
ROSE_SR-VP_0-2_FINAL	113639	113710	24	3	72	4	ACGT	41.67	1.96	GTGAATGAAACACCGGTAGTTACT	tandem 4	orf	8	TRUE
ROSE_SR-VP_0-2_FINAL	113750	113893	24	6	144	4	ACGT	41.67	1.96	GTAGTTACGGTGAATGAAACACCT	tandem 5	orf	8	TRUE
ROSE_SR-VP_0-2_FINAL	117026	117157	12	11	132	3	AGT	33.33	1.46	AAAGATGGAAGT	tandem 6	orf	4	TRUE
ROSE_SR-VP_0-2_FINAL	120024	120143	30	4	120	4	ACGT	30	1.7	AGATATAGTAATGAATGTGGTACAAAATGG	tandem 7	overlap	10	TRUE
ROSE_SR-VP_0-2_FINAL	136173	136268	24	4	96	4	ACGT	37.5	1.93	CAAAATAGATGAGTCTTTACCAGG	tandem 8	orf	8	TRUE
ROSE_SR-VP_0-2_FINAL	155859	155930	18	4	72	4	ACGT	50	1.71	GGACAAGGTACACAAGGA	tandem 9	orf	6	TRUE
ROSE_SR-VP_0-2_FINAL	219126	219185	20	3	60	4	ACGT	20	1.44	TCATTGTCATTTTTCATTTT	tandem 10	intergenic	6.66667	FALSE
ROSE_SR-VP_0-2_FINAL	331715	331768	9	6	54	2	AG	33.33	0.92	AGAAGGAAA	tandem 11	orf	3	TRUE
ROSE_SR-VP_0-2_FINAL	348803	348856	18	3	54	3	AGT	16.67	1.25	AAAATAAATAAGGAGAAT	tandem 12	intergenic	6	TRUE
ROSE_SR-VP_0-2_FINAL	352545	352640	24	4	96	4	ACGT	25	1.76	AGGTACTGATATTATAAAACAAGT	tandem 13	orf	8	TRUE
ROSE_SR-VP_0-2_FINAL	375401	375490	30	3	90	4	ACGT	13.33	1.51	TACATAATAAAATATACGATATTAAGATAA	tandem 14	overlap	10	TRUE
ROSE_SR-VP_0-2_FINAL	386542	386613	18	4	72	3	AGT	22.22	1.35	TGATGAAGAAAAAGTAAA	tandem 15	orf	6	TRUE
ROSE_SR-VP_0-2_FINAL	398950	399045	24	4	96	4	ACGT	37.5	1.85	TTGAATCAAAACTGAAGCAAGACC	tandem 16	orf	8	TRUE
ROSE_SR-VP_0-2_FINAL	419106	419210	21	5	105	4	ACGT	14.29	1.58	TCTTTCAGTATTAAATAATAA	tandem 17	orf	7	TRUE
ROSE_SR-VP_0-2_FINAL	474248	474310	21	3	63	4	ACGT	28.57	1.7	ACATCTCAACTAAATAATGCA	tandem 18	orf	7	TRUE
ROSE_SR-VP_0-2_FINAL	546604	546693	30	3	90	4	ACGT	23.33	1.35	TCCTTTTTTATCTTCTTTATTTTTCTCTGA	tandem 19	orf	10	TRUE
ROSE_SR-VP_0-2_FINAL	604749	605028	20	14	280	3	ACT	25	1.35	CTTTTTCCATTTTTAATCTC	tandem 20	overlap	6.66667	FALSE
SRVP18_hole-7m-from-trench_1_80cm_scaf_35_ext_315-rev_6-w_terminal_repeats	16107	16232	14	9	126	3	AGT	14.29	1.38	AAATTTGAAGATAA	tandem 1	intergenic	4.66667	FALSE
SRVP18_hole-7m-from-trench_1_80cm_scaf_35_ext_315-rev_6-w_terminal_repeats	20929	21048	20	6	120	4	ACGT	25	1.42	TAATAGGGAAAACAAAGAAA	tandem 2	intergenic	6.66667	FALSE
SRVP18_hole-7m-from-trench_1_80cm_scaf_35_ext_315-rev_6-w_terminal_repeats	57173	57267	19	5	95	3	AGT	15.79	1.38	AAAGATAATAGAATAGATT	tandem 3	overlap	6.33333	FALSE
SRVP18_hole-7m-from-trench_1_80cm_scaf_35_ext_315-rev_6-w_terminal_repeats	119062	119115	18	3	54	4	ACGT	33.33	1.66	TATGAAAACAGAAGCAGA	tandem 4	orf	6	TRUE
SRVP18_hole-7m-from-trench_1_80cm_scaf_35_ext_315-rev_6-w_terminal_repeats	130732	130836	35	3	105	4	ACGT	40	1.8	GTAATGGTACGGAACAGTTGAGAGGTTATAGTAAG	tandem 5	intergenic	11.6667	FALSE
SRVP18_hole-7m-from-trench_1_80cm_scaf_35_ext_315-rev_6-w_terminal_repeats	136152	136202	17	3	51	4	ACGT	23.53	1.71	GAAAGTTATATAAATGC	tandem 6	intergenic	5.66667	FALSE
SRVP18_hole-7m-from-trench_1_80cm_scaf_35_ext_315-rev_6-w_terminal_repeats	139540	139605	22	3	66	3	AGT	13.64	1.29	GATAATAGATATATAAAAAAAG	tandem 7	intergenic	7.33333	FALSE
SRVP18_hole-7m-from-trench_1_80cm_scaf_35_ext_315-rev_6-w_terminal_repeats	155764	155820	19	3	57	3	AGT	10.53	1.27	TTAAAAAAAAGATGAATAT	tandem 8	overlap	6.33333	FALSE
SRVP18_hole-7m-from-trench_1_80cm_scaf_35_ext_315-rev_6-w_terminal_repeats	155822	155935	19	6	114	4	ACGT	21.05	1.52	TAAGAAAAACACGAATATA	tandem 9	intergenic	6.33333	FALSE
SRVP18_hole-7m-from-trench_1_80cm_scaf_35_ext_315-rev_6-w_terminal_repeats	155949	156062	19	6	114	4	ACGT	21.05	1.52	AACACGAATATATAAGAAA	tandem 10	intergenic	6.33333	FALSE
SRVP18_hole-7m-from-trench_1_80cm_scaf_35_ext_315-rev_6-w_terminal_repeats	159087	159146	12	5	60	4	ACGT	33.33	1.61	AGAATGAACCAA	tandem 11	orf	4	TRUE
SRVP18_hole-7m-from-trench_1_80cm_scaf_35_ext_315-rev_6-w_terminal_repeats	159195	159302	12	9	108	4	ACGT	41.67	1.73	AGAATGAACCAG	tandem 12	orf	4	TRUE
SRVP18_hole-7m-from-trench_1_80cm_scaf_35_ext_315-rev_6-w_terminal_repeats	178819	178983	15	11	165	4	ACGT	20	1.43	TAAAAACGATACAAA	tandem 13	orf	5	TRUE
SRVP18_hole-7m-from-trench_1_80cm_scaf_35_ext_315-rev_6-w_terminal_repeats	183308	183383	19	4	76	4	ACGT	15.79	1.36	AAAAAATATAAAGGCATAA	tandem 14	intergenic	6.33333	FALSE
SRVP18_hole-7m-from-trench_1_80cm_scaf_35_ext_315-rev_6-w_terminal_repeats	204279	204530	18	14	252	3	AGT	11.11	1.22	ATAGAATAAAAGATAATA	tandem 15	overlap	6	TRUE
SRVP18_hole-7m-from-trench_1_80cm_scaf_35_ext_315-rev_6-w_terminal_repeats	245944	246019	19	4	76	3	AGT	10.53	1.27	AAGAAATAATTAATAAGAT	tandem 16	intergenic	6.33333	FALSE
SRVP18_hole-7m-from-trench_1_80cm_scaf_35_ext_315-rev_6-w_terminal_repeats	305469	305630	27	6	162	4	ACGT	44.44	1.8	GCATCACCAAAGACAGATACAACGACT	tandem 17	orf	9	TRUE
SRVP18_hole-7m-from-trench_1_80cm_scaf_35_ext_315-rev_6-w_terminal_repeats	436342	436413	24	3	72	4	ACGT	37.5	1.9	CTCAAACAAGATCTTGAATCAAGG	tandem 18	orf	8	TRUE
SRVP18_hole-7m-from-trench_1_80cm_scaf_35_ext_315-rev_6-w_terminal_repeats	436518	436625	27	4	108	4	ACGT	48.15	1.86	ACAACCACCTATTGCTCAGACGCCAAT	tandem 19	orf	9	TRUE
SRVP18_hole-7m-from-trench_1_80cm_scaf_35_ext_315-rev_6-w_terminal_repeats	452149	452268	40	3	120	4	ACGT	17.5	1.5	TACATACTTAAAGAGAAAAAAATTAAATAAAAAGAAGTAC	tandem 20	intergenic	13.3333	FALSE
SRVP18_hole-7m-from-trench_1_80cm_scaf_35_ext_315-rev_6-w_terminal_repeats	478753	479192	22	20	440	4	ACGT	13.64	1.48	ATATATACAAATAGAAATTGAA	tandem 21	overlap	7.33333	FALSE
SRVP18_hole-7m-from-trench_1_80cm_scaf_35_ext_315-rev_6-w_terminal_repeats	488884	488964	27	3	81	4	ACGT	22.22	1.62	GAATAAATATCTAAGTAAATGAATGGA	tandem 22	overlap	9	TRUE
SRVP18_hole-7m-from-trench_1_80cm_scaf_35_ext_315-rev_6-w_terminal_repeats	509190	509378	21	9	189	4	ACGT	19.05	1.65	ATTATAATAACACATTATCAG	tandem 23	orf	7	TRUE
SRVP18_hole-7m-from-trench_1_80cm_scaf_35_ext_315-rev_6-w_terminal_repeats	514024	514149	42	3	126	4	ACGT	38.1	1.92	ATATCTGGACAATCTGTATCTGTGTCTGGTAATATTGTGCAG	tandem 24	orf	14	TRUE
SRVP18_hole-7m-from-trench_1_80cm_scaf_35_ext_315-rev_6-w_terminal_repeats	550282	550362	27	3	81	4	ACGT	29.63	1.48	TAAAGAAGGACAAGATGAAAAAGTAGA	tandem 25	orf	9	TRUE
SRVP18_hole-7m-from-trench_1_80cm_scaf_35_ext_315-rev_6-w_terminal_repeats	591324	591467	24	6	144	4	ACGT	25	1.53	AGCATCTTCTGTTATTTTTTCTTT	tandem 26	orf	8	TRUE
SRVP18_hole-7m-from-trench_1_80cm_scaf_35_ext_315-rev_6-w_terminal_repeats	601092	601148	19	3	57	4	ACGT	15.79	1.46	TTTTTTTTATGTATACCTA	tandem 27	intergenic	6.33333	FALSE
SRVP18_hole-7m-from-trench_1_80cm_scaf_35_ext_315-rev_6-w_terminal_repeats	613079	613158	20	4	80	4	ACGT	30	1.77	CCTTACCATATTATACATTG	tandem 28	intergenic	6.66667	FALSE
SRVP18_hole-7m-from-trench_1_80cm_scaf_35_ext_315-rev_6-w_terminal_repeats	622563	622770	13	16	208	3	ACT	30.77	1.53	CTCTAATCTTCAT	tandem 29	intergenic	4.33333	FALSE
SRVP18_hole-7m-from-trench_1_80cm_scaf_35_ext_315-rev_6-w_terminal_repeats	622771	622926	13	12	156	3	ACT	38.46	1.55	CTCTAATCTTCAC	tandem 30	intergenic	4.33333	FALSE
SRVP18_hole-7m-from-trench_1_80cm_scaf_35_ext_315-rev_6-w_terminal_repeats	689383	689536	11	14	154	3	ACT	27.27	1.44	CATATCAAAAC	tandem 31	intergenic	3.66667	FALSE
SRVP18_hole-7m-from-trench_1_80cm_scaf_35_ext_315-rev_6-w_terminal_repeats	746508	746579	24	3	72	4	ACGT	20.83	1.67	TATATCAATATCTCAATATCTTGT	tandem 32	intergenic	8	TRUE
