# Supplementary material for: Tandem repeats in giant archaeal Borg elements undergo rapid evolution and create new intrinsically disordered regions in proteins
Source: PLoS Biol. 2023 Jan 26;21(1):e3001980. doi: 10.1371/journal.pbio.3001980 (PMC9879509; doi:10.1371/journal.pbio.3001980)
Supplement: S15 Table — TR regions were identified using custom code available on GitHub (https://github.com/rohansachdeva/tandem_repeats). (XLSX) [file pbio.3001980.s024.xlsx]

## Sheet: S15 TR regions per replichore
Table S15. Statistics on TR regions per Borg replichore. TR regions were identified using custom code available on GitHub (https://github.com/rohansachdeva/tandem_repeats).
repeat	replichore	sequence_id	repeat_num	region_start	region_end	repeat_length	repeat_count	region_length	repeat_uniq_nts_count	repeat_uniq_nts	repeat_gc	repeat_shannon_entropy	repeat_seq	region_seq
Black_1	1	BLACK-SR-VP_26_10_2019_C_40cm_scaffold_23_FINAL_IR_-_R1_-_bases_only	1	16479	16538	20	3	60	3	AGT	25	1.08	ATAAAAAGAAAAAAGAGGAG	ATAAAAAGAAAAAAGAGGAGATAAAAAGAAAAAAGAGGAGATAAAAAGAAAAAAGAGGAG
Black_2	1	BLACK-SR-VP_26_10_2019_C_40cm_scaffold_23_FINAL_IR_-_R1_-_bases_only	2	34486	34625	35	4	140	4	ACGT	25.71	1.81	ATTTCTGAATAATATAACATACTGGTACAGATACA	ATTTCTGAATAATATAACATACTGGTACAGATACAATTTCTGAATAATATAACATACTGGTACAGATACAATTTCTGAATAATATAACATACTGGTACAGATACAATTTCTGAATAATATAACATACTGGTACAGATACA
Black_3	1	BLACK-SR-VP_26_10_2019_C_40cm_scaffold_23_FINAL_IR_-_R1_-_bases_only	3	53006	53056	17	3	51	4	ACGT	29.41	1.78	AGAATGATGTATTTGTC	AGAATGATGTATTTGTCAGAATGATGTATTTGTCAGAATGATGTATTTGTC
Black_4	1	BLACK-SR-VP_26_10_2019_C_40cm_scaffold_23_FINAL_IR_-_R1_-_bases_only	4	67662	67821	16	10	160	3	AGT	12.5	1.37	AAAGATAGATTATTAA	AAAGATAGATTATTAAAAAGATAGATTATTAAAAAGATAGATTATTAAAAAGATAGATTATTAAAAAGATAGATTATTAAAAAGATAGATTATTAAAAAGATAGATTATTAAAAAGATAGATTATTAAAAAGATAGATTATTAAAAAGATAGATTATTAA
Black_5	1	BLACK-SR-VP_26_10_2019_C_40cm_scaffold_23_FINAL_IR_-_R1_-_bases_only	5	82715	82786	18	4	72	4	ACGT	16.67	1.4	AAATAAAGAAAAAGCTAT	AAATAAAGAAAAAGCTATAAATAAAGAAAAAGCTATAAATAAAGAAAAAGCTATAAATAAAGAAAAAGCTAT
Black_6	1	BLACK-SR-VP_26_10_2019_C_40cm_scaffold_23_FINAL_IR_-_R1_-_bases_only	6	106158	106223	22	3	66	4	ACGT	9.09	1.38	TTTTTAATTATTAGATTTTCAA	TTTTTAATTATTAGATTTTCAATTTTTAATTATTAGATTTTCAATTTTTAATTATTAGATTTTCAA
Black_7	1	BLACK-SR-VP_26_10_2019_C_40cm_scaffold_23_FINAL_IR_-_R1_-_bases_only	7	111877	111930	18	3	54	4	ACGT	38.89	1.86	ACACCTAATGTAACAGAG	ACACCTAATGTAACAGAGACACCTAATGTAACAGAGACACCTAATGTAACAGAG
Black_8	1	BLACK-SR-VP_26_10_2019_C_40cm_scaffold_23_FINAL_IR_-_R1_-_bases_only	8	122540	122611	18	4	72	3	AGT	22.22	1.53	AAGATAGATATTTAGATG	AAGATAGATATTTAGATGAAGATAGATATTTAGATGAAGATAGATATTTAGATGAAGATAGATATTTAGATG
Black_9	1	BLACK-SR-VP_26_10_2019_C_40cm_scaffold_23_FINAL_IR_-_R1_-_bases_only	9	143027	143077	17	3	51	3	AGT	17.65	1.38	TATTTTGAAATGGTTTT	TATTTTGAAATGGTTTTTATTTTGAAATGGTTTTTATTTTGAAATGGTTTT
Black_10	1	BLACK-SR-VP_26_10_2019_C_40cm_scaffold_23_FINAL_IR_-_R1_-_bases_only	10	159706	159786	27	3	81	4	ACGT	44.44	1.91	GACTGGGGTTGGAAATATTGCAGTTAC	GACTGGGGTTGGAAATATTGCAGTTACGACTGGGGTTGGAAATATTGCAGTTACGACTGGGGTTGGAAATATTGCAGTTAC
Black_11	1	BLACK-SR-VP_26_10_2019_C_40cm_scaffold_23_FINAL_IR_-_R1_-_bases_only	11	172162	172241	20	4	80	4	ACGT	20	1.36	AAAACAAAAGATAAATAGAC	AAAACAAAAGATAAATAGACAAAACAAAAGATAAATAGACAAAACAAAAGATAAATAGACAAAACAAAAGATAAATAGAC
Black_12	1	BLACK-SR-VP_26_10_2019_C_40cm_scaffold_23_FINAL_IR_-_R1_-_bases_only	12	189205	189264	15	4	60	4	ACGT	20	1.69	TTTTAAACAAGTAGA	TTTTAAACAAGTAGATTTTAAACAAGTAGATTTTAAACAAGTAGATTTTAAACAAGTAGA
Black_13	1	BLACK-SR-VP_26_10_2019_C_40cm_scaffold_23_FINAL_IR_-_R1_-_bases_only	13	196499	196552	18	3	54	4	ACGT	44.44	1.63	GGAGAGATAGAAGATAGC	GGAGAGATAGAAGATAGCGGAGAGATAGAAGATAGCGGAGAGATAGAAGATAGC
Black_14	1	BLACK-SR-VP_26_10_2019_C_40cm_scaffold_23_FINAL_IR_-_R1_-_bases_only	14	202709	202813	15	7	105	3	AGT	13.33	1.24	AATATAAGATAAAAG	AATATAAGATAAAAGAATATAAGATAAAAGAATATAAGATAAAAGAATATAAGATAAAAGAATATAAGATAAAAGAATATAAGATAAAAGAATATAAGATAAAAG
Black_15	1	BLACK-SR-VP_26_10_2019_C_40cm_scaffold_23_FINAL_IR_-_R1_-_bases_only	15	213119	213190	9	8	72	3	AGT	11.11	0.99	AAGAAAATA	AAGAAAATAAAGAAAATAAAGAAAATAAAGAAAATAAAGAAAATAAAGAAAATAAAGAAAATAAAGAAAATA
Black_16	1	BLACK-SR-VP_26_10_2019_C_40cm_scaffold_23_FINAL_IR_-_R1_-_bases_only	16	216207	216302	24	4	96	3	ACG	37.5	1.33	AAGGAACAAAGCAAAGAACCAAAG	AAGGAACAAAGCAAAGAACCAAAGAAGGAACAAAGCAAAGAACCAAAGAAGGAACAAAGCAAAGAACCAAAGAAGGAACAAAGCAAAGAACCAAAG
Black_17	1	BLACK-SR-VP_26_10_2019_C_40cm_scaffold_23_FINAL_IR_-_R1_-_bases_only	17	217922	217993	18	4	72	4	ACGT	16.67	1.57	AAACCTATTAGTAATAAA	AAACCTATTAGTAATAAAAAACCTATTAGTAATAAAAAACCTATTAGTAATAAAAAACCTATTAGTAATAAA
Black_18	1	BLACK-SR-VP_26_10_2019_C_40cm_scaffold_23_FINAL_IR_-_R1_-_bases_only	18	225263	225313	17	3	51	3	AGT	23.53	1.47	ATGATATAAAGGAGATA	ATGATATAAAGGAGATAATGATATAAAGGAGATAATGATATAAAGGAGATA
Black_19	1	BLACK-SR-VP_26_10_2019_C_40cm_scaffold_23_FINAL_IR_-_R1_-_bases_only	19	239988	240122	45	3	135	4	ACGT	26.67	1.68	TGAATAGATGAGAATAGGAATGATATCTATATTTATGTTAGAAGG	TGAATAGATGAGAATAGGAATGATATCTATATTTATGTTAGAAGGTGAATAGATGAGAATAGGAATGATATCTATATTTATGTTAGAAGGTGAATAGATGAGAATAGGAATGATATCTATATTTATGTTAGAAGG
Black_20	1	BLACK-SR-VP_26_10_2019_C_40cm_scaffold_23_FINAL_IR_-_R1_-_bases_only	20	267532	267681	30	5	150	3	AGT	23.33	1.42	AAGGAGGGAATTAAAATAATGAATAATAAG	AAGGAGGGAATTAAAATAATGAATAATAAGAAGGAGGGAATTAAAATAATGAATAATAAGAAGGAGGGAATTAAAATAATGAATAATAAGAAGGAGGGAATTAAAATAATGAATAATAAGAAGGAGGGAATTAAAATAATGAATAATAAG
Black_21	1	BLACK-SR-VP_26_10_2019_C_40cm_scaffold_23_FINAL_IR_-_R1_-_bases_only	21	340706	340768	21	3	63	4	ACGT	38.1	1.88	GGGTTGGCATAAAACTATTGT	GGGTTGGCATAAAACTATTGTGGGTTGGCATAAAACTATTGTGGGTTGGCATAAAACTATTGT
Black_22	1	BLACK-SR-VP_26_10_2019_C_40cm_scaffold_23_FINAL_IR_-_R1_-_bases_only	22	349545	349652	27	4	108	4	ACGT	40.74	1.68	AGAAGAGCAAGAAGAGCCTAAAAAGCT	AGAAGAGCAAGAAGAGCCTAAAAAGCTAGAAGAGCAAGAAGAGCCTAAAAAGCTAGAAGAGCAAGAAGAGCCTAAAAAGCTAGAAGAGCAAGAAGAGCCTAAAAAGCT
Black_23	1	BLACK-SR-VP_26_10_2019_C_40cm_scaffold_23_FINAL_IR_-_R1_-_bases_only	23	352098	352202	35	3	105	4	ACGT	34.29	1.69	GGTGAAATATGAATGTAAAAGAGAATAAAGGCGAC	GGTGAAATATGAATGTAAAAGAGAATAAAGGCGACGGTGAAATATGAATGTAAAAGAGAATAAAGGCGACGGTGAAATATGAATGTAAAAGAGAATAAAGGCGAC
Black_24	1	BLACK-SR-VP_26_10_2019_C_40cm_scaffold_23_FINAL_IR_-_R1_-_bases_only	24	356098	356148	17	3	51	4	ACGT	17.65	1.55	AACTTAAAATTCAAAGA	AACTTAAAATTCAAAGAAACTTAAAATTCAAAGAAACTTAAAATTCAAAGA
Black_25	1	BLACK-SR-VP_26_10_2019_C_40cm_scaffold_23_FINAL_IR_-_R1_-_bases_only	25	377649	377864	27	8	216	4	ACGT	22.22	1.26	AAGACGAAGAAAATAAAGAAAATAAAG	AAGACGAAGAAAATAAAGAAAATAAAGAAGACGAAGAAAATAAAGAAAATAAAGAAGACGAAGAAAATAAAGAAAATAAAGAAGACGAAGAAAATAAAGAAAATAAAGAAGACGAAGAAAATAAAGAAAATAAAGAAGACGAAGAAAATAAAGAAAATAAAGAAGACGAAGAAAATAAAGAAAATAAAGAAGACGAAGAAAATAAAGAAAATAAAG
Black_26	1	BLACK-SR-VP_26_10_2019_C_40cm_scaffold_23_FINAL_IR_-_R1_-_bases_only	26	388691	388845	31	5	155	4	ACGT	19.35	1.58	GATAAACTACAATAAATTGATAAACACAATA	GATAAACTACAATAAATTGATAAACACAATAGATAAACTACAATAAATTGATAAACACAATAGATAAACTACAATAAATTGATAAACACAATAGATAAACTACAATAAATTGATAAACACAATAGATAAACTACAATAAATTGATAAACACAATA
Black_27	1	BLACK-SR-VP_26_10_2019_C_40cm_scaffold_23_FINAL_IR_-_R1_-_bases_only	27	389721	389789	23	3	69	4	ACGT	30.43	1.63	AAACGGATGGTAGATAAAGATAA	AAACGGATGGTAGATAAAGATAAAAACGGATGGTAGATAAAGATAAAAACGGATGGTAGATAAAGATAA
Black_28	1	BLACK-SR-VP_26_10_2019_C_40cm_scaffold_23_FINAL_IR_-_R1_-_bases_only	28	449197	449356	20	8	160	4	ACGT	25	1.42	AATAAGCAAAAGAGAATAGA	AATAAGCAAAAGAGAATAGAAATAAGCAAAAGAGAATAGAAATAAGCAAAAGAGAATAGAAATAAGCAAAAGAGAATAGAAATAAGCAAAAGAGAATAGAAATAAGCAAAAGAGAATAGAAATAAGCAAAAGAGAATAGAAATAAGCAAAAGAGAATAGA
Black_29	1	BLACK-SR-VP_26_10_2019_C_40cm_scaffold_23_FINAL_IR_-_R1_-_bases_only	29	470499	470593	19	5	95	3	ACT	15.79	1.43	ATATAAATTCTAACAATCA	ATATAAATTCTAACAATCAATATAAATTCTAACAATCAATATAAATTCTAACAATCAATATAAATTCTAACAATCAATATAAATTCTAACAATCA
Black_30	1	BLACK-SR-VP_26_10_2019_C_40cm_scaffold_23_FINAL_IR_-_R1_-_bases_only	30	470583	470639	19	3	57	3	ACT	15.79	1.38	TCTAACAATCAATATAAAA	TCTAACAATCAATATAAAATCTAACAATCAATATAAAATCTAACAATCAATATAAAA
Black_31	1	BLACK-SR-VP_26_10_2019_C_40cm_scaffold_23_FINAL_IR_-_R1_-_bases_only	31	493016	493171	39	4	156	4	ACGT	17.95	1.57	AAGAAAATAACATTATATATTATGAAAGAAGATAACTGA	AAGAAAATAACATTATATATTATGAAAGAAGATAACTGAAAGAAAATAACATTATATATTATGAAAGAAGATAACTGAAAGAAAATAACATTATATATTATGAAAGAAGATAACTGAAAGAAAATAACATTATATATTATGAAAGAAGATAACTGA
Black_32	1	BLACK-SR-VP_26_10_2019_C_40cm_scaffold_23_FINAL_IR_-_R1_-_bases_only	32	508117	508206	30	3	90	4	ACGT	30	1.64	TAAATTAAATAACGAAGAGGGTAAAGAGGT	TAAATTAAATAACGAAGAGGGTAAAGAGGTTAAATTAAATAACGAAGAGGGTAAAGAGGTTAAATTAAATAACGAAGAGGGTAAAGAGGT
Black_33	1	BLACK-SR-VP_26_10_2019_C_40cm_scaffold_23_FINAL_IR_-_R1_-_bases_only	33	530071	530145	15	5	75	3	AGT	20	1.24	AAAATGAAGAAAATG	AAAATGAAGAAAATGAAAATGAAGAAAATGAAAATGAAGAAAATGAAAATGAAGAAAATGAAAATGAAGAAAATG
Black_34	1	BLACK-SR-VP_26_10_2019_C_40cm_scaffold_23_FINAL_IR_-_R1_-_bases_only	34	554143	554262	20	6	120	4	ACGT	20	1.71	AGATTTATATTCTCGTATAA	AGATTTATATTCTCGTATAAAGATTTATATTCTCGTATAAAGATTTATATTCTCGTATAAAGATTTATATTCTCGTATAAAGATTTATATTCTCGTATAAAGATTTATATTCTCGTATAA
Black_35	1	BLACK-SR-VP_26_10_2019_C_40cm_scaffold_23_FINAL_IR_-_R1_-_bases_only	35	555439	555564	18	7	126	4	ACGT	38.89	1.82	GAAGTTCCAAAGGTAGAA	GAAGTTCCAAAGGTAGAAGAAGTTCCAAAGGTAGAAGAAGTTCCAAAGGTAGAAGAAGTTCCAAAGGTAGAAGAAGTTCCAAAGGTAGAAGAAGTTCCAAAGGTAGAAGAAGTTCCAAAGGTAGAA
Black_36	1	BLACK-SR-VP_26_10_2019_C_40cm_scaffold_23_FINAL_IR_-_R1_-_bases_only	36	558992	559117	21	6	126	4	ACGT	33.33	1.78	GAAACTTCTGGAGAAAAGAAT	GAAACTTCTGGAGAAAAGAATGAAACTTCTGGAGAAAAGAATGAAACTTCTGGAGAAAAGAATGAAACTTCTGGAGAAAAGAATGAAACTTCTGGAGAAAAGAATGAAACTTCTGGAGAAAAGAAT
Black_37	1	BLACK-SR-VP_26_10_2019_C_40cm_scaffold_23_FINAL_IR_-_R1_-_bases_only	37	599048	599257	15	14	210	4	ACGT	26.67	1.75	ATTAGATGAACTGAA	ATTAGATGAACTGAAATTAGATGAACTGAAATTAGATGAACTGAAATTAGATGAACTGAAATTAGATGAACTGAAATTAGATGAACTGAAATTAGATGAACTGAAATTAGATGAACTGAAATTAGATGAACTGAAATTAGATGAACTGAAATTAGATGAACTGAAATTAGATGAACTGAAATTAGATGAACTGAAATTAGATGAACTGAA
Black_38	1	BLACK-SR-VP_26_10_2019_C_40cm_scaffold_23_FINAL_IR_-_R1_-_bases_only	38	638060	638251	24	8	192	4	ACGT	50	1.73	ACAGTAACTCCGACACCTACACCA	ACAGTAACTCCGACACCTACACCAACAGTAACTCCGACACCTACACCAACAGTAACTCCGACACCTACACCAACAGTAACTCCGACACCTACACCAACAGTAACTCCGACACCTACACCAACAGTAACTCCGACACCTACACCAACAGTAACTCCGACACCTACACCAACAGTAACTCCGACACCTACACCA
Black_39	1	BLACK-SR-VP_26_10_2019_C_40cm_scaffold_23_FINAL_IR_-_R1_-_bases_only	39	645181	645372	48	4	192	4	ACGT	39.58	1.97	TCTGGACAATCTGTTACTACATCGATGAGTGGTAACATAGTTCAGATC	TCTGGACAATCTGTTACTACATCGATGAGTGGTAACATAGTTCAGATCTCTGGACAATCTGTTACTACATCGATGAGTGGTAACATAGTTCAGATCTCTGGACAATCTGTTACTACATCGATGAGTGGTAACATAGTTCAGATCTCTGGACAATCTGTTACTACATCGATGAGTGGTAACATAGTTCAGATC
Black_40	1	BLACK-SR-VP_26_10_2019_C_40cm_scaffold_23_FINAL_IR_-_R1_-_bases_only	40	662762	662977	54	4	216	4	ACGT	25.93	1.67	AAAGATCAGAACTAATGTACAAAGACAAATTAAAGTTGAAAAGATTAGAACAAG	AAAGATCAGAACTAATGTACAAAGACAAATTAAAGTTGAAAAGATTAGAACAAGAAAGATCAGAACTAATGTACAAAGACAAATTAAAGTTGAAAAGATTAGAACAAGAAAGATCAGAACTAATGTACAAAGACAAATTAAAGTTGAAAAGATTAGAACAAGAAAGATCAGAACTAATGTACAAAGACAAATTAAAGTTGAAAAGATTAGAACAAG
Black_41	1	BLACK-SR-VP_26_10_2019_C_40cm_scaffold_23_FINAL_IR_-_R1_-_bases_only	41	672809	672948	14	10	140	4	ACGT	28.57	1.86	TATCTGAAAGTATC	TATCTGAAAGTATCTATCTGAAAGTATCTATCTGAAAGTATCTATCTGAAAGTATCTATCTGAAAGTATCTATCTGAAAGTATCTATCTGAAAGTATCTATCTGAAAGTATCTATCTGAAAGTATCTATCTGAAAGTATC
Black_42	1	BLACK-SR-VP_26_10_2019_C_40cm_scaffold_23_FINAL_IR_-_R1_-_bases_only	42	699336	699398	21	3	63	3	AGT	19.05	1.49	ATATTAGAGATTTGAAATGAA	ATATTAGAGATTTGAAATGAAATATTAGAGATTTGAAATGAAATATTAGAGATTTGAAATGAA
Black_43	1	BLACK-SR-VP_26_10_2019_C_40cm_scaffold_23_FINAL_IR_-_R1_-_bases_only	43	704527	704779	23	11	253	4	ACGT	30.43	1.85	AATGGAGGAATATTATACCAATC	AATGGAGGAATATTATACCAATCAATGGAGGAATATTATACCAATCAATGGAGGAATATTATACCAATCAATGGAGGAATATTATACCAATCAATGGAGGAATATTATACCAATCAATGGAGGAATATTATACCAATCAATGGAGGAATATTATACCAATCAATGGAGGAATATTATACCAATCAATGGAGGAATATTATACCAATCAATGGAGGAATATTATACCAATCAATGGAGGAATATTATACCAATC
Black_44	2	BLACK-SR-VP_26_10_2019_C_40cm_scaffold_23_FINAL_IR_-_R2_(reversed)_-_bases_only	1	13653	13712	20	3	60	4	ACGT	40	1.78	TAGAGGAATAACGATAGGCA	TAGAGGAATAACGATAGGCATAGAGGAATAACGATAGGCATAGAGGAATAACGATAGGCA
Black_45	2	BLACK-SR-VP_26_10_2019_C_40cm_scaffold_23_FINAL_IR_-_R2_(reversed)_-_bases_only	2	23129	23236	12	9	108	3	AGT	25	1.38	AATAAAGGAGTA	AATAAAGGAGTAAATAAAGGAGTAAATAAAGGAGTAAATAAAGGAGTAAATAAAGGAGTAAATAAAGGAGTAAATAAAGGAGTAAATAAAGGAGTAAATAAAGGAGTA
Black_46	2	BLACK-SR-VP_26_10_2019_C_40cm_scaffold_23_FINAL_IR_-_R2_(reversed)_-_bases_only	3	32564	32617	18	3	54	3	AGT	38.89	1.38	GGGGATAAAGGAAAGAAT	GGGGATAAAGGAAAGAATGGGGATAAAGGAAAGAATGGGGATAAAGGAAAGAAT
Black_47	2	BLACK-SR-VP_26_10_2019_C_40cm_scaffold_23_FINAL_IR_-_R2_(reversed)_-_bases_only	4	54774	54828	11	5	55	3	AGT	9.09	1.1	ATATGAAAAAA	ATATGAAAAAAATATGAAAAAAATATGAAAAAAATATGAAAAAAATATGAAAAAA
Black_48	2	BLACK-SR-VP_26_10_2019_C_40cm_scaffold_23_FINAL_IR_-_R2_(reversed)_-_bases_only	5	54808	54962	31	5	155	4	ACGT	16.13	1.35	TATGAAAAAAATATGAAAAAAAAATAGAAGC	TATGAAAAAAATATGAAAAAAAAATAGAAGCTATGAAAAAAATATGAAAAAAAAATAGAAGCTATGAAAAAAATATGAAAAAAAAATAGAAGCTATGAAAAAAATATGAAAAAAAAATAGAAGCTATGAAAAAAATATGAAAAAAAAATAGAAGC
Black_49	2	BLACK-SR-VP_26_10_2019_C_40cm_scaffold_23_FINAL_IR_-_R2_(reversed)_-_bases_only	6	61446	61515	10	7	70	3	AGT	20	1.49	TGAAGATAAT	TGAAGATAATTGAAGATAATTGAAGATAATTGAAGATAATTGAAGATAATTGAAGATAATTGAAGATAAT
Black_50	2	BLACK-SR-VP_26_10_2019_C_40cm_scaffold_23_FINAL_IR_-_R2_(reversed)_-_bases_only	7	65626	65689	16	4	64	4	ACGT	37.5	1.81	TGGCAATGAAAGATGT	TGGCAATGAAAGATGTTGGCAATGAAAGATGTTGGCAATGAAAGATGTTGGCAATGAAAGATGT
Black_51	2	BLACK-SR-VP_26_10_2019_C_40cm_scaffold_23_FINAL_IR_-_R2_(reversed)_-_bases_only	8	79445	79501	19	3	57	4	ACGT	21.05	1.57	TAAGAAACAAGTAAGATTA	TAAGAAACAAGTAAGATTATAAGAAACAAGTAAGATTATAAGAAACAAGTAAGATTA
Black_52	2	BLACK-SR-VP_26_10_2019_C_40cm_scaffold_23_FINAL_IR_-_R2_(reversed)_-_bases_only	9	83528	83623	24	4	96	4	ACGT	33.33	1.91	ACAACTTCTGAGAAGAATGTTTCA	ACAACTTCTGAGAAGAATGTTTCAACAACTTCTGAGAAGAATGTTTCAACAACTTCTGAGAAGAATGTTTCAACAACTTCTGAGAAGAATGTTTCA
Black_53	2	BLACK-SR-VP_26_10_2019_C_40cm_scaffold_23_FINAL_IR_-_R2_(reversed)_-_bases_only	10	122504	122583	20	4	80	4	ACGT	25	1.74	GAAAATATGATTTTCTAGTG	GAAAATATGATTTTCTAGTGGAAAATATGATTTTCTAGTGGAAAATATGATTTTCTAGTGGAAAATATGATTTTCTAGTG
Black_54	2	BLACK-SR-VP_26_10_2019_C_40cm_scaffold_23_FINAL_IR_-_R2_(reversed)_-_bases_only	11	126125	126181	19	3	57	3	ACT	10.53	1.27	ATAAAAATATCATAAAATC	ATAAAAATATCATAAAATCATAAAAATATCATAAAATCATAAAAATATCATAAAATC
Black_55	2	BLACK-SR-VP_26_10_2019_C_40cm_scaffold_23_FINAL_IR_-_R2_(reversed)_-_bases_only	12	128700	128789	18	5	90	4	ACGT	50	1.99	TACTACTGTGGCACCGAA	TACTACTGTGGCACCGAATACTACTGTGGCACCGAATACTACTGTGGCACCGAATACTACTGTGGCACCGAATACTACTGTGGCACCGAA
Black_56	2	BLACK-SR-VP_26_10_2019_C_40cm_scaffold_23_FINAL_IR_-_R2_(reversed)_-_bases_only	13	128816	128887	18	4	72	4	ACGT	50	1.99	TGGCACCGAATACTACTG	TGGCACCGAATACTACTGTGGCACCGAATACTACTGTGGCACCGAATACTACTGTGGCACCGAATACTACTG
Black_57	2	BLACK-SR-VP_26_10_2019_C_40cm_scaffold_23_FINAL_IR_-_R2_(reversed)_-_bases_only	14	137617	138006	26	15	390	4	ACGT	19.23	1.53	AAATAATAATTAAAACAAATCAAGGC	AAATAATAATTAAAACAAATCAAGGCAAATAATAATTAAAACAAATCAAGGCAAATAATAATTAAAACAAATCAAGGCAAATAATAATTAAAACAAATCAAGGCAAATAATAATTAAAACAAATCAAGGCAAATAATAATTAAAACAAATCAAGGCAAATAATAATTAAAACAAATCAAGGCAAATAATAATTAAAACAAATCAAGGCAAATAATAATTAAAACAAATCAAGGCAAATAATAATTAAAACAAATCAAGGCAAATAATAATTAAAACAAATCAAGGCAAATAATAATTAAAACAAATCAAGGCAAATAATAATTAAAACAAATCAAGGCAAATAATAATTAAAACAAATCAAGGCAAATAATAATTAAAACAAATCAAGGC
Brown_1	1	Brown_BROWN-SR-VP_26_10_2019_2_100cm_FINAL_-_R1_-_bases_only	1	374	433	12	5	60	4	ACGT	50	1.83	TCTTCATGGTGC	TCTTCATGGTGCTCTTCATGGTGCTCTTCATGGTGCTCTTCATGGTGCTCTTCATGGTGC
Brown_2	1	Brown_BROWN-SR-VP_26_10_2019_2_100cm_FINAL_-_R1_-_bases_only	2	6454	6543	18	5	90	3	AGT	55.56	1.23	GGGGAGGAAAAGTAGGAG	GGGGAGGAAAAGTAGGAGGGGGAGGAAAAGTAGGAGGGGGAGGAAAAGTAGGAGGGGGAGGAAAAGTAGGAGGGGGAGGAAAAGTAGGAG
Brown_3	1	Brown_BROWN-SR-VP_26_10_2019_2_100cm_FINAL_-_R1_-_bases_only	3	23715	23778	16	4	64	3	AGT	6.25	1.25	ATATTGATATAATAAA	ATATTGATATAATAAAATATTGATATAATAAAATATTGATATAATAAAATATTGATATAATAAA
Brown_4	1	Brown_BROWN-SR-VP_26_10_2019_2_100cm_FINAL_-_R1_-_bases_only	4	80291	80359	23	3	69	4	ACGT	34.78	1.72	AGGGGCGAATAAAATGGTAATTA	AGGGGCGAATAAAATGGTAATTAAGGGGCGAATAAAATGGTAATTAAGGGGCGAATAAAATGGTAATTA
Brown_5	1	Brown_BROWN-SR-VP_26_10_2019_2_100cm_FINAL_-_R1_-_bases_only	5	86266	86321	14	4	56	3	AGT	14.29	1.45	ATGGAATTAAATTT	ATGGAATTAAATTTATGGAATTAAATTTATGGAATTAAATTTATGGAATTAAATTT
Brown_6	1	Brown_BROWN-SR-VP_26_10_2019_2_100cm_FINAL_-_R1_-_bases_only	6	90330	90549	22	10	220	3	AGT	31.82	1.39	GAAATGAAGTGAAATGAAGAGA	GAAATGAAGTGAAATGAAGAGAGAAATGAAGTGAAATGAAGAGAGAAATGAAGTGAAATGAAGAGAGAAATGAAGTGAAATGAAGAGAGAAATGAAGTGAAATGAAGAGAGAAATGAAGTGAAATGAAGAGAGAAATGAAGTGAAATGAAGAGAGAAATGAAGTGAAATGAAGAGAGAAATGAAGTGAAATGAAGAGAGAAATGAAGTGAAATGAAGAGA
Brown_7	1	Brown_BROWN-SR-VP_26_10_2019_2_100cm_FINAL_-_R1_-_bases_only	7	174024	174191	21	8	168	4	ACGT	33.33	1.51	AACAAAGAAGGATGAGTAAAG	AACAAAGAAGGATGAGTAAAGAACAAAGAAGGATGAGTAAAGAACAAAGAAGGATGAGTAAAGAACAAAGAAGGATGAGTAAAGAACAAAGAAGGATGAGTAAAGAACAAAGAAGGATGAGTAAAGAACAAAGAAGGATGAGTAAAGAACAAAGAAGGATGAGTAAAG
Brown_8	1	Brown_BROWN-SR-VP_26_10_2019_2_100cm_FINAL_-_R1_-_bases_only	8	186627	186731	35	3	105	4	ACGT	17.14	1.32	AAAAAAAGCGATAAAAAATAGTTAAAAAATAGAGA	AAAAAAAGCGATAAAAAATAGTTAAAAAATAGAGAAAAAAAAGCGATAAAAAATAGTTAAAAAATAGAGAAAAAAAAGCGATAAAAAATAGTTAAAAAATAGAGA
Brown_9	1	Brown_BROWN-SR-VP_26_10_2019_2_100cm_FINAL_-_R1_-_bases_only	9	197546	197599	18	3	54	3	AGT	16.67	1.12	AATAGAAGAAGAAAAAAT	AATAGAAGAAGAAAAAATAATAGAAGAAGAAAAAATAATAGAAGAAGAAAAAAT
Brown_10	1	Brown_BROWN-SR-VP_26_10_2019_2_100cm_FINAL_-_R1_-_bases_only	10	218247	218390	18	8	144	4	ACGT	38.89	1.88	ATCTAAAGATACAGGGGT	ATCTAAAGATACAGGGGTATCTAAAGATACAGGGGTATCTAAAGATACAGGGGTATCTAAAGATACAGGGGTATCTAAAGATACAGGGGTATCTAAAGATACAGGGGTATCTAAAGATACAGGGGTATCTAAAGATACAGGGGT
Brown_11	1	Brown_BROWN-SR-VP_26_10_2019_2_100cm_FINAL_-_R1_-_bases_only	11	220891	220986	24	4	96	4	ACGT	33.33	1.61	AACTAAGGAACAAAGCAAAGAACT	AACTAAGGAACAAAGCAAAGAACTAACTAAGGAACAAAGCAAAGAACTAACTAAGGAACAAAGCAAAGAACTAACTAAGGAACAAAGCAAAGAACT
Brown_12	1	Brown_BROWN-SR-VP_26_10_2019_2_100cm_FINAL_-_R1_-_bases_only	12	235776	235847	24	3	72	4	ACGT	20.83	1.39	GATCATAAAAGAAGAGAAAATAAA	GATCATAAAAGAAGAGAAAATAAAGATCATAAAAGAAGAGAAAATAAAGATCATAAAAGAAGAGAAAATAAA
Brown_13	1	Brown_BROWN-SR-VP_26_10_2019_2_100cm_FINAL_-_R1_-_bases_only	13	243725	243820	24	4	96	4	ACGT	37.5	1.81	ATCGACAATAAAAGAAGGTGGTGT	ATCGACAATAAAAGAAGGTGGTGTATCGACAATAAAAGAAGGTGGTGTATCGACAATAAAAGAAGGTGGTGTATCGACAATAAAAGAAGGTGGTGT
Brown_14	1	Brown_BROWN-SR-VP_26_10_2019_2_100cm_FINAL_-_R1_-_bases_only	14	263771	263910	20	7	140	3	AGT	15	1.28	GGAAAATAAATAAGATAAAT	GGAAAATAAATAAGATAAATGGAAAATAAATAAGATAAATGGAAAATAAATAAGATAAATGGAAAATAAATAAGATAAATGGAAAATAAATAAGATAAATGGAAAATAAATAAGATAAATGGAAAATAAATAAGATAAAT
Brown_15	1	Brown_BROWN-SR-VP_26_10_2019_2_100cm_FINAL_-_R1_-_bases_only	15	267688	267879	24	8	192	4	ACGT	29.17	1.79	AAGGAAAAGCTGAACAATGATTTT	AAGGAAAAGCTGAACAATGATTTTAAGGAAAAGCTGAACAATGATTTTAAGGAAAAGCTGAACAATGATTTTAAGGAAAAGCTGAACAATGATTTTAAGGAAAAGCTGAACAATGATTTTAAGGAAAAGCTGAACAATGATTTTAAGGAAAAGCTGAACAATGATTTTAAGGAAAAGCTGAACAATGATTTT
Brown_16	1	Brown_BROWN-SR-VP_26_10_2019_2_100cm_FINAL_-_R1_-_bases_only	16	354949	355011	21	3	63	4	ACGT	33.33	1.78	TATAGAGCCTAAAAAACCATC	TATAGAGCCTAAAAAACCATCTATAGAGCCTAAAAAACCATCTATAGAGCCTAAAAAACCATC
Brown_17	1	Brown_BROWN-SR-VP_26_10_2019_2_100cm_FINAL_-_R1_-_bases_only	17	359481	359690	42	5	210	4	ACGT	23.81	1.65	ATAGTTCAGAACAAGAAAAAATAGATTCAAAATCACAAATAG	ATAGTTCAGAACAAGAAAAAATAGATTCAAAATCACAAATAGATAGTTCAGAACAAGAAAAAATAGATTCAAAATCACAAATAGATAGTTCAGAACAAGAAAAAATAGATTCAAAATCACAAATAGATAGTTCAGAACAAGAAAAAATAGATTCAAAATCACAAATAGATAGTTCAGAACAAGAAAAAATAGATTCAAAATCACAAATAG
Brown_18	1	Brown_BROWN-SR-VP_26_10_2019_2_100cm_FINAL_-_R1_-_bases_only	18	363042	363125	14	6	84	3	AGT	21.43	1.49	AGTAAAGTTTGAAA	AGTAAAGTTTGAAAAGTAAAGTTTGAAAAGTAAAGTTTGAAAAGTAAAGTTTGAAAAGTAAAGTTTGAAAAGTAAAGTTTGAAA
Brown_19	1	Brown_BROWN-SR-VP_26_10_2019_2_100cm_FINAL_-_R1_-_bases_only	19	396379	396458	20	4	80	4	ACGT	10	1.34	GAAAATAAATTTATAAAAAC	GAAAATAAATTTATAAAAACGAAAATAAATTTATAAAAACGAAAATAAATTTATAAAAACGAAAATAAATTTATAAAAAC
Brown_20	1	Brown_BROWN-SR-VP_26_10_2019_2_100cm_FINAL_-_R1_-_bases_only	20	401599	401730	33	4	132	4	ACGT	33.33	1.71	ACACTGATGTCAAAGACAAAGATACCAAAAAAG	ACACTGATGTCAAAGACAAAGATACCAAAAAAGACACTGATGTCAAAGACAAAGATACCAAAAAAGACACTGATGTCAAAGACAAAGATACCAAAAAAGACACTGATGTCAAAGACAAAGATACCAAAAAAG
Brown_21	1	Brown_BROWN-SR-VP_26_10_2019_2_100cm_FINAL_-_R1_-_bases_only	21	418184	418393	21	10	210	4	ACGT	33.33	1.82	TACTAAAGGGAATACTGACAA	TACTAAAGGGAATACTGACAATACTAAAGGGAATACTGACAATACTAAAGGGAATACTGACAATACTAAAGGGAATACTGACAATACTAAAGGGAATACTGACAATACTAAAGGGAATACTGACAATACTAAAGGGAATACTGACAATACTAAAGGGAATACTGACAATACTAAAGGGAATACTGACAATACTAAAGGGAATACTGACAA
Brown_22	1	Brown_BROWN-SR-VP_26_10_2019_2_100cm_FINAL_-_R1_-_bases_only	22	431420	431494	15	5	75	4	ACGT	40	1.69	GAAGAATCAAGAGTG	GAAGAATCAAGAGTGGAAGAATCAAGAGTGGAAGAATCAAGAGTGGAAGAATCAAGAGTGGAAGAATCAAGAGTG
Brown_23	1	Brown_BROWN-SR-VP_26_10_2019_2_100cm_FINAL_-_R1_-_bases_only	23	455098	455221	31	4	124	4	ACGT	29.03	1.74	ACTACCAAAAATATGTGAGAAGAAGAATATG	ACTACCAAAAATATGTGAGAAGAAGAATATGACTACCAAAAATATGTGAGAAGAAGAATATGACTACCAAAAATATGTGAGAAGAAGAATATGACTACCAAAAATATGTGAGAAGAAGAATATG
Brown_24	1	Brown_BROWN-SR-VP_26_10_2019_2_100cm_FINAL_-_R1_-_bases_only	24	472531	472626	24	4	96	4	ACGT	41.67	1.68	TACACCGACATATACACCAACCTA	TACACCGACATATACACCAACCTATACACCGACATATACACCAACCTATACACCGACATATACACCAACCTATACACCGACATATACACCAACCTA
Brown_25	1	Brown_BROWN-SR-VP_26_10_2019_2_100cm_FINAL_-_R1_-_bases_only	25	472766	472945	18	10	180	3	ACT	38.89	1.38	ACATATACACCAACACCA	ACATATACACCAACACCAACATATACACCAACACCAACATATACACCAACACCAACATATACACCAACACCAACATATACACCAACACCAACATATACACCAACACCAACATATACACCAACACCAACATATACACCAACACCAACATATACACCAACACCAACATATACACCAACACCA
Brown_26	1	Brown_BROWN-SR-VP_26_10_2019_2_100cm_FINAL_-_R1_-_bases_only	26	513539	513613	25	3	75	4	ACGT	28	1.76	TCAGATGAGAATTAAAAACATTAGG	TCAGATGAGAATTAAAAACATTAGGTCAGATGAGAATTAAAAACATTAGGTCAGATGAGAATTAAAAACATTAGG
Brown_27	1	Brown_BROWN-SR-VP_26_10_2019_2_100cm_FINAL_-_R1_-_bases_only	27	525958	526057	25	4	100	3	AGT	24	1.16	AAAAAAAGGAAAAGAGAAAAGGTTA	AAAAAAAGGAAAAGAGAAAAGGTTAAAAAAAAGGAAAAGAGAAAAGGTTAAAAAAAAGGAAAAGAGAAAAGGTTAAAAAAAAGGAAAAGAGAAAAGGTTA
Brown_28	1	Brown_BROWN-SR-VP_26_10_2019_2_100cm_FINAL_-_R1_-_bases_only	28	545598	545795	22	9	198	4	ACGT	27.27	1.51	AATATCAGGAGAACAAAAAACA	AATATCAGGAGAACAAAAAACAAATATCAGGAGAACAAAAAACAAATATCAGGAGAACAAAAAACAAATATCAGGAGAACAAAAAACAAATATCAGGAGAACAAAAAACAAATATCAGGAGAACAAAAAACAAATATCAGGAGAACAAAAAACAAATATCAGGAGAACAAAAAACAAATATCAGGAGAACAAAAAACA
Brown_29	1	Brown_BROWN-SR-VP_26_10_2019_2_100cm_FINAL_-_R1_-_bases_only	29	549671	549820	25	6	150	3	AGT	12	1.13	AAAAAAAATTAAAAAAAAGATGATG	AAAAAAAATTAAAAAAAAGATGATGAAAAAAAATTAAAAAAAAGATGATGAAAAAAAATTAAAAAAAAGATGATGAAAAAAAATTAAAAAAAAGATGATGAAAAAAAATTAAAAAAAAGATGATGAAAAAAAATTAAAAAAAAGATGATG
Brown_30	1	Brown_BROWN-SR-VP_26_10_2019_2_100cm_FINAL_-_R1_-_bases_only	30	555528	555627	25	4	100	4	ACGT	20	1.69	TTATAAACTAAGATTCAACTGAAAT	TTATAAACTAAGATTCAACTGAAATTTATAAACTAAGATTCAACTGAAATTTATAAACTAAGATTCAACTGAAATTTATAAACTAAGATTCAACTGAAAT
Brown_31	1	Brown_BROWN-SR-VP_26_10_2019_2_100cm_FINAL_-_R1_-_bases_only	31	602137	602280	18	8	144	4	ACGT	38.89	1.82	GAAGTTCCAAAGGTAGAA	GAAGTTCCAAAGGTAGAAGAAGTTCCAAAGGTAGAAGAAGTTCCAAAGGTAGAAGAAGTTCCAAAGGTAGAAGAAGTTCCAAAGGTAGAAGAAGTTCCAAAGGTAGAAGAAGTTCCAAAGGTAGAAGAAGTTCCAAAGGTAGAA
Brown_32	1	Brown_BROWN-SR-VP_26_10_2019_2_100cm_FINAL_-_R1_-_bases_only	32	606892	607035	36	4	144	4	ACGT	47.22	1.9	ACCTGTTGCTCCACCTATTGTTCAAACACCAGTACC	ACCTGTTGCTCCACCTATTGTTCAAACACCAGTACCACCTGTTGCTCCACCTATTGTTCAAACACCAGTACCACCTGTTGCTCCACCTATTGTTCAAACACCAGTACCACCTGTTGCTCCACCTATTGTTCAAACACCAGTACC
Brown_33	1	Brown_BROWN-SR-VP_26_10_2019_2_100cm_FINAL_-_R1_-_bases_only	33	616901	617000	20	5	100	3	AGT	15	1.44	AAGATAATGATGTAAATTAT	AAGATAATGATGTAAATTATAAGATAATGATGTAAATTATAAGATAATGATGTAAATTATAAGATAATGATGTAAATTATAAGATAATGATGTAAATTAT
Brown_34	1	Brown_BROWN-SR-VP_26_10_2019_2_100cm_FINAL_-_R1_-_bases_only	34	669084	669299	24	9	216	4	ACGT	25	1.76	ATTACCAAATAGTGTTGAATAAGA	ATTACCAAATAGTGTTGAATAAGAATTACCAAATAGTGTTGAATAAGAATTACCAAATAGTGTTGAATAAGAATTACCAAATAGTGTTGAATAAGAATTACCAAATAGTGTTGAATAAGAATTACCAAATAGTGTTGAATAAGAATTACCAAATAGTGTTGAATAAGAATTACCAAATAGTGTTGAATAAGAATTACCAAATAGTGTTGAATAAGA
Brown_35	1	Brown_BROWN-SR-VP_26_10_2019_2_100cm_FINAL_-_R1_-_bases_only	35	679454	679621	24	7	168	4	ACGT	54.17	1.64	CACCTGTCACACCTACACCTACAC	CACCTGTCACACCTACACCTACACCACCTGTCACACCTACACCTACACCACCTGTCACACCTACACCTACACCACCTGTCACACCTACACCTACACCACCTGTCACACCTACACCTACACCACCTGTCACACCTACACCTACACCACCTGTCACACCTACACCTACAC
Brown_36	1	Brown_BROWN-SR-VP_26_10_2019_2_100cm_FINAL_-_R1_-_bases_only	36	683360	683485	42	3	126	4	ACGT	38.1	1.96	ATATCTGGTCAGCCTGTTAGTATATCAGGACAACCTATAGTA	ATATCTGGTCAGCCTGTTAGTATATCAGGACAACCTATAGTAATATCTGGTCAGCCTGTTAGTATATCAGGACAACCTATAGTAATATCTGGTCAGCCTGTTAGTATATCAGGACAACCTATAGTA
Brown_37	1	Brown_BROWN-SR-VP_26_10_2019_2_100cm_FINAL_-_R1_-_bases_only	37	716300	716427	32	4	128	4	ACGT	21.88	1.71	AGAAAGTTATTAAAGAATTCAGAAATATTCAC	AGAAAGTTATTAAAGAATTCAGAAATATTCACAGAAAGTTATTAAAGAATTCAGAAATATTCACAGAAAGTTATTAAAGAATTCAGAAATATTCACAGAAAGTTATTAAAGAATTCAGAAATATTCAC
Brown_38	1	Brown_BROWN-SR-VP_26_10_2019_2_100cm_FINAL_-_R1_-_bases_only	38	745945	746013	23	3	69	4	ACGT	30.43	1.85	GAATATTATACCAATCAATGGAG	GAATATTATACCAATCAATGGAGGAATATTATACCAATCAATGGAGGAATATTATACCAATCAATGGAG
Brown_39	1	Brown_BROWN-SR-VP_26_10_2019_2_100cm_FINAL_-_R1_-_bases_only	39	746029	746143	23	5	115	4	ACGT	30.43	1.85	ATCAATGGAGGAATATTATACCA	ATCAATGGAGGAATATTATACCAATCAATGGAGGAATATTATACCAATCAATGGAGGAATATTATACCAATCAATGGAGGAATATTATACCAATCAATGGAGGAATATTATACCA
Brown_40	2	Brown_BROWN-SR-VP_26_10_2019_2_100cm_FINAL_-_R2_(reversed)_-_bases_only	1	374	433	12	5	60	4	ACGT	50	1.83	TCTTCATGGTGC	TCTTCATGGTGCTCTTCATGGTGCTCTTCATGGTGCTCTTCATGGTGCTCTTCATGGTGC
Brown_41	2	Brown_BROWN-SR-VP_26_10_2019_2_100cm_FINAL_-_R2_(reversed)_-_bases_only	2	39863	40006	48	3	144	4	ACGT	31.25	1.73	AGATGAACATAAAGAAGAGAAACCTGTAGAAAAATCTCTTGAGAAAGA	AGATGAACATAAAGAAGAGAAACCTGTAGAAAAATCTCTTGAGAAAGAAGATGAACATAAAGAAGAGAAACCTGTAGAAAAATCTCTTGAGAAAGAAGATGAACATAAAGAAGAGAAACCTGTAGAAAAATCTCTTGAGAAAGA
Brown_42	2	Brown_BROWN-SR-VP_26_10_2019_2_100cm_FINAL_-_R2_(reversed)_-_bases_only	3	43309	43418	22	5	110	3	AGT	27.27	1.5	TAGAGAATAAAATGAGATGATG	TAGAGAATAAAATGAGATGATGTAGAGAATAAAATGAGATGATGTAGAGAATAAAATGAGATGATGTAGAGAATAAAATGAGATGATGTAGAGAATAAAATGAGATGATG
Brown_43	2	Brown_BROWN-SR-VP_26_10_2019_2_100cm_FINAL_-_R2_(reversed)_-_bases_only	4	78895	79119	45	5	225	4	ACGT	20	1.62	ACATCTAAAAATGTGACAAAAATCAATAATACAAAATTAAATTCG	ACATCTAAAAATGTGACAAAAATCAATAATACAAAATTAAATTCGACATCTAAAAATGTGACAAAAATCAATAATACAAAATTAAATTCGACATCTAAAAATGTGACAAAAATCAATAATACAAAATTAAATTCGACATCTAAAAATGTGACAAAAATCAATAATACAAAATTAAATTCGACATCTAAAAATGTGACAAAAATCAATAATACAAAATTAAATTCG
Brown_44	2	Brown_BROWN-SR-VP_26_10_2019_2_100cm_FINAL_-_R2_(reversed)_-_bases_only	5	87215	87280	22	3	66	4	ACGT	22.73	1.72	ATAAGCCTTTGATAAAGAAATA	ATAAGCCTTTGATAAAGAAATAATAAGCCTTTGATAAAGAAATAATAAGCCTTTGATAAAGAAATA
Brown_45	2	Brown_BROWN-SR-VP_26_10_2019_2_100cm_FINAL_-_R2_(reversed)_-_bases_only	6	92693	92743	17	3	51	4	ACGT	17.65	1.65	AAATTTTGAAATCATGA	AAATTTTGAAATCATGAAAATTTTGAAATCATGAAAATTTTGAAATCATGA
Brown_46	2	Brown_BROWN-SR-VP_26_10_2019_2_100cm_FINAL_-_R2_(reversed)_-_bases_only	7	111153	111292	28	5	140	4	ACGT	21.43	1.71	AATTATAAACTGATATTAGAACGACTAA	AATTATAAACTGATATTAGAACGACTAAAATTATAAACTGATATTAGAACGACTAAAATTATAAACTGATATTAGAACGACTAAAATTATAAACTGATATTAGAACGACTAAAATTATAAACTGATATTAGAACGACTAA
Brown_47	2	Brown_BROWN-SR-VP_26_10_2019_2_100cm_FINAL_-_R2_(reversed)_-_bases_only	8	114162	114266	21	5	105	4	ACGT	23.81	1.69	GATGATTTTATAATTTCTAGG	GATGATTTTATAATTTCTAGGGATGATTTTATAATTTCTAGGGATGATTTTATAATTTCTAGGGATGATTTTATAATTTCTAGGGATGATTTTATAATTTCTAGG
Brown_48	2	Brown_BROWN-SR-VP_26_10_2019_2_100cm_FINAL_-_R2_(reversed)_-_bases_only	9	118788	118867	20	4	80	3	AGT	30	1.58	GATAGGTTGATATTATAAGG	GATAGGTTGATATTATAAGGGATAGGTTGATATTATAAGGGATAGGTTGATATTATAAGGGATAGGTTGATATTATAAGG
Brown_49	2	Brown_BROWN-SR-VP_26_10_2019_2_100cm_FINAL_-_R2_(reversed)_-_bases_only	10	128697	128804	18	6	108	4	ACGT	44.44	1.93	TACGAATGGTACCAACAG	TACGAATGGTACCAACAGTACGAATGGTACCAACAGTACGAATGGTACCAACAGTACGAATGGTACCAACAGTACGAATGGTACCAACAGTACGAATGGTACCAACAG
Brown_50	2	Brown_BROWN-SR-VP_26_10_2019_2_100cm_FINAL_-_R2_(reversed)_-_bases_only	11	132881	132931	17	3	51	3	AGT	41.18	1.5	AAAATGGGAGAGGTGAT	AAAATGGGAGAGGTGATAAAATGGGAGAGGTGATAAAATGGGAGAGGTGAT
Brown_51	2	Brown_BROWN-SR-VP_26_10_2019_2_100cm_FINAL_-_R2_(reversed)_-_bases_only	12	137854	137913	15	4	60	4	ACGT	40	1.69	AAAAGTGGTAGCAGA	AAAAGTGGTAGCAGAAAAAGTGGTAGCAGAAAAAGTGGTAGCAGAAAAAGTGGTAGCAGA
Green_1	1	Green_Borg_SRVP_2020_100_cm_2_FINAL-FINAL_new_-_R1_-_bases_only	1	20457	20540	14	6	84	4	ACGT	28.57	1.43	ATAAAAAAGGAGAC	ATAAAAAAGGAGACATAAAAAAGGAGACATAAAAAAGGAGACATAAAAAAGGAGACATAAAAAAGGAGACATAAAAAAGGAGAC
Green_2	1	Green_Borg_SRVP_2020_100_cm_2_FINAL-FINAL_new_-_R1_-_bases_only	2	65499	65674	44	4	176	4	ACGT	18.18	1.65	TATGAATCTTTAGATTCTAAAATTCTGAAAAAATAGAAAATAGA	TATGAATCTTTAGATTCTAAAATTCTGAAAAAATAGAAAATAGATATGAATCTTTAGATTCTAAAATTCTGAAAAAATAGAAAATAGATATGAATCTTTAGATTCTAAAATTCTGAAAAAATAGAAAATAGATATGAATCTTTAGATTCTAAAATTCTGAAAAAATAGAAAATAGA
Green_3	1	Green_Borg_SRVP_2020_100_cm_2_FINAL-FINAL_new_-_R1_-_bases_only	3	87051	87166	29	4	116	4	ACGT	20.69	1.45	ACAAAGAATGAATTAAAAATGAAAAACGA	ACAAAGAATGAATTAAAAATGAAAAACGAACAAAGAATGAATTAAAAATGAAAAACGAACAAAGAATGAATTAAAAATGAAAAACGAACAAAGAATGAATTAAAAATGAAAAACGA
Green_4	1	Green_Borg_SRVP_2020_100_cm_2_FINAL-FINAL_new_-_R1_-_bases_only	4	96890	97009	24	5	120	4	ACGT	45.83	1.62	ACACCAACACCAATACCAACTGCT	ACACCAACACCAATACCAACTGCTACACCAACACCAATACCAACTGCTACACCAACACCAATACCAACTGCTACACCAACACCAATACCAACTGCTACACCAACACCAATACCAACTGCT
Green_5	1	Green_Borg_SRVP_2020_100_cm_2_FINAL-FINAL_new_-_R1_-_bases_only	5	104961	105053	31	3	93	4	ACGT	32.26	1.84	TTGTTTATCTACCTTGCAGATTAACGACTTT	TTGTTTATCTACCTTGCAGATTAACGACTTTTTGTTTATCTACCTTGCAGATTAACGACTTTTTGTTTATCTACCTTGCAGATTAACGACTTT
Green_6	1	Green_Borg_SRVP_2020_100_cm_2_FINAL-FINAL_new_-_R1_-_bases_only	6	144615	144851	79	3	237	4	ACGT	22.78	1.74	ATGAAATTTTTGTCAAACTATCGAAATCATTAGAGAATTTAGTTTTTGGTGATTAAAGGTTAATGACTAATATTTAAAG	ATGAAATTTTTGTCAAACTATCGAAATCATTAGAGAATTTAGTTTTTGGTGATTAAAGGTTAATGACTAATATTTAAAGATGAAATTTTTGTCAAACTATCGAAATCATTAGAGAATTTAGTTTTTGGTGATTAAAGGTTAATGACTAATATTTAAAGATGAAATTTTTGTCAAACTATCGAAATCATTAGAGAATTTAGTTTTTGGTGATTAAAGGTTAATGACTAATATTTAAAG
Green_7	1	Green_Borg_SRVP_2020_100_cm_2_FINAL-FINAL_new_-_R1_-_bases_only	7	151754	151805	13	4	52	3	AGT	15.38	1.42	GATGATAAATAAT	GATGATAAATAATGATGATAAATAATGATGATAAATAATGATGATAAATAAT
Green_8	1	Green_Borg_SRVP_2020_100_cm_2_FINAL-FINAL_new_-_R1_-_bases_only	8	167055	167166	28	4	112	4	ACGT	14.29	1.49	TTATGATAGTTATATTTTGATTATTATC	TTATGATAGTTATATTTTGATTATTATCTTATGATAGTTATATTTTGATTATTATCTTATGATAGTTATATTTTGATTATTATCTTATGATAGTTATATTTTGATTATTATC
Green_9	1	Green_Borg_SRVP_2020_100_cm_2_FINAL-FINAL_new_-_R1_-_bases_only	9	168931	169091	23	7	161	4	ACGT	21.74	1.58	CAGGAAAAATTGAAGATATATAA	CAGGAAAAATTGAAGATATATAACAGGAAAAATTGAAGATATATAACAGGAAAAATTGAAGATATATAACAGGAAAAATTGAAGATATATAACAGGAAAAATTGAAGATATATAACAGGAAAAATTGAAGATATATAACAGGAAAAATTGAAGATATATAA
Green_10	1	Green_Borg_SRVP_2020_100_cm_2_FINAL-FINAL_new_-_R1_-_bases_only	10	177179	177250	18	4	72	3	AGT	16.67	1.12	AGAAAAAGAAAAAGTAAT	AGAAAAAGAAAAAGTAATAGAAAAAGAAAAAGTAATAGAAAAAGAAAAAGTAATAGAAAAAGAAAAAGTAAT
Green_11	1	Green_Borg_SRVP_2020_100_cm_2_FINAL-FINAL_new_-_R1_-_bases_only	11	184220	184402	61	3	183	4	ACGT	18.03	1.51	AAAAATTAGACAATAATGCAAATAATATCCACGTATAAAAAAAGATAAAAATGAAAAAGAT	AAAAATTAGACAATAATGCAAATAATATCCACGTATAAAAAAAGATAAAAATGAAAAAGATAAAAATTAGACAATAATGCAAATAATATCCACGTATAAAAAAAGATAAAAATGAAAAAGATAAAAATTAGACAATAATGCAAATAATATCCACGTATAAAAAAAGATAAAAATGAAAAAGAT
Green_12	1	Green_Borg_SRVP_2020_100_cm_2_FINAL-FINAL_new_-_R1_-_bases_only	12	190857	190976	40	3	120	4	ACGT	15	1.48	AAAGAAAAATTTAATAATAGACAAAAAAATTGATGATTTG	AAAGAAAAATTTAATAATAGACAAAAAAATTGATGATTTGAAAGAAAAATTTAATAATAGACAAAAAAATTGATGATTTGAAAGAAAAATTTAATAATAGACAAAAAAATTGATGATTTG
Green_13	1	Green_Borg_SRVP_2020_100_cm_2_FINAL-FINAL_new_-_R1_-_bases_only	13	198247	198376	26	5	130	4	ACGT	23.08	1.57	ATTAACATCCATGAAAAAAGAAAAGA	ATTAACATCCATGAAAAAAGAAAAGAATTAACATCCATGAAAAAAGAAAAGAATTAACATCCATGAAAAAAGAAAAGAATTAACATCCATGAAAAAAGAAAAGAATTAACATCCATGAAAAAAGAAAAGA
Green_14	1	Green_Borg_SRVP_2020_100_cm_2_FINAL-FINAL_new_-_R1_-_bases_only	14	209147	209278	33	4	132	4	ACGT	21.21	1.74	AATAATCCTGAATCATTATTTTATTAATGAGGT	AATAATCCTGAATCATTATTTTATTAATGAGGTAATAATCCTGAATCATTATTTTATTAATGAGGTAATAATCCTGAATCATTATTTTATTAATGAGGTAATAATCCTGAATCATTATTTTATTAATGAGGT
Green_15	1	Green_Borg_SRVP_2020_100_cm_2_FINAL-FINAL_new_-_R1_-_bases_only	15	210466	210517	13	4	52	4	ACGT	38.46	1.83	TTGACTAAAGGAG	TTGACTAAAGGAGTTGACTAAAGGAGTTGACTAAAGGAGTTGACTAAAGGAG
Green_16	1	Green_Borg_SRVP_2020_100_cm_2_FINAL-FINAL_new_-_R1_-_bases_only	16	219487	219678	24	8	192	4	ACGT	45.83	1.73	CACCAGTACCAACTGATACACCAA	CACCAGTACCAACTGATACACCAACACCAGTACCAACTGATACACCAACACCAGTACCAACTGATACACCAACACCAGTACCAACTGATACACCAACACCAGTACCAACTGATACACCAACACCAGTACCAACTGATACACCAACACCAGTACCAACTGATACACCAACACCAGTACCAACTGATACACCAA
Green_17	1	Green_Borg_SRVP_2020_100_cm_2_FINAL-FINAL_new_-_R1_-_bases_only	17	219678	219845	24	7	168	4	ACGT	58.33	1.78	ACACCAGTACCAACTGCAACGCCG	ACACCAGTACCAACTGCAACGCCGACACCAGTACCAACTGCAACGCCGACACCAGTACCAACTGCAACGCCGACACCAGTACCAACTGCAACGCCGACACCAGTACCAACTGCAACGCCGACACCAGTACCAACTGCAACGCCGACACCAGTACCAACTGCAACGCCG
Green_18	1	Green_Borg_SRVP_2020_100_cm_2_FINAL-FINAL_new_-_R1_-_bases_only	18	220620	220685	22	3	66	3	AGT	18.18	1.1	AATAAAAAAGTAGAAAAAGAGA	AATAAAAAAGTAGAAAAAGAGAAATAAAAAAGTAGAAAAAGAGAAATAAAAAAGTAGAAAAAGAGA
Green_19	1	Green_Borg_SRVP_2020_100_cm_2_FINAL-FINAL_new_-_R1_-_bases_only	19	222747	222818	24	3	72	4	ACGT	45.83	1.73	ACACCAGTACCAACTGATACACCA	ACACCAGTACCAACTGATACACCAACACCAGTACCAACTGATACACCAACACCAGTACCAACTGATACACCA
Green_20	1	Green_Borg_SRVP_2020_100_cm_2_FINAL-FINAL_new_-_R1_-_bases_only	20	222773	222916	48	3	144	4	ACGT	45.83	1.8	ACCAGTACCAACTGATACACCAACACCAGTACCAACTGATACACCAGT	ACCAGTACCAACTGATACACCAACACCAGTACCAACTGATACACCAGTACCAGTACCAACTGATACACCAACACCAGTACCAACTGATACACCAGTACCAGTACCAACTGATACACCAACACCAGTACCAACTGATACACCAGT
Green_21	1	Green_Borg_SRVP_2020_100_cm_2_FINAL-FINAL_new_-_R1_-_bases_only	21	222917	223084	24	7	168	4	ACGT	58.33	1.78	ACCAGTACCAACTGCAACGCCGAC	ACCAGTACCAACTGCAACGCCGACACCAGTACCAACTGCAACGCCGACACCAGTACCAACTGCAACGCCGACACCAGTACCAACTGCAACGCCGACACCAGTACCAACTGCAACGCCGACACCAGTACCAACTGCAACGCCGACACCAGTACCAACTGCAACGCCGAC
Green_22	1	Green_Borg_SRVP_2020_100_cm_2_FINAL-FINAL_new_-_R1_-_bases_only	22	233250	233330	27	3	81	4	ACGT	33.33	1.84	TGGAAATCAATGAAAATATCGTGACAG	TGGAAATCAATGAAAATATCGTGACAGTGGAAATCAATGAAAATATCGTGACAGTGGAAATCAATGAAAATATCGTGACAG
Green_23	1	Green_Borg_SRVP_2020_100_cm_2_FINAL-FINAL_new_-_R1_-_bases_only	23	250254	250445	48	4	192	4	ACGT	37.5	1.75	AAATTCCAGAAAAGATAGAGGATGGCGAAAAAATAAAGCCTGAACAGG	AAATTCCAGAAAAGATAGAGGATGGCGAAAAAATAAAGCCTGAACAGGAAATTCCAGAAAAGATAGAGGATGGCGAAAAAATAAAGCCTGAACAGGAAATTCCAGAAAAGATAGAGGATGGCGAAAAAATAAAGCCTGAACAGGAAATTCCAGAAAAGATAGAGGATGGCGAAAAAATAAAGCCTGAACAGG
Green_24	1	Green_Borg_SRVP_2020_100_cm_2_FINAL-FINAL_new_-_R1_-_bases_only	24	291590	291757	24	7	168	4	ACGT	50	1.9	TACACCTACTCCTGTACCGACAGA	TACACCTACTCCTGTACCGACAGATACACCTACTCCTGTACCGACAGATACACCTACTCCTGTACCGACAGATACACCTACTCCTGTACCGACAGATACACCTACTCCTGTACCGACAGATACACCTACTCCTGTACCGACAGATACACCTACTCCTGTACCGACAGA
Green_25	1	Green_Borg_SRVP_2020_100_cm_2_FINAL-FINAL_new_-_R1_-_bases_only	25	307771	307833	21	3	63	3	AGT	19.05	1.25	AAATATGAATGAAAAAGAAGA	AAATATGAATGAAAAAGAAGAAAATATGAATGAAAAAGAAGAAAATATGAATGAAAAAGAAGA
Green_26	1	Green_Borg_SRVP_2020_100_cm_2_FINAL-FINAL_new_-_R1_-_bases_only	26	316086	316273	47	4	188	4	ACGT	23.4	1.49	AGAAAAATAAAATGAGGAAAAATGATGAATAATGACGAAAAAACTAG	AGAAAAATAAAATGAGGAAAAATGATGAATAATGACGAAAAAACTAGAGAAAAATAAAATGAGGAAAAATGATGAATAATGACGAAAAAACTAGAGAAAAATAAAATGAGGAAAAATGATGAATAATGACGAAAAAACTAGAGAAAAATAAAATGAGGAAAAATGATGAATAATGACGAAAAAACTAG
Green_27	1	Green_Borg_SRVP_2020_100_cm_2_FINAL-FINAL_new_-_R1_-_bases_only	27	336996	337051	14	4	56	3	AGT	7.14	1.09	ATAAAATTAGAAAA	ATAAAATTAGAAAAATAAAATTAGAAAAATAAAATTAGAAAAATAAAATTAGAAAA
Green_28	1	Green_Borg_SRVP_2020_100_cm_2_FINAL-FINAL_new_-_R1_-_bases_only	28	340650	340985	14	24	336	3	AGT	21.43	1.41	TAAGAAATAGGAAT	TAAGAAATAGGAATTAAGAAATAGGAATTAAGAAATAGGAATTAAGAAATAGGAATTAAGAAATAGGAATTAAGAAATAGGAATTAAGAAATAGGAATTAAGAAATAGGAATTAAGAAATAGGAATTAAGAAATAGGAATTAAGAAATAGGAATTAAGAAATAGGAATTAAGAAATAGGAATTAAGAAATAGGAATTAAGAAATAGGAATTAAGAAATAGGAATTAAGAAATAGGAATTAAGAAATAGGAATTAAGAAATAGGAATTAAGAAATAGGAATTAAGAAATAGGAATTAAGAAATAGGAATTAAGAAATAGGAATTAAGAAATAGGAAT
Green_29	1	Green_Borg_SRVP_2020_100_cm_2_FINAL-FINAL_new_-_R1_-_bases_only	29	351822	351986	33	5	165	4	ACGT	42.42	1.74	GAAGAGAAAGCTGAAGATCCAGAAAAGGTACCA	GAAGAGAAAGCTGAAGATCCAGAAAAGGTACCAGAAGAGAAAGCTGAAGATCCAGAAAAGGTACCAGAAGAGAAAGCTGAAGATCCAGAAAAGGTACCAGAAGAGAAAGCTGAAGATCCAGAAAAGGTACCAGAAGAGAAAGCTGAAGATCCAGAAAAGGTACCA
Green_30	1	Green_Borg_SRVP_2020_100_cm_2_FINAL-FINAL_new_-_R1_-_bases_only	30	374726	374851	18	7	126	4	ACGT	50	1.76	ACCAACATCAACTGCGAC	ACCAACATCAACTGCGACACCAACATCAACTGCGACACCAACATCAACTGCGACACCAACATCAACTGCGACACCAACATCAACTGCGACACCAACATCAACTGCGACACCAACATCAACTGCGAC
Green_31	1	Green_Borg_SRVP_2020_100_cm_2_FINAL-FINAL_new_-_R1_-_bases_only	31	380620	380724	35	3	105	4	ACGT	17.14	1.65	ATTTTAGTCAGATAAATCTGATAAACATTTTAAAA	ATTTTAGTCAGATAAATCTGATAAACATTTTAAAAATTTTAGTCAGATAAATCTGATAAACATTTTAAAAATTTTAGTCAGATAAATCTGATAAACATTTTAAAA
Green_32	1	Green_Borg_SRVP_2020_100_cm_2_FINAL-FINAL_new_-_R1_-_bases_only	32	384918	385025	36	3	108	4	ACGT	22.22	1.44	ACAAAAAGATGAACAGGAAAAATTAATACAAAAAGA	ACAAAAAGATGAACAGGAAAAATTAATACAAAAAGAACAAAAAGATGAACAGGAAAAATTAATACAAAAAGAACAAAAAGATGAACAGGAAAAATTAATACAAAAAGA
Green_33	1	Green_Borg_SRVP_2020_100_cm_2_FINAL-FINAL_new_-_R1_-_bases_only	33	404615	404749	45	3	135	4	ACGT	48.89	1.94	CGGTGTACAAGACACGGTGAAAGATGCAAAGCCTATATCCCAAGC	CGGTGTACAAGACACGGTGAAAGATGCAAAGCCTATATCCCAAGCCGGTGTACAAGACACGGTGAAAGATGCAAAGCCTATATCCCAAGCCGGTGTACAAGACACGGTGAAAGATGCAAAGCCTATATCCCAAGC
Green_34	1	Green_Borg_SRVP_2020_100_cm_2_FINAL-FINAL_new_-_R1_-_bases_only	34	410512	410646	15	9	135	4	ACGT	26.67	1.8	ATTAATACAGATAGC	ATTAATACAGATAGCATTAATACAGATAGCATTAATACAGATAGCATTAATACAGATAGCATTAATACAGATAGCATTAATACAGATAGCATTAATACAGATAGCATTAATACAGATAGCATTAATACAGATAGC
Green_35	1	Green_Borg_SRVP_2020_100_cm_2_FINAL-FINAL_new_-_R1_-_bases_only	35	412760	412864	35	3	105	4	ACGT	20	1.49	AAAAAATTAGAATAGAAAATGAAAAAACCGTTAGA	AAAAAATTAGAATAGAAAATGAAAAAACCGTTAGAAAAAAATTAGAATAGAAAATGAAAAAACCGTTAGAAAAAAATTAGAATAGAAAATGAAAAAACCGTTAGA
Green_36	1	Green_Borg_SRVP_2020_100_cm_2_FINAL-FINAL_new_-_R1_-_bases_only	36	422235	422351	39	3	117	4	ACGT	20.51	1.46	AAGACGAAGATTCAAAAAATGAAAAGATAAAAAAATTAG	AAGACGAAGATTCAAAAAATGAAAAGATAAAAAAATTAGAAGACGAAGATTCAAAAAATGAAAAGATAAAAAAATTAGAAGACGAAGATTCAAAAAATGAAAAGATAAAAAAATTAG
Green_37	1	Green_Borg_SRVP_2020_100_cm_2_FINAL-FINAL_new_-_R1_-_bases_only	37	464079	464153	15	5	75	4	ACGT	26.67	1.83	TTTGATAAAATTCGC	TTTGATAAAATTCGCTTTGATAAAATTCGCTTTGATAAAATTCGCTTTGATAAAATTCGCTTTGATAAAATTCGC
Green_38	1	Green_Borg_SRVP_2020_100_cm_2_FINAL-FINAL_new_-_R1_-_bases_only	38	494062	494246	37	5	185	4	ACGT	18.92	1.52	TAAATAAACAGTAATAGAACTTACAGAAAAAATAACA	TAAATAAACAGTAATAGAACTTACAGAAAAAATAACATAAATAAACAGTAATAGAACTTACAGAAAAAATAACATAAATAAACAGTAATAGAACTTACAGAAAAAATAACATAAATAAACAGTAATAGAACTTACAGAAAAAATAACATAAATAAACAGTAATAGAACTTACAGAAAAAATAACA
Green_39	1	Green_Borg_SRVP_2020_100_cm_2_FINAL-FINAL_new_-_R1_-_bases_only	39	504969	505064	12	8	96	3	ACT	58.33	1.28	ACTCCAACACCC	ACTCCAACACCCACTCCAACACCCACTCCAACACCCACTCCAACACCCACTCCAACACCCACTCCAACACCCACTCCAACACCCACTCCAACACCC
Green_40	1	Green_Borg_SRVP_2020_100_cm_2_FINAL-FINAL_new_-_R1_-_bases_only	40	596364	596531	28	6	168	3	AGT	21.43	1.52	TGAAAGGTGTATAAAATAATATGATGTA	TGAAAGGTGTATAAAATAATATGATGTATGAAAGGTGTATAAAATAATATGATGTATGAAAGGTGTATAAAATAATATGATGTATGAAAGGTGTATAAAATAATATGATGTATGAAAGGTGTATAAAATAATATGATGTATGAAAGGTGTATAAAATAATATGATGTA
Green_41	1	Green_Borg_SRVP_2020_100_cm_2_FINAL-FINAL_new_-_R1_-_bases_only	41	627480	627559	20	4	80	4	ACGT	20	1.69	AAATGGATATTACATACAAT	AAATGGATATTACATACAATAAATGGATATTACATACAATAAATGGATATTACATACAATAAATGGATATTACATACAAT
Green_42	1	Green_Borg_SRVP_2020_100_cm_2_FINAL-FINAL_new_-_R1_-_bases_only	42	645925	646124	40	5	200	3	AGT	12.5	1.33	AAAATTAATAAAAGGAGATAATAATATTATGGAAAATAAT	AAAATTAATAAAAGGAGATAATAATATTATGGAAAATAATAAAATTAATAAAAGGAGATAATAATATTATGGAAAATAATAAAATTAATAAAAGGAGATAATAATATTATGGAAAATAATAAAATTAATAAAAGGAGATAATAATATTATGGAAAATAATAAAATTAATAAAAGGAGATAATAATATTATGGAAAATAAT
Green_43	1	Green_Borg_SRVP_2020_100_cm_2_FINAL-FINAL_new_-_R1_-_bases_only	43	692234	692341	36	3	108	4	ACGT	25	1.66	AGATGAGTCTGAAAAAGGAATAAATTTAACTGAAAA	AGATGAGTCTGAAAAAGGAATAAATTTAACTGAAAAAGATGAGTCTGAAAAAGGAATAAATTTAACTGAAAAAGATGAGTCTGAAAAAGGAATAAATTTAACTGAAAA
Green_44	1	Green_Borg_SRVP_2020_100_cm_2_FINAL-FINAL_new_-_R1_-_bases_only	44	695701	695790	30	3	90	4	ACGT	23.33	1.75	AAATGAAAGATTTATAAATATCATTCACCG	AAATGAAAGATTTATAAATATCATTCACCGAAATGAAAGATTTATAAATATCATTCACCGAAATGAAAGATTTATAAATATCATTCACCG
Green_45	1	Green_Borg_SRVP_2020_100_cm_2_FINAL-FINAL_new_-_R1_-_bases_only	45	703732	703959	38	6	228	4	ACGT	15.79	1.23	GATAAAACAAATAAAACAATGAAAAAAATGAAAGAAAA	GATAAAACAAATAAAACAATGAAAAAAATGAAAGAAAAGATAAAACAAATAAAACAATGAAAAAAATGAAAGAAAAGATAAAACAAATAAAACAATGAAAAAAATGAAAGAAAAGATAAAACAAATAAAACAATGAAAAAAATGAAAGAAAAGATAAAACAAATAAAACAATGAAAAAAATGAAAGAAAAGATAAAACAAATAAAACAATGAAAAAAATGAAAGAAAA
Green_46	1	Green_Borg_SRVP_2020_100_cm_2_FINAL-FINAL_new_-_R1_-_bases_only	46	717281	717466	31	6	186	4	ACGT	19.35	1.42	AAAAGAATAAAGGAGAAACAAAAATATGATT	AAAAGAATAAAGGAGAAACAAAAATATGATTAAAAGAATAAAGGAGAAACAAAAATATGATTAAAAGAATAAAGGAGAAACAAAAATATGATTAAAAGAATAAAGGAGAAACAAAAATATGATTAAAAGAATAAAGGAGAAACAAAAATATGATTAAAAGAATAAAGGAGAAACAAAAATATGATT
Green_47	1	Green_Borg_SRVP_2020_100_cm_2_FINAL-FINAL_new_-_R1_-_bases_only	47	743750	743869	24	5	120	4	ACGT	29.17	1.6	TGTTATCTTCCATAATTTCCTCTT	TGTTATCTTCCATAATTTCCTCTTTGTTATCTTCCATAATTTCCTCTTTGTTATCTTCCATAATTTCCTCTTTGTTATCTTCCATAATTTCCTCTTTGTTATCTTCCATAATTTCCTCTT
Green_48	1	Green_Borg_SRVP_2020_100_cm_2_FINAL-FINAL_new_-_R1_-_bases_only	48	759495	759710	36	6	216	4	ACGT	38.89	1.68	ATCTTCTTTAGGTTTTTCTGTTCCTTCCTTGACTGC	ATCTTCTTTAGGTTTTTCTGTTCCTTCCTTGACTGCATCTTCTTTAGGTTTTTCTGTTCCTTCCTTGACTGCATCTTCTTTAGGTTTTTCTGTTCCTTCCTTGACTGCATCTTCTTTAGGTTTTTCTGTTCCTTCCTTGACTGCATCTTCTTTAGGTTTTTCTGTTCCTTCCTTGACTGCATCTTCTTTAGGTTTTTCTGTTCCTTCCTTGACTGC
Green_49	1	Green_Borg_SRVP_2020_100_cm_2_FINAL-FINAL_new_-_R1_-_bases_only	49	767347	767418	24	3	72	4	ACGT	41.67	1.85	TCTGCAAACTTCTTAGCTTGTTCC	TCTGCAAACTTCTTAGCTTGTTCCTCTGCAAACTTCTTAGCTTGTTCCTCTGCAAACTTCTTAGCTTGTTCC
Green_50	1	Green_Borg_SRVP_2020_100_cm_2_FINAL-FINAL_new_-_R1_-_bases_only	50	768257	768361	21	5	105	4	ACGT	47.62	1.82	AGATCCTGCTTCTTGTGTCTC	AGATCCTGCTTCTTGTGTCTCAGATCCTGCTTCTTGTGTCTCAGATCCTGCTTCTTGTGTCTCAGATCCTGCTTCTTGTGTCTCAGATCCTGCTTCTTGTGTCTC
Green_51	1	Green_Borg_SRVP_2020_100_cm_2_FINAL-FINAL_new_-_R1_-_bases_only	51	772750	772866	39	3	117	4	ACGT	38.46	1.84	TCTGTCTTTGGAGCCACCAATTCTGTTTTTGTGATATCT	TCTGTCTTTGGAGCCACCAATTCTGTTTTTGTGATATCTTCTGTCTTTGGAGCCACCAATTCTGTTTTTGTGATATCTTCTGTCTTTGGAGCCACCAATTCTGTTTTTGTGATATCT
Green_52	1	Green_Borg_SRVP_2020_100_cm_2_FINAL-FINAL_new_-_R1_-_bases_only	52	774113	774312	50	4	200	4	ACGT	20	1.71	TGAAAATGGAGCCAATTTACAATATCTTAATCATATATTACATATATTAT	TGAAAATGGAGCCAATTTACAATATCTTAATCATATATTACATATATTATTGAAAATGGAGCCAATTTACAATATCTTAATCATATATTACATATATTATTGAAAATGGAGCCAATTTACAATATCTTAATCATATATTACATATATTATTGAAAATGGAGCCAATTTACAATATCTTAATCATATATTACATATATTAT
Green_53	1	Green_Borg_SRVP_2020_100_cm_2_FINAL-FINAL_new_-_R1_-_bases_only	53	774400	774576	59	3	177	4	ACGT	32.2	1.83	AAGCTATACACATATAAATCATAAACATACGCTCATAAGAACGTATCATACCAGGTCAT	AAGCTATACACATATAAATCATAAACATACGCTCATAAGAACGTATCATACCAGGTCATAAGCTATACACATATAAATCATAAACATACGCTCATAAGAACGTATCATACCAGGTCATAAGCTATACACATATAAATCATAAACATACGCTCATAAGAACGTATCATACCAGGTCAT
Green_54	1	Green_Borg_SRVP_2020_100_cm_2_FINAL-FINAL_new_-_R1_-_bases_only	54	784338	784441	26	4	104	4	ACGT	30.77	1.83	AATACTCCATTCTACATGTGATCTAT	AATACTCCATTCTACATGTGATCTATAATACTCCATTCTACATGTGATCTATAATACTCCATTCTACATGTGATCTATAATACTCCATTCTACATGTGATCTAT
Green_55	1	Green_Borg_SRVP_2020_100_cm_2_FINAL-FINAL_new_-_R1_-_bases_only	55	788603	788725	41	3	123	4	ACGT	34.15	1.92	AAGTAAGTTCAATTCTCTGCTCACACAGATCATTGTAAAGT	AAGTAAGTTCAATTCTCTGCTCACACAGATCATTGTAAAGTAAGTAAGTTCAATTCTCTGCTCACACAGATCATTGTAAAGTAAGTAAGTTCAATTCTCTGCTCACACAGATCATTGTAAAGT
Green_56	1	Green_Borg_SRVP_2020_100_cm_2_FINAL-FINAL_new_-_R1_-_bases_only	56	792644	792733	30	3	90	4	ACGT	23.33	1.69	CAAAGAAATGTAATACTACTAAAATGAACT	CAAAGAAATGTAATACTACTAAAATGAACTCAAAGAAATGTAATACTACTAAAATGAACTCAAAGAAATGTAATACTACTAAAATGAACT
Green_57	1	Green_Borg_SRVP_2020_100_cm_2_FINAL-FINAL_new_-_R1_-_bases_only	57	797078	797167	30	3	90	4	ACGT	23.33	1.66	AAATATCAAAATAGATAGAAATGTGATGCA	AAATATCAAAATAGATAGAAATGTGATGCAAAATATCAAAATAGATAGAAATGTGATGCAAAATATCAAAATAGATAGAAATGTGATGCA
Green_58	1	Green_Borg_SRVP_2020_100_cm_2_FINAL-FINAL_new_-_R1_-_bases_only	58	803323	803378	14	4	56	4	ACGT	35.71	1.78	AACATGCAGAACTA	AACATGCAGAACTAAACATGCAGAACTAAACATGCAGAACTAAACATGCAGAACTA
Green_59	1	Green_Borg_SRVP_2020_100_cm_2_FINAL-FINAL_new_-_R1_-_bases_only	59	804199	804374	44	4	176	4	ACGT	15.91	1.59	TAAATAGAACTATATAATAATTACAGAGTTTAATAATTACAGAA	TAAATAGAACTATATAATAATTACAGAGTTTAATAATTACAGAATAAATAGAACTATATAATAATTACAGAGTTTAATAATTACAGAATAAATAGAACTATATAATAATTACAGAGTTTAATAATTACAGAATAAATAGAACTATATAATAATTACAGAGTTTAATAATTACAGAA
Green_60	1	Green_Borg_SRVP_2020_100_cm_2_FINAL-FINAL_new_-_R1_-_bases_only	60	838507	838704	66	3	198	4	ACGT	42.42	1.93	AATATTGTACAGATATCTGGGCAAGCTGTTGTGACAGATAGTGGGTCTGTTACGTCAGTATCTGGT	AATATTGTACAGATATCTGGGCAAGCTGTTGTGACAGATAGTGGGTCTGTTACGTCAGTATCTGGTAATATTGTACAGATATCTGGGCAAGCTGTTGTGACAGATAGTGGGTCTGTTACGTCAGTATCTGGTAATATTGTACAGATATCTGGGCAAGCTGTTGTGACAGATAGTGGGTCTGTTACGTCAGTATCTGGT
Green_61	1	Green_Borg_SRVP_2020_100_cm_2_FINAL-FINAL_new_-_R1_-_bases_only	61	842473	842712	30	8	240	4	ACGT	23.33	1.69	ATTACCAAAATATGGATAATCAAGAAATGA	ATTACCAAAATATGGATAATCAAGAAATGAATTACCAAAATATGGATAATCAAGAAATGAATTACCAAAATATGGATAATCAAGAAATGAATTACCAAAATATGGATAATCAAGAAATGAATTACCAAAATATGGATAATCAAGAAATGAATTACCAAAATATGGATAATCAAGAAATGAATTACCAAAATATGGATAATCAAGAAATGAATTACCAAAATATGGATAATCAAGAAATGA
Green_62	1	Green_Borg_SRVP_2020_100_cm_2_FINAL-FINAL_new_-_R1_-_bases_only	62	858127	858273	21	7	147	4	ACGT	28.57	1.82	TATCTGGACAAGTAGTAAATA	TATCTGGACAAGTAGTAAATATATCTGGACAAGTAGTAAATATATCTGGACAAGTAGTAAATATATCTGGACAAGTAGTAAATATATCTGGACAAGTAGTAAATATATCTGGACAAGTAGTAAATATATCTGGACAAGTAGTAAATA
Green_63	1	Green_Borg_SRVP_2020_100_cm_2_FINAL-FINAL_new_-_R1_-_bases_only	63	858972	859178	69	3	207	4	ACGT	39.13	1.96	GTAGAAATATCTGGTCAATCTGTCATCACAAGCATATCAGGTAATATAGTTCAGATCTCTGGCCAACAG	GTAGAAATATCTGGTCAATCTGTCATCACAAGCATATCAGGTAATATAGTTCAGATCTCTGGCCAACAGGTAGAAATATCTGGTCAATCTGTCATCACAAGCATATCAGGTAATATAGTTCAGATCTCTGGCCAACAGGTAGAAATATCTGGTCAATCTGTCATCACAAGCATATCAGGTAATATAGTTCAGATCTCTGGCCAACAG
Green_64	1	Green_Borg_SRVP_2020_100_cm_2_FINAL-FINAL_new_-_R1_-_bases_only	64	859332	859457	42	3	126	4	ACGT	42.86	1.98	AATATAGTTCAGATCTCTGGACAGCCAGTAACAGTTAGTGGC	AATATAGTTCAGATCTCTGGACAGCCAGTAACAGTTAGTGGCAATATAGTTCAGATCTCTGGACAGCCAGTAACAGTTAGTGGCAATATAGTTCAGATCTCTGGACAGCCAGTAACAGTTAGTGGC
Green_65	1	Green_Borg_SRVP_2020_100_cm_2_FINAL-FINAL_new_-_R1_-_bases_only	65	901583	901752	17	10	170	4	ACGT	35.29	1.87	ATGACATCACTACAATG	ATGACATCACTACAATGATGACATCACTACAATGATGACATCACTACAATGATGACATCACTACAATGATGACATCACTACAATGATGACATCACTACAATGATGACATCACTACAATGATGACATCACTACAATGATGACATCACTACAATGATGACATCACTACAATG
Green_66	1	Green_Borg_SRVP_2020_100_cm_2_FINAL-FINAL_new_-_R1_-_bases_only	66	916203	916325	41	3	123	3	AGT	24.39	1.53	GGGATGAATAATTATAAATAAAGATGGTAGGATAATTATGA	GGGATGAATAATTATAAATAAAGATGGTAGGATAATTATGAGGGATGAATAATTATAAATAAAGATGGTAGGATAATTATGAGGGATGAATAATTATAAATAAAGATGGTAGGATAATTATGA
Green_67	1	Green_Borg_SRVP_2020_100_cm_2_FINAL-FINAL_new_-_R1_-_bases_only	67	944481	944576	32	3	96	4	ACGT	28.12	1.73	TCGCGAAGCGATAAACAATAAAATAAAGTTAA	TCGCGAAGCGATAAACAATAAAATAAAGTTAATCGCGAAGCGATAAACAATAAAATAAAGTTAATCGCGAAGCGATAAACAATAAAATAAAGTTAA
Green_68	1	Green_Borg_SRVP_2020_100_cm_2_FINAL-FINAL_new_-_R1_-_bases_only	68	955761	955838	26	3	78	4	ACGT	26.92	1.69	GATAAAATTGCAAGATTGATATAGGA	GATAAAATTGCAAGATTGATATAGGAGATAAAATTGCAAGATTGATATAGGAGATAAAATTGCAAGATTGATATAGGA
Green_69	1	Green_Borg_SRVP_2020_100_cm_2_FINAL-FINAL_new_-_R1_-_bases_only	69	976349	976565	31	7	217	4	ACGT	29.03	1.78	TCATGAAAGAATATTCATGAAAAGAAATGGC	TCATGAAAGAATATTCATGAAAAGAAATGGCTCATGAAAGAATATTCATGAAAAGAAATGGCTCATGAAAGAATATTCATGAAAAGAAATGGCTCATGAAAGAATATTCATGAAAAGAAATGGCTCATGAAAGAATATTCATGAAAAGAAATGGCTCATGAAAGAATATTCATGAAAAGAAATGGCTCATGAAAGAATATTCATGAAAAGAAATGGC
Green_70	1	Green_Borg_SRVP_2020_100_cm_2_FINAL-FINAL_new_-_R1_-_bases_only	70	988245	988355	37	3	111	4	ACGT	18.92	1.69	ATAAATATATATAAATCAATTTATGCAGATGAATCTG	ATAAATATATATAAATCAATTTATGCAGATGAATCTGATAAATATATATAAATCAATTTATGCAGATGAATCTGATAAATATATATAAATCAATTTATGCAGATGAATCTG
Green_71	2	Green_Borg_SRVP_2020_100_cm_2_FINAL-FINAL_new_-_R2_(reversed)_-_bases_only	1	22457	22600	36	4	144	4	ACGT	22.22	1.64	GATAAAATGAATGAGTCTAATAAAGATAATATTGGT	GATAAAATGAATGAGTCTAATAAAGATAATATTGGTGATAAAATGAATGAGTCTAATAAAGATAATATTGGTGATAAAATGAATGAGTCTAATAAAGATAATATTGGTGATAAAATGAATGAGTCTAATAAAGATAATATTGGT
Green_72	2	Green_Borg_SRVP_2020_100_cm_2_FINAL-FINAL_new_-_R2_(reversed)_-_bases_only	2	25969	26022	18	3	54	3	AGT	22.22	1.5	GAAATATGAGAATATTGA	GAAATATGAGAATATTGAGAAATATGAGAATATTGAGAAATATGAGAATATTGA
Green_73	2	Green_Borg_SRVP_2020_100_cm_2_FINAL-FINAL_new_-_R2_(reversed)_-_bases_only	3	27403	27662	10	26	260	3	AGT	50	1.49	GGTGAGATGT	GGTGAGATGTGGTGAGATGTGGTGAGATGTGGTGAGATGTGGTGAGATGTGGTGAGATGTGGTGAGATGTGGTGAGATGTGGTGAGATGTGGTGAGATGTGGTGAGATGTGGTGAGATGTGGTGAGATGTGGTGAGATGTGGTGAGATGTGGTGAGATGTGGTGAGATGTGGTGAGATGTGGTGAGATGTGGTGAGATGTGGTGAGATGTGGTGAGATGTGGTGAGATGTGGTGAGATGTGGTGAGATGTGGTGAGATGT
Green_74	2	Green_Borg_SRVP_2020_100_cm_2_FINAL-FINAL_new_-_R2_(reversed)_-_bases_only	4	39580	39651	12	6	72	4	ACGT	25	1.42	AAAGAAGAACAT	AAAGAAGAACATAAAGAAGAACATAAAGAAGAACATAAAGAAGAACATAAAGAAGAACATAAAGAAGAACAT
Green_75	2	Green_Borg_SRVP_2020_100_cm_2_FINAL-FINAL_new_-_R2_(reversed)_-_bases_only	5	75161	75256	32	3	96	3	AGT	28.12	1.53	AAAGATAAGAAAGGTGATAGATTGATATGGTA	AAAGATAAGAAAGGTGATAGATTGATATGGTAAAAGATAAGAAAGGTGATAGATTGATATGGTAAAAGATAAGAAAGGTGATAGATTGATATGGTA
Green_76	2	Green_Borg_SRVP_2020_100_cm_2_FINAL-FINAL_new_-_R2_(reversed)_-_bases_only	6	79680	79771	23	4	92	4	ACGT	34.78	1.86	TCTGCTGGAATTGTCAGATTTAT	TCTGCTGGAATTGTCAGATTTATTCTGCTGGAATTGTCAGATTTATTCTGCTGGAATTGTCAGATTTATTCTGCTGGAATTGTCAGATTTAT
Lilac_1	1	LILAC_RifSed_csp1_19ft_2_test_LILAC_rev17_terminal_repeats-final_-_R1_-_bases_only	1	5323	5412	15	6	90	4	ACGT	46.67	1.69	CGATGACAAGAAAGG	CGATGACAAGAAAGGCGATGACAAGAAAGGCGATGACAAGAAAGGCGATGACAAGAAAGGCGATGACAAGAAAGGCGATGACAAGAAAGG
Lilac_2	1	LILAC_RifSed_csp1_19ft_2_test_LILAC_rev17_terminal_repeats-final_-_R1_-_bases_only	2	5414	5563	15	10	150	4	ACGT	40	1.53	GATGACAAGAAAGGA	GATGACAAGAAAGGAGATGACAAGAAAGGAGATGACAAGAAAGGAGATGACAAGAAAGGAGATGACAAGAAAGGAGATGACAAGAAAGGAGATGACAAGAAAGGAGATGACAAGAAAGGAGATGACAAGAAAGGAGATGACAAGAAAGGA
Lilac_3	1	LILAC_RifSed_csp1_19ft_2_test_LILAC_rev17_terminal_repeats-final_-_R1_-_bases_only	3	5582	5689	18	6	108	4	ACGT	55.56	1.84	GATGATAACGCAGGCGGA	GATGATAACGCAGGCGGAGATGATAACGCAGGCGGAGATGATAACGCAGGCGGAGATGATAACGCAGGCGGAGATGATAACGCAGGCGGAGATGATAACGCAGGCGGA
Lilac_4	1	LILAC_RifSed_csp1_19ft_2_test_LILAC_rev17_terminal_repeats-final_-_R1_-_bases_only	4	8303	8455	17	9	153	4	ACGT	23.53	1.57	TAAAAAGAGGTACAATA	TAAAAAGAGGTACAATATAAAAAGAGGTACAATATAAAAAGAGGTACAATATAAAAAGAGGTACAATATAAAAAGAGGTACAATATAAAAAGAGGTACAATATAAAAAGAGGTACAATATAAAAAGAGGTACAATATAAAAAGAGGTACAATA
Lilac_5	1	LILAC_RifSed_csp1_19ft_2_test_LILAC_rev17_terminal_repeats-final_-_R1_-_bases_only	5	22449	22511	21	3	63	3	AGT	9.52	1.21	AAAAAGAATTTAAAAAGATTA	AAAAAGAATTTAAAAAGATTAAAAAAGAATTTAAAAAGATTAAAAAAGAATTTAAAAAGATTA
Lilac_6	1	LILAC_RifSed_csp1_19ft_2_test_LILAC_rev17_terminal_repeats-final_-_R1_-_bases_only	6	32219	32370	38	4	152	4	ACGT	21.05	1.61	ACATTTAGAAAAAAAGAAAAGAGCATAATATTTAGATG	ACATTTAGAAAAAAAGAAAAGAGCATAATATTTAGATGACATTTAGAAAAAAAGAAAAGAGCATAATATTTAGATGACATTTAGAAAAAAAGAAAAGAGCATAATATTTAGATGACATTTAGAAAAAAAGAAAAGAGCATAATATTTAGATG
Lilac_7	1	LILAC_RifSed_csp1_19ft_2_test_LILAC_rev17_terminal_repeats-final_-_R1_-_bases_only	7	39328	39393	22	3	66	3	AGT	18.18	1.47	AGAAAAATATAAATTTTTGGAG	AGAAAAATATAAATTTTTGGAGAGAAAAATATAAATTTTTGGAGAGAAAAATATAAATTTTTGGAG
Lilac_8	1	LILAC_RifSed_csp1_19ft_2_test_LILAC_rev17_terminal_repeats-final_-_R1_-_bases_only	8	53374	53472	33	3	99	4	ACGT	12.12	1.49	GATTTTAAAAATGATGAACTTATAAAATTATAA	GATTTTAAAAATGATGAACTTATAAAATTATAAGATTTTAAAAATGATGAACTTATAAAATTATAAGATTTTAAAAATGATGAACTTATAAAATTATAA
Lilac_9	1	LILAC_RifSed_csp1_19ft_2_test_LILAC_rev17_terminal_repeats-final_-_R1_-_bases_only	9	63252	63431	18	10	180	4	ACGT	44.44	1.82	CCAAATGTGACAGCAACA	CCAAATGTGACAGCAACACCAAATGTGACAGCAACACCAAATGTGACAGCAACACCAAATGTGACAGCAACACCAAATGTGACAGCAACACCAAATGTGACAGCAACACCAAATGTGACAGCAACACCAAATGTGACAGCAACACCAAATGTGACAGCAACACCAAATGTGACAGCAACA
Lilac_10	1	LILAC_RifSed_csp1_19ft_2_test_LILAC_rev17_terminal_repeats-final_-_R1_-_bases_only	10	63686	63853	24	7	168	4	ACGT	45.83	1.86	ACCTGTGCCTACAGAAACACCAAT	ACCTGTGCCTACAGAAACACCAATACCTGTGCCTACAGAAACACCAATACCTGTGCCTACAGAAACACCAATACCTGTGCCTACAGAAACACCAATACCTGTGCCTACAGAAACACCAATACCTGTGCCTACAGAAACACCAATACCTGTGCCTACAGAAACACCAAT
Lilac_11	1	LILAC_RifSed_csp1_19ft_2_test_LILAC_rev17_terminal_repeats-final_-_R1_-_bases_only	11	73342	73395	18	3	54	4	ACGT	44.44	1.77	ACTGGGATTGGAGAGATA	ACTGGGATTGGAGAGATAACTGGGATTGGAGAGATAACTGGGATTGGAGAGATA
Lilac_12	1	LILAC_RifSed_csp1_19ft_2_test_LILAC_rev17_terminal_repeats-final_-_R1_-_bases_only	12	88929	88991	21	3	63	4	ACGT	14.29	1.57	GATAAAATATTGAAATATCTT	GATAAAATATTGAAATATCTTGATAAAATATTGAAATATCTTGATAAAATATTGAAATATCTT
Lilac_13	1	LILAC_RifSed_csp1_19ft_2_test_LILAC_rev17_terminal_repeats-final_-_R1_-_bases_only	13	103622	103684	9	7	63	3	AGT	22.22	1.44	GGAAATAAT	GGAAATAATGGAAATAATGGAAATAATGGAAATAATGGAAATAATGGAAATAATGGAAATAAT
Lilac_14	1	LILAC_RifSed_csp1_19ft_2_test_LILAC_rev17_terminal_repeats-final_-_R1_-_bases_only	14	110033	110152	24	5	120	4	ACGT	41.67	1.78	TTGCTACAGCAACACCAATACCAA	TTGCTACAGCAACACCAATACCAATTGCTACAGCAACACCAATACCAATTGCTACAGCAACACCAATACCAATTGCTACAGCAACACCAATACCAATTGCTACAGCAACACCAATACCAA
Lilac_15	1	LILAC_RifSed_csp1_19ft_2_test_LILAC_rev17_terminal_repeats-final_-_R1_-_bases_only	15	110165	110284	30	4	120	4	ACGT	50	1.64	GCAGTGGTGGAGGAAATAGTGGAGGAAGTA	GCAGTGGTGGAGGAAATAGTGGAGGAAGTAGCAGTGGTGGAGGAAATAGTGGAGGAAGTAGCAGTGGTGGAGGAAATAGTGGAGGAAGTAGCAGTGGTGGAGGAAATAGTGGAGGAAGTA
Lilac_16	1	LILAC_RifSed_csp1_19ft_2_test_LILAC_rev17_terminal_repeats-final_-_R1_-_bases_only	16	117047	117160	38	3	114	4	ACGT	26.32	1.76	CCAATGTTAAAGACAAAGATATAAATAATATCGATGAC	CCAATGTTAAAGACAAAGATATAAATAATATCGATGACCCAATGTTAAAGACAAAGATATAAATAATATCGATGACCCAATGTTAAAGACAAAGATATAAATAATATCGATGAC
Lilac_17	1	LILAC_RifSed_csp1_19ft_2_test_LILAC_rev17_terminal_repeats-final_-_R1_-_bases_only	17	118661	118852	24	8	192	4	ACGT	45.83	1.64	AGAGAAAGGAGGATGAAGAGCTCA	AGAGAAAGGAGGATGAAGAGCTCAAGAGAAAGGAGGATGAAGAGCTCAAGAGAAAGGAGGATGAAGAGCTCAAGAGAAAGGAGGATGAAGAGCTCAAGAGAAAGGAGGATGAAGAGCTCAAGAGAAAGGAGGATGAAGAGCTCAAGAGAAAGGAGGATGAAGAGCTCAAGAGAAAGGAGGATGAAGAGCTCA
Lilac_18	1	LILAC_RifSed_csp1_19ft_2_test_LILAC_rev17_terminal_repeats-final_-_R1_-_bases_only	18	123921	124076	26	6	156	4	ACGT	34.62	1.81	TTTTTTGTTGTTGAAATGCGAAGGCA	TTTTTTGTTGTTGAAATGCGAAGGCATTTTTTGTTGTTGAAATGCGAAGGCATTTTTTGTTGTTGAAATGCGAAGGCATTTTTTGTTGTTGAAATGCGAAGGCATTTTTTGTTGTTGAAATGCGAAGGCATTTTTTGTTGTTGAAATGCGAAGGCA
Lilac_19	1	LILAC_RifSed_csp1_19ft_2_test_LILAC_rev17_terminal_repeats-final_-_R1_-_bases_only	19	124893	124992	20	5	100	3	AGT	15	1.35	TAAAAAATTATAGGAGATAA	TAAAAAATTATAGGAGATAATAAAAAATTATAGGAGATAATAAAAAATTATAGGAGATAATAAAAAATTATAGGAGATAATAAAAAATTATAGGAGATAA
Lilac_20	1	LILAC_RifSed_csp1_19ft_2_test_LILAC_rev17_terminal_repeats-final_-_R1_-_bases_only	20	128175	128309	27	5	135	4	ACGT	37.04	1.55	GCAGAAGTAGAAAAAGGTGTAGAAAAG	GCAGAAGTAGAAAAAGGTGTAGAAAAGGCAGAAGTAGAAAAAGGTGTAGAAAAGGCAGAAGTAGAAAAAGGTGTAGAAAAGGCAGAAGTAGAAAAAGGTGTAGAAAAGGCAGAAGTAGAAAAAGGTGTAGAAAAG
Lilac_21	1	LILAC_RifSed_csp1_19ft_2_test_LILAC_rev17_terminal_repeats-final_-_R1_-_bases_only	21	140838	140967	26	5	130	3	AGT	19.23	1.35	AAAGGATTAAAAATAAGAGGATAAAT	AAAGGATTAAAAATAAGAGGATAAATAAAGGATTAAAAATAAGAGGATAAATAAAGGATTAAAAATAAGAGGATAAATAAAGGATTAAAAATAAGAGGATAAATAAAGGATTAAAAATAAGAGGATAAAT
Lilac_22	1	LILAC_RifSed_csp1_19ft_2_test_LILAC_rev17_terminal_repeats-final_-_R1_-_bases_only	22	153424	153639	24	9	216	4	ACGT	37.5	1.95	TGCTACAAATGTGACCTCTGATAA	TGCTACAAATGTGACCTCTGATAATGCTACAAATGTGACCTCTGATAATGCTACAAATGTGACCTCTGATAATGCTACAAATGTGACCTCTGATAATGCTACAAATGTGACCTCTGATAATGCTACAAATGTGACCTCTGATAATGCTACAAATGTGACCTCTGATAATGCTACAAATGTGACCTCTGATAATGCTACAAATGTGACCTCTGATAA
Lilac_23	1	LILAC_RifSed_csp1_19ft_2_test_LILAC_rev17_terminal_repeats-final_-_R1_-_bases_only	23	166691	166825	27	5	135	3	AGT	25.93	1.43	AATTGAGGGAAAAATATAGATAAAGGA	AATTGAGGGAAAAATATAGATAAAGGAAATTGAGGGAAAAATATAGATAAAGGAAATTGAGGGAAAAATATAGATAAAGGAAATTGAGGGAAAAATATAGATAAAGGAAATTGAGGGAAAAATATAGATAAAGGA
Lilac_24	1	LILAC_RifSed_csp1_19ft_2_test_LILAC_rev17_terminal_repeats-final_-_R1_-_bases_only	24	171357	171436	10	8	80	3	AGT	20	1.37	AAATAATGGA	AAATAATGGAAAATAATGGAAAATAATGGAAAATAATGGAAAATAATGGAAAATAATGGAAAATAATGGAAAATAATGGA
Lilac_25	1	LILAC_RifSed_csp1_19ft_2_test_LILAC_rev17_terminal_repeats-final_-_R1_-_bases_only	25	174990	175109	30	4	120	4	ACGT	40	1.88	AGAATACAACAAATGCAACGGTTCTAGGAC	AGAATACAACAAATGCAACGGTTCTAGGACAGAATACAACAAATGCAACGGTTCTAGGACAGAATACAACAAATGCAACGGTTCTAGGACAGAATACAACAAATGCAACGGTTCTAGGAC
Lilac_26	1	LILAC_RifSed_csp1_19ft_2_test_LILAC_rev17_terminal_repeats-final_-_R1_-_bases_only	26	177476	177675	25	8	200	4	ACGT	24	1.52	CAAGATAAGAAAAAATGAGAAATTG	CAAGATAAGAAAAAATGAGAAATTGCAAGATAAGAAAAAATGAGAAATTGCAAGATAAGAAAAAATGAGAAATTGCAAGATAAGAAAAAATGAGAAATTGCAAGATAAGAAAAAATGAGAAATTGCAAGATAAGAAAAAATGAGAAATTGCAAGATAAGAAAAAATGAGAAATTGCAAGATAAGAAAAAATGAGAAATTG
Lilac_27	1	LILAC_RifSed_csp1_19ft_2_test_LILAC_rev17_terminal_repeats-final_-_R1_-_bases_only	27	188773	188876	26	4	104	4	ACGT	11.54	1.29	GATAACAAAAATAATATAACAAAAAT	GATAACAAAAATAATATAACAAAAATGATAACAAAAATAATATAACAAAAATGATAACAAAAATAATATAACAAAAATGATAACAAAAATAATATAACAAAAAT
Lilac_28	1	LILAC_RifSed_csp1_19ft_2_test_LILAC_rev17_terminal_repeats-final_-_R1_-_bases_only	28	239970	240050	27	3	81	4	ACGT	33.33	1.82	TTACTCCAGTAATACCGACTACAAATA	TTACTCCAGTAATACCGACTACAAATATTACTCCAGTAATACCGACTACAAATATTACTCCAGTAATACCGACTACAAATA
Lilac_29	1	LILAC_RifSed_csp1_19ft_2_test_LILAC_rev17_terminal_repeats-final_-_R1_-_bases_only	29	257355	257508	22	7	154	4	ACGT	31.82	1.79	TCATTTTTGAAGATGGTTCCTT	TCATTTTTGAAGATGGTTCCTTTCATTTTTGAAGATGGTTCCTTTCATTTTTGAAGATGGTTCCTTTCATTTTTGAAGATGGTTCCTTTCATTTTTGAAGATGGTTCCTTTCATTTTTGAAGATGGTTCCTTTCATTTTTGAAGATGGTTCCTT
Lilac_30	1	LILAC_RifSed_csp1_19ft_2_test_LILAC_rev17_terminal_repeats-final_-_R1_-_bases_only	30	296314	296364	17	3	51	3	AGT	17.65	1.5	GTGATAAATTATAAGTT	GTGATAAATTATAAGTTGTGATAAATTATAAGTTGTGATAAATTATAAGTT
Lilac_31	1	LILAC_RifSed_csp1_19ft_2_test_LILAC_rev17_terminal_repeats-final_-_R1_-_bases_only	31	323259	323330	24	3	72	4	ACGT	33.33	1.78	AATGTAACAGCAGAAATAACACCT	AATGTAACAGCAGAAATAACACCTAATGTAACAGCAGAAATAACACCTAATGTAACAGCAGAAATAACACCT
Lilac_32	1	LILAC_RifSed_csp1_19ft_2_test_LILAC_rev17_terminal_repeats-final_-_R1_-_bases_only	32	324060	324134	15	5	75	4	ACGT	26.67	1.75	ACAAATATAACTTCG	ACAAATATAACTTCGACAAATATAACTTCGACAAATATAACTTCGACAAATATAACTTCGACAAATATAACTTCG
Lilac_33	1	LILAC_RifSed_csp1_19ft_2_test_LILAC_rev17_terminal_repeats-final_-_R1_-_bases_only	33	326917	326988	24	3	72	4	ACGT	45.83	1.97	TTGTACCAAAGCCAAATGTGACGG	TTGTACCAAAGCCAAATGTGACGGTTGTACCAAAGCCAAATGTGACGGTTGTACCAAAGCCAAATGTGACGG
Lilac_34	1	LILAC_RifSed_csp1_19ft_2_test_LILAC_rev17_terminal_repeats-final_-_R1_-_bases_only	34	327095	327190	24	4	96	4	ACGT	37.5	1.81	TGTGACAATTTCACCAACACCAAA	TGTGACAATTTCACCAACACCAAATGTGACAATTTCACCAACACCAAATGTGACAATTTCACCAACACCAAATGTGACAATTTCACCAACACCAAA
Lilac_35	1	LILAC_RifSed_csp1_19ft_2_test_LILAC_rev17_terminal_repeats-final_-_R1_-_bases_only	35	327422	327565	48	3	144	4	ACGT	37.5	1.85	ACCAATTGAACCAATACCTGAGATTACAAGCGAACCAATTGAACCAAT	ACCAATTGAACCAATACCTGAGATTACAAGCGAACCAATTGAACCAATACCAATTGAACCAATACCTGAGATTACAAGCGAACCAATTGAACCAATACCAATTGAACCAATACCTGAGATTACAAGCGAACCAATTGAACCAAT
Lilac_36	1	LILAC_RifSed_csp1_19ft_2_test_LILAC_rev17_terminal_repeats-final_-_R1_-_bases_only	36	327777	327836	15	4	60	4	ACGT	33.33	1.75	ACCAATTGAACCAAT	ACCAATTGAACCAATACCAATTGAACCAATACCAATTGAACCAATACCAATTGAACCAAT
Lilac_37	1	LILAC_RifSed_csp1_19ft_2_test_LILAC_rev17_terminal_repeats-final_-_R1_-_bases_only	37	327848	327952	15	7	105	4	ACGT	33.33	1.75	ACCAATTGAACCAAT	ACCAATTGAACCAATACCAATTGAACCAATACCAATTGAACCAATACCAATTGAACCAATACCAATTGAACCAATACCAATTGAACCAATACCAATTGAACCAAT
Lilac_38	1	LILAC_RifSed_csp1_19ft_2_test_LILAC_rev17_terminal_repeats-final_-_R1_-_bases_only	38	327945	328016	24	3	72	4	ACGT	41.67	1.89	GAACCAATACCTGAGATTACAAGC	GAACCAATACCTGAGATTACAAGCGAACCAATACCTGAGATTACAAGCGAACCAATACCTGAGATTACAAGC
Lilac_39	1	LILAC_RifSed_csp1_19ft_2_test_LILAC_rev17_terminal_repeats-final_-_R1_-_bases_only	39	374004	374105	34	3	102	4	ACGT	20.59	1.49	ATGAATAAGAATGAAAAAATTAAAAACAACAACC	ATGAATAAGAATGAAAAAATTAAAAACAACAACCATGAATAAGAATGAAAAAATTAAAAACAACAACCATGAATAAGAATGAAAAAATTAAAAACAACAACC
Lilac_40	1	LILAC_RifSed_csp1_19ft_2_test_LILAC_rev17_terminal_repeats-final_-_R1_-_bases_only	40	423093	423176	28	3	84	4	ACGT	21.43	1.67	AAAATTGGAATTGTTACTATGATAGAAT	AAAATTGGAATTGTTACTATGATAGAATAAAATTGGAATTGTTACTATGATAGAATAAAATTGGAATTGTTACTATGATAGAAT
Lilac_41	1	LILAC_RifSed_csp1_19ft_2_test_LILAC_rev17_terminal_repeats-final_-_R1_-_bases_only	41	436859	436972	38	3	114	4	ACGT	26.32	1.81	CTTTTTTCCAATAATTATTTGATAGCGTATGCTATGAA	CTTTTTTCCAATAATTATTTGATAGCGTATGCTATGAACTTTTTTCCAATAATTATTTGATAGCGTATGCTATGAACTTTTTTCCAATAATTATTTGATAGCGTATGCTATGAA
Lilac_42	1	LILAC_RifSed_csp1_19ft_2_test_LILAC_rev17_terminal_repeats-final_-_R1_-_bases_only	42	438218	438268	17	3	51	4	ACGT	11.76	1.52	ATATTTTTTAAATCAGA	ATATTTTTTAAATCAGAATATTTTTTAAATCAGAATATTTTTTAAATCAGA
Lilac_43	1	LILAC_RifSed_csp1_19ft_2_test_LILAC_rev17_terminal_repeats-final_-_R1_-_bases_only	43	441270	441360	13	7	91	4	ACGT	23.08	1.74	AATTGTGACTAAA	AATTGTGACTAAAAATTGTGACTAAAAATTGTGACTAAAAATTGTGACTAAAAATTGTGACTAAAAATTGTGACTAAAAATTGTGACTAAA
Lilac_44	1	LILAC_RifSed_csp1_19ft_2_test_LILAC_rev17_terminal_repeats-final_-_R1_-_bases_only	44	451749	451828	20	4	80	4	ACGT	30	1.88	ATGCTGAAATTCTGCATAAT	ATGCTGAAATTCTGCATAATATGCTGAAATTCTGCATAATATGCTGAAATTCTGCATAATATGCTGAAATTCTGCATAAT
Lilac_45	1	LILAC_RifSed_csp1_19ft_2_test_LILAC_rev17_terminal_repeats-final_-_R1_-_bases_only	45	452602	452700	33	3	99	4	ACGT	30.3	1.77	AAGTAGAACTTCCAAAAGAAGCAGAATCATTAA	AAGTAGAACTTCCAAAAGAAGCAGAATCATTAAAAGTAGAACTTCCAAAAGAAGCAGAATCATTAAAAGTAGAACTTCCAAAAGAAGCAGAATCATTAA
Lilac_46	1	LILAC_RifSed_csp1_19ft_2_test_LILAC_rev17_terminal_repeats-final_-_R1_-_bases_only	46	455486	455593	27	4	108	4	ACGT	44.44	1.9	CAAGCGAAGTACCAGTAGAGACATCAT	CAAGCGAAGTACCAGTAGAGACATCATCAAGCGAAGTACCAGTAGAGACATCATCAAGCGAAGTACCAGTAGAGACATCATCAAGCGAAGTACCAGTAGAGACATCAT
Lilac_47	1	LILAC_RifSed_csp1_19ft_2_test_LILAC_rev17_terminal_repeats-final_-_R1_-_bases_only	47	456122	456217	24	4	96	4	ACGT	37.5	1.87	ATAAACTTGCTGATGAAAGAGCAG	ATAAACTTGCTGATGAAAGAGCAGATAAACTTGCTGATGAAAGAGCAGATAAACTTGCTGATGAAAGAGCAGATAAACTTGCTGATGAAAGAGCAG
Lilac_48	1	LILAC_RifSed_csp1_19ft_2_test_LILAC_rev17_terminal_repeats-final_-_R1_-_bases_only	48	458822	459016	15	13	195	4	ACGT	26.67	1.67	AAAATAGTGAACATG	AAAATAGTGAACATGAAAATAGTGAACATGAAAATAGTGAACATGAAAATAGTGAACATGAAAATAGTGAACATGAAAATAGTGAACATGAAAATAGTGAACATGAAAATAGTGAACATGAAAATAGTGAACATGAAAATAGTGAACATGAAAATAGTGAACATGAAAATAGTGAACATGAAAATAGTGAACATG
Lilac_49	1	LILAC_RifSed_csp1_19ft_2_test_LILAC_rev17_terminal_repeats-final_-_R1_-_bases_only	49	462005	462085	27	3	81	3	AGT	11.11	1.08	AAAGAAAAATATAATGAAAGAAAAATA	AAAGAAAAATATAATGAAAGAAAAATAAAAGAAAAATATAATGAAAGAAAAATAAAAGAAAAATATAATGAAAGAAAAATA
Lilac_50	1	LILAC_RifSed_csp1_19ft_2_test_LILAC_rev17_terminal_repeats-final_-_R1_-_bases_only	50	463546	463839	42	7	294	4	ACGT	26.19	1.72	AAAAGCTGATATAGAGACCAAAACTGATGATATAAAAGATAT	AAAAGCTGATATAGAGACCAAAACTGATGATATAAAAGATATAAAAGCTGATATAGAGACCAAAACTGATGATATAAAAGATATAAAAGCTGATATAGAGACCAAAACTGATGATATAAAAGATATAAAAGCTGATATAGAGACCAAAACTGATGATATAAAAGATATAAAAGCTGATATAGAGACCAAAACTGATGATATAAAAGATATAAAAGCTGATATAGAGACCAAAACTGATGATATAAAAGATATAAAAGCTGATATAGAGACCAAAACTGATGATATAAAAGATAT
Lilac_51	1	LILAC_RifSed_csp1_19ft_2_test_LILAC_rev17_terminal_repeats-final_-_R1_-_bases_only	51	466572	466622	17	3	51	3	AGT	5.88	1.09	AAGTAAATAAATAAAAT	AAGTAAATAAATAAAATAAGTAAATAAATAAAATAAGTAAATAAATAAAAT
Lilac_52	1	LILAC_RifSed_csp1_19ft_2_test_LILAC_rev17_terminal_repeats-final_-_R1_-_bases_only	52	511161	511260	20	5	100	4	ACGT	25	1.74	ATAGACATCAATAATAGATC	ATAGACATCAATAATAGATCATAGACATCAATAATAGATCATAGACATCAATAATAGATCATAGACATCAATAATAGATCATAGACATCAATAATAGATC
Lilac_53	1	LILAC_RifSed_csp1_19ft_2_test_LILAC_rev17_terminal_repeats-final_-_R1_-_bases_only	53	511289	511345	19	3	57	4	ACGT	21.05	1.68	AATAATAGATCATAGACAT	AATAATAGATCATAGACATAATAATAGATCATAGACATAATAATAGATCATAGACAT
Lilac_54	1	LILAC_RifSed_csp1_19ft_2_test_LILAC_rev17_terminal_repeats-final_-_R1_-_bases_only	54	523711	523818	27	4	108	4	ACGT	18.52	1.5	AATAAAAACATATCCAATTAAAAAAGG	AATAAAAACATATCCAATTAAAAAAGGAATAAAAACATATCCAATTAAAAAAGGAATAAAAACATATCCAATTAAAAAAGGAATAAAAACATATCCAATTAAAAAAGG
Lilac_55	1	LILAC_RifSed_csp1_19ft_2_test_LILAC_rev17_terminal_repeats-final_-_R1_-_bases_only	55	548505	548580	19	4	76	4	ACGT	21.05	1.61	GAATATAATCAACATAAAG	GAATATAATCAACATAAAGGAATATAATCAACATAAAGGAATATAATCAACATAAAGGAATATAATCAACATAAAG
Lilac_56	1	LILAC_RifSed_csp1_19ft_2_test_LILAC_rev17_terminal_repeats-final_-_R1_-_bases_only	56	554048	554167	30	4	120	4	ACGT	33.33	1.9	CCGATAGCAATGAAATATGTTGCATAGATT	CCGATAGCAATGAAATATGTTGCATAGATTCCGATAGCAATGAAATATGTTGCATAGATTCCGATAGCAATGAAATATGTTGCATAGATTCCGATAGCAATGAAATATGTTGCATAGATT
Lilac_57	1	LILAC_RifSed_csp1_19ft_2_test_LILAC_rev17_terminal_repeats-final_-_R1_-_bases_only	57	562552	562641	30	3	90	3	AGT	30	1.52	TAGAAAATATAGAGAAGGAGTTGGAAATTG	TAGAAAATATAGAGAAGGAGTTGGAAATTGTAGAAAATATAGAGAAGGAGTTGGAAATTGTAGAAAATATAGAGAAGGAGTTGGAAATTG
Lilac_58	1	LILAC_RifSed_csp1_19ft_2_test_LILAC_rev17_terminal_repeats-final_-_R1_-_bases_only	58	581997	582116	24	5	120	4	ACGT	29.17	1.72	ACGATAAGAGTACAGTAACAAATA	ACGATAAGAGTACAGTAACAAATAACGATAAGAGTACAGTAACAAATAACGATAAGAGTACAGTAACAAATAACGATAAGAGTACAGTAACAAATAACGATAAGAGTACAGTAACAAATA
Lilac_59	1	LILAC_RifSed_csp1_19ft_2_test_LILAC_rev17_terminal_repeats-final_-_R1_-_bases_only	59	585747	585878	33	4	132	4	ACGT	30.3	1.76	CAGATACAGATATAACAGATACAAAGGATGTAA	CAGATACAGATATAACAGATACAAAGGATGTAACAGATACAGATATAACAGATACAAAGGATGTAACAGATACAGATATAACAGATACAAAGGATGTAACAGATACAGATATAACAGATACAAAGGATGTAA
Lilac_60	2	LILAC_RifSed_csp1_19ft_2_test_LILAC_rev17_terminal_repeats-final_-_R2_(reversed)_-_bases_only	1	3055	3126	12	6	72	3	AGT	16.67	1.46	ATAGATATAATG	ATAGATATAATGATAGATATAATGATAGATATAATGATAGATATAATGATAGATATAATGATAGATATAATG
Lilac_61	2	LILAC_RifSed_csp1_19ft_2_test_LILAC_rev17_terminal_repeats-final_-_R2_(reversed)_-_bases_only	2	29256	29354	33	3	99	4	ACGT	30.3	1.63	AAAAGTTGAGAACATAAGAGAGATGAAAGACTA	AAAAGTTGAGAACATAAGAGAGATGAAAGACTAAAAAGTTGAGAACATAAGAGAGATGAAAGACTAAAAAGTTGAGAACATAAGAGAGATGAAAGACTA
Ochre_1	1	Ochre_SR-VP_26_10_2020_2_100CM_FINAL_FINAL_-_R1_-_bases_only	1	13155	13205	17	3	51	3	AGT	41.18	1.4	ATAATGGGAAGAAGGAG	ATAATGGGAAGAAGGAGATAATGGGAAGAAGGAGATAATGGGAAGAAGGAG
Ochre_2	1	Ochre_SR-VP_26_10_2020_2_100CM_FINAL_FINAL_-_R1_-_bases_only	2	13208	13275	17	4	68	3	AGT	41.18	1.4	AATGGGAAGAATGAGAG	AATGGGAAGAATGAGAGAATGGGAAGAATGAGAGAATGGGAAGAATGAGAGAATGGGAAGAATGAGAG
Ochre_3	1	Ochre_SR-VP_26_10_2020_2_100CM_FINAL_FINAL_-_R1_-_bases_only	3	46726	46837	16	7	112	4	ACGT	43.75	1.88	GGATGGATATAAAGCC	GGATGGATATAAAGCCGGATGGATATAAAGCCGGATGGATATAAAGCCGGATGGATATAAAGCCGGATGGATATAAAGCCGGATGGATATAAAGCCGGATGGATATAAAGCC
Ochre_4	1	Ochre_SR-VP_26_10_2020_2_100CM_FINAL_FINAL_-_R1_-_bases_only	4	58256	58325	14	5	70	3	AGT	14.29	1.29	ATAGAAAAAGATAT	ATAGAAAAAGATATATAGAAAAAGATATATAGAAAAAGATATATAGAAAAAGATATATAGAAAAAGATAT
Ochre_5	1	Ochre_SR-VP_26_10_2020_2_100CM_FINAL_FINAL_-_R1_-_bases_only	5	72748	72831	12	7	84	3	AGT	16.67	1.25	AGTAAATAGAAA	AGTAAATAGAAAAGTAAATAGAAAAGTAAATAGAAAAGTAAATAGAAAAGTAAATAGAAAAGTAAATAGAAAAGTAAATAGAAA
Ochre_6	1	Ochre_SR-VP_26_10_2020_2_100CM_FINAL_FINAL_-_R1_-_bases_only	6	79549	79626	13	6	78	3	ACT	7.69	1.14	AATCATAAAATAA	AATCATAAAATAAAATCATAAAATAAAATCATAAAATAAAATCATAAAATAAAATCATAAAATAAAATCATAAAATAA
Ochre_7	1	Ochre_SR-VP_26_10_2020_2_100CM_FINAL_FINAL_-_R1_-_bases_only	7	92769	92840	12	6	72	3	AGT	16.67	1.38	ATGATAGTAAAA	ATGATAGTAAAAATGATAGTAAAAATGATAGTAAAAATGATAGTAAAAATGATAGTAAAAATGATAGTAAAA
Ochre_8	1	Ochre_SR-VP_26_10_2020_2_100CM_FINAL_FINAL_-_R1_-_bases_only	8	127334	127429	24	4	96	3	AGT	16.67	1.16	AGAAAAAATAGAAAAAGGAATAAT	AGAAAAAATAGAAAAAGGAATAATAGAAAAAATAGAAAAAGGAATAATAGAAAAAATAGAAAAAGGAATAATAGAAAAAATAGAAAAAGGAATAAT
Ochre_9	1	Ochre_SR-VP_26_10_2020_2_100CM_FINAL_FINAL_-_R1_-_bases_only	9	156459	156518	15	4	60	4	ACGT	40	1.69	GAACATGAAAAGGGT	GAACATGAAAAGGGTGAACATGAAAAGGGTGAACATGAAAAGGGTGAACATGAAAAGGGT
Ochre_10	1	Ochre_SR-VP_26_10_2020_2_100CM_FINAL_FINAL_-_R1_-_bases_only	10	206870	206989	30	4	120	3	AGT	20	1.16	AAAAAATAGAAAAGGGAAAAATAGAAGATA	AAAAAATAGAAAAGGGAAAAATAGAAGATAAAAAAATAGAAAAGGGAAAAATAGAAGATAAAAAAATAGAAAAGGGAAAAATAGAAGATAAAAAAATAGAAAAGGGAAAAATAGAAGATA
Ochre_11	1	Ochre_SR-VP_26_10_2020_2_100CM_FINAL_FINAL_-_R1_-_bases_only	11	233957	234064	36	3	108	4	ACGT	27.78	1.66	TAAAGAACAGATTAAGGATTCAAAGAAAGAACAAGT	TAAAGAACAGATTAAGGATTCAAAGAAAGAACAAGTTAAAGAACAGATTAAGGATTCAAAGAAAGAACAAGTTAAAGAACAGATTAAGGATTCAAAGAAAGAACAAGT
Ochre_12	1	Ochre_SR-VP_26_10_2020_2_100CM_FINAL_FINAL_-_R1_-_bases_only	12	286379	286518	35	4	140	4	ACGT	20	1.64	ATCTGATAAACATAATAAAGAAGTTAATCAGATAA	ATCTGATAAACATAATAAAGAAGTTAATCAGATAAATCTGATAAACATAATAAAGAAGTTAATCAGATAAATCTGATAAACATAATAAAGAAGTTAATCAGATAAATCTGATAAACATAATAAAGAAGTTAATCAGATAA
Ochre_13	1	Ochre_SR-VP_26_10_2020_2_100CM_FINAL_FINAL_-_R1_-_bases_only	13	294478	294627	50	3	150	4	ACGT	30	1.81	AATAGAGAAAAATTTGGAAAAGCGTGTACTTATCAATACCGTAAGTGAAA	AATAGAGAAAAATTTGGAAAAGCGTGTACTTATCAATACCGTAAGTGAAAAATAGAGAAAAATTTGGAAAAGCGTGTACTTATCAATACCGTAAGTGAAAAATAGAGAAAAATTTGGAAAAGCGTGTACTTATCAATACCGTAAGTGAAA
Ochre_14	1	Ochre_SR-VP_26_10_2020_2_100CM_FINAL_FINAL_-_R1_-_bases_only	14	412085	412156	24	3	72	4	ACGT	25	1.46	AGAAGAACAAGATAGAAAATTAAG	AGAAGAACAAGATAGAAAATTAAGAGAAGAACAAGATAGAAAATTAAGAGAAGAACAAGATAGAAAATTAAG
Ochre_15	1	Ochre_SR-VP_26_10_2020_2_100CM_FINAL_FINAL_-_R1_-_bases_only	15	412490	412561	24	3	72	4	ACGT	50	1.95	ACCAGTACAACCTGTTGCTCAGAC	ACCAGTACAACCTGTTGCTCAGACACCAGTACAACCTGTTGCTCAGACACCAGTACAACCTGTTGCTCAGAC
Ochre_16	1	Ochre_SR-VP_26_10_2020_2_100CM_FINAL_FINAL_-_R1_-_bases_only	16	424516	424647	44	3	132	4	ACGT	22.73	1.7	TAGCATTATAAGAACTATCAAAACTATAAAATACGAAGATAATG	TAGCATTATAAGAACTATCAAAACTATAAAATACGAAGATAATGTAGCATTATAAGAACTATCAAAACTATAAAATACGAAGATAATGTAGCATTATAAGAACTATCAAAACTATAAAATACGAAGATAATG
Ochre_17	1	Ochre_SR-VP_26_10_2020_2_100CM_FINAL_FINAL_-_R1_-_bases_only	17	429264	429344	27	3	81	3	AGT	14.81	1.17	AAATAAAGGAAATAAAATATAAAGGAA	AAATAAAGGAAATAAAATATAAAGGAAAAATAAAGGAAATAAAATATAAAGGAAAAATAAAGGAAATAAAATATAAAGGAA
Ochre_18	1	Ochre_SR-VP_26_10_2020_2_100CM_FINAL_FINAL_-_R1_-_bases_only	18	527272	527352	27	3	81	3	AGT	18.52	1.38	ATTAAAAAGGAGAGTAATAAAAAGATT	ATTAAAAAGGAGAGTAATAAAAAGATTATTAAAAAGGAGAGTAATAAAAAGATTATTAAAAAGGAGAGTAATAAAAAGATT
Ochre_19	1	Ochre_SR-VP_26_10_2020_2_100CM_FINAL_FINAL_-_R2_(reversed)_-_bases_only	1	29919	30026	36	3	108	4	ACGT	36.11	1.89	TGTTGAGAAACTTCCAGAAATAGAAGTTGAGAAACC	TGTTGAGAAACTTCCAGAAATAGAAGTTGAGAAACCTGTTGAGAAACTTCCAGAAATAGAAGTTGAGAAACCTGTTGAGAAACTTCCAGAAATAGAAGTTGAGAAACC
Ochre_20	1	Ochre_SR-VP_26_10_2020_2_100CM_FINAL_FINAL_-_R2_(reversed)_-_bases_only	2	30016	30159	36	4	144	4	ACGT	41.67	1.92	GTTGAGAAACCTGTTGAGAAACTTCCAGAAGTAGAG	GTTGAGAAACCTGTTGAGAAACTTCCAGAAGTAGAGGTTGAGAAACCTGTTGAGAAACTTCCAGAAGTAGAGGTTGAGAAACCTGTTGAGAAACTTCCAGAAGTAGAGGTTGAGAAACCTGTTGAGAAACTTCCAGAAGTAGAG
Ochre_21	2	Ochre_SR-VP_26_10_2020_2_100CM_FINAL_FINAL_-_R2_(reversed)_-_bases_only	3	30192	30263	24	3	72	4	ACGT	37.5	1.85	ACCTCCAGAAATAGAAGTTGAGAA	ACCTCCAGAAATAGAAGTTGAGAAACCTCCAGAAATAGAAGTTGAGAAACCTCCAGAAATAGAAGTTGAGAA
Ochre_22	2	Ochre_SR-VP_26_10_2020_2_100CM_FINAL_FINAL_-_R2_(reversed)_-_bases_only	4	65076	65156	27	3	81	4	ACGT	44.44	1.91	AGACCACATCTCAACCTACAGTGGTAA	AGACCACATCTCAACCTACAGTGGTAAAGACCACATCTCAACCTACAGTGGTAAAGACCACATCTCAACCTACAGTGGTAA
Ochre_23	2	Ochre_SR-VP_26_10_2020_2_100CM_FINAL_FINAL_-_R2_(reversed)_-_bases_only	5	102016	102071	14	4	56	4	ACGT	28.57	1.79	GATAGCATGATATA	GATAGCATGATATAGATAGCATGATATAGATAGCATGATATAGATAGCATGATATA
Orange_1	1	ORANGE_SR-VP_26_10_2019_2_100cm_FINAL_-_R1_-_bases_only	1	7290	7391	34	3	102	4	ACGT	23.53	1.57	ATAATAGGAAAACCTAAATAATAGGAGAAATAAG	ATAATAGGAAAACCTAAATAATAGGAGAAATAAGATAATAGGAAAACCTAAATAATAGGAGAAATAAGATAATAGGAAAACCTAAATAATAGGAGAAATAAG
Orange_2	1	ORANGE_SR-VP_26_10_2019_2_100cm_FINAL_-_R1_-_bases_only	2	14929	15024	24	4	96	4	ACGT	29.17	1.68	AAGATTGGAGAATAGAACAATAAC	AAGATTGGAGAATAGAACAATAACAAGATTGGAGAATAGAACAATAACAAGATTGGAGAATAGAACAATAACAAGATTGGAGAATAGAACAATAAC
Orange_3	1	ORANGE_SR-VP_26_10_2019_2_100cm_FINAL_-_R1_-_bases_only	3	25450	25503	18	3	54	3	AGT	16.67	1.25	ATGAAAAAATAGATGAAA	ATGAAAAAATAGATGAAAATGAAAAAATAGATGAAAATGAAAAAATAGATGAAA
Orange_4	1	ORANGE_SR-VP_26_10_2019_2_100cm_FINAL_-_R1_-_bases_only	4	50189	50323	15	9	135	3	AGT	33.33	1.23	ATGAAAGAAAAGAGG	ATGAAAGAAAAGAGGATGAAAGAAAAGAGGATGAAAGAAAAGAGGATGAAAGAAAAGAGGATGAAAGAAAAGAGGATGAAAGAAAAGAGGATGAAAGAAAAGAGGATGAAAGAAAAGAGGATGAAAGAAAAGAGG
Orange_5	1	ORANGE_SR-VP_26_10_2019_2_100cm_FINAL_-_R1_-_bases_only	5	54034	54093	20	3	60	4	ACGT	30	1.85	AAAGGTAGACAGAATTTTTC	AAAGGTAGACAGAATTTTTCAAAGGTAGACAGAATTTTTCAAAGGTAGACAGAATTTTTC
Orange_6	1	ORANGE_SR-VP_26_10_2019_2_100cm_FINAL_-_R1_-_bases_only	6	86560	86640	27	3	81	3	AGT	14.81	1.36	AATTAGAAAGATAAAATAAGTAATGAT	AATTAGAAAGATAAAATAAGTAATGATAATTAGAAAGATAAAATAAGTAATGATAATTAGAAAGATAAAATAAGTAATGAT
Orange_7	1	ORANGE_SR-VP_26_10_2019_2_100cm_FINAL_-_R1_-_bases_only	7	98054	98105	13	4	52	3	AGT	15.38	1.33	ATAGATGATAAAA	ATAGATGATAAAAATAGATGATAAAAATAGATGATAAAAATAGATGATAAAA
Orange_8	1	ORANGE_SR-VP_26_10_2019_2_100cm_FINAL_-_R1_-_bases_only	8	116500	116563	16	4	64	4	ACGT	18.75	1.19	GAAAAAAATGACAAAA	GAAAAAAATGACAAAAGAAAAAAATGACAAAAGAAAAAAATGACAAAAGAAAAAAATGACAAAA
Orange_9	1	ORANGE_SR-VP_26_10_2019_2_100cm_FINAL_-_R1_-_bases_only	9	120372	120499	32	4	128	3	AGT	25	1.36	AAAGTGGAAAAATAGATAAAGTAAAGTGGAAA	AAAGTGGAAAAATAGATAAAGTAAAGTGGAAAAAAGTGGAAAAATAGATAAAGTAAAGTGGAAAAAAGTGGAAAAATAGATAAAGTAAAGTGGAAAAAAGTGGAAAAATAGATAAAGTAAAGTGGAAA
Orange_10	1	ORANGE_SR-VP_26_10_2019_2_100cm_FINAL_-_R1_-_bases_only	10	141477	141527	17	3	51	4	ACGT	29.41	1.73	AATTAATAGACACGGAA	AATTAATAGACACGGAAAATTAATAGACACGGAAAATTAATAGACACGGAA
Orange_11	1	ORANGE_SR-VP_26_10_2019_2_100cm_FINAL_-_R1_-_bases_only	11	157029	157127	33	3	99	3	AGT	12.12	1.18	AAAGAAATATATAAAAAGATAAAAGATAAAGTA	AAAGAAATATATAAAAAGATAAAAGATAAAGTAAAAGAAATATATAAAAAGATAAAAGATAAAGTAAAAGAAATATATAAAAAGATAAAAGATAAAGTA
Orange_12	1	ORANGE_SR-VP_26_10_2019_2_100cm_FINAL_-_R1_-_bases_only	12	198794	198859	22	3	66	3	AGT	27.27	1.35	AAAGGAGATAAATAAGGAAGAT	AAAGGAGATAAATAAGGAAGATAAAGGAGATAAATAAGGAAGATAAAGGAGATAAATAAGGAAGAT
Orange_13	1	ORANGE_SR-VP_26_10_2019_2_100cm_FINAL_-_R1_-_bases_only	13	227750	227851	17	6	102	3	AGT	17.65	1.45	AAGTGTATTGAAAAATA	AAGTGTATTGAAAAATAAAGTGTATTGAAAAATAAAGTGTATTGAAAAATAAAGTGTATTGAAAAATAAAGTGTATTGAAAAATAAAGTGTATTGAAAAATA
Orange_14	1	ORANGE_SR-VP_26_10_2019_2_100cm_FINAL_-_R1_-_bases_only	14	229737	229820	12	7	84	3	ACT	16.67	1.38	ATATACACAAAT	ATATACACAAATATATACACAAATATATACACAAATATATACACAAATATATACACAAATATATACACAAATATATACACAAAT
Orange_15	1	ORANGE_SR-VP_26_10_2019_2_100cm_FINAL_-_R1_-_bases_only	15	230919	231006	22	4	88	4	ACGT	27.27	1.61	ATAGAGAGGGTACAAAATAAAT	ATAGAGAGGGTACAAAATAAATATAGAGAGGGTACAAAATAAATATAGAGAGGGTACAAAATAAATATAGAGAGGGTACAAAATAAAT
Orange_16	1	ORANGE_SR-VP_26_10_2019_2_100cm_FINAL_-_R1_-_bases_only	16	245375	245452	26	3	78	4	ACGT	19.23	1.63	ATATGACAATAAATAATACGAATCAT	ATATGACAATAAATAATACGAATCATATATGACAATAAATAATACGAATCATATATGACAATAAATAATACGAATCAT
Orange_17	1	ORANGE_SR-VP_26_10_2019_2_100cm_FINAL_-_R1_-_bases_only	17	245451	245658	26	8	208	4	ACGT	19.23	1.63	ATATGACAATAAATAATACGAATCAT	ATATGACAATAAATAATACGAATCATATATGACAATAAATAATACGAATCATATATGACAATAAATAATACGAATCATATATGACAATAAATAATACGAATCATATATGACAATAAATAATACGAATCATATATGACAATAAATAATACGAATCATATATGACAATAAATAATACGAATCATATATGACAATAAATAATACGAATCAT
Orange_18	1	ORANGE_SR-VP_26_10_2019_2_100cm_FINAL_-_R1_-_bases_only	18	256116	256268	51	3	153	4	ACGT	31.37	1.53	AAGAACCAAAGAAAGAAGTTAGAGAAAAAGAACAAGTTAAGGAACCAAAGA	AAGAACCAAAGAAAGAAGTTAGAGAAAAAGAACAAGTTAAGGAACCAAAGAAAGAACCAAAGAAAGAAGTTAGAGAAAAAGAACAAGTTAAGGAACCAAAGAAAGAACCAAAGAAAGAAGTTAGAGAAAAAGAACAAGTTAAGGAACCAAAGA
Orange_19	1	ORANGE_SR-VP_26_10_2019_2_100cm_FINAL_-_R1_-_bases_only	19	257889	257939	17	3	51	3	AGT	17.65	1.48	ATTGGTAATATATTGTA	ATTGGTAATATATTGTAATTGGTAATATATTGTAATTGGTAATATATTGTA
Orange_20	1	ORANGE_SR-VP_26_10_2019_2_100cm_FINAL_-_R1_-_bases_only	20	270927	270980	18	3	54	3	AGT	16.67	1.42	ATATGATAATAAGATGAA	ATATGATAATAAGATGAAATATGATAATAAGATGAAATATGATAATAAGATGAA
Orange_21	1	ORANGE_SR-VP_26_10_2019_2_100cm_FINAL_-_R1_-_bases_only	21	281577	281660	21	4	84	4	ACGT	33.33	1.86	AATATCAGTAAAAGTGGCGTT	AATATCAGTAAAAGTGGCGTTAATATCAGTAAAAGTGGCGTTAATATCAGTAAAAGTGGCGTTAATATCAGTAAAAGTGGCGTT
Orange_22	1	ORANGE_SR-VP_26_10_2019_2_100cm_FINAL_-_R1_-_bases_only	22	308788	308877	18	5	90	3	ACT	50	1.38	CAACACCAACACCTACTC	CAACACCAACACCTACTCCAACACCAACACCTACTCCAACACCAACACCTACTCCAACACCAACACCTACTCCAACACCAACACCTACTC
Orange_23	1	ORANGE_SR-VP_26_10_2019_2_100cm_FINAL_-_R1_-_bases_only	23	332782	332866	17	5	85	4	ACGT	29.41	1.73	TGGTGATAAAATAGACA	TGGTGATAAAATAGACATGGTGATAAAATAGACATGGTGATAAAATAGACATGGTGATAAAATAGACATGGTGATAAAATAGACA
Orange_24	1	ORANGE_SR-VP_26_10_2019_2_100cm_FINAL_-_R1_-_bases_only	24	411930	412073	24	6	144	4	ACGT	20.83	1.48	TAAAATATAAATAAAGACAGGAGA	TAAAATATAAATAAAGACAGGAGATAAAATATAAATAAAGACAGGAGATAAAATATAAATAAAGACAGGAGATAAAATATAAATAAAGACAGGAGATAAAATATAAATAAAGACAGGAGATAAAATATAAATAAAGACAGGAGA
Orange_25	1	ORANGE_SR-VP_26_10_2019_2_100cm_FINAL_-_R1_-_bases_only	25	419874	420025	19	8	152	3	AGT	26.32	1.52	TAGAATATGAGATGATAAG	TAGAATATGAGATGATAAGTAGAATATGAGATGATAAGTAGAATATGAGATGATAAGTAGAATATGAGATGATAAGTAGAATATGAGATGATAAGTAGAATATGAGATGATAAGTAGAATATGAGATGATAAGTAGAATATGAGATGATAAG
Orange_26	1	ORANGE_SR-VP_26_10_2019_2_100cm_FINAL_-_R1_-_bases_only	26	421767	421832	22	3	66	4	ACGT	27.27	1.85	ATTGGATGACATAAATTCATTC	ATTGGATGACATAAATTCATTCATTGGATGACATAAATTCATTCATTGGATGACATAAATTCATTC
Orange_27	1	ORANGE_SR-VP_26_10_2019_2_100cm_FINAL_-_R1_-_bases_only	27	426612	426671	15	4	60	4	ACGT	26.67	1.78	AAATATTCTGATGGA	AAATATTCTGATGGAAAATATTCTGATGGAAAATATTCTGATGGAAAATATTCTGATGGA
Orange_28	1	ORANGE_SR-VP_26_10_2019_2_100cm_FINAL_-_R1_-_bases_only	28	462180	462287	18	6	108	4	ACGT	44.44	1.84	TATACAGCGACACCTACA	TATACAGCGACACCTACATATACAGCGACACCTACATATACAGCGACACCTACATATACAGCGACACCTACATATACAGCGACACCTACATATACAGCGACACCTACA
Orange_29	1	ORANGE_SR-VP_26_10_2019_2_100cm_FINAL_-_R1_-_bases_only	29	469987	470103	39	3	117	4	ACGT	35.9	1.89	TCCTACCAAGATTATAGTTGTTAATACTCCAACAGTCAC	TCCTACCAAGATTATAGTTGTTAATACTCCAACAGTCACTCCTACCAAGATTATAGTTGTTAATACTCCAACAGTCACTCCTACCAAGATTATAGTTGTTAATACTCCAACAGTCAC
Orange_30	1	ORANGE_SR-VP_26_10_2019_2_100cm_FINAL_-_R1_-_bases_only	30	470284	470391	27	4	108	4	ACGT	37.04	1.85	TAATATTCCAACAGTCACTCCTACTGT	TAATATTCCAACAGTCACTCCTACTGTTAATATTCCAACAGTCACTCCTACTGTTAATATTCCAACAGTCACTCCTACTGTTAATATTCCAACAGTCACTCCTACTGT
Orange_31	1	ORANGE_SR-VP_26_10_2019_2_100cm_FINAL_-_R1_-_bases_only	31	571546	571617	24	3	72	4	ACGT	29.17	1.81	CAATATCAGATATAGGTAATATGG	CAATATCAGATATAGGTAATATGGCAATATCAGATATAGGTAATATGGCAATATCAGATATAGGTAATATGG
Orange_32	1	ORANGE_SR-VP_26_10_2019_2_100cm_FINAL_-_R1_-_bases_only	32	601977	602060	21	4	84	4	ACGT	28.57	1.53	GAAATAAAGACGATAAAACAG	GAAATAAAGACGATAAAACAGGAAATAAAGACGATAAAACAGGAAATAAAGACGATAAAACAGGAAATAAAGACGATAAAACAG
Orange_33	1	ORANGE_SR-VP_26_10_2019_2_100cm_FINAL_-_R1_-_bases_only	33	622013	622096	28	3	84	3	AGT	10.71	0.85	AAAGAAAAAAAATAGAAAGAAAAAATAA	AAAGAAAAAAAATAGAAAGAAAAAATAAAAAGAAAAAAAATAGAAAGAAAAAATAAAAAGAAAAAAAATAGAAAGAAAAAATAA
Orange_34	1	ORANGE_SR-VP_26_10_2019_2_100cm_FINAL_-_R1_-_bases_only	34	652128	652330	29	7	203	4	ACGT	24.14	1.7	TAAAGTTGAGATCTTGAGATATTAAATGT	TAAAGTTGAGATCTTGAGATATTAAATGTTAAAGTTGAGATCTTGAGATATTAAATGTTAAAGTTGAGATCTTGAGATATTAAATGTTAAAGTTGAGATCTTGAGATATTAAATGTTAAAGTTGAGATCTTGAGATATTAAATGTTAAAGTTGAGATCTTGAGATATTAAATGTTAAAGTTGAGATCTTGAGATATTAAATGT
Orange_35	1	ORANGE_SR-VP_26_10_2019_2_100cm_FINAL_-_R1_-_bases_only	35	664706	664822	39	3	117	3	AGT	10.26	1.31	TAAAGAAAAGAAATTAATAAGAAATTAAGATTAATATTT	TAAAGAAAAGAAATTAATAAGAAATTAAGATTAATATTTTAAAGAAAAGAAATTAATAAGAAATTAAGATTAATATTTTAAAGAAAAGAAATTAATAAGAAATTAAGATTAATATTT
Orange_36	1	ORANGE_SR-VP_26_10_2019_2_100cm_FINAL_-_R1_-_bases_only	36	666941	667030	30	3	90	4	ACGT	33.33	1.9	CATTCAAAATCTGATGTTCCAAAATCTGAG	CATTCAAAATCTGATGTTCCAAAATCTGAGCATTCAAAATCTGATGTTCCAAAATCTGAGCATTCAAAATCTGATGTTCCAAAATCTGAG
Orange_37	1	ORANGE_SR-VP_26_10_2019_2_100cm_FINAL_-_R1_-_bases_only	37	677989	678231	27	9	243	4	ACGT	29.63	1.6	ACAAAGAAGAAATAAAGACAGATATCG	ACAAAGAAGAAATAAAGACAGATATCGACAAAGAAGAAATAAAGACAGATATCGACAAAGAAGAAATAAAGACAGATATCGACAAAGAAGAAATAAAGACAGATATCGACAAAGAAGAAATAAAGACAGATATCGACAAAGAAGAAATAAAGACAGATATCGACAAAGAAGAAATAAAGACAGATATCGACAAAGAAGAAATAAAGACAGATATCGACAAAGAAGAAATAAAGACAGATATCG
Orange_38	1	ORANGE_SR-VP_26_10_2019_2_100cm_FINAL_-_R1_-_bases_only	38	693565	693795	33	7	231	3	AGT	15.15	1.38	AATTGAAAGAAATTTGTAATAGATTAGAAAAAA	AATTGAAAGAAATTTGTAATAGATTAGAAAAAAAATTGAAAGAAATTTGTAATAGATTAGAAAAAAAATTGAAAGAAATTTGTAATAGATTAGAAAAAAAATTGAAAGAAATTTGTAATAGATTAGAAAAAAAATTGAAAGAAATTTGTAATAGATTAGAAAAAAAATTGAAAGAAATTTGTAATAGATTAGAAAAAAAATTGAAAGAAATTTGTAATAGATTAGAAAAAA
Orange_39	1	ORANGE_SR-VP_26_10_2019_2_100cm_FINAL_-_R1_-_bases_only	39	712201	712410	14	15	210	3	AGT	28.57	1.56	ATAAGAATTTGAGG	ATAAGAATTTGAGGATAAGAATTTGAGGATAAGAATTTGAGGATAAGAATTTGAGGATAAGAATTTGAGGATAAGAATTTGAGGATAAGAATTTGAGGATAAGAATTTGAGGATAAGAATTTGAGGATAAGAATTTGAGGATAAGAATTTGAGGATAAGAATTTGAGGATAAGAATTTGAGGATAAGAATTTGAGGATAAGAATTTGAGG
Orange_40	1	ORANGE_SR-VP_26_10_2019_2_100cm_FINAL_-_R1_-_bases_only	40	717769	717906	46	3	138	4	ACGT	15.22	1.58	TATGACTCATTTACAATAATATTTACAATAATATCTAAAAAGATAT	TATGACTCATTTACAATAATATTTACAATAATATCTAAAAAGATATTATGACTCATTTACAATAATATTTACAATAATATCTAAAAAGATATTATGACTCATTTACAATAATATTTACAATAATATCTAAAAAGATAT
Orange_41	1	ORANGE_SR-VP_26_10_2019_2_100cm_FINAL_-_R1_-_bases_only	41	718348	718440	31	3	93	4	ACGT	16.13	1.56	ATGAAATATAATTACATATCATAAATATCAC	ATGAAATATAATTACATATCATAAATATCACATGAAATATAATTACATATCATAAATATCACATGAAATATAATTACATATCATAAATATCAC
Orange_42	1	ORANGE_SR-VP_26_10_2019_2_100cm_FINAL_-_R1_-_bases_only	42	754988	755047	20	3	60	4	ACGT	15	1.54	ACAATAAGAAAATGATTTTA	ACAATAAGAAAATGATTTTAACAATAAGAAAATGATTTTAACAATAAGAAAATGATTTTA
Orange_43	1	ORANGE_SR-VP_26_10_2019_2_100cm_FINAL_-_R1_-_bases_only	43	758642	758746	21	5	105	4	ACGT	14.29	1.58	ATGATATAAGTTATAATTATC	ATGATATAAGTTATAATTATCATGATATAAGTTATAATTATCATGATATAAGTTATAATTATCATGATATAAGTTATAATTATCATGATATAAGTTATAATTATC
Orange_44	1	ORANGE_SR-VP_26_10_2019_2_100cm_FINAL_-_R1_-_bases_only	44	767207	767358	38	4	152	4	ACGT	10.53	1.46	TTTTGATAATATATCAATTTTAATATATCAAAAATCAA	TTTTGATAATATATCAATTTTAATATATCAAAAATCAATTTTGATAATATATCAATTTTAATATATCAAAAATCAATTTTGATAATATATCAATTTTAATATATCAAAAATCAATTTTGATAATATATCAATTTTAATATATCAAAAATCAA
Orange_45	1	ORANGE_SR-VP_26_10_2019_2_100cm_FINAL_-_R1_-_bases_only	45	778252	778314	21	3	63	4	ACGT	38.1	1.94	ATATCTGGACAACCTGTTACA	ATATCTGGACAACCTGTTACAATATCTGGACAACCTGTTACAATATCTGGACAACCTGTTACA
Orange_46	1	ORANGE_SR-VP_26_10_2019_2_100cm_FINAL_-_R1_-_bases_only	46	805102	805332	33	7	231	4	ACGT	36.36	1.69	AAGAACAAATATTAGACCAATACCAACCACCTC	AAGAACAAATATTAGACCAATACCAACCACCTCAAGAACAAATATTAGACCAATACCAACCACCTCAAGAACAAATATTAGACCAATACCAACCACCTCAAGAACAAATATTAGACCAATACCAACCACCTCAAGAACAAATATTAGACCAATACCAACCACCTCAAGAACAAATATTAGACCAATACCAACCACCTCAAGAACAAATATTAGACCAATACCAACCACCTC
Orange_47	1	ORANGE_SR-VP_26_10_2019_2_100cm_FINAL_-_R1_-_bases_only	47	815658	815762	35	3	105	4	ACGT	11.43	1.44	ATAATTGGAAAATAACATTATTAAAATATTAAAAG	ATAATTGGAAAATAACATTATTAAAATATTAAAAGATAATTGGAAAATAACATTATTAAAATATTAAAAGATAATTGGAAAATAACATTATTAAAATATTAAAAG
Orange_48	1	ORANGE_SR-VP_26_10_2019_2_100cm_FINAL_-_R1_-_bases_only	48	849150	849224	25	3	75	4	ACGT	20	1.66	AATAGATTGTAGATATCTATATTTG	AATAGATTGTAGATATCTATATTTGAATAGATTGTAGATATCTATATTTGAATAGATTGTAGATATCTATATTTG
Orange_49	1	ORANGE_SR-VP_26_10_2019_2_100cm_FINAL_-_R1_-_bases_only	49	851944	852006	21	3	63	4	ACGT	28.57	1.8	CGAAAAATATTGCAAAATTCG	CGAAAAATATTGCAAAATTCGCGAAAAATATTGCAAAATTCGCGAAAAATATTGCAAAATTCG
Orange_50	2	ORANGE_SR-VP_26_10_2019_2_100cm_FINAL_-_R2_(reversed)_-_bases_only	1	54260	54319	15	4	60	4	ACGT	46.67	1.56	AGAGTGACAGGGAAA	AGAGTGACAGGGAAAAGAGTGACAGGGAAAAGAGTGACAGGGAAAAGAGTGACAGGGAAA
Orange_51	2	ORANGE_SR-VP_26_10_2019_2_100cm_FINAL_-_R2_(reversed)_-_bases_only	2	54310	54525	18	12	216	3	ACG	33.33	1.13	GACAGGGAAAAGAAAAAA	GACAGGGAAAAGAAAAAAGACAGGGAAAAGAAAAAAGACAGGGAAAAGAAAAAAGACAGGGAAAAGAAAAAAGACAGGGAAAAGAAAAAAGACAGGGAAAAGAAAAAAGACAGGGAAAAGAAAAAAGACAGGGAAAAGAAAAAAGACAGGGAAAAGAAAAAAGACAGGGAAAAGAAAAAAGACAGGGAAAAGAAAAAAGACAGGGAAAAGAAAAAA
Orange_52	2	ORANGE_SR-VP_26_10_2019_2_100cm_FINAL_-_R2_(reversed)_-_bases_only	3	76068	76159	23	4	92	4	ACGT	21.74	1.63	ATATAAAGATAAGGTGAAATATC	ATATAAAGATAAGGTGAAATATCATATAAAGATAAGGTGAAATATCATATAAAGATAAGGTGAAATATCATATAAAGATAAGGTGAAATATC
Orange_53	2	ORANGE_SR-VP_26_10_2019_2_100cm_FINAL_-_R2_(reversed)_-_bases_only	4	91285	91352	17	4	68	4	ACGT	23.53	1.45	AAAGAGAAAAATTAAGC	AAAGAGAAAAATTAAGCAAAGAGAAAAATTAAGCAAAGAGAAAAATTAAGCAAAGAGAAAAATTAAGC
Purple_1	1	SRVP18_trench_6_60cm_scaf_214_117_86_FINAL_-_replicore_1_-_bases_only	1	2568	2639	12	6	72	4	ACGT	50	1.65	ATGGGAACAAGG	ATGGGAACAAGGATGGGAACAAGGATGGGAACAAGGATGGGAACAAGGATGGGAACAAGGATGGGAACAAGG
Purple_2	1	SRVP18_trench_6_60cm_scaf_214_117_86_FINAL_-_replicore_1_-_bases_only	2	18948	19082	27	5	135	4	ACGT	33.33	1.66	AGAAAAAGAGAATACTGGAAAGACCAT	AGAAAAAGAGAATACTGGAAAGACCATAGAAAAAGAGAATACTGGAAAGACCATAGAAAAAGAGAATACTGGAAAGACCATAGAAAAAGAGAATACTGGAAAGACCATAGAAAAAGAGAATACTGGAAAGACCAT
Purple_3	1	SRVP18_trench_6_60cm_scaf_214_117_86_FINAL_-_replicore_1_-_bases_only	3	24386	24511	42	3	126	4	ACGT	47.62	1.89	GACGATAACAAAGGCGATGATCGCGATGATCACAAAGGTGGA	GACGATAACAAAGGCGATGATCGCGATGATCACAAAGGTGGAGACGATAACAAAGGCGATGATCGCGATGATCACAAAGGTGGAGACGATAACAAAGGCGATGATCGCGATGATCACAAAGGTGGA
Purple_4	1	SRVP18_trench_6_60cm_scaf_214_117_86_FINAL_-_replicore_1_-_bases_only	4	42132	42206	25	3	75	3	AGT	20	1.37	AATAAAATGGTGAAAATAAAATAGG	AATAAAATGGTGAAAATAAAATAGGAATAAAATGGTGAAAATAAAATAGGAATAAAATGGTGAAAATAAAATAGG
Purple_5	1	SRVP18_trench_6_60cm_scaf_214_117_86_FINAL_-_replicore_1_-_bases_only	5	50547	50706	20	8	160	3	AGT	20	1.51	TGGAAAATTGAATATTTAAG	TGGAAAATTGAATATTTAAGTGGAAAATTGAATATTTAAGTGGAAAATTGAATATTTAAGTGGAAAATTGAATATTTAAGTGGAAAATTGAATATTTAAGTGGAAAATTGAATATTTAAGTGGAAAATTGAATATTTAAGTGGAAAATTGAATATTTAAG
Purple_6	1	SRVP18_trench_6_60cm_scaf_214_117_86_FINAL_-_replicore_1_-_bases_only	6	50710	50835	21	6	126	3	AGT	9.52	1.13	AAATGATAATAAAATAAAGAA	AAATGATAATAAAATAAAGAAAAATGATAATAAAATAAAGAAAAATGATAATAAAATAAAGAAAAATGATAATAAAATAAAGAAAAATGATAATAAAATAAAGAAAAATGATAATAAAATAAAGAA
Purple_7	1	SRVP18_trench_6_60cm_scaf_214_117_86_FINAL_-_replicore_1_-_bases_only	7	52893	52976	14	6	84	3	AGT	21.43	1.09	ATAAAAAAAGGGAA	ATAAAAAAAGGGAAATAAAAAAAGGGAAATAAAAAAAGGGAAATAAAAAAAGGGAAATAAAAAAAGGGAAATAAAAAAAGGGAA
Purple_8	1	SRVP18_trench_6_60cm_scaf_214_117_86_FINAL_-_replicore_1_-_bases_only	8	97994	98059	22	3	66	4	ACGT	18.18	1.46	AAATAACAAGAAGTAAAGATTA	AAATAACAAGAAGTAAAGATTAAAATAACAAGAAGTAAAGATTAAAATAACAAGAAGTAAAGATTA
Purple_9	1	SRVP18_trench_6_60cm_scaf_214_117_86_FINAL_-_replicore_1_-_bases_only	9	112960	113127	24	7	168	4	ACGT	45.83	1.92	GTTTCACCTACTGATACTCCGACA	GTTTCACCTACTGATACTCCGACAGTTTCACCTACTGATACTCCGACAGTTTCACCTACTGATACTCCGACAGTTTCACCTACTGATACTCCGACAGTTTCACCTACTGATACTCCGACAGTTTCACCTACTGATACTCCGACAGTTTCACCTACTGATACTCCGACA
Purple_10	1	SRVP18_trench_6_60cm_scaf_214_117_86_FINAL_-_replicore_1_-_bases_only	10	113189	113260	24	3	72	4	ACGT	45.83	1.83	CCGACAACTTCACCTACTGAAACT	CCGACAACTTCACCTACTGAAACTCCGACAACTTCACCTACTGAAACTCCGACAACTTCACCTACTGAAACT
Purple_11	1	SRVP18_trench_6_60cm_scaf_214_117_86_FINAL_-_replicore_1_-_bases_only	11	145774	145871	14	7	98	4	ACGT	28.57	1.79	TGATAAAACGATGT	TGATAAAACGATGTTGATAAAACGATGTTGATAAAACGATGTTGATAAAACGATGTTGATAAAACGATGTTGATAAAACGATGTTGATAAAACGATGT
Purple_12	1	SRVP18_trench_6_60cm_scaf_214_117_86_FINAL_-_replicore_1_-_bases_only	12	149432	149575	18	8	144	4	ACGT	27.78	1.68	AATAAATGACAGAGACAT	AATAAATGACAGAGACATAATAAATGACAGAGACATAATAAATGACAGAGACATAATAAATGACAGAGACATAATAAATGACAGAGACATAATAAATGACAGAGACATAATAAATGACAGAGACATAATAAATGACAGAGACAT
Purple_13	1	SRVP18_trench_6_60cm_scaf_214_117_86_FINAL_-_replicore_1_-_bases_only	13	191643	191714	12	6	72	4	ACGT	16.67	1.42	AAAGATAATAAC	AAAGATAATAACAAAGATAATAACAAAGATAATAACAAAGATAATAACAAAGATAATAACAAAGATAATAAC
Purple_14	1	SRVP18_trench_6_60cm_scaf_214_117_86_FINAL_-_replicore_1_-_bases_only	14	193037	193180	24	6	144	4	ACGT	45.83	1.72	GAAGAGCTCAAAGTAAAGGAGGCA	GAAGAGCTCAAAGTAAAGGAGGCAGAAGAGCTCAAAGTAAAGGAGGCAGAAGAGCTCAAAGTAAAGGAGGCAGAAGAGCTCAAAGTAAAGGAGGCAGAAGAGCTCAAAGTAAAGGAGGCAGAAGAGCTCAAAGTAAAGGAGGCA
Purple_15	1	SRVP18_trench_6_60cm_scaf_214_117_86_FINAL_-_replicore_1_-_bases_only	15	200529	200643	23	5	115	3	AGT	21.74	1.47	AATATAAAAGATATAAATGTGGG	AATATAAAAGATATAAATGTGGGAATATAAAAGATATAAATGTGGGAATATAAAAGATATAAATGTGGGAATATAAAAGATATAAATGTGGGAATATAAAAGATATAAATGTGGG
Purple_16	1	SRVP18_trench_6_60cm_scaf_214_117_86_FINAL_-_replicore_1_-_bases_only	16	200645	200878	26	9	234	4	ACGT	15.38	1.51	ATATAAAACGATGAAGATATAAATAT	ATATAAAACGATGAAGATATAAATATATATAAAACGATGAAGATATAAATATATATAAAACGATGAAGATATAAATATATATAAAACGATGAAGATATAAATATATATAAAACGATGAAGATATAAATATATATAAAACGATGAAGATATAAATATATATAAAACGATGAAGATATAAATATATATAAAACGATGAAGATATAAATATATATAAAACGATGAAGATATAAATAT
Purple_17	1	SRVP18_trench_6_60cm_scaf_214_117_86_FINAL_-_replicore_1_-_bases_only	17	216040	216144	21	5	105	4	ACGT	23.81	1.71	CAGATTGAAAATAAAGATTCA	CAGATTGAAAATAAAGATTCACAGATTGAAAATAAAGATTCACAGATTGAAAATAAAGATTCACAGATTGAAAATAAAGATTCACAGATTGAAAATAAAGATTCA
Purple_18	1	SRVP18_trench_6_60cm_scaf_214_117_86_FINAL_-_replicore_1_-_bases_only	18	218835	218906	12	6	72	4	ACGT	25	1.73	ACATCAAATGTA	ACATCAAATGTAACATCAAATGTAACATCAAATGTAACATCAAATGTAACATCAAATGTAACATCAAATGTA
Purple_19	1	SRVP18_trench_6_60cm_scaf_214_117_86_FINAL_-_replicore_1_-_bases_only	19	236475	236540	22	3	66	3	AGT	13.64	1.22	AAAAATAGAATAGAATAAGAAT	AAAAATAGAATAGAATAAGAATAAAAATAGAATAGAATAAGAATAAAAATAGAATAGAATAAGAAT
Purple_20	1	SRVP18_trench_6_60cm_scaf_214_117_86_FINAL_-_replicore_1_-_bases_only	20	294121	294264	18	8	144	4	ACGT	16.67	1.4	AAATAGAAAAATGACATA	AAATAGAAAAATGACATAAAATAGAAAAATGACATAAAATAGAAAAATGACATAAAATAGAAAAATGACATAAAATAGAAAAATGACATAAAATAGAAAAATGACATAAAATAGAAAAATGACATAAAATAGAAAAATGACATA
Purple_21	1	SRVP18_trench_6_60cm_scaf_214_117_86_FINAL_-_replicore_1_-_bases_only	21	318519	318581	21	3	63	4	ACGT	28.57	1.8	AGAATAACGAATTAACCTTGA	AGAATAACGAATTAACCTTGAAGAATAACGAATTAACCTTGAAGAATAACGAATTAACCTTGA
Purple_22	1	SRVP18_trench_6_60cm_scaf_214_117_86_FINAL_-_replicore_1_-_bases_only	22	323386	323442	19	3	57	4	ACGT	26.32	1.64	ATTGGACAATAGCAAAAAA	ATTGGACAATAGCAAAAAAATTGGACAATAGCAAAAAAATTGGACAATAGCAAAAAA
Purple_23	1	SRVP18_trench_6_60cm_scaf_214_117_86_FINAL_-_replicore_1_-_bases_only	23	323449	323502	18	3	54	4	ACGT	16.67	1.5	ACAATAATAAAAGATTGA	ACAATAATAAAAGATTGAACAATAATAAAAGATTGAACAATAATAAAAGATTGA
Purple_24	1	SRVP18_trench_6_60cm_scaf_214_117_86_FINAL_-_replicore_1_-_bases_only	24	350986	351147	18	9	162	2	AG	33.33	0.92	GAAAAAGGAAAAGGAGAA	GAAAAAGGAAAAGGAGAAGAAAAAGGAAAAGGAGAAGAAAAAGGAAAAGGAGAAGAAAAAGGAAAAGGAGAAGAAAAAGGAAAAGGAGAAGAAAAAGGAAAAGGAGAAGAAAAAGGAAAAGGAGAAGAAAAAGGAAAAGGAGAAGAAAAAGGAAAAGGAGAA
Purple_25	1	SRVP18_trench_6_60cm_scaf_214_117_86_FINAL_-_replicore_1_-_bases_only	25	364288	364401	38	3	114	4	ACGT	21.05	1.52	ATAAACGACAATATAAAAAACGATAAATAAACGATAAG	ATAAACGACAATATAAAAAACGATAAATAAACGATAAGATAAACGACAATATAAAAAACGATAAATAAACGATAAGATAAACGACAATATAAAAAACGATAAATAAACGATAAG
Purple_26	1	SRVP18_trench_6_60cm_scaf_214_117_86_FINAL_-_replicore_1_-_bases_only	26	380421	380489	23	3	69	4	ACGT	21.74	1.56	ATATGAAAAACGATAAAAACGTA	ATATGAAAAACGATAAAAACGTAATATGAAAAACGATAAAAACGTAATATGAAAAACGATAAAAACGTA
Purple_27	1	SRVP18_trench_6_60cm_scaf_214_117_86_FINAL_-_replicore_1_-_bases_only	27	380483	380597	23	5	115	4	ACGT	26.09	1.65	AAACGTAATATGAAAAACGATAG	AAACGTAATATGAAAAACGATAGAAACGTAATATGAAAAACGATAGAAACGTAATATGAAAAACGATAGAAACGTAATATGAAAAACGATAGAAACGTAATATGAAAAACGATAG
Purple_28	1	SRVP18_trench_6_60cm_scaf_214_117_86_FINAL_-_replicore_1_-_bases_only	28	397604	397657	18	3	54	4	ACGT	22.22	1.53	AAGAAGAAAATATAAGTC	AAGAAGAAAATATAAGTCAAGAAGAAAATATAAGTCAAGAAGAAAATATAAGTC
Purple_29	1	SRVP18_trench_6_60cm_scaf_214_117_86_FINAL_-_replicore_1_-_bases_only	29	429181	429282	17	6	102	4	ACGT	35.29	1.87	ATATAAAAACGGTGGTC	ATATAAAAACGGTGGTCATATAAAAACGGTGGTCATATAAAAACGGTGGTCATATAAAAACGGTGGTCATATAAAAACGGTGGTCATATAAAAACGGTGGTC
Purple_30	1	SRVP18_trench_6_60cm_scaf_214_117_86_FINAL_-_replicore_1_-_bases_only	30	436748	436825	26	3	78	4	ACGT	23.08	1.29	ATAAAGAAAAGATAAGAAAAGAAACG	ATAAAGAAAAGATAAGAAAAGAAACGATAAAGAAAAGATAAGAAAAGAAACGATAAAGAAAAGATAAGAAAAGAAACG
Purple_31	1	SRVP18_trench_6_60cm_scaf_214_117_86_FINAL_-_replicore_1_-_bases_only	31	490529	490621	31	3	93	4	ACGT	29.03	1.83	ATTTCCATTAAAACAAGGATTAAACATGGCA	ATTTCCATTAAAACAAGGATTAAACATGGCAATTTCCATTAAAACAAGGATTAAACATGGCAATTTCCATTAAAACAAGGATTAAACATGGCA
Purple_32	1	SRVP18_trench_6_60cm_scaf_214_117_86_FINAL_-_replicore_1_-_bases_only	32	509700	509834	27	5	135	4	ACGT	29.63	1.6	AAGGAAAAGATAAACAACCTGAAGATA	AAGGAAAAGATAAACAACCTGAAGATAAAGGAAAAGATAAACAACCTGAAGATAAAGGAAAAGATAAACAACCTGAAGATAAAGGAAAAGATAAACAACCTGAAGATAAAGGAAAAGATAAACAACCTGAAGATA
Purple_33	1	SRVP18_trench_6_60cm_scaf_214_117_86_FINAL_-_replicore_1_-_bases_only	33	517678	517740	21	3	63	4	ACGT	28.57	1.56	ATATAGAAAAGAACATGAGAG	ATATAGAAAAGAACATGAGAGATATAGAAAAGAACATGAGAGATATAGAAAAGAACATGAGAG
Purple_34	1	SRVP18_trench_6_60cm_scaf_214_117_86_FINAL_-_replicore_1_-_bases_only	34	523965	524045	27	3	81	4	ACGT	51.85	1.67	GCTAAAGCCAAGGCAGGAGCAGAAGAA	GCTAAAGCCAAGGCAGGAGCAGAAGAAGCTAAAGCCAAGGCAGGAGCAGAAGAAGCTAAAGCCAAGGCAGGAGCAGAAGAA
Purple_35	1	SRVP18_trench_6_60cm_scaf_214_117_86_FINAL_-_replicore_1_-_bases_only	35	528623	528682	20	3	60	4	ACGT	15	1.49	GATTCCTATTAATTTTTTAT	GATTCCTATTAATTTTTTATGATTCCTATTAATTTTTTATGATTCCTATTAATTTTTTAT
Purple_36	1	SRVP18_trench_6_60cm_scaf_214_117_86_FINAL_-_replicore_1_-_bases_only	36	547925	548008	28	3	84	4	ACGT	28.57	1.69	GACAAAAATGATGGTTGTAAAATAGTAG	GACAAAAATGATGGTTGTAAAATAGTAGGACAAAAATGATGGTTGTAAAATAGTAGGACAAAAATGATGGTTGTAAAATAGTAG
Purple_37	1	SRVP18_trench_6_60cm_scaf_214_117_86_FINAL_-_replicore_1_-_bases_only	37	554287	554346	15	4	60	4	ACGT	33.33	1.64	ACAACCTGAAATACA	ACAACCTGAAATACAACAACCTGAAATACAACAACCTGAAATACAACAACCTGAAATACA
Purple_38	1	SRVP18_trench_6_60cm_scaf_214_117_86_FINAL_-_replicore_1_-_bases_only	38	567952	568005	18	3	54	3	AGT	11.11	1.35	TGATTTATATTTGATTAA	TGATTTATATTTGATTAATGATTTATATTTGATTAATGATTTATATTTGATTAA
Purple_39	1	SRVP18_trench_6_60cm_scaf_214_117_86_FINAL_-_replicore_1_-_bases_only	39	568041	568120	20	4	80	3	ACT	10	1.36	TATCAATTATTTATAATACT	TATCAATTATTTATAATACTTATCAATTATTTATAATACTTATCAATTATTTATAATACTTATCAATTATTTATAATACT
Purple_40	1	SRVP18_trench_6_60cm_scaf_214_117_86_FINAL_-_replicore_1_-_bases_only	40	576584	576703	15	8	120	4	ACGT	26.67	1.38	AAGAAAGAAGAAATC	AAGAAAGAAGAAATCAAGAAAGAAGAAATCAAGAAAGAAGAAATCAAGAAAGAAGAAATCAAGAAAGAAGAAATCAAGAAAGAAGAAATCAAGAAAGAAGAAATCAAGAAAGAAGAAATC
Purple_41	1	SRVP18_trench_6_60cm_scaf_214_117_86_FINAL_-_replicore_1_-_bases_only	41	576755	576880	18	7	126	4	ACGT	44.44	1.9	AGTGAATCGCCAGTGAAA	AGTGAATCGCCAGTGAAAAGTGAATCGCCAGTGAAAAGTGAATCGCCAGTGAAAAGTGAATCGCCAGTGAAAAGTGAATCGCCAGTGAAAAGTGAATCGCCAGTGAAAAGTGAATCGCCAGTGAAA
Purple_42	1	SRVP18_trench_6_60cm_scaf_214_117_86_FINAL_-_replicore_1_-_bases_only	42	588125	588175	17	3	51	3	AGT	11.76	1.4	AATAATTGTTAATGATT	AATAATTGTTAATGATTAATAATTGTTAATGATTAATAATTGTTAATGATT
Purple_43	1	SRVP18_trench_6_60cm_scaf_214_117_86_FINAL_-_replicore_1_-_bases_only	43	595390	595560	19	9	171	4	ACGT	15.79	1.36	TCTTAAATTTTGTCTTTTT	TCTTAAATTTTGTCTTTTTTCTTAAATTTTGTCTTTTTTCTTAAATTTTGTCTTTTTTCTTAAATTTTGTCTTTTTTCTTAAATTTTGTCTTTTTTCTTAAATTTTGTCTTTTTTCTTAAATTTTGTCTTTTTTCTTAAATTTTGTCTTTTTTCTTAAATTTTGTCTTTTT
Purple_44	1	SRVP18_trench_6_60cm_scaf_214_117_86_FINAL_-_replicore_1_-_bases_only	44	612198	612269	24	3	72	4	ACGT	50	1.9	ATAAACTTGCCGACGAGAGAGCAG	ATAAACTTGCCGACGAGAGAGCAGATAAACTTGCCGACGAGAGAGCAGATAAACTTGCCGACGAGAGAGCAG
Purple_45	1	SRVP18_trench_6_60cm_scaf_214_117_86_FINAL_-_replicore_1_-_bases_only	45	612270	612413	48	3	144	4	ACGT	43.75	1.92	ATAAACTTGCTGACGTGAGAGCAGATAAACTTGCCGATGAGAGAGCAA	ATAAACTTGCTGACGTGAGAGCAGATAAACTTGCCGATGAGAGAGCAAATAAACTTGCTGACGTGAGAGCAGATAAACTTGCCGATGAGAGAGCAAATAAACTTGCTGACGTGAGAGCAGATAAACTTGCCGATGAGAGAGCAA
Purple_46	1	SRVP18_trench_6_60cm_scaf_214_117_86_FINAL_-_replicore_1_-_bases_only	46	642655	642777	41	3	123	4	ACGT	24.39	1.75	TACAATAAGAATTAGAACTATCGATACTAAGATAGATGATA	TACAATAAGAATTAGAACTATCGATACTAAGATAGATGATATACAATAAGAATTAGAACTATCGATACTAAGATAGATGATATACAATAAGAATTAGAACTATCGATACTAAGATAGATGATA
Purple_47	1	SRVP18_trench_6_60cm_scaf_214_117_86_FINAL_-_replicore_1_-_bases_only	47	648252	648395	12	12	144	4	ACGT	41.67	1.73	AAGGAGCCAATA	AAGGAGCCAATAAAGGAGCCAATAAAGGAGCCAATAAAGGAGCCAATAAAGGAGCCAATAAAGGAGCCAATAAAGGAGCCAATAAAGGAGCCAATAAAGGAGCCAATAAAGGAGCCAATAAAGGAGCCAATAAAGGAGCCAATA
Purple_48	1	SRVP18_trench_6_60cm_scaf_214_117_86_FINAL_-_replicore_1_-_bases_only	48	653276	653375	20	5	100	4	ACGT	10	1.44	ATTATATACATATTAAAAAG	ATTATATACATATTAAAAAGATTATATACATATTAAAAAGATTATATACATATTAAAAAGATTATATACATATTAAAAAGATTATATACATATTAAAAAG
Purple_49	1	SRVP18_trench_6_60cm_scaf_214_117_86_FINAL_-_replicore_1_-_bases_only	49	665182	665280	33	3	99	4	ACGT	18.18	1.64	TTTTACCAAAATATAAAATGTATATAAGAGAAC	TTTTACCAAAATATAAAATGTATATAAGAGAACTTTTACCAAAATATAAAATGTATATAAGAGAACTTTTACCAAAATATAAAATGTATATAAGAGAAC
Purple_50	1	SRVP18_trench_6_60cm_scaf_214_117_86_FINAL_-_replicore_1_-_bases_only	50	675413	675532	24	5	120	4	ACGT	37.5	1.67	ACACCCCAAATATATTCGACAACA	ACACCCCAAATATATTCGACAACAACACCCCAAATATATTCGACAACAACACCCCAAATATATTCGACAACAACACCCCAAATATATTCGACAACAACACCCCAAATATATTCGACAACA
Purple_51	1	SRVP18_trench_6_60cm_scaf_214_117_86_FINAL_-_replicore_1_-_bases_only	51	694236	694327	23	4	92	4	ACGT	13.04	1.52	TTATTAATTTAATTAGTTAGTCA	TTATTAATTTAATTAGTTAGTCATTATTAATTTAATTAGTTAGTCATTATTAATTTAATTAGTTAGTCATTATTAATTTAATTAGTTAGTCA
Purple_52	1	SRVP18_trench_6_60cm_scaf_214_117_86_FINAL_-_replicore_1_-_bases_only	52	701403	701550	37	4	148	4	ACGT	16.22	1.6	ATACATAAATTAAATAATAGATGCATAAATTTAGATG	ATACATAAATTAAATAATAGATGCATAAATTTAGATGATACATAAATTAAATAATAGATGCATAAATTTAGATGATACATAAATTAAATAATAGATGCATAAATTTAGATGATACATAAATTAAATAATAGATGCATAAATTTAGATG
Purple_53	1	SRVP18_trench_6_60cm_scaf_214_117_86_FINAL_-_replicore_1_-_bases_only	53	711299	711418	24	5	120	4	ACGT	20.83	1.6	ATAGTCAAGATAATAAATCACAAA	ATAGTCAAGATAATAAATCACAAAATAGTCAAGATAATAAATCACAAAATAGTCAAGATAATAAATCACAAAATAGTCAAGATAATAAATCACAAAATAGTCAAGATAATAAATCACAAA
Purple_54	1	SRVP18_trench_6_60cm_scaf_214_117_86_FINAL_-_replicore_1_-_bases_only	54	720673	720741	23	3	69	4	ACGT	13.04	1.52	TAGATTATTTTTCAGATATATTA	TAGATTATTTTTCAGATATATTATAGATTATTTTTCAGATATATTATAGATTATTTTTCAGATATATTA
Purple_55	1	SRVP18_trench_6_60cm_scaf_214_117_86_FINAL_-_replicore_1_-_bases_only	55	748052	748159	18	6	108	4	ACGT	44.44	1.68	AGCAGACACAGACACTAA	AGCAGACACAGACACTAAAGCAGACACAGACACTAAAGCAGACACAGACACTAAAGCAGACACAGACACTAAAGCAGACACAGACACTAAAGCAGACACAGACACTAA
Purple_56	1	SRVP18_trench_6_60cm_scaf_214_117_86_FINAL_-_replicore_1_-_bases_only	56	748165	748272	18	6	108	4	ACGT	44.44	1.68	AAAGCAGACACAGACACT	AAAGCAGACACAGACACTAAAGCAGACACAGACACTAAAGCAGACACAGACACTAAAGCAGACACAGACACTAAAGCAGACACAGACACTAAAGCAGACACAGACACT
Purple_57	1	SRVP18_trench_6_60cm_scaf_214_117_86_FINAL_-_replicore_1_-_bases_only	57	774136	774255	20	6	120	4	ACGT	15	1.54	ATATCATATATATAACAAAG	ATATCATATATATAACAAAGATATCATATATATAACAAAGATATCATATATATAACAAAGATATCATATATATAACAAAGATATCATATATATAACAAAGATATCATATATATAACAAAG
Purple_58	1	SRVP18_trench_6_60cm_scaf_214_117_86_FINAL_-_replicore_1_-_bases_only	58	783176	783235	20	3	60	3	AGT	30	1.57	TGAGATAATAGGTAATTGGA	TGAGATAATAGGTAATTGGATGAGATAATAGGTAATTGGATGAGATAATAGGTAATTGGA
Purple_59	1	SRVP18_trench_6_60cm_scaf_214_117_86_FINAL_-_replicore_1_-_bases_only	59	796120	796170	17	3	51	4	ACGT	29.41	1.73	ATAGACAGATGATATAG	ATAGACAGATGATATAGATAGACAGATGATATAGATAGACAGATGATATAG
Purple_60	1	SRVP18_trench_6_60cm_scaf_214_117_86_FINAL_-_replicore_1_-_bases_only	60	806010	806156	21	7	147	4	ACGT	33.33	1.64	ATCACAAACAATAAAGAGGAC	ATCACAAACAATAAAGAGGACATCACAAACAATAAAGAGGACATCACAAACAATAAAGAGGACATCACAAACAATAAAGAGGACATCACAAACAATAAAGAGGACATCACAAACAATAAAGAGGACATCACAAACAATAAAGAGGAC
Purple_61	1	SRVP18_trench_6_60cm_scaf_214_117_86_FINAL_-_replicore_1_-_bases_only	61	850987	851086	25	4	100	4	ACGT	16	1.54	AATAAAGAGATCATAAATTTGAATA	AATAAAGAGATCATAAATTTGAATAAATAAAGAGATCATAAATTTGAATAAATAAAGAGATCATAAATTTGAATAAATAAAGAGATCATAAATTTGAATA
Purple_62	1	SRVP18_trench_6_60cm_scaf_214_117_86_FINAL_-_replicore_1_-_bases_only	62	851108	851182	25	3	75	4	ACGT	16	1.54	CATAAATTTGAATAAATAAAGAGAT	CATAAATTTGAATAAATAAAGAGATCATAAATTTGAATAAATAAAGAGATCATAAATTTGAATAAATAAAGAGAT
Purple_63	2	SRVP18_trench_6_60cm_scaf_214_117_86_FINAL_-_replicore_2_-_bases_only	1	32606	32685	10	8	80	3	AGT	10	0.92	AAAAAAAGTA	AAAAAAAGTAAAAAAAAGTAAAAAAAAGTAAAAAAAAGTAAAAAAAAGTAAAAAAAAGTAAAAAAAAGTAAAAAAAAGTA
Purple_64	2	SRVP18_trench_6_60cm_scaf_214_117_86_FINAL_-_replicore_2_-_bases_only	2	41328	41492	15	11	165	4	ACGT	26.67	1.38	GAAAAAGATAAACAG	GAAAAAGATAAACAGGAAAAAGATAAACAGGAAAAAGATAAACAGGAAAAAGATAAACAGGAAAAAGATAAACAGGAAAAAGATAAACAGGAAAAAGATAAACAGGAAAAAGATAAACAGGAAAAAGATAAACAGGAAAAAGATAAACAGGAAAAAGATAAACAG
Purple_65	2	SRVP18_trench_6_60cm_scaf_214_117_86_FINAL_-_replicore_2_-_bases_only	3	41485	41544	15	4	60	4	ACGT	20	1.43	ATAAACAGGAAAAAT	ATAAACAGGAAAAATATAAACAGGAAAAATATAAACAGGAAAAATATAAACAGGAAAAAT
Purple_66	2	SRVP18_trench_6_60cm_scaf_214_117_86_FINAL_-_replicore_2_-_bases_only	4	52500	52571	24	3	72	4	ACGT	25	1.61	AAAAAAGAGATGCGAATATAGTTA	AAAAAAGAGATGCGAATATAGTTAAAAAAAGAGATGCGAATATAGTTAAAAAAAGAGATGCGAATATAGTTA
Red_1	1	Red_Borg_Corona_Mine_final_-_R1_-_bases_only	1	7881	8036	12	13	156	4	ACGT	25	1.61	ATAAAACAGGAT	ATAAAACAGGATATAAAACAGGATATAAAACAGGATATAAAACAGGATATAAAACAGGATATAAAACAGGATATAAAACAGGATATAAAACAGGATATAAAACAGGATATAAAACAGGATATAAAACAGGATATAAAACAGGATATAAAACAGGAT
Red_2	1	Red_Borg_Corona_Mine_final_-_R1_-_bases_only	2	21526	21957	24	18	432	4	ACGT	37.5	1.46	AAGAAAGAGCAAGAAGAAAAGGCT	AAGAAAGAGCAAGAAGAAAAGGCTAAGAAAGAGCAAGAAGAAAAGGCTAAGAAAGAGCAAGAAGAAAAGGCTAAGAAAGAGCAAGAAGAAAAGGCTAAGAAAGAGCAAGAAGAAAAGGCTAAGAAAGAGCAAGAAGAAAAGGCTAAGAAAGAGCAAGAAGAAAAGGCTAAGAAAGAGCAAGAAGAAAAGGCTAAGAAAGAGCAAGAAGAAAAGGCTAAGAAAGAGCAAGAAGAAAAGGCTAAGAAAGAGCAAGAAGAAAAGGCTAAGAAAGAGCAAGAAGAAAAGGCTAAGAAAGAGCAAGAAGAAAAGGCTAAGAAAGAGCAAGAAGAAAAGGCTAAGAAAGAGCAAGAAGAAAAGGCTAAGAAAGAGCAAGAAGAAAAGGCTAAGAAAGAGCAAGAA…
Red_3	1	Red_Borg_Corona_Mine_final_-_R1_-_bases_only	3	46624	46788	15	11	165	4	ACGT	46.67	1.91	GAACTGGAGCAGTTA	GAACTGGAGCAGTTAGAACTGGAGCAGTTAGAACTGGAGCAGTTAGAACTGGAGCAGTTAGAACTGGAGCAGTTAGAACTGGAGCAGTTAGAACTGGAGCAGTTAGAACTGGAGCAGTTAGAACTGGAGCAGTTAGAACTGGAGCAGTTAGAACTGGAGCAGTTA
Red_4	1	Red_Borg_Corona_Mine_final_-_R1_-_bases_only	4	46830	46985	13	12	156	4	ACGT	38.46	1.83	TAAAAATGGCACG	TAAAAATGGCACGTAAAAATGGCACGTAAAAATGGCACGTAAAAATGGCACGTAAAAATGGCACGTAAAAATGGCACGTAAAAATGGCACGTAAAAATGGCACGTAAAAATGGCACGTAAAAATGGCACGTAAAAATGGCACGTAAAAATGGCACG
Red_5	1	Red_Borg_Corona_Mine_final_-_R1_-_bases_only	5	57558	57629	18	4	72	3	AGT	38.89	1.57	GGTATGGGAATAGGTATT	GGTATGGGAATAGGTATTGGTATGGGAATAGGTATTGGTATGGGAATAGGTATTGGTATGGGAATAGGTATT
Red_6	1	Red_Borg_Corona_Mine_final_-_R1_-_bases_only	6	60523	60615	31	3	93	4	ACGT	32.26	1.59	GTTGTAGAAAACGAAAAGGTATGAAGAAAAG	GTTGTAGAAAACGAAAAGGTATGAAGAAAAGGTTGTAGAAAACGAAAAGGTATGAAGAAAAGGTTGTAGAAAACGAAAAGGTATGAAGAAAAG
Red_7	1	Red_Borg_Corona_Mine_final_-_R1_-_bases_only	7	100689	100740	13	4	52	3	AGT	38.46	1.46	GATAGATGGAAAG	GATAGATGGAAAGGATAGATGGAAAGGATAGATGGAAAGGATAGATGGAAAG
Red_8	1	Red_Borg_Corona_Mine_final_-_R1_-_bases_only	8	103780	103875	32	3	96	3	AGT	28.12	1.53	AGGAAATATAAGGAGAATATTATGGATAGGAT	AGGAAATATAAGGAGAATATTATGGATAGGATAGGAAATATAAGGAGAATATTATGGATAGGATAGGAAATATAAGGAGAATATTATGGATAGGAT
Red_9	1	Red_Borg_Corona_Mine_final_-_R1_-_bases_only	9	115565	115648	21	4	84	4	ACGT	42.86	1.87	GTTCCAACTAATACAACGCCT	GTTCCAACTAATACAACGCCTGTTCCAACTAATACAACGCCTGTTCCAACTAATACAACGCCTGTTCCAACTAATACAACGCCT
Red_10	1	Red_Borg_Corona_Mine_final_-_R1_-_bases_only	10	123985	124192	16	13	208	4	ACGT	25	1.75	ATGACGATTATGATAA	ATGACGATTATGATAAATGACGATTATGATAAATGACGATTATGATAAATGACGATTATGATAAATGACGATTATGATAAATGACGATTATGATAAATGACGATTATGATAAATGACGATTATGATAAATGACGATTATGATAAATGACGATTATGATAAATGACGATTATGATAAATGACGATTATGATAAATGACGATTATGATAA
Red_11	1	Red_Borg_Corona_Mine_final_-_R1_-_bases_only	11	138696	138887	24	8	192	4	ACGT	54.17	1.87	TCCTACACCTTCACCAACGGTGAC	TCCTACACCTTCACCAACGGTGACTCCTACACCTTCACCAACGGTGACTCCTACACCTTCACCAACGGTGACTCCTACACCTTCACCAACGGTGACTCCTACACCTTCACCAACGGTGACTCCTACACCTTCACCAACGGTGACTCCTACACCTTCACCAACGGTGACTCCTACACCTTCACCAACGGTGAC
Red_12	1	Red_Borg_Corona_Mine_final_-_R1_-_bases_only	12	211769	211852	28	3	84	3	AGT	25	1.46	AGAGAAGATAGAGATATAATATAAGTAG	AGAGAAGATAGAGATATAATATAAGTAGAGAGAAGATAGAGATATAATATAAGTAGAGAGAAGATAGAGATATAATATAAGTAG
Red_13	1	Red_Borg_Corona_Mine_final_-_R1_-_bases_only	13	225104	225163	20	3	60	3	AGT	10	1.05	AAGAAATAAAAAATAAGATA	AAGAAATAAAAAATAAGATAAAGAAATAAAAAATAAGATAAAGAAATAAAAAATAAGATA
Red_14	1	Red_Borg_Corona_Mine_final_-_R1_-_bases_only	14	257422	257673	18	14	252	4	ACGT	22.22	1.66	ATAAATGATAAGCCAAAT	ATAAATGATAAGCCAAATATAAATGATAAGCCAAATATAAATGATAAGCCAAATATAAATGATAAGCCAAATATAAATGATAAGCCAAATATAAATGATAAGCCAAATATAAATGATAAGCCAAATATAAATGATAAGCCAAATATAAATGATAAGCCAAATATAAATGATAAGCCAAATATAAATGATAAGCCAAATATAAATGATAAGCCAAATATAAATGATAAGCCAAATATAAATGATAAGCCAAAT
Red_15	1	Red_Borg_Corona_Mine_final_-_R1_-_bases_only	15	291365	291490	14	9	126	4	ACGT	28.57	1.79	ATGCCAATAATACT	ATGCCAATAATACTATGCCAATAATACTATGCCAATAATACTATGCCAATAATACTATGCCAATAATACTATGCCAATAATACTATGCCAATAATACTATGCCAATAATACTATGCCAATAATACT
Red_16	1	Red_Borg_Corona_Mine_final_-_R1_-_bases_only	16	335853	336004	19	8	152	4	ACGT	10.53	1.43	TAACAAATTAATAGATAAT	TAACAAATTAATAGATAATTAACAAATTAATAGATAATTAACAAATTAATAGATAATTAACAAATTAATAGATAATTAACAAATTAATAGATAATTAACAAATTAATAGATAATTAACAAATTAATAGATAATTAACAAATTAATAGATAAT
Red_17	1	Red_Borg_Corona_Mine_final_-_R1_-_bases_only	17	339713	339838	21	6	126	4	ACGT	28.57	1.75	ACTAAAGGATATCAAATCGAA	ACTAAAGGATATCAAATCGAAACTAAAGGATATCAAATCGAAACTAAAGGATATCAAATCGAAACTAAAGGATATCAAATCGAAACTAAAGGATATCAAATCGAAACTAAAGGATATCAAATCGAA
Red_18	1	Red_Borg_Corona_Mine_final_-_R1_-_bases_only	18	387960	388031	18	4	72	4	ACGT	33.33	1.9	TTATCAGATTTATGCGAC	TTATCAGATTTATGCGACTTATCAGATTTATGCGACTTATCAGATTTATGCGACTTATCAGATTTATGCGAC
Red_19	1	Red_Borg_Corona_Mine_final_-_R1_-_bases_only	19	393200	393346	21	7	147	4	ACGT	28.57	1.7	TAAATTGGTAGAAGGTCAAAA	TAAATTGGTAGAAGGTCAAAATAAATTGGTAGAAGGTCAAAATAAATTGGTAGAAGGTCAAAATAAATTGGTAGAAGGTCAAAATAAATTGGTAGAAGGTCAAAATAAATTGGTAGAAGGTCAAAATAAATTGGTAGAAGGTCAAAA
Red_20	1	Red_Borg_Corona_Mine_final_-_R1_-_bases_only	20	482610	482681	18	4	72	4	ACGT	27.78	1.82	AAAAGTTGAAGATATTCC	AAAAGTTGAAGATATTCCAAAAGTTGAAGATATTCCAAAAGTTGAAGATATTCCAAAAGTTGAAGATATTCC
Red_21	1	Red_Borg_Corona_Mine_final_-_R1_-_bases_only	21	482661	482759	33	3	99	4	ACGT	36.36	1.92	TCCAAAAGTTGAAGATATTCCAAAGGTTGAACC	TCCAAAAGTTGAAGATATTCCAAAGGTTGAACCTCCAAAAGTTGAAGATATTCCAAAGGTTGAACCTCCAAAAGTTGAAGATATTCCAAAGGTTGAACC
Red_22	1	Red_Borg_Corona_Mine_final_-_R1_-_bases_only	22	482823	483017	15	13	195	4	ACGT	33.33	1.89	TCCAAAAGTTGAACT	TCCAAAAGTTGAACTTCCAAAAGTTGAACTTCCAAAAGTTGAACTTCCAAAAGTTGAACTTCCAAAAGTTGAACTTCCAAAAGTTGAACTTCCAAAAGTTGAACTTCCAAAAGTTGAACTTCCAAAAGTTGAACTTCCAAAAGTTGAACTTCCAAAAGTTGAACTTCCAAAAGTTGAACTTCCAAAAGTTGAACT
Red_23	2	Red_Borg_Corona_Mine_final_-_R2_(reversed)_-_bases_only	1	87689	87778	15	6	90	4	ACGT	33.33	1.64	AATATAAGAAGGGAC	AATATAAGAAGGGACAATATAAGAAGGGACAATATAAGAAGGGACAATATAAGAAGGGACAATATAAGAAGGGACAATATAAGAAGGGAC
Rose_1	1	ROSE_SR-VP_0-2_FINAL_-_R1_-_bases_only	1	55150	55305	26	6	156	4	ACGT	26.92	1.72	TTAAAGGCTATTAAGATAAAGATGGT	TTAAAGGCTATTAAGATAAAGATGGTTTAAAGGCTATTAAGATAAAGATGGTTTAAAGGCTATTAAGATAAAGATGGTTTAAAGGCTATTAAGATAAAGATGGTTTAAAGGCTATTAAGATAAAGATGGTTTAAAGGCTATTAAGATAAAGATGGT
Rose_2	1	ROSE_SR-VP_0-2_FINAL_-_R1_-_bases_only	2	82719	82858	35	4	140	4	ACGT	28.57	1.71	ATAAATAATATGATGGGTATTAATGTACGATGGGT	ATAAATAATATGATGGGTATTAATGTACGATGGGTATAAATAATATGATGGGTATTAATGTACGATGGGTATAAATAATATGATGGGTATTAATGTACGATGGGTATAAATAATATGATGGGTATTAATGTACGATGGGT
Rose_3	1	ROSE_SR-VP_0-2_FINAL_-_R1_-_bases_only	3	82825	82964	35	4	140	4	ACGT	31.43	1.72	TAAATAATATGATGGGTATTAATGTACGATGGGTG	TAAATAATATGATGGGTATTAATGTACGATGGGTGTAAATAATATGATGGGTATTAATGTACGATGGGTGTAAATAATATGATGGGTATTAATGTACGATGGGTGTAAATAATATGATGGGTATTAATGTACGATGGGTG
Rose_4	1	ROSE_SR-VP_0-2_FINAL_-_R1_-_bases_only	4	113639	113710	24	3	72	4	ACGT	41.67	1.96	GTGAATGAAACACCGGTAGTTACT	GTGAATGAAACACCGGTAGTTACTGTGAATGAAACACCGGTAGTTACTGTGAATGAAACACCGGTAGTTACT
Rose_5	1	ROSE_SR-VP_0-2_FINAL_-_R1_-_bases_only	5	113750	113893	24	6	144	4	ACGT	41.67	1.96	GTAGTTACGGTGAATGAAACACCT	GTAGTTACGGTGAATGAAACACCTGTAGTTACGGTGAATGAAACACCTGTAGTTACGGTGAATGAAACACCTGTAGTTACGGTGAATGAAACACCTGTAGTTACGGTGAATGAAACACCTGTAGTTACGGTGAATGAAACACCT
Rose_6	1	ROSE_SR-VP_0-2_FINAL_-_R1_-_bases_only	6	117026	117157	12	11	132	3	AGT	33.33	1.46	AAAGATGGAAGT	AAAGATGGAAGTAAAGATGGAAGTAAAGATGGAAGTAAAGATGGAAGTAAAGATGGAAGTAAAGATGGAAGTAAAGATGGAAGTAAAGATGGAAGTAAAGATGGAAGTAAAGATGGAAGTAAAGATGGAAGT
Rose_7	1	ROSE_SR-VP_0-2_FINAL_-_R1_-_bases_only	7	120024	120143	30	4	120	4	ACGT	30	1.7	AGATATAGTAATGAATGTGGTACAAAATGG	AGATATAGTAATGAATGTGGTACAAAATGGAGATATAGTAATGAATGTGGTACAAAATGGAGATATAGTAATGAATGTGGTACAAAATGGAGATATAGTAATGAATGTGGTACAAAATGG
Rose_8	1	ROSE_SR-VP_0-2_FINAL_-_R1_-_bases_only	8	136173	136268	24	4	96	4	ACGT	37.5	1.93	CAAAATAGATGAGTCTTTACCAGG	CAAAATAGATGAGTCTTTACCAGGCAAAATAGATGAGTCTTTACCAGGCAAAATAGATGAGTCTTTACCAGGCAAAATAGATGAGTCTTTACCAGG
Rose_9	1	ROSE_SR-VP_0-2_FINAL_-_R1_-_bases_only	9	155859	155930	18	4	72	4	ACGT	50	1.71	GGACAAGGTACACAAGGA	GGACAAGGTACACAAGGAGGACAAGGTACACAAGGAGGACAAGGTACACAAGGAGGACAAGGTACACAAGGA
Rose_10	1	ROSE_SR-VP_0-2_FINAL_-_R1_-_bases_only	10	219126	219185	20	3	60	4	ACGT	20	1.44	TCATTGTCATTTTTCATTTT	TCATTGTCATTTTTCATTTTTCATTGTCATTTTTCATTTTTCATTGTCATTTTTCATTTT
Rose_11	1	ROSE_SR-VP_0-2_FINAL_-_R1_-_bases_only	11	331715	331768	9	6	54	2	AG	33.33	0.92	AGAAGGAAA	AGAAGGAAAAGAAGGAAAAGAAGGAAAAGAAGGAAAAGAAGGAAAAGAAGGAAA
Rose_12	1	ROSE_SR-VP_0-2_FINAL_-_R1_-_bases_only	12	348803	348856	18	3	54	3	AGT	16.67	1.25	AAAATAAATAAGGAGAAT	AAAATAAATAAGGAGAATAAAATAAATAAGGAGAATAAAATAAATAAGGAGAAT
Rose_13	1	ROSE_SR-VP_0-2_FINAL_-_R1_-_bases_only	13	352545	352640	24	4	96	4	ACGT	25	1.76	AGGTACTGATATTATAAAACAAGT	AGGTACTGATATTATAAAACAAGTAGGTACTGATATTATAAAACAAGTAGGTACTGATATTATAAAACAAGTAGGTACTGATATTATAAAACAAGT
Rose_14	1	ROSE_SR-VP_0-2_FINAL_-_R1_-_bases_only	14	375401	375490	30	3	90	4	ACGT	13.33	1.51	TACATAATAAAATATACGATATTAAGATAA	TACATAATAAAATATACGATATTAAGATAATACATAATAAAATATACGATATTAAGATAATACATAATAAAATATACGATATTAAGATAA
Rose_15	1	ROSE_SR-VP_0-2_FINAL_-_R1_-_bases_only	15	386542	386613	18	4	72	3	AGT	22.22	1.35	TGATGAAGAAAAAGTAAA	TGATGAAGAAAAAGTAAATGATGAAGAAAAAGTAAATGATGAAGAAAAAGTAAATGATGAAGAAAAAGTAAA
Rose_16	1	ROSE_SR-VP_0-2_FINAL_-_R1_-_bases_only	16	398950	399045	24	4	96	4	ACGT	37.5	1.85	TTGAATCAAAACTGAAGCAAGACC	TTGAATCAAAACTGAAGCAAGACCTTGAATCAAAACTGAAGCAAGACCTTGAATCAAAACTGAAGCAAGACCTTGAATCAAAACTGAAGCAAGACC
Rose_17	1	ROSE_SR-VP_0-2_FINAL_-_R1_-_bases_only	17	419106	419210	21	5	105	4	ACGT	14.29	1.58	TCTTTCAGTATTAAATAATAA	TCTTTCAGTATTAAATAATAATCTTTCAGTATTAAATAATAATCTTTCAGTATTAAATAATAATCTTTCAGTATTAAATAATAATCTTTCAGTATTAAATAATAA
Rose_18	1	ROSE_SR-VP_0-2_FINAL_-_R1_-_bases_only	18	474248	474310	21	3	63	4	ACGT	28.57	1.7	ACATCTCAACTAAATAATGCA	ACATCTCAACTAAATAATGCAACATCTCAACTAAATAATGCAACATCTCAACTAAATAATGCA
Rose_19	2	ROSE_SR-VP_0-2_FINAL_-_R2_(reversed)_-_bases_only	1	18739	19018	20	14	280	3	AGT	25	1.35	TTAAAAATGGAAAAAGGAGA	TTAAAAATGGAAAAAGGAGATTAAAAATGGAAAAAGGAGATTAAAAATGGAAAAAGGAGATTAAAAATGGAAAAAGGAGATTAAAAATGGAAAAAGGAGATTAAAAATGGAAAAAGGAGATTAAAAATGGAAAAAGGAGATTAAAAATGGAAAAAGGAGATTAAAAATGGAAAAAGGAGATTAAAAATGGAAAAAGGAGATTAAAAATGGAAAAAGGAGATTAAAAATGGAAAAAGGAGATTAAAAATGGAAAAAGGAGATTAAAAATGGAAAAAGGAGA
Rose_20	2	ROSE_SR-VP_0-2_FINAL_-_R2_(reversed)_-_bases_only	2	77072	77161	30	3	90	4	ACGT	23.33	1.35	AAAGAAGATAAAAAAGGATCAGAGAAAAAT	AAAGAAGATAAAAAAGGATCAGAGAAAAATAAAGAAGATAAAAAAGGATCAGAGAAAAATAAAGAAGATAAAAAAGGATCAGAGAAAAAT
Sky_1	1	SRVP18_hole-7m-from-trench_1_80cm_scaf_35_ext_315-rev_6-w_terminal_repeats_-_bases_only	1	16107	16232	14	9	126	3	AGT	14.29	1.38	AAATTTGAAGATAA	AAATTTGAAGATAAAAATTTGAAGATAAAAATTTGAAGATAAAAATTTGAAGATAAAAATTTGAAGATAAAAATTTGAAGATAAAAATTTGAAGATAAAAATTTGAAGATAAAAATTTGAAGATAA
Sky_2	1	SRVP18_hole-7m-from-trench_1_80cm_scaf_35_ext_315-rev_6-w_terminal_repeats_-_bases_only	2	20929	21048	20	6	120	4	ACGT	25	1.42	TAATAGGGAAAACAAAGAAA	TAATAGGGAAAACAAAGAAATAATAGGGAAAACAAAGAAATAATAGGGAAAACAAAGAAATAATAGGGAAAACAAAGAAATAATAGGGAAAACAAAGAAATAATAGGGAAAACAAAGAAA
Sky_3	1	SRVP18_hole-7m-from-trench_1_80cm_scaf_35_ext_315-rev_6-w_terminal_repeats_-_bases_only	3	57173	57267	19	5	95	3	AGT	15.79	1.38	AAAGATAATAGAATAGATT	AAAGATAATAGAATAGATTAAAGATAATAGAATAGATTAAAGATAATAGAATAGATTAAAGATAATAGAATAGATTAAAGATAATAGAATAGATT
Sky_4	1	SRVP18_hole-7m-from-trench_1_80cm_scaf_35_ext_315-rev_6-w_terminal_repeats_-_bases_only	4	119062	119115	18	3	54	4	ACGT	33.33	1.66	TATGAAAACAGAAGCAGA	TATGAAAACAGAAGCAGATATGAAAACAGAAGCAGATATGAAAACAGAAGCAGA
Sky_5	1	SRVP18_hole-7m-from-trench_1_80cm_scaf_35_ext_315-rev_6-w_terminal_repeats_-_bases_only	5	130732	130836	35	3	105	4	ACGT	40	1.8	GTAATGGTACGGAACAGTTGAGAGGTTATAGTAAG	GTAATGGTACGGAACAGTTGAGAGGTTATAGTAAGGTAATGGTACGGAACAGTTGAGAGGTTATAGTAAGGTAATGGTACGGAACAGTTGAGAGGTTATAGTAAG
Sky_6	1	SRVP18_hole-7m-from-trench_1_80cm_scaf_35_ext_315-rev_6-w_terminal_repeats_-_bases_only	6	136152	136202	17	3	51	4	ACGT	23.53	1.71	GAAAGTTATATAAATGC	GAAAGTTATATAAATGCGAAAGTTATATAAATGCGAAAGTTATATAAATGC
Sky_7	1	SRVP18_hole-7m-from-trench_1_80cm_scaf_35_ext_315-rev_6-w_terminal_repeats_-_bases_only	7	139540	139605	22	3	66	3	AGT	13.64	1.29	GATAATAGATATATAAAAAAAG	GATAATAGATATATAAAAAAAGGATAATAGATATATAAAAAAAGGATAATAGATATATAAAAAAAG
Sky_8	1	SRVP18_hole-7m-from-trench_1_80cm_scaf_35_ext_315-rev_6-w_terminal_repeats_-_bases_only	8	155764	155820	19	3	57	3	AGT	10.53	1.27	TTAAAAAAAAGATGAATAT	TTAAAAAAAAGATGAATATTTAAAAAAAAGATGAATATTTAAAAAAAAGATGAATAT
Sky_9	1	SRVP18_hole-7m-from-trench_1_80cm_scaf_35_ext_315-rev_6-w_terminal_repeats_-_bases_only	9	155822	155935	19	6	114	4	ACGT	21.05	1.52	TAAGAAAAACACGAATATA	TAAGAAAAACACGAATATATAAGAAAAACACGAATATATAAGAAAAACACGAATATATAAGAAAAACACGAATATATAAGAAAAACACGAATATATAAGAAAAACACGAATATA
Sky_10	1	SRVP18_hole-7m-from-trench_1_80cm_scaf_35_ext_315-rev_6-w_terminal_repeats_-_bases_only	10	155949	156062	19	6	114	4	ACGT	21.05	1.52	AACACGAATATATAAGAAA	AACACGAATATATAAGAAAAACACGAATATATAAGAAAAACACGAATATATAAGAAAAACACGAATATATAAGAAAAACACGAATATATAAGAAAAACACGAATATATAAGAAA
Sky_11	1	SRVP18_hole-7m-from-trench_1_80cm_scaf_35_ext_315-rev_6-w_terminal_repeats_-_bases_only	11	159087	159146	12	5	60	4	ACGT	33.33	1.61	AGAATGAACCAA	AGAATGAACCAAAGAATGAACCAAAGAATGAACCAAAGAATGAACCAAAGAATGAACCAA
Sky_12	1	SRVP18_hole-7m-from-trench_1_80cm_scaf_35_ext_315-rev_6-w_terminal_repeats_-_bases_only	12	159195	159302	12	9	108	4	ACGT	41.67	1.73	AGAATGAACCAG	AGAATGAACCAGAGAATGAACCAGAGAATGAACCAGAGAATGAACCAGAGAATGAACCAGAGAATGAACCAGAGAATGAACCAGAGAATGAACCAGAGAATGAACCAG
Sky_13	1	SRVP18_hole-7m-from-trench_1_80cm_scaf_35_ext_315-rev_6-w_terminal_repeats_-_bases_only	13	178819	178983	15	11	165	4	ACGT	20	1.43	TAAAAACGATACAAA	TAAAAACGATACAAATAAAAACGATACAAATAAAAACGATACAAATAAAAACGATACAAATAAAAACGATACAAATAAAAACGATACAAATAAAAACGATACAAATAAAAACGATACAAATAAAAACGATACAAATAAAAACGATACAAATAAAAACGATACAAA
Sky_14	1	SRVP18_hole-7m-from-trench_1_80cm_scaf_35_ext_315-rev_6-w_terminal_repeats_-_bases_only	14	183308	183383	19	4	76	4	ACGT	15.79	1.36	AAAAAATATAAAGGCATAA	AAAAAATATAAAGGCATAAAAAAAATATAAAGGCATAAAAAAAATATAAAGGCATAAAAAAAATATAAAGGCATAA
Sky_15	1	SRVP18_hole-7m-from-trench_1_80cm_scaf_35_ext_315-rev_6-w_terminal_repeats_-_bases_only	15	204279	204530	18	14	252	3	AGT	11.11	1.22	ATAGAATAAAAGATAATA	ATAGAATAAAAGATAATAATAGAATAAAAGATAATAATAGAATAAAAGATAATAATAGAATAAAAGATAATAATAGAATAAAAGATAATAATAGAATAAAAGATAATAATAGAATAAAAGATAATAATAGAATAAAAGATAATAATAGAATAAAAGATAATAATAGAATAAAAGATAATAATAGAATAAAAGATAATAATAGAATAAAAGATAATAATAGAATAAAAGATAATAATAGAATAAAAGATAATA
Sky_16	1	SRVP18_hole-7m-from-trench_1_80cm_scaf_35_ext_315-rev_6-w_terminal_repeats_-_bases_only	16	245944	246019	19	4	76	3	AGT	10.53	1.27	AAGAAATAATTAATAAGAT	AAGAAATAATTAATAAGATAAGAAATAATTAATAAGATAAGAAATAATTAATAAGATAAGAAATAATTAATAAGAT
Sky_17	1	SRVP18_hole-7m-from-trench_1_80cm_scaf_35_ext_315-rev_6-w_terminal_repeats_-_bases_only	17	305469	305630	27	6	162	4	ACGT	44.44	1.8	GCATCACCAAAGACAGATACAACGACT	GCATCACCAAAGACAGATACAACGACTGCATCACCAAAGACAGATACAACGACTGCATCACCAAAGACAGATACAACGACTGCATCACCAAAGACAGATACAACGACTGCATCACCAAAGACAGATACAACGACTGCATCACCAAAGACAGATACAACGACT
Sky_18	1	SRVP18_hole-7m-from-trench_1_80cm_scaf_35_ext_315-rev_6-w_terminal_repeats_-_bases_only	18	436342	436413	24	3	72	4	ACGT	37.5	1.9	CTCAAACAAGATCTTGAATCAAGG	CTCAAACAAGATCTTGAATCAAGGCTCAAACAAGATCTTGAATCAAGGCTCAAACAAGATCTTGAATCAAGG
Sky_19	1	SRVP18_hole-7m-from-trench_1_80cm_scaf_35_ext_315-rev_6-w_terminal_repeats_-_bases_only	19	436518	436625	27	4	108	4	ACGT	48.15	1.86	ACAACCACCTATTGCTCAGACGCCAAT	ACAACCACCTATTGCTCAGACGCCAATACAACCACCTATTGCTCAGACGCCAATACAACCACCTATTGCTCAGACGCCAATACAACCACCTATTGCTCAGACGCCAAT
Sky_20	1	SRVP18_hole-7m-from-trench_1_80cm_scaf_35_ext_315-rev_6-w_terminal_repeats_-_bases_only	20	452149	452268	40	3	120	4	ACGT	17.5	1.5	TACATACTTAAAGAGAAAAAAATTAAATAAAAAGAAGTAC	TACATACTTAAAGAGAAAAAAATTAAATAAAAAGAAGTACTACATACTTAAAGAGAAAAAAATTAAATAAAAAGAAGTACTACATACTTAAAGAGAAAAAAATTAAATAAAAAGAAGTAC
Sky_21	1	SRVP18_hole-7m-from-trench_1_80cm_scaf_35_ext_315-rev_6-w_terminal_repeats_-_bases_only	21	478753	479192	22	20	440	4	ACGT	13.64	1.48	ATATATACAAATAGAAATTGAA	ATATATACAAATAGAAATTGAAATATATACAAATAGAAATTGAAATATATACAAATAGAAATTGAAATATATACAAATAGAAATTGAAATATATACAAATAGAAATTGAAATATATACAAATAGAAATTGAAATATATACAAATAGAAATTGAAATATATACAAATAGAAATTGAAATATATACAAATAGAAATTGAAATATATACAAATAGAAATTGAAATATATACAAATAGAAATTGAAATATATACAAATAGAAATTGAAATATATACAAATAGAAATTGAAATATATACAAATAGAAATTGAAATATATACAAATAGAAATTGAAATATATACAAATAGAAATTGAAATATATACAAATAGAAATTGAAATATATACAAATAGAAATTGAAATA…
Sky_22	1	SRVP18_hole-7m-from-trench_1_80cm_scaf_35_ext_315-rev_6-w_terminal_repeats_-_bases_only	22	488884	488964	27	3	81	4	ACGT	22.22	1.62	GAATAAATATCTAAGTAAATGAATGGA	GAATAAATATCTAAGTAAATGAATGGAGAATAAATATCTAAGTAAATGAATGGAGAATAAATATCTAAGTAAATGAATGGA
Sky_23	1	SRVP18_hole-7m-from-trench_1_80cm_scaf_35_ext_315-rev_6-w_terminal_repeats_-_bases_only	23	509190	509378	21	9	189	4	ACGT	19.05	1.65	ATTATAATAACACATTATCAG	ATTATAATAACACATTATCAGATTATAATAACACATTATCAGATTATAATAACACATTATCAGATTATAATAACACATTATCAGATTATAATAACACATTATCAGATTATAATAACACATTATCAGATTATAATAACACATTATCAGATTATAATAACACATTATCAGATTATAATAACACATTATCAG
Sky_24	1	SRVP18_hole-7m-from-trench_1_80cm_scaf_35_ext_315-rev_6-w_terminal_repeats_-_bases_only	24	514024	514149	42	3	126	4	ACGT	38.1	1.92	ATATCTGGACAATCTGTATCTGTGTCTGGTAATATTGTGCAG	ATATCTGGACAATCTGTATCTGTGTCTGGTAATATTGTGCAGATATCTGGACAATCTGTATCTGTGTCTGGTAATATTGTGCAGATATCTGGACAATCTGTATCTGTGTCTGGTAATATTGTGCAG
Sky_25	1	SRVP18_hole-7m-from-trench_1_80cm_scaf_35_ext_315-rev_6-w_terminal_repeats_-_bases_only	25	550282	550362	27	3	81	4	ACGT	29.63	1.48	TAAAGAAGGACAAGATGAAAAAGTAGA	TAAAGAAGGACAAGATGAAAAAGTAGATAAAGAAGGACAAGATGAAAAAGTAGATAAAGAAGGACAAGATGAAAAAGTAGA
Sky_26	1	SRVP18_hole-7m-from-trench_1_80cm_scaf_35_ext_315-rev_6-w_terminal_repeats_-_bases_only	26	591324	591467	24	6	144	4	ACGT	25	1.53	AGCATCTTCTGTTATTTTTTCTTT	AGCATCTTCTGTTATTTTTTCTTTAGCATCTTCTGTTATTTTTTCTTTAGCATCTTCTGTTATTTTTTCTTTAGCATCTTCTGTTATTTTTTCTTTAGCATCTTCTGTTATTTTTTCTTTAGCATCTTCTGTTATTTTTTCTTT
Sky_27	1	SRVP18_hole-7m-from-trench_1_80cm_scaf_35_ext_315-rev_6-w_terminal_repeats_-_bases_only	27	601092	601148	19	3	57	4	ACGT	15.79	1.46	TTTTTTTTATGTATACCTA	TTTTTTTTATGTATACCTATTTTTTTTATGTATACCTATTTTTTTTATGTATACCTA
Sky_28	1	SRVP18_hole-7m-from-trench_1_80cm_scaf_35_ext_315-rev_6-w_terminal_repeats_-_bases_only	28	613079	613158	20	4	80	4	ACGT	30	1.77	CCTTACCATATTATACATTG	CCTTACCATATTATACATTGCCTTACCATATTATACATTGCCTTACCATATTATACATTGCCTTACCATATTATACATTG
Sky_29	1	SRVP18_hole-7m-from-trench_1_80cm_scaf_35_ext_315-rev_6-w_terminal_repeats_-_bases_only	29	622563	622770	13	16	208	3	ACT	30.77	1.53	CTCTAATCTTCAT	CTCTAATCTTCATCTCTAATCTTCATCTCTAATCTTCATCTCTAATCTTCATCTCTAATCTTCATCTCTAATCTTCATCTCTAATCTTCATCTCTAATCTTCATCTCTAATCTTCATCTCTAATCTTCATCTCTAATCTTCATCTCTAATCTTCATCTCTAATCTTCATCTCTAATCTTCATCTCTAATCTTCATCTCTAATCTTCAT
Sky_30	1	SRVP18_hole-7m-from-trench_1_80cm_scaf_35_ext_315-rev_6-w_terminal_repeats_-_bases_only	30	622771	622926	13	12	156	3	ACT	38.46	1.55	CTCTAATCTTCAC	CTCTAATCTTCACCTCTAATCTTCACCTCTAATCTTCACCTCTAATCTTCACCTCTAATCTTCACCTCTAATCTTCACCTCTAATCTTCACCTCTAATCTTCACCTCTAATCTTCACCTCTAATCTTCACCTCTAATCTTCACCTCTAATCTTCAC
Sky_31	1	SRVP18_hole-7m-from-trench_1_80cm_scaf_35_ext_315-rev_6-w_terminal_repeats_-_bases_only	31	689383	689536	11	14	154	3	ACT	27.27	1.44	CATATCAAAAC	CATATCAAAACCATATCAAAACCATATCAAAACCATATCAAAACCATATCAAAACCATATCAAAACCATATCAAAACCATATCAAAACCATATCAAAACCATATCAAAACCATATCAAAACCATATCAAAACCATATCAAAACCATATCAAAAC
Sky_32	1	SRVP18_hole-7m-from-trench_1_80cm_scaf_35_ext_315-rev_6-w_terminal_repeats_-_bases_only	32	746508	746579	24	3	72	4	ACGT	20.83	1.67	TATATCAATATCTCAATATCTTGT	TATATCAATATCTCAATATCTTGTTATATCAATATCTCAATATCTTGTTATATCAATATCTCAATATCTTGT
Sky_33	2	SRVP18_hole-7m-from-trench_1_80cm_scaf_35_ext_315-rev_6-w_terminal_repeats_-_replicore_2_-_bases_only	1	16500	16571	24	3	72	4	ACGT	20.83	1.67	TTGAGATATTGATATAACAAGATA	TTGAGATATTGATATAACAAGATATTGAGATATTGATATAACAAGATATTGAGATATTGATATAACAAGATA
Sky_34	2	SRVP18_hole-7m-from-trench_1_80cm_scaf_35_ext_315-rev_6-w_terminal_repeats_-_replicore_2_-_bases_only	2	73558	73711	11	14	154	3	AGT	27.27	1.44	GGTTTTGATAT	GGTTTTGATATGGTTTTGATATGGTTTTGATATGGTTTTGATATGGTTTTGATATGGTTTTGATATGGTTTTGATATGGTTTTGATATGGTTTTGATATGGTTTTGATATGGTTTTGATATGGTTTTGATATGGTTTTGATATGGTTTTGATAT
Sky_35	2	SRVP18_hole-7m-from-trench_1_80cm_scaf_35_ext_315-rev_6-w_terminal_repeats_-_replicore_2_-_bases_only	3	140160	140315	13	12	156	3	AGT	38.46	1.55	AGATTAGAGGTGA	AGATTAGAGGTGAAGATTAGAGGTGAAGATTAGAGGTGAAGATTAGAGGTGAAGATTAGAGGTGAAGATTAGAGGTGAAGATTAGAGGTGAAGATTAGAGGTGAAGATTAGAGGTGAAGATTAGAGGTGAAGATTAGAGGTGAAGATTAGAGGTGA
Sky_36	2	SRVP18_hole-7m-from-trench_1_80cm_scaf_35_ext_315-rev_6-w_terminal_repeats_-_replicore_2_-_bases_only	4	140313	140520	13	16	208	3	AGT	30.77	1.53	TGAAGATTAGAGA	TGAAGATTAGAGATGAAGATTAGAGATGAAGATTAGAGATGAAGATTAGAGATGAAGATTAGAGATGAAGATTAGAGATGAAGATTAGAGATGAAGATTAGAGATGAAGATTAGAGATGAAGATTAGAGATGAAGATTAGAGATGAAGATTAGAGATGAAGATTAGAGATGAAGATTAGAGATGAAGATTAGAGATGAAGATTAGAGA
Sky_37	2	SRVP18_hole-7m-from-trench_1_80cm_scaf_35_ext_315-rev_6-w_terminal_repeats_-_replicore_2_-_bases_only	5	149919	149998	20	4	80	4	ACGT	30	1.77	ATGTATAATATGGTAAGGCA	ATGTATAATATGGTAAGGCAATGTATAATATGGTAAGGCAATGTATAATATGGTAAGGCAATGTATAATATGGTAAGGCA
Sky_38	2	SRVP18_hole-7m-from-trench_1_80cm_scaf_35_ext_315-rev_6-w_terminal_repeats_-_replicore_2_-_bases_only	6	161941	161997	19	3	57	4	ACGT	15.79	1.46	AAAAAATAGGTATACATAA	AAAAAATAGGTATACATAAAAAAAATAGGTATACATAAAAAAAATAGGTATACATAA
Sky_39	2	SRVP18_hole-7m-from-trench_1_80cm_scaf_35_ext_315-rev_6-w_terminal_repeats_-_replicore_2_-_bases_only	7	171605	171748	24	6	144	4	ACGT	25	1.53	AAGAAAAAATAACAGAAGATGCTA	AAGAAAAAATAACAGAAGATGCTAAAGAAAAAATAACAGAAGATGCTAAAGAAAAAATAACAGAAGATGCTAAAGAAAAAATAACAGAAGATGCTAAAGAAAAAATAACAGAAGATGCTAAAGAAAAAATAACAGAAGATGCTA
